# Supplementary material for: Comparative N-Glycoproteomics Reveals Subtype-Specific N-Glycosylation Signatures and Immune Associations in Cholangiocarcinoma
Source: Mol Cell Proteomics. 2025 Oct 7;24(11):101084. doi: 10.1016/j.mcpro.2025.101084 (PMC12615305; doi:10.1016/j.mcpro.2025.101084)
Supplement: Supplemental Table S1 [file mmc1.xlsx]

## Sheet: eCCA
The clinical information of patients with extrahepatic cholangiocarcinoma (eCCA)
Proteome ID	Glycoproteome ID	Sex	Age	Location	Vascular invasion	Perineural invasion	Lymphatic vessel invasion	hymphatic metastasis	CA199（U/ml, 0-27)	T	N	M	TNM	IHC markers
T1	T1	Female	55	distal CCA	no	no	yes	yes	142.75	T3	N1	M0	IIB	CD31(+),D2-40(+),KI67(40%),CK7(+),CK19(+),CK7(+),CK20(+)
T2	T2	Female	62	distal CCA	no	no	no	no	213	T3	N0	M0	IIB	CD31(+),D2-40(+),Ki67(30%),CK7(+),CK19(2+)
T3	T3	Female	66	distal CCA	no	no	yes	yes	21	T3	N1	M0	IIB	CD31(+),Ki67(80%),CK7(+),CK19(3+),p53(2+),ckl(3+)
T4	T4	Male	74	distal CCA	no	no	no	no	193	T3	N0	M0	IIB	CD31(-),D2-40(-),Ki67(60%),CK19(3+)
T5	T5	Male	54	distal CCA	no	no	no	no	1000	T3	N0	M0	IIB	CD31(-),D2-40(-),Ki67(40%),CK19(2+),S100(-)
T6	T6	Male	70	distal CCA	no	yes	no	yes	35	T3	N1	M0	IIB	CD31(-),D2-40(-),Ki67(70%),CK19(2+),S100(+),CEA(2+)
T7	T7	Female	63	distal CCA	no	no	no	no	43	T2	N0	M0	IIA	CD31(-),D2-40(-),Ki67(40%),CK19(3+),S100(-),CKI(3+),P53(80%)
T8	T8	Male	67	distal CCA	no	no	no	no	892	T2	N0	M0	IIA	CD31(-),D2-40(-),Ki67(60%),CK19(2+),S100(-),P53(-),CEA(+)
T9	T9	Male	62	distal CCA	no	no	no	no	0.8	T3	N0	M0	IIB	CD31(-),D2-40(-),Ki67(30%),CK19(+),S100(-),CKI(3+),P53(-)
T10	T10	Male	62	distal CCA	no	no	no	no	57.7	T3	N0	M0	IIB	CD31(-),D2-40(-),Ki67(20%),S100(-)

## Sheet: iCCA
The clinical information of patients with intrahepatic cholangiocarcinoma (iCCA)
Glycoproteome ID	Sex	Age	Location	Vascular invasion	Perineural invasion	Lymphatic vessel invasion	hymphatic metastasis	T	N	M	TNM	IHC markers
T1	Male	75	iCCA	no	no	no	no	T3	N0	M0	IIIA	CD31(-),AFP(-),KI67(40%),CEA(+),CK7(+),CK19(+),P53(-),CK10(+)
T2	Female	66	iCCA	no	no	no	no	T3	N0	M0	IIIA	CD31(-),CD34(+),D2-40(-),Ki67(30%),P53(+),CK19(+)
T3	Female	62	iCCA	no	no	no	no	T2	N0	M0	II	CD31(+),Ki67(20%),CK7(+),CK19(+),p53(-),AFP(-)
T4	Female	61	iCCA	no	no	no	no	T2	N0	M0	II	CD31(+),D2-40(-),Ki67(60%)CK7(+)CK19(+),p53(-),AFP(-),CD56(-)
T5	Male	67	iCCA	no	no	no	no	T3	N0	M0	IIIA	CD31(-),D2-40(-),Ki67(60%),CEA(+),CK7(+),p53(-),CD56(-)
