# Supplementary material for: Comparative N-Glycoproteomics Reveals Subtype-Specific N-Glycosylation Signatures and Immune Associations in Cholangiocarcinoma
Source: Mol Cell Proteomics. 2025 Oct 7;24(11):101084. doi: 10.1016/j.mcpro.2025.101084 (PMC12615305; doi:10.1016/j.mcpro.2025.101084)
Supplement: Supplemental Table S2 [file mmc2.xlsx]

## Sheet: 8372 identified N-glycopeptides
Summary of N-Glycopeptides Identified in the eCCA Cohort (n = 8,372)
Glycopeptide ID	Protein_ID	Gene name	GlycoSite	Composition	g.Linkage.	Unique ID	Spectrum Index	RT(min)	Iso.m/z	Exp.m/z	z	Theo.m/z	IPMD(ppm)	Start	End	Theo.MM(m/z)	GF score	Mol.Formula	p-Seq.	p-PTMs	p-MPs	T1	T2	T3	T4	T5	T6	T7	T8	T9	T10	N1	N2	N3	N4	N5	N6	N7	N8	N9	N10
TRAV30_N42_N2H6F0S0	A0A087WSZ9	TRAV30	42	N2H6F0S0	01Y41Y41M(31M)61M(31M21M)61M	A0A087WSZ9_EGEDAVINCSSSK_E1TMTN8GlcNAcC9CamK13TMT_42_N2H6F0S0_01Y41Y41M(31M)61M(31M21M)61M	18739	41	1078.49	1078.49	3	1078.47	11.3503	35	47	3232.41	2	C122H217N20O69S1Ct8Nf2	EGEDAVINCSSSK	E1TMTN8GlcNAcC9CamK13TMT	5							0.91743	1.45602									0.514807	0.622265
MEIKIN_N261_N2H6F0S0	A0A087WXM9	MEIKIN	261	N2H6F0S0	01Y41Y41M(31M)61M(31M21M)61M	A0A087WXM9_TNSSTPGK_T1TMTN2GlcNAcK8TMT_261_N2H6F0S0_01Y41Y41M(31M)61M(31M21M)61M	5384	14.31	877.071	877.071	3	877.068	2.90158	260	267	2628.19	2	C99H181N14O58Ct8Nf2	TNSSTPGK	T1TMTN2GlcNAcK8TMT	5	0.648766	1.03527					0.765786	0.800273	1.50735	1.53705	0.981243	1.30948					1.0561	1.18553	0.958067	1.40332
MEIKIN_N261_N4H5F1S0	A0A087WXM9	MEIKIN	261	N4H5F1S0	01Y(61F)41Y41M(31M41Y41L)(41Y)61M61M	A0A087WXM9_TNSSTPGK_T1TMTN2GlcNAcK8TMT_261_N4H5F1S0_01Y(61F)41Y41M(31M41Y41L)(41Y)61M61M	30725	65.52	1006.8	1007.12	3	1007.12	1.8756	260	267	3018.36	0	C115H207N16O67Ct8Nf2	TNSSTPGK	T1TMTN2GlcNAcK8TMT	5							0.858825	0.718833									1.17679	1.36219
MEIKIN_N261_N4H5F1S2	A0A087WXM9	MEIKIN	261	N4H5F1S2	01Y(61F)41Y41M(31M41Y41L32S)61M61Y41L32S	A0A087WXM9_TNSSTPGK_T1TMTN2GlcNAcK8TMT_261_N4H5F1S2_01Y(61F)41Y41M(31M41Y41L32S)61M61Y41L32S	39474	83.71	1201.19	1201.19	3	1201.19	6.08043	260	267	3600.55	0	C137H241N18O83Ct8Nf2	TNSSTPGK	T1TMTN2GlcNAcK8TMT	5			0.754175	1.64477	0.883991	0.989573							1.1518	0.706921	0.869915	0.96251
TRAV2_N84_N4H5F0S1	A0A0B4J234	TRAV2	84	N4H5F0S1	01Y41Y41M(31M(21Y41L32S)41Y)61M61M	A0A0B4J234_YNMTYER_Y1TMTN2GlcNAc_84_N4H5F0S1_01Y41Y41M(31M(21Y41L32S)41Y)61M61M	30991	66.07	1040.77	1040.77	3	1040.76	9.20816	83	89	3119.26	4	C123H201N17O69S1Ct4Nf1	YNMTYER	Y1TMTN2GlcNAc	5							0.787139	0.868531									1.3338	1.095
TRAV21_N82_N2H7F0S0	A0A0B4J279	TRAV21	82	N2H7F0S0	01Y41Y41M(31M)61M(31M21M)61M21M	A0A0B4J279_LNASLDK_L1TMTN2GlcNAcK7TMT_82_N2H7F0S0_01Y41Y41M(31M)61M(31M21M)61M21M	34365	73.24	1380.64	1380.64	2	1380.64	-3.15477	81	87	2759.27	1	C106H194N13O61Ct8Nf2	LNASLDK	L1TMTN2GlcNAcK7TMT	6			0.935158	1.56005	1.01423	0.875014							0.95873	0.821806	1.15009	1.2845
GATD3B_N122_N2H5F0S0	A0A0B4J2D5	GATD3B	122	N2H5F0S0	01Y41Y41M(31M)61M(31M)61M	A0A0B4J2D5_ITDLANLSAANHDAAIFPGGFGAAK_I1TMTN6GlcNAcK25TMT_122_N2H5F0S0_01Y41Y41M(31M)61M(31M)61M	36278	77.16	1030.51	1030.51	4	1030.5	7.63382	117	141	4116.99	14	C171H285N34O73Ct8Nf2	ITDLANLSAANHDAAIFPGGFGAAK	I1TMTN6GlcNAcK25TMT	5			0.485817	0.87571	1.19385	0.691932							0.554825	3.11243	1.57671	0.479295
GATD3B_N142_N2H6F0S0	A0A0B4J2D5	GATD3B	142	N2H6F0S0	01Y41Y41M(31M)61M(31M21M)61M	A0A0B4J2D5_NLSTFAVDGK_N1GlcNAc@TMTK10TMT_142_N2H6F0S0_01Y41Y41M(31M)61M(31M21M)61M	11691	26.92	963.782	963.782	3	963.786	-4.09695	142	151	2888.34	2	C114H201N16O60Ct8Nf2	NLSTFAVDGK	N1GlcNAc@TMTK10TMT	6	1.43854	0.936647	1.03487	1.26656	0.811496	1.36786	1.47692	1.35781	1.31814	0.875473	0.82287	0.743985	1.25009	0.871828	0.840668	0.893289	0.866546	0.638376	0.686334	0.706071
TEX13D_N690_N4H4F2S1	A0A0J9YY54	TEX13D	690	N4H4F2S1	01Y41Y41M(31M)61M(21Y(31F)41L32S)61Y31F	A0A0J9YY54_AINFSWRTACYK_A1TMTN3GlcNAcC10CamK12TMT_690_N4H4F2S1_01Y41Y41M(31M)61M(21Y(31F)41L32S)61Y31F	3903	11.43	1005.7	1005.95	4	1005.96	-9.37943	688	699	4018.8	2	C164H271N26O78S1Ct8Nf2	AINFSWRTACYK	A1TMTN3GlcNAcC10CamK12TMT	5	0.621394	0.943116							1.37471	1.00982	0.714797	0.93981							0.655996	0.615626
CCDC195_N146_N2H6F0S0	A0A1B0GUA6	CCDC195	146	N2H6F0S0	01Y41Y41M(31M)61M(31M21M)61M	A0A1B0GUA6_VFATDSLTSNRTSQR_V1TMTN10GlcNAc_146_N2H6F0S0_01Y41Y41M(31M)61M(31M21M)61M	23923	51.6	1097.84	1097.84	3	1097.83	8.04514	137	151	3290.48	2	C129H222N26O68Ct4Nf1	VFATDSLTSNRTSQR	V1TMTN10GlcNAc	6							0.899716	1.16923									1.22057	1.23972
CCDC195_N146_N2H7F0S0	A0A1B0GUA6	CCDC195	146	N2H7F0S0	01Y41Y41M(31M)61M(31M21M)61M21M	A0A1B0GUA6_VFATDSLTSNR_V1TMTN10GlcNAc_146_N2H7F0S0_01Y41Y41M(31M)61M(31M21M)61M21M	16514	36.69	994.44	994.439	3	994.438	1.3798	137	147	2980.3	2	C117H200N18O66Ct4Nf1	VFATDSLTSNR	V1TMTN10GlcNAc	5	1.25444	0.897863							1.01775	0.73377	0.91951	0.927242							1.18765	1.07919
CCDC195_N146_N2H9F0S0	A0A1B0GUA6	CCDC195	146	N2H9F0S0	01Y41Y41M(31M21M21M)61M(31M21M)61M21M	A0A1B0GUA6_VFATDSLTSNR_V1TMTN10GlcNAc_146_N2H9F0S0_01Y41Y41M(31M21M21M)61M(31M21M)61M21M	16264	36.19	1102.48	1102.48	3	1102.47	7.0506	137	147	3304.4	1	C129H220N18O76Ct4Nf1	VFATDSLTSNR	V1TMTN10GlcNAc	5	1.7187	1.23703							0.640055	1.1212	1.04427	0.83218							1.39201	1.26923
SPEM3_N1076_N4H5F1S1	A0A1B0GUW6	SPEM3	1076	N4H5F1S1	01Y(61F)41Y41M(31M41Y41L)61M61Y41L32S	A0A1B0GUW6_VQLNENSCPSK_V1TMTN6GlcNAcC8CamK11TMT_1076_N4H5F1S1_01Y(61F)41Y41M(31M41Y41L)61M61Y41L32S	9684	22.88	949.422	949.422	4	949.421	1.25445	1071	1081	3793.66	0	C146H256N23O81S1Ct8Nf2	VQLNENSCPSK	V1TMTN6GlcNAcC8CamK11TMT	5	0.773528	0.986312							1.46035	1.01018	1.11607	1.724								1.05088
MDFIC2_N23_N2H6F0S0	A0A1B0GVS7	MDFIC2	23	N2H6F0S0	01Y41Y41M(31M)61M(31M21M)61M	A0A1B0GVS7_NNISWLK_N1TMTN2GlcNAcK7TMT_23_N2H6F0S0_01Y41Y41M(31M)61M(31M21M)61M	26318	56.76	904.765	904.765	3	904.765	0.357716	22	28	2711.28	1	C108H190N15O55Ct8Nf2	NNISWLK	N1TMTN2GlcNAcK7TMT	5			1.31164	1.33599	1.19005	1.01221	1.02274	0.963949					1.09496	1.12997	0.981903	0.99839	1.32452	1.0705
MDFIC2_N23_N2H7F0S0	A0A1B0GVS7	MDFIC2	23	N2H7F0S0	01Y41Y41M(31M)61M(31M21M)61M21M	A0A1B0GVS7_NNISWLK_N1TMTN2GlcNAcK7TMT_23_N2H7F0S0_01Y41Y41M(31M)61M(31M21M)61M21M	32091	68.58	958.659	958.784	3	958.782	1.829	22	28	2873.33	0	C114H200N15O60Ct8Nf2	NNISWLK	N1TMTN2GlcNAcK7TMT	6			0.918879	1.129	0.810532	0.877669	0.898632	0.531618					1.60369	0.964845	0.667405	0.935107	0.777443	0.841592
MDFIC2_N23_N2H8F0S0	A0A1B0GVS7	MDFIC2	23	N2H8F0S0	01Y41Y41M(31M21M)61M(31M21M)61M21M	A0A1B0GVS7_NNISWLK_N1TMTN2GlcNAcK7TMT_23_N2H8F0S0_01Y41Y41M(31M21M)61M(31M21M)61M21M	31803	67.99	1012.8	1012.8	3	1012.8	-1.25492	22	28	3035.39	1	C120H210N15O65Ct8Nf2	NNISWLK	N1TMTN2GlcNAcK7TMT	7			0.648422	1.08606	0.914147	0.808244	0.818955	1.1712					0.893081	1.10668	0.960334	0.583004	0.866008	1.11271
GSTT4_N232_N2H8F0S0	A0A1W2PR19	GSTT4	232	N2H8F0S0	01Y41Y41M(31M21M21M)61M(31M21M)61M	A0A1W2PR19_ENISELLK_E1TMTN2GlcNAcK8TMT_232_N2H8F0S0_01Y41Y41M(31M21M21M)61M(31M21M)61M	7572	18.65	1036.48	1036.49	3	1036.48	4.63254	231	238	3106.43	0	C121H219N14O69Ct8Nf2	ENISELLK	E1TMTN2GlcNAcK8TMT	5	0.88849	0.854032					1.89333	1.13532	0.788318	0.708536	1.01309	1.40493					1.16935	1.27642	1.07753	0.648648
PWWP4_N314_N2H5F0S0	A0A494C071	PWWP4	314	N2H5F0S0	01Y41Y41M(31M)61M(31M)61M	A0A494C071_AIAPTPGSLCGNRSR_A1TMTC10CamN12GlcNAc_314_N2H5F0S0_01Y41Y41M(31M)61M(31M)61M	25188	54.4	1001.8	1001.8	3	1001.8	5.03134	303	317	3002.38	10	C117H206N26O58S1Ct4Nf1	AIAPTPGSLCGNRSR	A1TMTC10CamN12GlcNAc	5	0.663499	1.05363							1.28125	3.03208	1.00981	1.33674							1.24479	1.05513
PWWP4_N512_N4H5F0S2	A0A494C071	PWWP4	512	N4H5F0S2	01Y41Y41M(31M)61M(21Y41L32S)61Y41L32S	A0A494C071_STTGTAIAPNLGALGGNRSAAR_S1TMTN17GlcNAc_512_N4H5F0S2_01Y41Y41M(31M)61M(21Y41L32S)61Y41L32S	49667	104.59	899.217	899.217	5	899.212	5.80407	496	517	4490.03	2	C176H303N37O93Ct4Nf1	STTGTAIAPNLGALGGNRSAAR	S1TMTN17GlcNAc	6			2.19235	1.12459	1.38652								2.00238	8.31418	4.41063	0.935957
IFT56_N408_N4H5F2S1	A0AVF1	IFT56	408	N4H5F2S1	01Y41Y41M(31M(21Y(31F)41L32S)41Y31F)61M61M	A0AVF1_AATGNTSEGEEAFLLIQSEK_A1TMTN5GlcNAcK20TMT_408_N4H5F2S1_01Y41Y41M(31M(21Y(31F)41L32S)41Y31F)61M61M	48917	102.82	953.042	953.042	5	953.034	8.44701	404	423	4759.14	1	C190H323N30O100Ct8Nf2	AATGNTSEGEEAFLLIQSEK	A1TMTN5GlcNAcK20TMT	5							1.73959	2.12432									0.772902	1.00785
IFT56_N82_N2H8F0S0	A0AVF1	IFT56	82	N2H8F0S0	01Y41Y41M(31M21M)61M(31M21M)61M21M	A0AVF1_RALEEYENATK_R1TMTN8GlcNAcK11TMT_82_N2H8F0S0_01Y41Y41M(31M21M)61M(31M21M)61M21M	17484	38.72	1162.54	1162.54	3	1162.53	11.4287	75	85	3484.56	2	C136H237N20O75Ct8Nf2	RALEEYENATK	R1TMTN8GlcNAcK11TMT	5			2.54691	1.06783	1.44421	0.568144							0.986592	0.862468	0.57061	0.533848
FER1L5_N1937_N3H3F1S0	A0AVI2	FER1L5	1937	N3H3F1S0	01Y(61F)41Y41M(31M)61M61Y	A0AVI2_TNTSFTWLR_T1TMTN2GlcNAc_1937_N3H3F1S0_01Y(61F)41Y41M(31M)61M61Y	11471	26.25	866.064	866.398	3	866.401	-3.0501	1936	1944	2596.19	4	C107H176N18O51Ct4Nf1	TNTSFTWLR	T1TMTN2GlcNAc	5							0.922374	0.879376									0.884842	0.967917
ESYT2_N199_N2H5F0S0	A0FGR8	ESYT2	199	N2H5F0S0	01Y41Y41M(31M)61M(31M)61M	A0FGR8_AEWLNK_A1TMTN5GlcNAcK6TMT_199_N2H5F0S0_01Y41Y41M(31M)61M(31M)61M	34748	74.02	812.729	812.729	3	812.721	9.6806	195	200	2435.15	8	C97H170N13O49Ct8Nf2	AEWLNK	A1TMTN5GlcNAcK6TMT	5			1.30304	1.37428	0.808473	0.801768							1.26052	0.865779	0.999181	0.797351
ESYT2_N199_N2H7F0S0	A0FGR8	ESYT2	199	N2H7F0S0	01Y41Y41M(31M)61M(31M21M)61M21M	A0FGR8_AEWLNK_A1TMTN5GlcNAcK6TMT_199_N2H7F0S0_01Y41Y41M(31M)61M(31M21M)61M21M	34365	73.24	1380.64	1380.64	2	1380.63	4.49606	195	200	2759.25	1	C109H190N13O59Ct8Nf2	AEWLNK	A1TMTN5GlcNAcK6TMT	5			0.935158	1.56005	1.01423	0.875014	1.05163	0.786422					0.95873	0.821806	1.15009	1.2845	1.30699	0.992426
ESYT2_N199_N2H8F0S0	A0FGR8	ESYT2	199	N2H8F0S0	01Y41Y41M(31M21M)61M(31M21M)61M21M	A0FGR8_AEWLNK_A1TMTN5GlcNAcK6TMT_199_N2H8F0S0_01Y41Y41M(31M21M)61M(31M21M)61M21M	34079	72.4	1461.67	1461.67	2	1461.66	7.2186	195	200	2921.31	1	C115H200N13O64Ct8Nf2	AEWLNK	A1TMTN5GlcNAcK6TMT	5							2.2988	1.82898									0.715259	0.706857
BLTP3B_N142_N4H4F1S1	A0JNW5	BLTP3B	142	N4H4F1S1	01Y41Y41M(31M)61M(21Y(31F)41L32S)61Y	A0JNW5_IGAKAFNASFELSQLR_I1TMTK4TMTN7GlcNAc_142_N4H4F1S1_01Y41Y41M(31M)61M(21Y(31F)41L32S)61Y	13708	31.02	1028.24	1028.24	4	1028.24	-2.34838	136	151	4107.95	0	C168H286N29O79Ct8Nf2	IGAKAFNASFELSQLR	I1TMTK4TMTN7GlcNAc	5	1.04793	1.01852							0.787569	1.06874	1.12456	1.29553							1.79555	1.27629
BLTP3B_N142_N4H5F1S0	A0JNW5	BLTP3B	142	N4H5F1S0	01Y(61F)41Y41M(31M41Y41L)61M61Y41L	A0JNW5_IGAKAFNASFELSQLR_I1TMTK4TMTN7GlcNAc_142_N4H5F1S0_01Y(61F)41Y41M(31M41Y41L)61M61Y41L	11323	26.18	796.782	796.983	5	796.988	-6.9309	136	151	3978.91	0	C163H279N28O76Ct8Nf2	IGAKAFNASFELSQLR	I1TMTK4TMTN7GlcNAc	5	1.27433	1.08471							1.09272	1.58578	1.0687	1.51281							1.71053	1.70203
BLTP3B_N142_N6H3F4S0	A0JNW5	BLTP3B	142	N6H3F4S0	01Y(61F)41Y41M(31M41Y31F)(41Y)61M(21Y31F)61Y31F	A0JNW5_IGAKAFNASFELSQLR_I1TMTK4TMTN7GlcNAc_142_N6H3F4S0_01Y(61F)41Y41M(31M41Y31F)(41Y)61M(21Y31F)61Y31F	12729	28.81	901.041	901.039	5	901.034	6.16922	136	151	4499.14	1	C185H315N30O88Ct8Nf2	IGAKAFNASFELSQLR	I1TMTK4TMTN7GlcNAc	5							0.976454	0.703386									1.26464	1.39188
TMEM120B_N181_N4H5F0S2	A0PK00	TMEM120B	181	N4H5F0S2	01Y41Y41M(31M)61M(21Y41L32S)61Y41L32S	A0PK00_ESILISNGSRIK_E1TMTN7GlcNAcK12TMT_181_N4H5F0S2_01Y41Y41M(31M)61M(21Y41L32S)61Y41L32S	35788	75.9	995.97	996.229	4	996.219	9.4524	175	186	3979.85	2	C156H278N25O84Ct8Nf2	ESILISNGSRIK	E1TMTN7GlcNAcK12TMT	5							0.831504	2.08067									0.730553	0.664783
ARHGAP10_N519_N2H6F0S0	A1A4S6	ARHGAP10	519	N2H6F0S0	01Y41Y41M(31M)61M(31M21M)61M	A1A4S6_HLTNVSNHSK_H1TMTN4GlcNAcK10TMT_519_N2H6F0S0_01Y41Y41M(31M)61M(31M21M)61M	18405	40.54	992.142	992.142	3	992.132	9.98238	516	525	2973.38	1	C115H204N21O60Ct8Nf2	HLTNVSNHSK	H1TMTN4GlcNAcK10TMT	6	1.2893	0.685694							0.808274	0.749073	0.649599	0.768419							0.726329	0.50596
ARHGAP10_N519_N2H7F0S0	A1A4S6	ARHGAP10	519	N2H7F0S0	01Y41Y41M(31M21M21M)61M(31M)61M	A1A4S6_HLTNVSNHSK_H1TMTN4GlcNAcK10TMT_519_N2H7F0S0_01Y41Y41M(31M21M21M)61M(31M)61M	18280	40.28	1046.17	1046.17	3	1046.15	15.5003	516	525	3135.44	3	C121H214N21O65Ct8Nf2	HLTNVSNHSK	H1TMTN4GlcNAcK10TMT	5	0.945838	0.664302	1.32258	1.2714	0.851984	2.12581			0.842961	0.791502	0.611027	0.724399	1.02297	0.806258	0.694453	0.885123			0.701153	0.673946
ARHGAP10_N519_N2H9F0S0	A1A4S6	ARHGAP10	519	N2H9F0S0	01Y41Y41M(31M21M21M31G)61M(31M21M)61M	A1A4S6_HLTNVSNHSK_H1TMTN4GlcNAcK10TMT_519_N2H9F0S0_01Y41Y41M(31M21M21M31G)61M(31M21M)61M	18074	39.86	1154.2	1154.2	3	1154.19	9.97085	516	525	3459.54	0	C133H234N21O75Ct8Nf2	HLTNVSNHSK	H1TMTN4GlcNAcK10TMT	5	1.22226	0.559267							0.359227	0.750913	0.584346	0.737092							0.420881	0.331161
ARHGAP10_N522_N2H5F0S0	A1A4S6	ARHGAP10	522	N2H5F0S0	01Y41Y41M(31M)61M(31M)61M	A1A4S6_HLTNVSNHSK_H1TMTN7GlcNAcK10TMT_522_N2H5F0S0_01Y41Y41M(31M)61M(31M)61M	19552	42.96	938.128	938.128	3	938.115	14.0437	516	525	2811.33	11	C109H194N21O55Ct8Nf2	HLTNVSNHSK	H1TMTN7GlcNAcK10TMT	6			1.21157	1.36094	0.755768	1.67365							1.16671	0.642235	0.626574	0.767521
ARHGAP10_N522_N2H6F0S0	A1A4S6	ARHGAP10	522	N2H6F0S0	01Y41Y41M(31M)61M(31M21M)61M	A1A4S6_HLTNVSNHSK_H1TMTN7GlcNAcK10TMT_522_N2H6F0S0_01Y41Y41M(31M)61M(31M21M)61M	18405	40.54	992.142	992.142	3	992.132	9.98238	516	525	2973.38	1	C115H204N21O60Ct8Nf2	HLTNVSNHSK	H1TMTN7GlcNAcK10TMT	6	1.2893	0.685694							0.808274	0.749073	0.649599	0.768419							0.726329	0.50596
ARHGAP10_N522_N2H7F0S0	A1A4S6	ARHGAP10	522	N2H7F0S0	01Y41Y41M(31M21M21M)61M(31M)61M	A1A4S6_HLTNVSNHSK_H1TMTN7GlcNAcK10TMT_522_N2H7F0S0_01Y41Y41M(31M21M21M)61M(31M)61M	18280	40.28	1046.17	1046.17	3	1046.15	15.5003	516	525	3135.44	3	C121H214N21O65Ct8Nf2	HLTNVSNHSK	H1TMTN7GlcNAcK10TMT	5	0.945838	0.664302	1.32258	1.2714	0.851984	2.12581			0.842961	0.791502	0.611027	0.724399	1.02297	0.806258	0.694453	0.885123			0.701153	0.673946
ARHGAP10_N522_N2H9F0S0	A1A4S6	ARHGAP10	522	N2H9F0S0	01Y41Y41M(31M21M21M31G)61M(31M21M)61M	A1A4S6_HLTNVSNHSK_H1TMTN7GlcNAcK10TMT_522_N2H9F0S0_01Y41Y41M(31M21M21M31G)61M(31M21M)61M	18074	39.86	1154.2	1154.2	3	1154.19	9.97085	516	525	3459.54	0	C133H234N21O75Ct8Nf2	HLTNVSNHSK	H1TMTN7GlcNAcK10TMT	5	1.22226	0.559267							0.359227	0.750913	0.584346	0.737092							0.420881	0.331161
ARHGAP10_N141_N4H5F0S2	A1A4S6	ARHGAP10	141	N4H5F0S2	01Y41Y41M(31M)61M(21Y41L32S)61Y41L32S	A1A4S6_NYSLIDK_N1GlcNAc@TMTK7TMT_141_N4H5F0S2_01Y41Y41M(31M)61M(21Y41L32S)61Y41L32S	11818	27.18	879.892	879.892	4	879.892	0.0518619	141	147	3515.55	2	C138H238N17O78Ct8Nf2	NYSLIDK	N1GlcNAc@TMTK7TMT	5	0.786354	1.05126							1.76527	0.803722	0.679375	1.68487							1.16981	1.04279
ANO9_N641_N2H8F0S0	A1A5B4	ANO9	641	N2H8F0S0	01Y41Y41M(31M21M)61M(31M21M)61M21M	A1A5B4_YSPCLKEGNSTVDCLK_Y1TMTC4CamK6TMTN9GlcNAcC14CamK16TMT_641_N2H8F0S0_01Y41Y41M(31M21M)61M(31M21M)61M21M	37510	79.44	1066.5	1066.5	4	1066.49	13.1659	633	648	4260.94	2	C166H294N26O84S2Ct12Nf3	YSPCLKEGNSTVDCLK	Y1TMTC4CamK6TMTN9GlcNAcC14CamK16TMT	5							1.0239	0.879715									1.09706	0.739901
ARHGEF37_N516_N4H5F0S2	A1IGU5	ARHGEF37	516	N4H5F0S2	01Y41Y41M(31M)61M(21Y41L32S)61Y41L32S	A1IGU5_LYQVTSNISGTGTLDLTLPR_L1TMTN7GlcNAc_516_N4H5F0S2_01Y41Y41M(31M)61M(21Y41L32S)61Y41L32S	49450	104.13	1147.28	1147.02	4	1147.03	-5.38029	510	529	4583.09	3	C186H314N32O95Ct4Nf1	LYQVTSNISGTGTLDLTLPR	L1TMTN7GlcNAc	6	0.618409	1.6989	0.555355	0.44184	0.524237	0.841932	0.980957	0.693781	0.890923	0.676807	1.07528	1.30011	0.6401	2.71839	0.459078	0.467754	0.913279	1.08244	0.994429	1.29113
ARHGEF37_N516_N5H6F0S3	A1IGU5	ARHGEF37	516	N5H6F0S3	01Y41Y41M(31M41Y41L32S)61M(21Y41L32S)61Y41L32S	A1IGU5_LYQVTSNISGTGTLDLTLPR_L1TMTN7GlcNAc_516_N5H6F0S3_01Y41Y41M(31M41Y41L32S)61M(21Y41L32S)61Y41L32S	50129	105.5	1311.07	1311.07	4	1311.09	-8.9199	510	529	5239.31	14	C211H354N34O113Ct4Nf1	LYQVTSNISGTGTLDLTLPR	L1TMTN7GlcNAc	5	0.513884	1.679							0.990402	0.665528	0.924601	0.866063							1.46233	1.28688
ARHGEF37_N516_N6H7F0S2	A1IGU5	ARHGEF37	516	N6H7F0S2	01Y41Y41M(31M(21Y41L)41Y41L)61M(21Y41L32S)61Y41L32S	A1IGU5_LYQVTSNISGTGTLDLTLPR_L1TMTN7GlcNAc_516_N6H7F0S2_01Y41Y41M(31M(21Y41L)41Y41L)61M(21Y41L32S)61Y41L32S	49187	103.59	1329.58	1329.58	4	1329.59	-8.55167	510	529	5313.35	0	C214H360N34O115Ct4Nf1	LYQVTSNISGTGTLDLTLPR	L1TMTN7GlcNAc	5	0.947199	1.05103							1.44227	1.24466	1.28878	1.36424							1.33313	1.1435
PXDNL_N1283_N2H5F0S0	A1KZ92	PXDNL	1283	N2H5F0S0	01Y41Y41M(31M)61M(31M)61M	A1KZ92_AEYPQDYLNCSEIPK_A1TMTN9GlcNAcC10CamK15TMT_1283_N2H5F0S0_01Y41Y41M(31M)61M(31M)61M	44156	93.28	1168.54	1168.21	3	1168.2	10.137	1275	1289	3501.58	8	C142H236N23O67S1Ct8Nf2	AEYPQDYLNCSEIPK	A1TMTN9GlcNAcC10CamK15TMT	5	1.07509	1.32565	0.752915	1.22364	0.866336	1.32738			1.74819	1.4037	0.881997	0.75939	0.634831	1.26154	0.781317	0.514906				0.81827
ELOVL7_N273_N2H7F0S0	A1L3X0	ELOVL7	273	N2H7F0S0	01Y41Y41M(31M21M)61M(31M21M)61M	A1L3X0_TVKNGTCK_T1TMTK3TMTN4GlcNAcC7CamK8TMT_273_N2H7F0S0_01Y41Y41M(31M21M)61M(31M21M)61M	18280	40.28	1046.17	1046.17	3	1046.17	0.63434	270	277	3135.48	1	C118H223N17O64S1Ct12Nf3	TVKNGTCK	T1TMTK3TMTN4GlcNAcC7CamK8TMT	6	0.945838	0.664302					1.17617	1.56376	0.842961	0.791502	0.611027	0.724399					0.594564	0.636675	0.701153	0.673946
SSC5D_N779_N2H8F0S0	A1L4H1	SSC5D	779	N2H8F0S0	01Y41Y41M(31M21M21M)61M(31M21M)61M	A1L4H1_LADGPNRCAGR_L1TMTN6GlcNAcC8Cam_779_N2H8F0S0_01Y41Y41M(31M21M21M)61M(31M21M)61M	13929	31.24	1040.46	1040.46	3	1040.45	12.4032	774	784	3118.32	0	C118H206N22O68S1Ct4Nf1	LADGPNRCAGR	L1TMTN6GlcNAcC8Cam	5							0.851978	1.17471									0.662854	0.961014
FSD2_N53_N2H9F0S0	A1L4K1	FSD2	53	N2H9F0S0	01Y41Y41M(31M21M21M)61M(31M21M)61M21M	A1L4K1_VVQAEMANESRGAGDGK_V1TMTN8GlcNAcK17TMT_53_N2H9F0S0_01Y41Y41M(31M21M21M)61M(31M21M)61M21M	14648	32.7	1011.71	1011.71	4	1011.7	14.105	46	62	4041.77	1	C154H272N27O86S1Ct8Nf2	VVQAEMANESRGAGDGK	V1TMTN8GlcNAcK17TMT	5							1.0015	1.79083									0.918629	0.953191
MACROD2_N309_N2H8F0S0	A1Z1Q3	MACROD2	309	N2H8F0S0	01Y41Y41M(31M21M)61M(31M21M)61M21M	A1Z1Q3_DENITK_D1TMTN3GlcNAcK6TMT_309_N2H8F0S0_01Y41Y41M(31M21M)61M(31M21M)61M21M	3742	10.95	1441.13	1441.13	2	1441.14	-3.58882	307	312	2880.26	0	C109H197N12O67Ct8Nf2	DENITK	D1TMTN3GlcNAcK6TMT	5							0.394588	0.1788									0.817555	1.88275
MACROD2_N309_N4H5F0S2	A1Z1Q3	MACROD2	309	N4H5F0S2	01Y41Y41M(31M)61M(21Y41L32S)61Y41L32S	A1Z1Q3_DENITK_D1TMTN3GlcNAcK6TMT_309_N4H5F0S2_01Y41Y41M(31M)61M(21Y41L32S)61Y41L32S	25635	55.32	1128.49	1128.49	3	1128.49	-2.09587	307	312	3382.46	0	C129H227N16O78Ct8Nf2	DENITK	D1TMTN3GlcNAcK6TMT	5	1.43557	1.30458							0.735298	1.02724	0.951705	1.14541							0.786447	1.02457
MACROD2_N309_N5H5F1S1	A1Z1Q3	MACROD2	309	N5H5F1S1	01Y(61F)41Y41M(31M(21Y41L)41Y)61M61Y41L32S	A1Z1Q3_DENITK_D1TMTN3GlcNAcK6TMT_309_N5H5F1S1_01Y(61F)41Y41M(31M(21Y41L)41Y)61M61Y41L32S	15595	34.88	1148.19	1147.85	3	1147.84	13.4663	307	312	3440.5	0	C132H233N16O79Ct8Nf2	DENITK	D1TMTN3GlcNAcK6TMT	8			1.00655	2.21104	1.12681	0.897704							1.10293	1.423	1.20682	0.971504
HFM1_N1372_N2H6F0S0	A2PYH4	HFM1	1372	N2H6F0S0	01Y41Y41M(31M)61M(31M21M)61M	A2PYH4_KPQNLSPEIEK_K1TMTN4GlcNAcK11TMT_1372_N2H6F0S0_01Y41Y41M(31M)61M(31M21M)61M	27056	58.27	1040.85	1040.85	3	1040.84	15.185	1369	1379	3119.5	2	C124H222N19O63Ct8Nf2	KPQNLSPEIEK	K1TMTN4GlcNAcK11TMT	5			3.14228	1.02565	1.18925	0.801246							1.34857	0.804682	0.881903	1.00939
FAM234B_N415_N2H5F0S0	A2RU67	FAM234B	415	N2H5F0S0	01Y41Y41M(31M)61M(31M)61M	A2RU67_GQNLTPYWALR_G1TMTN3GlcNAc_415_N2H5F0S0_01Y41Y41M(31M)61M(31M)61M	11633	26.81	922.426	922.426	3	922.431	-5.49716	413	423	2764.28	7	C115H188N20O53Ct4Nf1	GQNLTPYWALR	G1TMTN3GlcNAc	5	0.752178	1.33738	0.460933	0.959561	0.807641	0.809178	0.891003	0.780618	1.25269	1.30986	1.07703	1.28158	0.809263	1.36207	1.31007	0.881446	1.1876	1.46938	1.10791	1.38281
FAM234B_N415_N2H6F0S0	A2RU67	FAM234B	415	N2H6F0S0	01Y41Y41M(31M)61M(31M21M)61M	A2RU67_GQNLTPYWALR_G1TMTN3GlcNAc_415_N2H6F0S0_01Y41Y41M(31M)61M(31M21M)61M	12051	27.67	976.444	976.444	3	976.448	-4.54221	413	423	2926.33	2	C121H198N20O58Ct4Nf1	GQNLTPYWALR	G1TMTN3GlcNAc	5			1.20181	1.42958	1.21183	0.761619							1.32014	1.27595	0.907699	0.714665
FAM234B_N415_N2H7F0S0	A2RU67	FAM234B	415	N2H7F0S0	01Y41Y41M(31M)61M(31M21M)61M21M	A2RU67_GQNLTPYWALR_G1TMTN3GlcNAc_415_N2H7F0S0_01Y41Y41M(31M)61M(31M21M)61M21M	11336	26.2	1030.46	1030.46	3	1030.47	-8.06948	413	423	3088.38	2	C127H208N20O63Ct4Nf1	GQNLTPYWALR	G1TMTN3GlcNAc	5	1.408	1.49557							1.25848	0.988754	0.944152	1.06123							1.58773	1.06531
FAM234B_N415_N2H8F0S0	A2RU67	FAM234B	415	N2H8F0S0	01Y41Y41M(31M21M)61M(31M21M)61M21M	A2RU67_GQNLTPYWALR_G1TMTN3GlcNAc_415_N2H8F0S0_01Y41Y41M(31M21M)61M(31M21M)61M21M	11821	27.2	1084.48	1084.48	3	1084.48	-2.97123	413	423	3250.44	2	C133H218N20O68Ct4Nf1	GQNLTPYWALR	G1TMTN3GlcNAc	5			0.909972	1.26911	0.881561	0.796975	1.02944	1.17608					0.845631	1.64614	1.09543	0.628141	1.08984	0.920031
FAM234B_N415_N2H9F0S0	A2RU67	FAM234B	415	N2H9F0S0	01Y41Y41M(31M21M21M)61M(31M21M)61M21M	A2RU67_GQNLTPYWALR_G1TMTN3GlcNAc_415_N2H9F0S0_01Y41Y41M(31M21M21M)61M(31M21M)61M21M	11802	27.16	1138.49	1138.49	3	1138.5	-5.64773	413	423	3412.49	1	C139H228N20O73Ct4Nf1	GQNLTPYWALR	G1TMTN3GlcNAc	5			0.758002	0.878851	0.920478	0.701649							1.10511	1.6361	1.07421	0.624015
MEIOC_N344_N4H5F0S2	A2RUB1	MEIOC	344	N4H5F0S2	01Y41Y41M(31M)61M(21Y41L32S)61Y41L32S	A2RUB1_LNKCSNFSVQDSK_L1TMTK3TMTC4CamN6GlcNAcK13TMT_344_N4H5F0S2_01Y41Y41M(31M)61M(21Y41L32S)61Y41L32S	49638	104.51	1106.02	1106.02	4	1106	13.4784	339	351	4418.99	0	C171H300N28O90S1Ct12Nf3	LNKCSNFSVQDSK	L1TMTK3TMTC4CamN6GlcNAcK13TMT	5	0.556344	1.4049							1.09641	0.644803	0.866567	0.997338							1.43122	1.06295
MEIOC_N344_N5H6F0S2	A2RUB1	MEIOC	344	N5H6F0S2	01Y41Y41M(31M(21Y41L32S)41Y41L32S)(41Y)61M61M	A2RUB1_LNKCSNFSVQDSK_L1TMTK3TMTC4CamN6GlcNAcK13TMT_344_N5H6F0S2_01Y41Y41M(31M(21Y41L32S)41Y41L32S)(41Y)61M61M	49642	104.54	1197.3	1197.3	4	1197.29	9.10047	339	351	4784.12	2	C185H323N29O100S1Ct12Nf3	LNKCSNFSVQDSK	L1TMTK3TMTC4CamN6GlcNAcK13TMT	5			0.881974	0.810553	0.810345	0.661452							0.945031	2.44873	1.27721	0.648197
MEIOC_N344_N5H6F0S3	A2RUB1	MEIOC	344	N5H6F0S3	01Y41Y41M(31M41Y41L32S)61M(21Y41L32S)61Y41L32S	A2RUB1_LNKCSNFSVQDSK_L1TMTK3TMTC4CamN6GlcNAcK13TMT_344_N5H6F0S3_01Y41Y41M(31M41Y41L32S)61M(21Y41L32S)61Y41L32S	50583	106.44	1016.45	1016.26	5	1016.25	7.23129	339	351	5075.22	0	C196H340N30O108S1Ct12Nf3	LNKCSNFSVQDSK	L1TMTK3TMTC4CamN6GlcNAcK13TMT	5	0.510419	1.93139							0.794968	1.00258	1.25787	0.857576							1.19815	1.12401
MEIOC_N344_N5H6F2S2	A2RUB1	MEIOC	344	N5H6F2S2	01Y41Y41M(31M41Y41L)61M(21Y(31F)41L32S)61Y(31F)41L32S	A2RUB1_LNKCSNFSVQDSK_L1TMTK3TMTC4CamN6GlcNAcK13TMT_344_N5H6F2S2_01Y41Y41M(31M41Y41L)61M(21Y(31F)41L32S)61Y(31F)41L32S	50583	106.44	1016.45	1016.45	5	1016.45	-0.438919	339	351	5076.24	0	C197H343N29O108S1Ct12Nf3	LNKCSNFSVQDSK	L1TMTK3TMTC4CamN6GlcNAcK13TMT	5	0.510419	1.93139							0.794968	1.00258	1.25787	0.857576							1.19815	1.12401
MEIOC_N340_N4H5F0S2	A2RUB1	MEIOC	340	N4H5F0S2	01Y41Y41M(31M)61M(21Y41L32S)61Y41L32S	A2RUB1_LNKCSNFSVQDSK_L1TMTN2GlcNAcK3TMTC4CamK13TMT_340_N4H5F0S2_01Y41Y41M(31M)61M(21Y41L32S)61Y41L32S	49638	104.51	1106.02	1106.02	4	1106	13.4784	339	351	4418.99	0	C171H300N28O90S1Ct12Nf3	LNKCSNFSVQDSK	L1TMTN2GlcNAcK3TMTC4CamK13TMT	5	0.556344	1.4049							1.09641	0.644803	0.866567	0.997338							1.43122	1.06295
MEIOC_N340_N5H6F0S2	A2RUB1	MEIOC	340	N5H6F0S2	01Y41Y41M(31M(21Y41L32S)41Y41L32S)(41Y)61M61M	A2RUB1_LNKCSNFSVQDSK_L1TMTN2GlcNAcK3TMTC4CamK13TMT_340_N5H6F0S2_01Y41Y41M(31M(21Y41L32S)41Y41L32S)(41Y)61M61M	49642	104.54	1197.3	1197.3	4	1197.29	9.10047	339	351	4784.12	2	C185H323N29O100S1Ct12Nf3	LNKCSNFSVQDSK	L1TMTN2GlcNAcK3TMTC4CamK13TMT	5			0.881974	0.810553	0.810345	0.661452							0.945031	2.44873	1.27721	0.648197
MEIOC_N340_N5H6F0S3	A2RUB1	MEIOC	340	N5H6F0S3	01Y41Y41M(31M41Y41L32S)61M(21Y41L32S)61Y41L32S	A2RUB1_LNKCSNFSVQDSK_L1TMTN2GlcNAcK3TMTC4CamK13TMT_340_N5H6F0S3_01Y41Y41M(31M41Y41L32S)61M(21Y41L32S)61Y41L32S	50583	106.44	1016.45	1016.26	5	1016.25	7.23129	339	351	5075.22	0	C196H340N30O108S1Ct12Nf3	LNKCSNFSVQDSK	L1TMTN2GlcNAcK3TMTC4CamK13TMT	5	0.510419	1.93139							0.794968	1.00258	1.25787	0.857576							1.19815	1.12401
MEIOC_N340_N5H6F2S2	A2RUB1	MEIOC	340	N5H6F2S2	01Y41Y41M(31M41Y41L)61M(21Y(31F)41L32S)61Y(31F)41L32S	A2RUB1_LNKCSNFSVQDSK_L1TMTN2GlcNAcK3TMTC4CamK13TMT_340_N5H6F2S2_01Y41Y41M(31M41Y41L)61M(21Y(31F)41L32S)61Y(31F)41L32S	50583	106.44	1016.45	1016.45	5	1016.45	-0.438919	339	351	5076.24	0	C197H343N29O108S1Ct12Nf3	LNKCSNFSVQDSK	L1TMTN2GlcNAcK3TMTC4CamK13TMT	5	0.510419	1.93139							0.794968	1.00258	1.25787	0.857576							1.19815	1.12401
MEIOC_N340_N6H4F1S1	A2RUB1	MEIOC	340	N6H4F1S1	01Y41Y41M(31M(21Y31F)41Y)(41Y)61M61Y41L32S	A2RUB1_LNKCSNFSVQDSK_L1TMTN2GlcNAcK3TMTC4CamK13TMT_340_N6H4F1S1_01Y41Y41M(31M(21Y31F)41Y)(41Y)61M61Y41L32S	50213	105.46	1131.02	1130.76	4	1130.77	-8.0988	339	351	4518.06	0	C176H309N29O91S1Ct12Nf3	LNKCSNFSVQDSK	L1TMTN2GlcNAcK3TMTC4CamK13TMT	5							0.77523	0.621475									1.0024	0.871445
CCDC144A_N185_N4H4F1S1	A2RUR9	CCDC144A	185	N4H4F1S1	01Y41Y41M(31M)61M(21Y(31F)41L32S)61Y	A2RUR9_ELGQMNLTEREK_E1TMTN6GlcNAcK12TMT_185_N4H4F1S1_01Y41Y41M(31M)61M(21Y(31F)41L32S)61Y	40038	84.87	951.945	951.945	4	951.938	8.11881	180	191	3803.73	0	C148H262N25O78S1Ct8Nf2	ELGQMNLTEREK	E1TMTN6GlcNAcK12TMT	5			0.831569	0.99494	0.848446	0.93647							0.962428	0.388358	1.72858	0.946207
CCDC144A_N1269_N2H8F0S0	A2RUR9	CCDC144A	1269	N2H8F0S0	01Y41Y41M(31M21M)61M(31M21M)61M21M	A2RUR9_IKTSQADFNK_I1TMTK2TMTN9GlcNAcK10TMT_1269_N2H8F0S0_01Y41Y41M(31M21M)61M(31M21M)61M21M	35456	75.43	1181.57	1181.57	3	1181.56	4.24095	1261	1270	3541.68	0	C138H249N19O73Ct12Nf3	IKTSQADFNK	I1TMTK2TMTN9GlcNAcK10TMT	5	1.21284	0.689009							0.850503	1.0587	0.926649	0.854142							0.884955	0.745759
CCDC144A_N654_N2H6F0S0	A2RUR9	CCDC144A	654	N2H6F0S0	01Y41Y41M(31M)61M(31M21M)61M	A2RUR9_NNHCDQLTVK_N1TMTN2GlcNAcC4CamK10TMT_654_N2H6F0S0_01Y41Y41M(31M)61M(31M21M)61M	15082	33.84	1022.8	1022.8	3	1022.8	3.62923	653	662	3065.38	3	C117H208N21O62S1Ct8Nf2	NNHCDQLTVK	N1TMTN2GlcNAcC4CamK10TMT	5			0.841043	0.881996	0.617343	0.81049							0.563988	1.08332	1.05151	0.851736
CCDC144A_N323_N2H5F0S0	A2RUR9	CCDC144A	323	N2H5F0S0	01Y41Y41M(31M)61M(31M)61M	A2RUR9_YKIPACPEEEPLLDNSTR_Y1TMTK2TMTC6CamN15GlcNAc_323_N2H5F0S0_01Y41Y41M(31M)61M(31M)61M	26483	56.84	952.713	952.963	4	952.952	11.994	309	326	3806.78	10	C154H263N28O71S1Ct8Nf2	YKIPACPEEEPLLDNSTR	Y1TMTK2TMTC6CamN15GlcNAc	5							0.70913	0.810864									1.10943	0.912062
CCDC144A_N323_N2H6F0S0	A2RUR9	CCDC144A	323	N2H6F0S0	01Y41Y41M(31M)61M(31M21M)61M	A2RUR9_YKIPACPEEEPLLDNSTR_Y1TMTK2TMTC6CamN15GlcNAc_323_N2H6F0S0_01Y41Y41M(31M)61M(31M21M)61M	25593	55.23	993.474	993.474	4	993.465	8.76804	309	326	3968.83	2	C160H273N28O76S1Ct8Nf2	YKIPACPEEEPLLDNSTR	Y1TMTK2TMTC6CamN15GlcNAc	5	0.793486	0.921341							2.30534	1.0073	1.00381	1.19616							2.05666	1.19257
CCDC144A_N323_N2H9F0S0	A2RUR9	CCDC144A	323	N2H9F0S0	01Y41Y41M(31M21M21M)61M(31M21M)61M21M	A2RUR9_YKIPACPEEEPLLDNSTR_Y1TMTK2TMTC6CamN15GlcNAc_323_N2H9F0S0_01Y41Y41M(31M21M21M)61M(31M21M)61M21M	26276	56.67	1115.02	1115.02	4	1115	14.5155	309	326	4454.99	1	C178H303N28O91S1Ct8Nf2	YKIPACPEEEPLLDNSTR	Y1TMTK2TMTC6CamN15GlcNAc	5			0.601027	1.16442	0.623231	0.792519							0.623627	1.16818	1.01242	1.33358
TMEM131L_N1210_N4H5F1S1	A2VDJ0	TMEM131L	1210	N4H5F1S1	01Y41Y41M(31M(21Y41L32S)41Y31F)61M61M	A2VDJ0_EGNLQNLNWSK_E1TMTN8GlcNAcK11TMT_1210_N4H5F1S1_01Y41Y41M(31M(21Y41L32S)41Y31F)61M61M	22677	49.26	956.183	956.183	4	956.182	1.37777	1203	1213	3820.71	2	C151H257N24O80Ct8Nf2	EGNLQNLNWSK	E1TMTN8GlcNAcK11TMT	5	1.04227	1.12477							1.37953	1.2	1.11532	1.04418							2.18524	1.27806
TMEM131L_N1210_N2H6F0S0	A2VDJ0	TMEM131L	1210	N2H6F0S0	01Y41Y41M(31M)61M(31M21M)61M	A2VDJ0_REGNLQNLNWSK_R1TMTN9GlcNAcK12TMT_1210_N2H6F0S0_01Y41Y41M(31M)61M(31M21M)61M	22831	49.63	1099.52	1099.52	3	1099.52	-0.954017	1202	1213	3295.55	1	C130H226N25O64Ct8Nf2	REGNLQNLNWSK	R1TMTN9GlcNAcK12TMT	5			1.22016	1.07414	1.46002	0.888907	0.782774	0.954948					0.837188	0.791896	0.847832	0.676877	0.799085	0.912942
LAMB4_N1725_N4H4F0S1	A4D0S4	LAMB4	1725	N4H4F0S1	01Y41Y41M(31M)(41Y)61M61Y41L32S	A4D0S4_IQDLNLSR_I1TMTN5GlcNAc_1725_N4H4F0S1_01Y41Y41M(31M)(41Y)61M61Y41L32S	15272	33.96	980.781	980.781	3	980.778	2.25193	1721	1728	2939.32	0	C115H201N19O64Ct4Nf1	IQDLNLSR	I1TMTN5GlcNAc	5							1.15102	0.947753									1.97203	2.39016
LAMB4_N1725_N5H5F0S0	A4D0S4	LAMB4	1725	N5H5F0S0	01Y41Y41M(31M41Y41L31Y)61M61Y41L	A4D0S4_IQDLNLSR_I1TMTN5GlcNAc_1725_N5H5F0S0_01Y41Y41M(31M41Y41L31Y)61M61Y41L	12158	27.89	1005.46	1005.46	3	1005.46	1.43345	1721	1728	3013.36	0	C118H207N19O66Ct4Nf1	IQDLNLSR	I1TMTN5GlcNAc	5			0.662994	0.830832	1.16599	0.842206							0.793761	1.02619	1.77213	1.03822
LRRD1_N649_N4H5F1S2	A4D1F6	LRRD1	649	N4H5F1S2	01Y(61F)41Y41M(31M)61M(21Y41L32S)61Y41L32S	A4D1F6_LPGELSNMTQLK_L1TMTN7GlcNAcK12TMT_649_N4H5F1S2_01Y(61F)41Y41M(31M)61M(21Y41L32S)61Y41L32S	45953	96.75	1036.23	1036.23	4	1036.22	6.8629	643	654	4139.86	1	C163H286N23O88S1Ct8Nf2	LPGELSNMTQLK	L1TMTN7GlcNAcK12TMT	5							0.984835	0.637389									0.795158	0.614074
CTAGE15_N475_N2H8F0S0	A4D2H0	CTAGE15	475	N2H8F0S0	01Y41Y41M(31M21M)61M(31M21M)61M21M	A4D2H0_NLSDLRK_N1GlcNAc@TMTK7TMT_475_N2H8F0S0_01Y41Y41M(31M21M)61M(31M21M)61M21M	9666	22.62	1003.14	1003.14	3	1003.14	6.03742	475	481	3006.39	1	C115H211N16O66Ct8Nf2	NLSDLRK	N1GlcNAc@TMTK7TMT	5							1.29666	2.94051									0.749157	0.81559
XIRP2_N1513_N4H5F1S0	A4UGR9	XIRP2	1513	N4H5F1S0	01Y41Y41M(31M41Y(31F)41L)61M61Y41L	A4UGR9_GDINMTIYCLLHENDGDTIER_G1TMTN4GlcNAcC9Cam_1513_N4H5F1S0_01Y41Y41M(31M41Y(31F)41L)61M61Y41L	37707	80.1	1120.5	1120.5	4	1120.49	13.5297	1510	1530	4476.93	0	C179H296N34O89S2Ct4Nf1	GDINMTIYCLLHENDGDTIER	G1TMTN4GlcNAcC9Cam	5			1.05053	0.963294	1.35111	0.904827							0.782963	1.08227	0.880313	0.46371
XIRP2_N107_N2H6F0S0	A4UGR9	XIRP2	107	N2H6F0S0	01Y41Y41M(31M)61M(31M21M)61M	A4UGR9_NTFAQYQYQHQNR_N1TMTN12GlcNAc_107_N2H6F0S0_01Y41Y41M(31M)61M(31M21M)61M	25330	54.74	1102.83	1102.83	3	1102.81	13.5442	96	108	3305.42	2	C134H211N27O65Ct4Nf1	NTFAQYQYQHQNR	N1TMTN12GlcNAc	5			1.12043	0.902914	0.72861	1.10208							1.02879	0.754661	0.736141	0.564008
XIRP2_N107_N2H7F0S0	A4UGR9	XIRP2	107	N2H7F0S0	01Y41Y41M(31M)61M(31M21M)61M21M	A4UGR9_NTFAQYQYQHQNR_N1TMTN12GlcNAc_107_N2H7F0S0_01Y41Y41M(31M)61M(31M21M)61M21M	24227	52.43	1156.84	1156.84	3	1156.83	10.4538	96	108	3467.47	2	C140H221N27O70Ct4Nf1	NTFAQYQYQHQNR	N1TMTN12GlcNAc	5	1.11442	0.690105							1.48503	0.729223	0.630412	1.11558							0.877135	0.746272
VPS37C_N66_N5H3F0S0	A5D8V6	VPS37C	66	N5H3F0S0	01Y41Y41M(31M41Y)(41Y)61M61Y	A5D8V6_SNLSDR_S1TMTN2GlcNAc_66_N5H3F0S0_01Y41Y41M(31M41Y)(41Y)61M61Y	5831	14.98	808.025	808.358	3	808.357	1.27712	65	70	2422.06	0	C92H162N16O54Ct4Nf1	SNLSDR	S1TMTN2GlcNAc	7							0.959411	1.32202									0.818598	1.13569
RGSL1_N233_N4H5F0S1	A5PLK6	RGSL1	233	N4H5F0S1	01Y41Y41M(31M)61M(21Y41L32S)61Y41L	A5PLK6_LYSVCYTHIGGLPLNMSIK_L1TMTC5CamN15GlcNAcK19TMT_233_N4H5F0S1_01Y41Y41M(31M)61M(21Y41L32S)61Y41L	49099	103.42	908.642	908.844	5	908.829	16.9132	219	237	4538.11	0	C187H316N31O84S2Ct8Nf2	LYSVCYTHIGGLPLNMSIK	L1TMTC5CamN15GlcNAcK19TMT	5			1.21065	0.802039	1.80876	0.827729							0.864665	1.24179	2.94167	0.571024
CNOT1_N1110_N4H5F0S2	A5YKK6	CNOT1	1110	N4H5F0S2	01Y41Y41M(31M)61M(21Y41L32S)61Y41L32S	A5YKK6_IAFIFNNLSQSNMTQK_I1TMTN12GlcNAcK16TMT_1110_N4H5F0S2_01Y41Y41M(31M)61M(21Y41L32S)61Y41L32S	49728	104.7	1131.02	1131.02	4	1131.02	0.810078	1099	1114	4519.04	0	C182H307N30O90S1Ct8Nf2	IAFIFNNLSQSNMTQK	I1TMTN12GlcNAcK16TMT	5	1.05887	1.30317							1.23079	1.10164	1.09015	1.00744							0.989158	0.974333
GOLGA8O_N381_N2H7F0S0	A6NCC3	GOLGA8O	381	N2H7F0S0	01Y41Y41M(31M21M)61M(31M21M)61M	A6NCC3_LRQLAKPQSVFEELNNENK_L1TMTK6TMTN18GlcNAcK19TMT_381_N2H7F0S0_01Y41Y41M(31M21M)61M(31M21M)61M	23745	51.5	1122.56	1122.56	4	1122.56	-1.25621	364	382	4485.21	3	C180H318N34O83Ct12Nf3	LRQLAKPQSVFEELNNENK	L1TMTK6TMTN18GlcNAcK19TMT	5			0.802134	1.27992	0.883908	1.10797							0.763219	1.11985	1.04456	0.79343
MAGEA13P_N37_N4H5F0S0	A6NCF6	MAGEA13P	37	N4H5F0S0	01Y41Y41M(31M(21Y41L)41Y)61M61M	A6NCF6_VNTTASSSPSTLIQGTLEK_V1TMTN2GlcNAcK19TMT_37_N4H5F0S0_01Y41Y41M(31M(21Y41L)41Y)61M61M	52443	110.03	1004.74	1005	4	1004.99	12.0214	36	54	4014.92	4	C159H283N28O81Ct8Nf2	VNTTASSSPSTLIQGTLEK	V1TMTN2GlcNAcK19TMT	5							0.634682										1.1153	1.18369
RIMOC1_N278_N4H5F1S1	A6NDU8	RIMOC1	278	N4H5F1S1	01Y(61F)41Y41M(31M41Y41L)61M61Y41L32S	A6NDU8_EQEWNTTNAK_E1TMTN5GlcNAcK10TMT_278_N4H5F1S1_01Y(61F)41Y41M(31M41Y41L)61M61Y41L32S	49544	104.1	1247.21	1247.21	3	1247.21	0.233327	274	283	3738.62	0	C146H247N22O81Ct8Nf2	EQEWNTTNAK	E1TMTN5GlcNAcK10TMT	5							0.923133	0.579951									0.830836	0.709458
ZNF840P_N280_N3H5F0S0	A6NDX5	ZNF840P	280	N3H5F0S0	01Y41Y41M(31M41Y)61M(31M)61M	A6NDX5_KPFSCNFCGK_K1TMTC5CamN6GlcNAcC8CamK10TMT_280_N3H5F0S0_01Y41Y41M(31M41Y)61M(31M)61M	2686	9	1041.8	1041.8	3	1041.8	1.3209	275	284	3122.38	2	C124H211N20O59S2Ct8Nf2	KPFSCNFCGK	K1TMTC5CamN6GlcNAcC8CamK10TMT	5	1.21394	5.15852							2.22799	2.49269	3.63236	6.43653							5.212	8.68737
ZNF840P_N280_N3H6F0S0	A6NDX5	ZNF840P	280	N3H6F0S0	01Y41Y41M(31M41Y41L)61M(31M)61M	A6NDX5_KPFSCNFCGK_K1TMTC5CamN6GlcNAcC8CamK10TMT_280_N3H6F0S0_01Y41Y41M(31M41Y41L)61M(31M)61M	2430	8.47	1095.82	1095.82	3	1095.82	1.22396	275	284	3284.44	16	C130H221N20O64S2Ct8Nf2	KPFSCNFCGK	K1TMTC5CamN6GlcNAcC8CamK10TMT	5				2.61334	2.76596	3.21173							3.44004	0.62998	4.74987	2.89827
ZNF840P_N619_N4H5F0S2	A6NDX5	ZNF840P	619	N4H5F0S2	01Y41Y41M(31M)61M(21Y41L32S)61Y41L32S	A6NDX5_YQSNFTK_Y1TMTN4GlcNAcK7TMT_619_N4H5F0S2_01Y41Y41M(31M)61M(21Y41L32S)61Y41L32S	50311	105.88	1184.51	1184.51	3	1184.51	-1.14088	616	622	3550.52	2	C140H235N18O78Ct8Nf2	YQSNFTK	Y1TMTN4GlcNAcK7TMT	5	0.698039	0.890492					1.27083	1.09727	0.980616	0.702057	0.890579	0.954251					0.965702	0.855634	1.47509	1.04987
BTBD17_N61_N5H3F1S0	A6NE02	BTBD17	61	N5H3F1S0	01Y41Y41M(31M)(41Y)61M(21Y31F)61Y	A6NE02_QGNASDVVLR_Q1TMTN3GlcNAc_61_N5H3F1S0_01Y41Y41M(31M)(41Y)61M(21Y31F)61Y	19426	42.7	979.463	979.463	3	979.451	12.4371	59	68	2935.34	0	C115H201N21O62Ct4Nf1	QGNASDVVLR	Q1TMTN3GlcNAc	6			0.989552	0.785192	1.26682	1.39798							0.91052	0.91674	0.845555	1.53885
ARRDC5_N263_N4H5F0S1	A6NEK1	ARRDC5	263	N4H5F0S1	01Y41Y41M(31M)61M(21Y41L32S)61Y41L	A6NEK1_QEANTPVTRFNTTK_Q1TMTN11GlcNAcK14TMT_263_N4H5F0S1_01Y41Y41M(31M)61M(21Y41L32S)61Y41L	15652	34.73	995.719	995.963	4	995.962	1.69167	253	266	3978.82	3	C157H271N28O81Ct8Nf2	QEANTPVTRFNTTK	Q1TMTN11GlcNAcK14TMT	6							0.779585	0.745351									1.29771	1.03919
RBFOX3_N159_N4H4F0S1	A6NFN3	RBFOX3	159	N4H4F0S1	01Y41Y41M(31M)(41Y)61M61Y41L32S	A6NFN3_LNGTIVEGR_L1TMTN2GlcNAc_159_N4H4F0S1_01Y41Y41M(31M)(41Y)61M61Y41L32S	15272	33.96	980.781	980.781	3	980.778	2.25193	158	166	2939.32	0	C115H201N19O64Ct4Nf1	LNGTIVEGR	L1TMTN2GlcNAc	5							1.15102	0.947753									1.97203	2.39016
RBFOX3_N159_N5H5F0S0	A6NFN3	RBFOX3	159	N5H5F0S0	01Y41Y41M(31M41Y41L31Y)61M61Y41L	A6NFN3_LNGTIVEGR_L1TMTN2GlcNAc_159_N5H5F0S0_01Y41Y41M(31M41Y41L31Y)61M61Y41L	12158	27.89	1005.46	1005.46	3	1005.46	1.43345	158	166	3013.36	0	C118H207N19O66Ct4Nf1	LNGTIVEGR	L1TMTN2GlcNAc	5			0.662994	0.830832	1.16599	0.842206							0.793761	1.02619	1.77213	1.03822
PGPEP1L_N186_N5H5F1S0	A6NFU8	PGPEP1L	186	N5H5F1S0	01Y(61F)41Y41M(31M41Y41L31Y41L)61M61Y	A6NFU8_HRAQFEENSTMVLPAK_H1TMTN8GlcNAcK16TMT_186_N5H5F1S0_01Y(61F)41Y41M(31M41Y41L31Y41L)61M61Y	24773	53.55	1073.25	1073.25	4	1073.25	1.90988	179	194	4287.97	0	C172H294N31O83S1Ct8Nf2	HRAQFEENSTMVLPAK	H1TMTN8GlcNAcK16TMT	5	0.928035	0.598908							0.506544	0.693056	2.06871	0.530617							0.575102	0.519089
DCAF8L1_N272_N2H5F0S0	A6NGE4	DCAF8L1	272	N2H5F0S0	01Y41Y41M(31M)61M(31M)61M	A6NGE4_VAELINASYCENTK_V1TMTN6GlcNAcC10CamK14TMT_272_N2H5F0S0_01Y41Y41M(31M)61M(31M)61M	50808	106.93	1096.53	1096.53	3	1096.51	18.304	267	280	3286.52	6	C130H227N22O64S1Ct8Nf2	VAELINASYCENTK	V1TMTN6GlcNAcC10CamK14TMT	7			1.80802	0.848464	1.1002	0.694782							0.957399	0.918441	0.68443	0.760231
PCARE_N970_N3H3F1S0	A6NGG8	PCARE	970	N3H3F1S0	01Y(61F)41Y41M(31M)61M61Y	A6NGG8_KAIAWHHSGPPSGQNR_K1TMTN15GlcNAc_970_N3H3F1S0_01Y(61F)41Y41M(31M)61M61Y	9589	22.68	1072.18	1072.18	3	1072.17	5.31965	956	971	3213.5	6	C132H215N31O57Ct4Nf1	KAIAWHHSGPPSGQNR	K1TMTN15GlcNAc	5			1.78458	0.242171	0.996914	0.851916							1.04452	0.887843	0.817054	1.02203
PRAMEF25_N409_N2H5F0S0	A6NGN4	PRAMEF25	409	N2H5F0S0	01Y41Y41M(31M)61M(31M)61M	A6NGN4_NLCLELYPAPR_N1GlcNAc@TMTC3Cam_409_N2H5F0S0_01Y41Y41M(31M)61M(31M)61M	14126	31.87	931.438	931.438	3	931.432	6.83831	409	419	2791.28	10	C114H193N19O54S1Ct4Nf1	NLCLELYPAPR	N1GlcNAc@TMTC3Cam	5	0.824909	1.23316	1.07978	1.23278	1.0117	1.13377			0.982983	1.78265	0.902037	1.41749	0.966166	0.806008	0.72	0.828612			1.10824	1.39786
MOXD2P_N404_N2H3F0S0	A6NHM9	MOXD2P	404	N2H3F0S0	01Y41Y41M(31M)61M	A6NHM9_NGTQLR_N1GlcNAc@TMT_404_N2H3F0S0_01Y41Y41M(31M)61M	3986	11.6	905.438	905.438	2	905.43	8.59481	404	409	1809.85	13	C69H126N14O37Ct4Nf1	NGTQLR	N1GlcNAc@TMT	5			0.926562	1.72136	1.24565	0.942267							1.13402	0.663783	0.900765	0.757429
MOXD2P_N404_N2H8F0S0	A6NHM9	MOXD2P	404	N2H8F0S0	01Y41Y41M(31M21M)61M(31M21M)61M21M	A6NHM9_NGTQLR_N1GlcNAc@TMT_404_N2H8F0S0_01Y41Y41M(31M21M)61M(31M21M)61M21M	3998	11.45	1311.07	1311.07	2	1311.06	4.84656	404	409	2620.12	0	C99H176N14O62Ct4Nf1	NGTQLR	N1GlcNAc@TMT	5							1.66334	1.92977									0.76139	0.471068
OTOL1_N202_N2H3F1S0	A6NHN0	OTOL1	202	N2H3F1S0	01Y(61F)41Y41M(31M)61M	A6NHN0_GSKGDTCGNCTK_G1TMTK3TMTC7CamN9GlcNAcC10CamK12TMT_202_N2H3F1S0_01Y(61F)41Y41M(31M)61M	9610	22.51	753.615	753.615	4	753.604	14.7572	194	205	3010.4	6	C111H208N22O56S2Ct12Nf3	GSKGDTCGNCTK	G1TMTK3TMTC7CamN9GlcNAcC10CamK12TMT	5							1.10512	2.88244									0.694435	0.790631
MANSC4_N207_N4H5F1S1	A6NHS7	MANSC4	207	N4H5F1S1	01Y41Y41M(31M)61M(21Y(31F)41L32S)61Y41L	A6NHS7_FTSLNESITTKINK_F1TMTN5GlcNAcK11TMTK14TMT_207_N4H5F1S1_01Y41Y41M(31M)61M(21Y(31F)41L32S)61Y41L	11431	26.17	1087.03	1087.03	4	1087.03	-2.19171	203	216	4343.09	0	C173H308N26O87Ct12Nf3	FTSLNESITTKINK	F1TMTN5GlcNAcK11TMTK14TMT	5							1.13592	0.946928									0.731707	0.556109
ARHGAP42_N747_N4H5F0S2	A6NI28	ARHGAP42	747	N4H5F0S2	01Y41Y41M(31M)61M(21Y41L32S)61Y41L32S	A6NI28_ASASSLRSISAAEGNK_A1TMTN15GlcNAcK16TMT_747_N4H5F0S2_01Y41Y41M(31M)61M(21Y41L32S)61Y41L32S	40281	85.34	1053.99	1054.23	4	1054.23	1.14236	733	748	4211.9	2	C162H286N29O90Ct8Nf2	ASASSLRSISAAEGNK	A1TMTN15GlcNAcK16TMT	6	0.999488	1.20527	0.909652	1.00305	1.19743	0.881406	0.896594	1.01718	1.6135	0.872374	0.922272	1.16004	0.849417	2.0166	1.28626	0.795788	1.01603	0.82727	2.21217	1.10327
PRSS29P_N143_N2H7F0S0	A6NIE9	PRSS29P	143	N2H7F0S0	01Y41Y41M(31M)61M(31M21M)61M21M	A6NIE9_GLLNVSR_G1TMTN4GlcNAc_143_N2H7F0S0_01Y41Y41M(31M)61M(31M21M)61M21M	13311	30.23	1265.07	1265.07	2	1265.08	-2.90283	140	146	2528.14	1	C98H176N14O57Ct4Nf1	GLLNVSR	G1TMTN4GlcNAc	6			0.522608	0.89494	1.52073	0.894771	0.980645	1.45447					1.20706	1.06976	0.827126	0.999379	1.11282	1.44063
PCNX2_N1553_N4H5F0S1	A6NKB5	PCNX2	1553	N4H5F0S1	01Y41Y41M(31M(21Y41L32S)41Y)61M61M	A6NKB5_NESLLK_N1GlcNAc@TMTK6TMT_1553_N4H5F0S1_01Y41Y41M(31M(21Y41L32S)41Y)61M61M	13161	29.91	1026.15	1026.15	3	1026.14	8.40023	1553	1558	3075.4	0	C119H214N15O68Ct8Nf2	NESLLK	N1GlcNAc@TMTK6TMT	8	0.646528	1.05431							0.702783	1.42044	1.12431	1.15726							1.04849	1.28288
SHISA7_N59_N4H5F0S1	A6NL88	SHISA7	59	N4H5F0S1	01Y41Y41M(31M)61M(21Y41L32S)61Y41L	A6NL88_LTGALTGGGGAASPGANGTR_L1TMTN17GlcNAc_59_N4H5F0S1_01Y41Y41M(31M)61M(21Y41L32S)61Y41L	21763	47.18	958.182	958.182	4	958.18	1.57137	43	62	3828.7	2	C149H256N30O81Ct4Nf1	LTGALTGGGGAASPGANGTR	L1TMTN17GlcNAc	5							1.09837	0.944631									1.07807	0.96959
SHISA7_N59_N4H5F0S2	A6NL88	SHISA7	59	N4H5F0S2	01Y41Y41M(31M)61M(21Y41L32S)61Y41L32S	A6NL88_LTGALTGGGGAASPGANGTR_L1TMTN17GlcNAc_59_N4H5F0S2_01Y41Y41M(31M)61M(21Y41L32S)61Y41L32S	24923	53.85	1031.2	1031.2	4	1031.2	-0.530804	43	62	4119.79	2	C160H273N31O89Ct4Nf1	LTGALTGGGGAASPGANGTR	L1TMTN17GlcNAc	5	0.615731	1.00283							1.04044	0.802551	0.841074	1.29223							0.628797	0.98945
LRRC30_N100_N6H4F1S1	A6NM36	LRRC30	100	N6H4F1S1	01Y41Y41M(31M41Y)(41Y)61M(21Y41L32S)61Y31F	A6NM36_IVVLNLCGNRLK_I1TMTN5GlcNAcC7CamK12TMT_100_N6H4F1S1_01Y41Y41M(31M41Y)(41Y)61M(21Y41L32S)61Y31F	36921	78.23	1041.77	1041.52	4	1041.5	12.2061	96	107	4160.99	0	C166H297N28O82S1Ct8Nf2	IVVLNLCGNRLK	I1TMTN5GlcNAcC7CamK12TMT	5							1.28118	1.87507									0.948027	0.84578
LRRC30_N100_N7H7F0S0	A6NM36	LRRC30	100	N7H7F0S0	01Y41Y41M(31M41Y)61M(21Y41L31Y41L)61Y41L31Y41L	A6NM36_IVVLNLCGNRLK_I1TMTN5GlcNAcC7CamK12TMT_100_N7H7F0S0_01Y41Y41M(31M41Y)61M(21Y41L31Y41L)61Y41L31Y41L	36614	77.85	1104.28	1104.54	4	1104.53	10.9346	96	107	4413.08	0	C175H313N28O90S1Ct8Nf2	IVVLNLCGNRLK	I1TMTN5GlcNAcC7CamK12TMT	6			3.05973	2.26788	1.01858	1.27628							4.68722	0.918225	0.667193	0.708645
COL6A6_N198_N4H5F1S0	A6NMZ7	COL6A6	198	N4H5F1S0	01Y(61F)41Y41M(31M(21Y41L)41Y)61M61M	A6NMZ7_DLSMFSQNMTHIIK_D1TMTN8GlcNAcK14TMT_198_N4H5F1S0_01Y(61F)41Y41M(31M(21Y41L)41Y)61M61M	21445	46.81	974.208	974.208	4	974.201	7.71404	191	204	3891.78	3	C156H270N25O75S2Ct8Nf2	DLSMFSQNMTHIIK	D1TMTN8GlcNAcK14TMT	5			0.925812	1.19757	1.42838	0.898831							1.12939	1.02105	1.49123	1.29744
COL6A6_N324_N2H5F0S0	A6NMZ7	COL6A6	324	N2H5F0S0	01Y41Y41M(31M)61M(31M)61M	A6NMZ7_EVFSARNGSR_E1TMTN7GlcNAc_324_N2H5F0S0_01Y41Y41M(31M)61M(31M)61M	13466	30.54	856.727	857.063	3	857.056	8.3498	318	327	2568.15	6	C100H172N20O53Ct4Nf1	EVFSARNGSR	E1TMTN7GlcNAc	5			1.21688	1.22625	0.996994	0.941931							1.21736	1.43997	0.849152	0.879415
COL6A6_N930_N4H5F1S0	A6NMZ7	COL6A6	930	N4H5F1S0	01Y41Y41M(31M(21Y41L)41Y31F)61M61M	A6NMZ7_GVPQVLIVITDGESHDADKLNATAK_G1TMTK19TMTN21GlcNAcK25TMT_930_N4H5F1S0_01Y41Y41M(31M(21Y41L)41Y31F)61M61M	36736	77.85	1010.52	1010.72	5	1010.71	16.5042	910	934	5047.5	0	C204H360N38O94Ct12Nf3	GVPQVLIVITDGESHDADKLNATAK	G1TMTK19TMTN21GlcNAcK25TMT	8							1.06624	0.976847									1.36938	1.11246
COL6A6_N288_N2H6F0S0	A6NMZ7	COL6A6	288	N2H6F0S0	01Y41Y41M(31M)61M(31M21M)61M	A6NMZ7_VINSLSMGINK_V1TMTN10GlcNAcK11TMT_288_N2H6F0S0_01Y41Y41M(31M)61M(31M21M)61M	18278	40.28	1005.15	1005.15	3	1005.15	0.0851549	279	289	3012.45	1	C118H217N18O60S1Ct8Nf2	VINSLSMGINK	V1TMTN10GlcNAcK11TMT	5	1.9308	0.737127	1.06684	1.34156	1.0382	1.13187			1.0538	0.86504	0.595387	0.704221	0.790025	0.497809	0.41415	0.505002			1.03374	0.715164
CCDC169_N89_N2H9F0S0	A6NNP5	CCDC169	89	N2H9F0S0	01Y41Y41M(31M21M21M)61M(31M21M)61M21M	A6NNP5_IHGNSSDRLSSIR_I1TMTN4GlcNAc_89_N2H9F0S0_01Y41Y41M(31M21M21M)61M(31M21M)61M21M	22794	49.5	1179.53	1179.53	3	1179.52	6.58895	86	98	3535.55	1	C136H237N25O78Ct4Nf1	IHGNSSDRLSSIR	I1TMTN4GlcNAc	5	1.78533	0.514952							0.780637	0.53887	0.664221	0.353916							0.525008	0.85271
CCDC169_N89_N3H6F0S0	A6NNP5	CCDC169	89	N3H6F0S0	01Y41Y41M(31M41Y41L)61M(31M)61M	A6NNP5_IHGNSSDRLSSIR_I1TMTN4GlcNAc_89_N3H6F0S0_01Y41Y41M(31M41Y41L)61M(31M)61M	24116	52.26	1085.17	1085.17	3	1085.16	8.82417	86	98	3252.47	11	C126H220N26O68Ct4Nf1	IHGNSSDRLSSIR	I1TMTN4GlcNAc	5			1.19948	0.912524	0.558653	0.840368	1.06356	0.902437					1.08293	0.724968	0.767404	0.628635	0.837761	0.927596
GOLGA8A_N349_N2H6F0S0	A7E2F4	GOLGA8A	349	N2H6F0S0	01Y41Y41M(31M)61M(31M21M)61M	A7E2F4_VAGELQAQVENNQCISLLNR_V1TMTN12GlcNAcC14Cam_349_N2H6F0S0_01Y41Y41M(31M)61M(31M21M)61M	27851	59.9	967.208	967.208	4	967.201	6.71395	338	357	3863.78	3	C153H265N33O75S1Ct4Nf1	VAGELQAQVENNQCISLLNR	V1TMTN12GlcNAcC14Cam	5			0.847932	0.975827	0.575043	0.620589							0.951902	1.22653	1.17686	0.60535
MYH7B_N727_N4H5F0S2	A7E2Y1	MYH7B	727	N4H5F0S2	01Y41Y41M(31M)61M(21Y41L32S)61Y41L32S	A7E2Y1_ATQPHFVRCIVPNENK_A1TMTC9CamN15GlcNAcK16TMT_727_N4H5F0S2_01Y41Y41M(31M)61M(21Y41L32S)61Y41L32S	50646	106.6	1144.28	1144.53	4	1144.52	4.15821	713	728	4573.07	2	C183H309N34O89S1Ct8Nf2	ATQPHFVRCIVPNENK	A1TMTC9CamN15GlcNAcK16TMT	5			0.623621	2.84775	0.750126	1.35866							1.20391	1.65263	1.10335
TBKBP1_N275_N2H7F0S0	A7MCY6	TBKBP1	275	N2H7F0S0	01Y41Y41M(31M)61M(31M21M)61M21M	A7MCY6_AQDLASNQSER_A1TMTN7GlcNAc_275_N2H7F0S0_01Y41Y41M(31M)61M(31M21M)61M21M	7555	18.6	997.106	997.106	3	997.093	13.2798	269	279	2988.26	2	C113H196N20O68Ct4Nf1	AQDLASNQSER	A1TMTN7GlcNAc	5			1.0082	1.68978	0.888818	1.42361	1.42013	3.02506					0.909728	0.650513	0.503326	0.613822	0.896034	0.853596
TBKBP1_N275_N2H8F0S0	A7MCY6	TBKBP1	275	N2H8F0S0	01Y41Y41M(31M21M21M)61M(31M21M)61M	A7MCY6_AQDLASNQSER_A1TMTN7GlcNAc_275_N2H8F0S0_01Y41Y41M(31M21M21M)61M(31M21M)61M	6839	17.19	1051.12	1051.12	3	1051.11	8.38329	269	279	3150.32	0	C119H206N20O73Ct4Nf1	AQDLASNQSER	A1TMTN7GlcNAc	5	1.78039	0.561629	0.761706	1.29318	0.895116	1.15154			0.586279	0.917292	0.465068	0.653328	0.849748	0.604028	0.560468	0.57332			0.493692	0.395471
TBKBP1_N62_N2H6F0S0	A7MCY6	TBKBP1	62	N2H6F0S0	01Y41Y41M(31M)61M(31M21M)61M	A7MCY6_LGGLERENATLR_L1TMTN8GlcNAc_62_N2H6F0S0_01Y41Y41M(31M)61M(31M21M)61M	24343	52.73	979.808	979.808	3	979.794	14.2383	55	66	2936.37	2	C115H204N22O61Ct4Nf1	LGGLERENATLR	L1TMTN8GlcNAc	6			1.26066	1.58069	1.24711	0.869958							1.3263	0.931005	0.759958	0.750778
CLCA1_N585_N4H4F2S0	A8K7I4	CLCA1	585	N4H4F2S0	01Y41Y41M(31M41Y(31F)41L)61M61Y31F	A8K7I4_ASNATLPPITVTSK_A1TMTN3GlcNAcK14TMT_585_N4H4F2S0_01Y41Y41M(31M41Y(31F)41L)61M61Y31F	20556	45	1204.93	1204.6	3	1204.59	8.02785	583	596	3610.75	0	C145H259N22O73Ct8Nf2	ASNATLPPITVTSK	A1TMTN3GlcNAcK14TMT	12			1.72934	2.62277	0.765951	1.10715							3.01195	0.792415	0.822012	1.09687
CLCA1_N585_N5H5F4S0	A8K7I4	CLCA1	585	N5H5F4S0	01Y(61F)41Y41M(31M41Y(31F)41L31Y(31F)41L)61M61Y31F	A8K7I4_ASNATLPPITVTSK_A1TMTN3GlcNAcK14TMT_585_N5H5F4S0_01Y(61F)41Y41M(31M41Y(31F)41L31Y(31F)41L)61M61Y31F	20399	44.39	1068.02	1068.27	4	1068.26	8.71949	583	596	4268	0	C171H302N23O91Ct8Nf2	ASNATLPPITVTSK	A1TMTN3GlcNAcK14TMT	10							1.14514	0.714199									0.893034	0.842183
CLCA1_N585_N5H5F5S0	A8K7I4	CLCA1	585	N5H5F5S0	01Y(61F)41Y41M(31M21Y(31F)41L31Y(31F)41L21F)61M61Y31F	A8K7I4_ASNATLPPITVTSK_A1TMTN3GlcNAcK14TMT_585_N5H5F5S0_01Y(61F)41Y41M(31M21Y(31F)41L31Y(31F)41L21F)61M61Y31F	20315	44.22	1104.53	1104.78	4	1104.77	7.91899	583	596	4414.06	0	C177H312N23O95Ct8Nf2	ASNATLPPITVTSK	A1TMTN3GlcNAcK14TMT	14							0.787913	1.05302									0.747595	0.580694
CLCA1_N804_N5H4F0S0	A8K7I4	CLCA1	804	N5H4F0S0	01Y41Y41M(31M41Y)61M(21Y41L)61Y	A8K7I4_FNESLQVNTTALIPK_F1TMTN2GlcNAcK15TMT_804_N5H4F0S0_01Y41Y41M(31M41Y)61M(21Y41L)61Y	32199	68.8	950.471	950.222	4	950.216	6.3624	803	817	3796.84	0	C155H269N26O73Ct8Nf2	FNESLQVNTTALIPK	F1TMTN2GlcNAcK15TMT	5			0.840428	0.753533	0.574563	0.694283							0.943663	0.893393	0.774113	0.721656
CLCA1_N503_N4H6F1S0	A8K7I4	CLCA1	503	N4H6F1S0	01Y(61F)41Y41M(31M(21Y41L)41Y)61M(31M)61M	A8K7I4_GLTLQNSQWMNGTVIVDSTVGK_G1TMTN11GlcNAcK22TMT_503_N4H6F1S0_01Y(61F)41Y41M(31M(21Y41L)41Y)61M(31M)61M	40388	85.59	1185.32	1185.56	4	1185.56	1.29953	493	514	4737.21	0	C191H329N34O92S1Ct8Nf2	GLTLQNSQWMNGTVIVDSTVGK	G1TMTN11GlcNAcK22TMT	17			1.11742	1.98214	1.41349	0.512357							2.82104	1.19294	0.800274	0.816521
CLCA1_N503_N4H6F2S0	A8K7I4	CLCA1	503	N4H6F2S0	01Y(61F)41Y41M(31M(21Y(31F)41L)41Y41L)61M61M	A8K7I4_GLTLQNSQWMNGTVIVDSTVGK_G1TMTN11GlcNAcK22TMT_503_N4H6F2S0_01Y(61F)41Y41M(31M(21Y(31F)41L)41Y41L)61M61M	40127	85.05	1222.33	1222.08	4	1222.07	9.38547	493	514	4883.27	0	C197H339N34O96S1Ct8Nf2	GLTLQNSQWMNGTVIVDSTVGK	G1TMTN11GlcNAcK22TMT	16			1.64385	1.83611	1.34593	0.808781							3.46903	1.28639	0.924182	0.822602
CLCA1_N503_N5H4F2S0	A8K7I4	CLCA1	503	N5H4F2S0	01Y(61F)41Y41M(31M41Y31F)61M(21Y41L)61Y	A8K7I4_GLTLQNSQWMNGTVIVDSTVGK_G1TMTN11GlcNAcK22TMT_503_N5H4F2S0_01Y(61F)41Y41M(31M41Y31F)61M(21Y41L)61Y	40119	84.79	1191.83	1191.83	4	1191.82	14.4252	493	514	4762.24	0	C193H332N35O91S1Ct8Nf2	GLTLQNSQWMNGTVIVDSTVGK	G1TMTN11GlcNAcK22TMT	14							0.999075	0.888706									0.731278	0.894052
CLCA1_N503_N5H5F0S1	A8K7I4	CLCA1	503	N5H5F0S1	01Y41Y41M(31M41Y)61M(21Y41L32S)61Y41L	A8K7I4_GLTLQNSQWMNGTVIVDSTVGK_G1TMTN11GlcNAcK22TMT_503_N5H5F0S1_01Y41Y41M(31M41Y)61M(21Y41L32S)61Y41L	39707	84.19	1232.08	1232.08	4	1232.07	3.01454	493	514	4923.27	0	C198H339N36O96S1Ct8Nf2	GLTLQNSQWMNGTVIVDSTVGK	G1TMTN11GlcNAcK22TMT	17			1.27248	1.72952	0.98984	0.960287							2.91526	1.01527	0.751361	0.695926
CLCA1_N503_N5H5F4S0	A8K7I4	CLCA1	503	N5H5F4S0	01Y(61F)41Y41M(31M41Y(31F)41L31Y)61M21Y(31F)41L21F	A8K7I4_GLTLQNSQWMNGTVIVDSTVGK_G1TMTN11GlcNAcK22TMT_503_N5H5F4S0_01Y(61F)41Y41M(31M41Y(31F)41L31Y)61M21Y(31F)41L21F	39441	83.65	1305.11	1305.36	4	1305.36	3.20681	493	514	5216.41	0	C211H362N35O104S1Ct8Nf2	GLTLQNSQWMNGTVIVDSTVGK	G1TMTN11GlcNAcK22TMT	12			2.89262	1.15153	1.37515	1.24674							4.80885	1.74677	1.00175	1.23609
SFI1_N395_N4H5F1S1	A8K8P3	SFI1	395	N4H5F1S1	01Y(61F)41Y41M(31M)61M(21Y41L32S)61Y41L	A8K8P3_DNVTHAHLQQIR_D1TMTN2GlcNAc_395_N4H5F1S1_01Y(61F)41Y41M(31M)61M(21Y41L32S)61Y41L	9377	22.04	931.17	931.171	4	931.167	3.97805	394	405	3720.64	3	C147H248N28O78Ct4Nf1	DNVTHAHLQQIR	D1TMTN2GlcNAc	6							0.836924	0.913214									1.00216	1.07775
DDX11L8_N267_N2H6F0S0	A8MPP1	DDX11L8	267	N2H6F0S0	01Y41Y41M(31M)61M(31M21M)61M	A8MPP1_QNLCVNEDVRSLGSVQLINDR_Q1TMTN2GlcNAcC4Cam_267_N2H6F0S0_01Y41Y41M(31M)61M(31M21M)61M	23376	50.48	1010.24	1010.48	4	1010.47	11.1503	266	286	4036.86	2	C159H276N36O78S1Ct4Nf1	QNLCVNEDVRSLGSVQLINDR	Q1TMTN2GlcNAcC4Cam	5							0.865331	0.90068									1.17125	1.21989
GABRR3_N126_N5H6F1S1	A8MPY1	GABRR3	126	N5H6F1S1	01Y(61F)41Y41M(31M)61M(21Y41L31Y41L32S)61Y41L	A8MPY1_DERLSFPSTANK_D1TMTN11GlcNAcK12TMT_126_N5H6F1S1_01Y(61F)41Y41M(31M)61M(21Y41L31Y41L32S)61Y41L	36825	78.24	1063.23	1063.23	4	1063.22	0.421036	116	127	4247.87	1	C167H286N25O92Ct8Nf2	DERLSFPSTANK	D1TMTN11GlcNAcK12TMT	7	1.16567	0.825185							0.832327	1.20261	1.04891	0.924363							0.979644	0.905407
FOXI3_N246_N3H4F1S0	A8MTJ6	FOXI3	246	N3H4F1S0	01Y41Y41M(31M)61M61Y(31F)41L	A8MTJ6_RSEASNGSTVAAGTSK_R1TMTN6GlcNAcK16TMT_246_N3H4F1S0_01Y41Y41M(31M)61M61Y(31F)41L	13663	30.7	1129.21	1129.21	3	1129.2	10.1155	241	256	3384.58	0	C129H233N26O69Ct8Nf2	RSEASNGSTVAAGTSK	R1TMTN6GlcNAcK16TMT	5							0.645711	0.896192									0.826073	0.82237
ZNF724_N208_N4H5F0S2	A8MTY0	ZNF724	208	N4H5F0S2	01Y41Y41M(31M)61M(21Y41L32S)61Y41L32S	A8MTY0_LEECGKAFNVSSTLSQHK_L1TMTC4CamK6TMTN9GlcNAcK18TMT_208_N4H5F0S2_01Y41Y41M(31M)61M(21Y41L32S)61Y41L32S	51015	107.32	1233.07	1233.07	4	1233.07	-1.65566	200	217	4927.25	0	C194H336N34O97S1Ct12Nf3	LEECGKAFNVSSTLSQHK	L1TMTC4CamK6TMTN9GlcNAcK18TMT	5	0.427757	1.70138							0.543623	0.945525	1.43465	1.63054								1.8945
C12orf71_N236_N2H4F0S0	A8MTZ7	C12orf71	236	N2H4F0S0	01Y41Y41M(31M21M)61M	A8MTZ7_DHPVNATK_D1TMTN5GlcNAcK8TMT_236_N2H4F0S0_01Y41Y41M(31M21M)61M	16035	35.76	798.72	799.055	3	799.053	2.99815	232	239	2394.14	10	C93H167N16O47Ct8Nf2	DHPVNATK	D1TMTN5GlcNAcK8TMT	6			1.01288	2.00749	1.0337	1.40353	0.831396	1.25532					1.21153	0.653089	0.611331	0.653217	0.692868	0.714953
C12orf71_N236_N2H6F0S0	A8MTZ7	C12orf71	236	N2H6F0S0	01Y41Y41M(31M)61M(31M21M)61M	A8MTZ7_DHPVNATK_D1TMTN5GlcNAcK8TMT_236_N2H6F0S0_01Y41Y41M(31M)61M(31M21M)61M	14716	33.06	906.756	907.091	3	907.088	2.96458	232	239	2718.25	1	C105H187N16O57Ct8Nf2	DHPVNATK	D1TMTN5GlcNAcK8TMT	5	0.884724	0.840893							2.25552	1.12994	0.641786	1.12174							0.909941	0.595461
SMTNL1_N438_N4H5F1S0	A8MU46	SMTNL1	438	N4H5F1S0	01Y41Y41M(31M(21Y41L)41Y31F)61M61M	A8MU46_HNFTLAFSTAEK_H1TMTN2GlcNAcK12TMT_438_N4H5F1S0_01Y41Y41M(31M(21Y41L)41Y31F)61M61M	33482	71.17	899.51	899.172	4	899.167	5.81661	437	448	3592.65	0	C146H245N22O72Ct8Nf2	HNFTLAFSTAEK	H1TMTN2GlcNAcK12TMT	5							1.19108	0.839081									1.06753	1.2155
SMTNL1_N438_N5H6F1S0	A8MU46	SMTNL1	438	N5H6F1S0	01Y(61F)41Y41M(31M41Y41L31Y41L)61M61Y41L	A8MU46_HNFTLAFSTAEK_H1TMTN2GlcNAcK12TMT_438_N5H6F1S0_01Y(61F)41Y41M(31M41Y41L31Y41L)61M61Y41L	32681	69.53	990.708	990.708	4	990.701	7.52079	437	448	3957.78	0	C160H268N23O82Ct8Nf2	HNFTLAFSTAEK	H1TMTN2GlcNAcK12TMT	6							0.893095	0.783932									1.02927	1.29143
	A8MUA0		145	N2H6F0S0	01Y41Y41M(31M)61M(31M21M)61M	A8MUA0_SLTENNQTDK_S1TMTN6GlcNAcK10TMT_145_N2H6F0S0_01Y41Y41M(31M)61M(31M21M)61M	15126	33.92	996.464	996.464	3	996.451	12.7184	140	149	2986.34	2	C113H203N18O65Ct8Nf2	SLTENNQTDK	S1TMTN6GlcNAcK10TMT	7			0.701742	2.26853	1.2483	0.829355							0.777459	0.856496	0.534502	0.734698
ZNF727_N148_N2H5F0S0	A8MUV8	ZNF727	148	N2H5F0S0	01Y41Y41M(31M)61M(31M)61M	A8MUV8_SKTCQYNK_S1TMTK2TMTC4CamN7GlcNAcK8TMT_148_N2H5F0S0_01Y41Y41M(31M)61M(31M)61M	26224	56.52	978.516	978.467	3	978.469	-2.10542	142	149	2932.4	8	C112H206N18O56S1Ct12Nf3	SKTCQYNK	S1TMTK2TMTC4CamN7GlcNAcK8TMT	6	1.2148	0.97389					1.29623	2.97349	1.50453	1.34143	0.894052	0.974281					0.904597	1.32153	1.35348	0.808285
HIDE1_N73_N3H5F0S0	A8MVS5	HIDE1	73	N3H5F0S0	01Y41Y41M(31M)(41Y)61M31M21M	A8MVS5_GGQVVQLLQAPTDQRGVTFNLSGGSSK_G1TMTN20GlcNAcK27TMT_73_N3H5F0S0_01Y41Y41M(31M)(41Y)61M31M21M	43178	91.06	1156.84	1156.83	4	1156.82	10.6639	54	80	4622.26	0	C187H324N41O84Ct8Nf2	GGQVVQLLQAPTDQRGVTFNLSGGSSK	G1TMTN20GlcNAcK27TMT	6							0.865436	0.473348									0.695977	0.865104
SMIM34_N36_N2H9F0S0	A8MWV9	SMIM34	36	N2H9F0S0	01Y41Y41M(31M21M21M)61M(31M21M)61M21M	A8MWV9_NDTNSTRALK_N1TMTN4GlcNAcK10TMT_36_N2H9F0S0_01Y41Y41M(31M21M21M)61M(31M21M)61M21M	21277	46.47	1148.51	1148.51	3	1148.52	-3.36146	33	42	3442.54	1	C130H235N20O77Ct8Nf2	NDTNSTRALK	N1TMTN4GlcNAcK10TMT	5			1.2544	0.838165	1.13786	1.01296							0.68008	0.964018	0.684081	0.793573
ELAPOR2_N716_N4H5F1S1	A8MWY0	ELAPOR2	716	N4H5F1S1	01Y41Y41M(31M(21Y41L32S)41Y31F)61M61M	A8MWY0_YFHFFNISLCGHEGK_Y1TMTN6GlcNAcC10CamK15TMT_716_N4H5F1S1_01Y41Y41M(31M(21Y41L32S)41Y31F)61M61M	49493	104.22	1094.48	1094.74	4	1094.74	6.50573	711	725	4373.92	2	C182H288N29O83S1Ct8Nf2	YFHFFNISLCGHEGK	Y1TMTN6GlcNAcC10CamK15TMT	5	0.831925	1.25722							0.949915	0.735321	0.900534	1.38777							1.56355	0.853307
ZNF99_N799_N2H9F0S0	A8MXY4	ZNF99	799	N2H9F0S0	01Y41Y41M(31M21M21M)61M(31M21M)61M21M	A8MXY4_AFNNSSTLR_A1TMTN3GlcNAc_799_N2H9F0S0_01Y41Y41M(31M21M21M)61M(31M21M)61M21M	5925	15.16	1035.45	1035.45	3	1035.44	8.25768	797	805	3103.3	1	C120H205N17O72Ct4Nf1	AFNNSSTLR	A1TMTN3GlcNAc	6							1.40046	1.98649									0.714696	0.787295
ZNF99_N800_N2H9F0S0	A8MXY4	ZNF99	800	N2H9F0S0	01Y41Y41M(31M21M21M)61M(31M21M)61M21M	A8MXY4_AFNNSSTLR_A1TMTN4GlcNAc_800_N2H9F0S0_01Y41Y41M(31M21M21M)61M(31M21M)61M21M	5925	15.16	1035.45	1035.45	3	1035.44	8.25768	797	805	3103.3	1	C120H205N17O72Ct4Nf1	AFNNSSTLR	A1TMTN4GlcNAc	6							1.40046	1.98649									0.714696	0.787295
ZNF99_N267_N2H6F0S0	A8MXY4	ZNF99	267	N2H6F0S0	01Y41Y41M(31M)61M(31M21M)61M	A8MXY4_VFNNSSTLMK_V1TMTN3GlcNAcK10TMT_267_N2H6F0S0_01Y41Y41M(31M)61M(31M21M)61M	10832	25.19	993.458	993.458	3	993.463	-4.15309	265	274	2977.37	2	C117H208N17O60S1Ct8Nf2	VFNNSSTLMK	V1TMTN3GlcNAcK10TMT	6			0.710926	1.24839	0.810741	1.17543							0.857094	0.694439	0.966886	0.731476
ZNF99_N268_N2H6F0S0	A8MXY4	ZNF99	268	N2H6F0S0	01Y41Y41M(31M)61M(31M21M)61M	A8MXY4_VFNNSSTLMK_V1TMTN4GlcNAcK10TMT_268_N2H6F0S0_01Y41Y41M(31M)61M(31M21M)61M	10832	25.19	993.458	993.458	3	993.463	-4.15309	265	274	2977.37	2	C117H208N17O60S1Ct8Nf2	VFNNSSTLMK	V1TMTN4GlcNAcK10TMT	6			0.710926	1.24839	0.810741	1.17543							0.857094	0.694439	0.966886	0.731476
PRR33_N322_N3H4F1S1	A8MZF0	PRR33	322	N3H4F1S1	01Y(61F)41Y41M(31M)61M61Y41L32S	A8MZF0_SILELSPQPKNFNR_S1TMTK10TMTN13GlcNAc_322_N3H4F1S1_01Y(61F)41Y41M(31M)61M61Y41L32S	38345	81.4	1266.61	1266.28	3	1266.28	1.78116	310	323	3795.82	4	C154H266N27O73Ct8Nf2	SILELSPQPKNFNR	S1TMTK10TMTN13GlcNAc	5			0.690608	0.769405	0.980738	1.07448							0.667651	1.43156	1.30647	0.933812
FHAD1_N877_N2H9F0S0	B1AJZ9	FHAD1	877	N2H9F0S0	01Y41Y41M(31M21M21M)61M(31M21M)61M21M	B1AJZ9_LNETLAELETTKTK_L1TMTN2GlcNAcK12TMTK14TMT_877_N2H9F0S0_01Y41Y41M(31M21M21M)61M(31M21M)61M21M	13719	30.82	829.608	829.809	5	829.802	7.98989	876	889	4142.98	1	C162H296N22O87Ct12Nf3	LNETLAELETTKTK	L1TMTN2GlcNAcK12TMTK14TMT	5							1.01674	0.986988									1.09241	1.14818
FHAD1_N60_N2H6F0S0	B1AJZ9	FHAD1	60	N2H6F0S0	01Y41Y41M(31M)61M(31M21M)61M	B1AJZ9_NGTFVNECHIQNVAVK_N1GlcNAc@TMTC8CamK16TMT_60_N2H6F0S0_01Y41Y41M(31M)61M(31M21M)61M	16241	35.92	917.927	917.684	4	917.68	4.53215	60	75	3666.7	2	C146H251N28O69S1Ct8Nf2	NGTFVNECHIQNVAVK	N1GlcNAc@TMTC8CamK16TMT	5							0.743224	0.935782									0.798836	0.87161
FHAD1_N60_N2H7F0S0	B1AJZ9	FHAD1	60	N2H7F0S0	01Y41Y41M(31M21M)61M(31M21M)61M	B1AJZ9_NGTFVNECHIQNVAVK_N1GlcNAc@TMTC8CamK16TMT_60_N2H7F0S0_01Y41Y41M(31M21M)61M(31M21M)61M	15966	35.36	958.441	958.441	4	958.444	-3.18861	60	75	3828.75	2	C152H261N28O74S1Ct8Nf2	NGTFVNECHIQNVAVK	N1GlcNAc@TMTC8CamK16TMT	6							0.937438	1.04271									0.951625	1.25769
FHAD1_N65_N2H6F0S0	B1AJZ9	FHAD1	65	N2H6F0S0	01Y41Y41M(31M)61M(31M21M)61M	B1AJZ9_NGTFVNECHIQNVAVK_N1TMTN6GlcNAcC8CamK16TMT_65_N2H6F0S0_01Y41Y41M(31M)61M(31M21M)61M	16241	35.92	917.927	917.684	4	917.68	4.53215	60	75	3666.7	2	C146H251N28O69S1Ct8Nf2	NGTFVNECHIQNVAVK	N1TMTN6GlcNAcC8CamK16TMT	5							0.743224	0.935782									0.798836	0.87161
FHAD1_N65_N2H7F0S0	B1AJZ9	FHAD1	65	N2H7F0S0	01Y41Y41M(31M)61M(31M21M)61M21M	B1AJZ9_NGTFVNECHIQNVAVK_N1TMTN6GlcNAcC8CamK16TMT_65_N2H7F0S0_01Y41Y41M(31M)61M(31M21M)61M21M	15386	34.41	958.195	958.439	4	958.444	-5.09905	60	75	3828.75	1	C152H261N28O74S1Ct8Nf2	NGTFVNECHIQNVAVK	N1TMTN6GlcNAcC8CamK16TMT	5	0.870618	1.04721							1.59119	1.82704	0.951958	0.983732							1.07711	1.09696
ISM1_N285_N4H5F0S2	B1AKI9	ISM1	285	N4H5F0S2	01Y41Y41M(31M)61M(21Y41L32S)61Y41L32S	B1AKI9_TAATEVSLLAGSEEFNATK_T1TMTN16GlcNAcK19TMT_285_N4H5F0S2_01Y41Y41M(31M)61M(21Y41L32S)61Y41L32S	51285	107.87	1152.04	1151.78	4	1151.77	6.98614	270	288	4602.06	3	C183H312N29O97Ct8Nf2	TAATEVSLLAGSEEFNATK	T1TMTN16GlcNAcK19TMT	5	1.80883	1.2847							2.52997	1.15098	3.36484	2.15409							1.59904	1.47253
HMGB1P1_N134_N2H8F0S0	B2RPK0	HMGB1P1	134	N2H8F0S0	01Y41Y41M(31M21M)61M(31M21M)61M21M	B2RPK0_LGEMWNNTAADDKQPGEK_L1TMTN6GlcNAcK13TMTK18TMT_134_N2H8F0S0_01Y41Y41M(31M21M)61M(31M21M)61M21M	24345	52.73	1100.01	1099.76	4	1099.75	4.73725	129	146	4393.98	2	C172H297N29O87S1Ct12Nf3	LGEMWNNTAADDKQPGEK	L1TMTN6GlcNAcK13TMTK18TMT	5			0.761931	1.33959	1.02157	1.04019							1.06037	1.06544	0.964529	1.01733
MYO9A_N826_N2H6F0S0	B2RTY4	MYO9A	826	N2H6F0S0	01Y41Y41M(31M)61M(31M21M)61M	B2RTY4_DGIFANSTSSK_D1TMTN6GlcNAcK11TMT_826_N2H6F0S0_01Y41Y41M(31M)61M(31M21M)61M	16951	37.36	988.784	988.784	3	988.784	-0.297651	821	831	2963.34	2	C115H202N17O63Ct8Nf2	DGIFANSTSSK	D1TMTN6GlcNAcK11TMT	5							1.10329	0.742589									1.15768	1.21664
MYO9A_N826_N2H8F0S0	B2RTY4	MYO9A	826	N2H8F0S0	01Y41Y41M(31M21M)61M(31M21M)61M21M	B2RTY4_DGIFANSTSSK_D1TMTN6GlcNAcK11TMT_826_N2H8F0S0_01Y41Y41M(31M21M)61M(31M21M)61M21M	16707	37.13	1097.16	1096.83	3	1096.82	6.79185	821	831	3287.45	1	C127H222N17O73Ct8Nf2	DGIFANSTSSK	D1TMTN6GlcNAcK11TMT	5			0.848109	0.959067	1.78031	0.757087							0.978742	1.00065	1.45851	0.670492
MYO9A_N826_N2H7F0S0	B2RTY4	MYO9A	826	N2H7F0S0	01Y41Y41M(31M21M)61M(31M21M)61M	B2RTY4_LSSGTSLLDKDGIFANSTSSK_L1TMTK10TMTN16GlcNAcK21TMT_826_N2H7F0S0_01Y41Y41M(31M21M)61M(31M21M)61M	49991	105.25	1090.04	1090.29	4	1090.28	6.30739	811	831	4356.09	3	C172H307N29O86Ct12Nf3	LSSGTSLLDKDGIFANSTSSK	L1TMTK10TMTN16GlcNAcK21TMT	5			0.951847	0.886377	0.907723	1.53576							1.18825	0.87843	0.609965	1.63532
BTBD18_N200_N2H5F0S0	B2RXH4	BTBD18	200	N2H5F0S0	01Y41Y41M(31M)61M(31M)61M	B2RXH4_QNADNLSGTLLLK_Q1TMTN5GlcNAcK13TMT_200_N2H5F0S0_01Y41Y41M(31M)61M(31M)61M	30223	64.75	1021.51	1021.51	3	1021.51	5.0231	196	208	3061.51	11	C121H220N21O60Ct8Nf2	QNADNLSGTLLLK	Q1TMTN5GlcNAcK13TMT	7			0.20657	0.388259	0.495663	0.642305	0.780599	0.388021					0.365354	0.339868	1.0028	0.368021	0.597525	0.463534
BTBD18_N200_N2H7F0S0	B2RXH4	BTBD18	200	N2H7F0S0	01Y41Y41M(31M)61M(31M21M)61M21M	B2RXH4_QNADNLSGTLLLK_Q1TMTN5GlcNAcK13TMT_200_N2H7F0S0_01Y41Y41M(31M)61M(31M21M)61M21M	23266	50.47	1129.55	1129.55	3	1129.54	8.42638	196	208	3385.61	3	C133H240N21O70Ct8Nf2	QNADNLSGTLLLK	Q1TMTN5GlcNAcK13TMT	5	0.629812	0.950244							2.15235	0.924911	0.885938	1.1857							0.873506	1.68147
BTBD18_N200_N3H6F0S0	B2RXH4	BTBD18	200	N3H6F0S0	01Y41Y41M(31M41Y41L)61M(31M)61M	B2RXH4_QNADNLSGTLLLK_Q1TMTN5GlcNAcK13TMT_200_N3H6F0S0_01Y41Y41M(31M41Y41L)61M(31M)61M	29785	63.85	1143.22	1143.22	3	1143.22	4.92978	196	208	3426.64	12	C135H243N22O70Ct8Nf2	QNADNLSGTLLLK	Q1TMTN5GlcNAcK13TMT	5			0.442422	0.620064	0.631025	0.838736							0.693396	0.698309	1.10398	0.456188
BTBD18_N200_N4H4F0S0	B2RXH4	BTBD18	200	N4H4F0S0	01Y41Y41M(31M)61M(21Y41L)61Y	B2RXH4_QNADNLSGTLLLK_Q1TMTN5GlcNAcK13TMT_200_N4H4F0S0_01Y41Y41M(31M)61M(21Y41L)61Y	30084	64.46	827.41	827.41	4	827.409	1.83995	196	208	3305.61	3	C131H236N23O65Ct8Nf2	QNADNLSGTLLLK	Q1TMTN5GlcNAcK13TMT	6			0.433612	0.691003	0.786298	0.912681							0.812298	0.734753	1.42617	0.493861
BTBD18_N200_N4H4F1S0	B2RXH4	BTBD18	200	N4H4F1S0	01Y(61F)41Y41M(31M41Y41L)61M61Y	B2RXH4_QNADNLSGTLLLK_Q1TMTN5GlcNAcK13TMT_200_N4H4F1S0_01Y(61F)41Y41M(31M41Y41L)61M61Y	29865	64.02	1151.57	1151.57	3	1151.56	6.26957	196	208	3451.67	0	C137H246N23O69Ct8Nf2	QNADNLSGTLLLK	Q1TMTN5GlcNAcK13TMT	5			0.566045	0.732132	0.846131	0.921437	1.15774	0.667322					0.699639	0.666047	1.20871	0.716137	0.650676	0.769724
BTBD18_N200_N4H5F1S0	B2RXH4	BTBD18	200	N4H5F1S0	01Y(61F)41Y41M(31M)61M(21Y41L)61Y41L	B2RXH4_QNADNLSGTLLLK_Q1TMTN5GlcNAcK13TMT_200_N4H5F1S0_01Y(61F)41Y41M(31M)61M(21Y41L)61Y41L	28176	60.51	904.69	904.438	4	904.437	1.09685	196	208	3613.72	2	C143H256N23O74Ct8Nf2	QNADNLSGTLLLK	Q1TMTN5GlcNAcK13TMT	5	0.95211	0.500826							0.583669	0.589843	0.46156	0.375795							0.54117	0.392633
BTBD18_N200_N4H5F1S1	B2RXH4	BTBD18	200	N4H5F1S1	01Y(61F)41Y41M(31M41Y41L)61M61Y41L32S	B2RXH4_QNADNLSGTLLLK_Q1TMTN5GlcNAcK13TMT_200_N4H5F1S1_01Y(61F)41Y41M(31M41Y41L)61M61Y41L32S	32941	70.28	977.216	977.216	4	977.21	5.2713	196	208	3904.82	0	C154H273N24O82Ct8Nf2	QNADNLSGTLLLK	Q1TMTN5GlcNAcK13TMT	6	0.248372	0.295403	0.516607	0.670566	0.63713	0.664138	2.01252	0.490944	0.577027	0.809374	0.425691	0.188862	1.01912	0.425665	1.00828	0.790058	0.727348	0.631405	0.406031	0.56757
HNRNPCL2_N151_N2H9F0S0	B2RXH8	HNRNPCL2	151	N2H9F0S0	01Y41Y41M(31M21M21M)61M(31M21M)61M21M	B2RXH8_ISGNTSR_I1TMTN4GlcNAc_151_N2H9F0S0_01Y41Y41M(31M21M21M)61M(31M21M)61M21M	5394	14.29	1415.09	1415.09	2	1415.09	0.531922	148	154	2828.18	0	C106H188N14O69Ct4Nf1	ISGNTSR	I1TMTN4GlcNAc	5			1.01599	2.66285	1.66617	1.9527	0.599499	1.57403					1.47645	0.804943		0.306662	0.778509	0.634031
EPM2A_N330_N3H4F1S0	B3EWF7	EPM2A	330	N3H4F1S0	01Y(61F)41Y41M(31M)61M61Y41L	B3EWF7_KTQNDPTNETSVFANPR_K1TMTN8GlcNAc_330_N3H4F1S0_01Y(61F)41Y41M(31M)61M61Y41L	21012	45.64	889.17	888.911	4	888.905	7.07037	323	339	3551.6	2	C142H237N29O71Ct4Nf1	KTQNDPTNETSVFANPR	K1TMTN8GlcNAc	6							0.801549	1.18142									0.865975	0.782466
SPATA31C2_N1121_N3H6F0S0	B4DYI2	SPATA31C2	1121	N3H6F0S0	01Y41Y41M(31M41Y41L)61M(31M)61M	B4DYI2_NQSRPNRDR_N1GlcNAc@TMT_1121_N3H6F0S0_01Y41Y41M(31M41Y41L)61M(31M)61M	12605	28.55	985.11	985.444	3	985.437	6.87691	1121	1129	2953.3	16	C111H195N25O63Ct4Nf1	NQSRPNRDR	N1GlcNAc@TMT	5							1.12208	0.991155									1.23709	1.25313
ERVV-1_N312_N2H5F0S0	B6SEH8	ERVV-1	312	N2H5F0S0	01Y41Y41M(31M)61M(31M)61M	B6SEH8_GIGVTIYNTTQPRQK_G1TMTN8GlcNAcK15TMT_312_N2H5F0S0_01Y41Y41M(31M)61M(31M)61M	32296	68.74	1117.9	1117.9	3	1117.89	7.07517	305	319	3350.66	10	C135H239N26O62Ct8Nf2	GIGVTIYNTTQPRQK	G1TMTN8GlcNAcK15TMT	6							0.894165	0.699325									0.749887	0.765687
ERVV-1_N312_N4H5F1S0	B6SEH8	ERVV-1	312	N4H5F1S0	01Y(61F)41Y41M(31M41Y41L)61M61Y41L	B6SEH8_GIGVTIYNTTQPRQK_G1TMTN8GlcNAcK15TMT_312_N4H5F1S0_01Y(61F)41Y41M(31M41Y41L)61M61Y41L	32490	69.14	976.729	976.976	4	976.976	0.575612	305	319	3902.88	0	C157H275N28O76Ct8Nf2	GIGVTIYNTTQPRQK	G1TMTN8GlcNAcK15TMT	5							1.02359	0.991843									1.45308	1.61539
ERVV-1_N68_N4H5F0S1	B6SEH8	ERVV-1	68	N4H5F0S1	01Y41Y41M(31M)61M(21Y41L32S)61Y41L	B6SEH8_NFSLNLTFGSGIPEGQHK_N1TMTN5GlcNAcK18TMT_68_N4H5F0S1_01Y41Y41M(31M)61M(21Y41L32S)61Y41L	23711	51.17	1080.76	1080.76	4	1080.75	10.5679	64	81	4317.98	0	C176H292N31O84Ct8Nf2	NFSLNLTFGSGIPEGQHK	N1TMTN5GlcNAcK18TMT	6							1.20467	0.314491									1.82779	1.29123
C21orf140_N228_N2H7F0S0	B9A014	C21orf140	228	N2H7F0S0	01Y41Y41M(31M)61M(31M21M)61M21M	B9A014_GIERINASK_G1TMTN6GlcNAcK9TMT_228_N2H7F0S0_01Y41Y41M(31M)61M(31M21M)61M21M	11010	25.33	996.223	996.483	3	996.476	7.54489	223	231	2986.41	1	C115H211N18O63Ct8Nf2	GIERINASK	G1TMTN6GlcNAcK9TMT	5							1.03281	1.1231									1.26031	1.46453
C21orf140_N228_N2H9F0S0	B9A014	C21orf140	228	N2H9F0S0	01Y41Y41M(31M21M21M)61M(31M21M)61M21M	B9A014_GIERINASK_G1TMTN6GlcNAcK9TMT_228_N2H9F0S0_01Y41Y41M(31M21M21M)61M(31M21M)61M21M	20726	45.35	1104.86	1104.53	3	1104.51	19.4544	223	231	3310.52	1	C127H231N18O73Ct8Nf2	GIERINASK	G1TMTN6GlcNAcK9TMT	5			1.68614	2.13391	1.37212	0.926982							3.31239	0.81529	0.859686	0.806902
TMEM232_N56_N4H5F0S2	C9JQI7	TMEM232	56	N4H5F0S2	01Y41Y41M(31M)61M(21Y41L32S)61Y41L32S	C9JQI7_FNQTQNSK_F1TMTN2GlcNAcK8TMT_56_N4H5F0S2_01Y41Y41M(31M)61M(21Y41L32S)61Y41L32S	42392	89.69	1210.86	1210.86	3	1210.86	0.718672	55	62	3629.56	2	C140H240N21O80Ct8Nf2	FNQTQNSK	F1TMTN2GlcNAcK8TMT	5			0.739458	0.765242	0.915375	0.958617							0.881333	0.935851	0.865826	0.87775
C4orf54_N1184_N4H5F1S0	D6RIA3	C4orf54	1184	N4H5F1S0	01Y(61F)41Y41M(31M(21Y41L)41Y)61M61M	D6RIA3_VLNSSSPEGTVLVHR_V1TMTN3GlcNAc_1184_N4H5F1S0_01Y(61F)41Y41M(31M(21Y41L)41Y)61M61M	33482	71.17	899.51	899.172	4	899.17	1.86517	1182	1196	3592.66	3	C144H248N26O74Ct4Nf1	VLNSSSPEGTVLVHR	V1TMTN3GlcNAc	5							1.19108	0.839081									1.06753	1.2155
C4orf54_N1184_N5H6F1S0	D6RIA3	C4orf54	1184	N5H6F1S0	01Y(61F)41Y41M(31M41Y41L31Y41L)61M61Y41L	D6RIA3_VLNSSSPEGTVLVHR_V1TMTN3GlcNAc_1184_N5H6F1S0_01Y(61F)41Y41M(31M41Y41L31Y41L)61M61Y41L	32681	69.53	990.708	990.708	4	990.704	3.94452	1182	1196	3957.79	0	C158H271N27O84Ct4Nf1	VLNSSSPEGTVLVHR	V1TMTN3GlcNAc	5							0.893095	0.783932									1.02927	1.29143
SLCO1B3-SLCO1B7_N321_N4H5F0S1	F5H094	SLCO1B3-SLCO1B7	321	N4H5F0S1	01Y41Y41M(31M)61M(21Y41L32S)61Y41L	F5H094_NVTGFFQSLK_N1GlcNAc@TMTK10TMT_321_N4H5F0S1_01Y41Y41M(31M)61M(21Y41L32S)61Y41L	26871	57.64	879.156	879.156	4	879.157	-1.10999	321	330	3512.61	1	C142H241N20O72Ct8Nf2	NVTGFFQSLK	N1GlcNAc@TMTK10TMT	5							1.00866	0.975621									0.982778	0.914245
SGK1_N44_N2H3F1S0	O00141	SGK1	44	N2H3F1S0	01Y(61F)41Y41M(31M)61M	O00141_IANNSYACK_I1TMTN3GlcNAcC8CamK9TMT_44_N2H3F1S0_01Y(61F)41Y41M(31M)61M	12955	29.51	846.743	846.743	3	846.733	12.0108	42	50	2537.18	4	C99H176N17O48S1Ct8Nf2	IANNSYACK	I1TMTN3GlcNAcC8CamK9TMT	5			0.74953	1.86138	0.508826	1.1273							0.708837	0.90729	0.601054	0.624084
MYO1F_N163_N4H5F1S1	O00160	MYO1F	163	N4H5F1S1	01Y41Y41M(31M)61M(21Y(31F)41L32S)61Y41L	O00160_NNNSSRFGK_N1TMTN2GlcNAcK9TMT_163_N4H5F1S1_01Y41Y41M(31M)61M(21Y(31F)41L32S)61Y41L	11810	26.94	1181.53	1181.53	3	1181.52	4.34247	162	170	3541.56	0	C136H236N23O76Ct8Nf2	NNNSSRFGK	N1TMTN2GlcNAcK9TMT	5							0.939659	1.12664									0.877413	1.0684
MYO1F_N164_N4H5F1S1	O00160	MYO1F	164	N4H5F1S1	01Y41Y41M(31M)61M(21Y(31F)41L32S)61Y41L	O00160_NNNSSRFGK_N1TMTN3GlcNAcK9TMT_164_N4H5F1S1_01Y41Y41M(31M)61M(21Y(31F)41L32S)61Y41L	11810	26.94	1181.53	1181.53	3	1181.52	4.34247	162	170	3541.56	0	C136H236N23O76Ct8Nf2	NNNSSRFGK	N1TMTN3GlcNAcK9TMT	5							0.939659	1.12664									0.877413	1.0684
LGALS9_N137_N4H5F3S0	O00182	LGALS9	137	N4H5F3S0	01Y41Y41M(31M)61M(21Y(31F)41L21F)61Y(31F)41L	O00182_VDTISVNGSVQLSYISFQNPR_V1TMTN7GlcNAc_137_N4H5F3S0_01Y41Y41M(31M)61M(21Y(31F)41L21F)61Y(31F)41L	45415	95.86	1154.53	1154.79	4	1154.78	3.20266	131	151	4614.11	0	C190H315N33O93Ct4Nf1	VDTISVNGSVQLSYISFQNPR	V1TMTN7GlcNAc	5	0.494246	0.956671							8.777	0.712341	0.633078	1.44709							1.52896	0.737429
LGALS9_N137_N4H6F3S0	O00182	LGALS9	137	N4H6F3S0	01Y(61F)41Y41M(31M(21Y41L21F)41Y(31F)41L)61M61M	O00182_VDTISVNGSVQLSYISFQNPR_V1TMTN7GlcNAc_137_N4H6F3S0_01Y(61F)41Y41M(31M(21Y41L21F)41Y(31F)41L)61M61M	48915	102.81	1195.31	1195.31	4	1195.3	9.30084	131	151	4776.16	0	C196H325N33O98Ct4Nf1	VDTISVNGSVQLSYISFQNPR	V1TMTN7GlcNAc	5							1.41206	1.50679									0.70817	0.931581
LGALS8_N52_N4H5F0S1	O00214	LGALS8	52	N4H5F0S1	01Y41Y41M(31M)61M(21Y41L32S)61Y41L	O00214_FQVDLQNGSSMKPR_F1TMTN7GlcNAcK12TMT_52_N4H5F0S1_01Y41Y41M(31M)61M(21Y41L32S)61Y41L	15652	34.73	995.719	995.963	4	995.957	6.21496	46	59	3978.8	2	C157H271N28O79S1Ct8Nf2	FQVDLQNGSSMKPR	F1TMTN7GlcNAcK12TMT	5							0.779585	0.745351									1.29771	1.03919
GRM8_N609_N2H9F0S0	O00222	GRM8	609	N2H9F0S0	01Y41Y41M(31M21M21M)61M(31M21M)61M21M	O00222_YNDTPIVRASGR_Y1TMTN2GlcNAc_609_N2H9F0S0_01Y41Y41M(31M21M21M)61M(31M21M)61M21M	21277	46.47	1148.51	1148.51	3	1148.5	8.02985	608	619	3442.49	1	C135H230N22O76Ct4Nf1	YNDTPIVRASGR	Y1TMTN2GlcNAc	5			1.2544	0.838165	1.13786	1.01296							0.68008	0.964018	0.684081	0.793573
PSMD12_N440_N3H4F1S0	O00232	PSMD12	440	N3H4F1S0	01Y41Y41M(31M)61M61Y(31F)41L	O00232_LNSLMSLVNK_L1TMTN9GlcNAcK10TMT_440_N3H4F1S0_01Y41Y41M(31M)61M61Y(31F)41L	15722	35.09	994.488	994.488	3	994.49	-2.29949	432	441	2980.46	0	C118H217N18O58S1Ct8Nf2	LNSLMSLVNK	L1TMTN9GlcNAcK10TMT	5	0.638874	0.93494	1.42158	1.30439	0.997077	0.680476	0.822114	0.996812	0.79779	1.16042	0.756277	0.936174	1.40213	0.940664	0.885143	1.07395	0.892768	0.841924	0.756679	0.70403
PSMD12_N440_N3H5F0S0	O00232	PSMD12	440	N3H5F0S0	01Y41Y41M(31M41Y)61M(31M)61M	O00232_LNSLMSLVNK_L1TMTN9GlcNAcK10TMT_440_N3H5F0S0_01Y41Y41M(31M41Y)61M(31M)61M	16716	36.88	999.823	999.823	3	999.822	1.0353	432	441	2996.45	2	C118H217N18O59S1Ct8Nf2	LNSLMSLVNK	L1TMTN9GlcNAcK10TMT	5							0.954713	0.995035									0.870623	0.782204
PSMD12_N440_N4H5F0S0	O00232	PSMD12	440	N4H5F0S0	01Y41Y41M(31M41Y41L)61M61Y41L	O00232_LNSLMSLVNK_L1TMTN9GlcNAcK10TMT_440_N4H5F0S0_01Y41Y41M(31M41Y41L)61M61Y41L	16873	37.48	1067.52	1067.52	3	1067.52	3.81925	432	441	3199.53	0	C126H230N19O64S1Ct8Nf2	LNSLMSLVNK	L1TMTN9GlcNAcK10TMT	5			1.13797	1.46441	1.0273	0.962624	0.707186	0.8236					1.20613	1.01438	0.921385	0.873244	0.894535	0.926338
CLIC1_N42_N2H7F0S0	O00299	CLIC1	42	N2H7F0S0	01Y41Y41M(31M)61M(31M21M)61M21M	O00299_GVTFNVTTVDTKR_G1TMTN5GlcNAcK12TMT_42_N2H7F0S0_01Y41Y41M(31M)61M(31M21M)61M21M	16954	37.37	1146.55	1146.55	3	1146.55	7.05093	38	50	3436.62	3	C136H241N22O70Ct8Nf2	GVTFNVTTVDTKR	G1TMTN5GlcNAcK12TMT	5							0.978241	0.83709									1.29423	0.887877
	O00370		241	N5H4F1S0	01Y(61F)41Y41M(31M41Y41L31Y)61M61Y	O00370_IKNLTQSR_I1TMTK2TMTN3GlcNAc_241_N5H4F1S0_01Y(61F)41Y41M(31M41Y41L31Y)61M61Y	15402	34.23	807.905	807.905	4	807.894	13.6881	239	246	3227.56	0	C126H230N21O66Ct8Nf2	IKNLTQSR	I1TMTK2TMTN3GlcNAc	5							1.1154	1.37649									1.22593	1.4254
	O00370		241	N5H5F1S1	01Y(61F)41Y41M(31M41Y)61M(21Y41L32S)61Y41L	O00370_IKNLTQSR_I1TMTK2TMTN3GlcNAc_241_N5H5F1S1_01Y(61F)41Y41M(31M41Y)61M(21Y41L32S)61Y41L	18273	40.34	921.191	921.191	4	921.181	10.7929	239	246	3680.7	0	C143H257N22O79Ct8Nf2	IKNLTQSR	I1TMTK2TMTN3GlcNAc	5			1.0085	1.31409	1.18583	1.02757							0.798475	1.33344	1.3541	0.93113
	O00370		241	N2H7F0S0	01Y41Y41M(31M)61M(31M21M)61M21M	O00370_NLTQSR_N1GlcNAc@TMT_241_N2H7F0S0_01Y41Y41M(31M)61M(31M21M)61M21M	4092	11.8	1245.05	1245.05	2	1245.04	4.33353	241	246	2488.08	1	C94H168N14O58Ct4Nf1	NLTQSR	N1GlcNAc@TMT	5			0.75407	0.631407	0.987985	2.09774							0.918829		0.655635	0.450751
P2RY10_N178_N4H5F0S2	O00398	P2RY10	178	N4H5F0S2	01Y41Y41M(31M)61M(21Y41L32S)61Y41L32S	O00398_STDLNNNK_S1TMTN7GlcNAcK8TMT_178_N4H5F0S2_01Y41Y41M(31M)61M(21Y41L32S)61Y41L32S	5392	14.1	893.395	893.138	4	893.138	-0.566192	172	179	3568.53	0	C135H237N20O81Ct8Nf2	STDLNNNK	S1TMTN7GlcNAcK8TMT	5							1.10114	1.01284									1.32133	1.01283
IGF2BP3_N146_N2H4F0S0	O00425	IGF2BP3	146	N2H4F0S0	01Y41Y41M(31M21M)61M	O00425_LNGFQLENFTLK_L1TMTN8GlcNAcK12TMT_146_N2H4F0S0_01Y41Y41M(31M21M)61M	23764	51.49	979.819	979.819	3	979.823	-3.48029	139	150	2936.45	11	C122H209N20O53Ct8Nf2	LNGFQLENFTLK	L1TMTN8GlcNAcK12TMT	6	1.69946	0.944662							1.36471	0.843063	0.899276	1.34209							2.0308	0.989338
IGF2BP3_N8_N5H6F0S1	O00425	IGF2BP3	8	N5H6F0S1	01Y41Y41M(31M41Y41L)61M61Y41L31Y41L32S	O00425_LYIGNLSENAAPSDLESIFK_L1TMTN5GlcNAcK20TMT_8_N5H6F0S1_01Y41Y41M(31M41Y41L)61M61Y41L31Y41L32S	49598	104.43	1230.84	1230.84	4	1230.82	19.6264	4	23	4918.24	0	C201H336N31O100Ct8Nf2	LYIGNLSENAAPSDLESIFK	L1TMTN5GlcNAcK20TMT	6	0.690855	2.09595							1.16284	0.976349	1.11878	2.05282							2.6307	1.2021
PIK3R2_N628_N3H4F0S1	O00459	PIK3R2	628	N3H4F0S1	01Y41Y41M(31M)61M61Y41L32S	O00459_INRTQAEEMLSGK_I1TMTN2GlcNAcK13TMT_628_N3H4F0S1_01Y41Y41M(31M)61M61Y41L32S	35441	75.4	1162.22	1162.22	3	1162.21	5.03076	627	639	3483.62	12	C135H242N25O69S1Ct8Nf2	INRTQAEEMLSGK	I1TMTN2GlcNAcK13TMT	5	0.784772	1.37891	1.07947	0.751647	0.927537	1.22168			0.441832	0.784237	1.03349		0.919821	1.67506	0.865905	1.00372			0.344819	1.10565
PIK3R2_N628_N3H4F2S0	O00459	PIK3R2	628	N3H4F2S0	01Y41Y41M(31M)61M21Y(31F)41L21F	O00459_INRTQAEEMLSGK_I1TMTN2GlcNAcK13TMT_628_N3H4F2S0_01Y41Y41M(31M)61M21Y(31F)41L21F	35441	75.4	1162.22	1162.55	3	1162.55	-1.1048	627	639	3484.64	2	C136H245N24O69S1Ct8Nf2	INRTQAEEMLSGK	I1TMTN2GlcNAcK13TMT	5	0.784772	1.37891							0.441832	0.784237	1.03349								0.344819	1.10565
PIK3R2_N628_N4H4F0S1	O00459	PIK3R2	628	N4H4F0S1	01Y41Y41M(31M41Y)61M61Y41L32S	O00459_INRTQAEEMLSGK_I1TMTN2GlcNAcK13TMT_628_N4H4F0S1_01Y41Y41M(31M41Y)61M61Y41L32S	32522	69.46	922.94	922.688	4	922.68	9.20636	627	639	3686.7	1	C143H255N26O74S1Ct8Nf2	INRTQAEEMLSGK	I1TMTN2GlcNAcK13TMT	6			0.758233	1.15714	0.907662	0.945003							0.721195	1.15903	0.751416	0.728873
PIK3R2_N628_N4H4F2S0	O00459	PIK3R2	628	N4H4F2S0	01Y(61F)41Y41M(31M41Y41L)61M61Y31F	O00459_INRTQAEEMLSGK_I1TMTN2GlcNAcK13TMT_628_N4H4F2S0_01Y(61F)41Y41M(31M41Y41L)61M61Y31F	32522	69.46	922.94	922.94	4	922.935	5.52532	627	639	3687.72	0	C144H258N25O74S1Ct8Nf2	INRTQAEEMLSGK	I1TMTN2GlcNAcK13TMT	6			0.758233	1.15714	0.907662	0.945003							0.721195	1.15903	0.751416	0.728873
PIK3R2_N628_N4H5F0S1	O00459	PIK3R2	628	N4H5F0S1	01Y41Y41M(31M)61M(21Y41L32S)61Y41L	O00459_INRTQAEEMLSGK_I1TMTN2GlcNAcK13TMT_628_N4H5F0S1_01Y41Y41M(31M)61M(21Y41L32S)61Y41L	31806	67.95	963.452	963.2	4	963.193	7.2709	627	639	3848.75	1	C149H265N26O79S1Ct8Nf2	INRTQAEEMLSGK	I1TMTN2GlcNAcK13TMT	6	0.830056	1.64212	0.966776		0.873345	0.749493	0.82595	0.587985	0.673351	1.00883	1.31763	0.818498	0.790697	1.91403	1.01693	0.951234	1.11503	0.80805	1.03159	1.53743
PIK3R2_N628_N4H5F0S2	O00459	PIK3R2	628	N4H5F0S2	01Y41Y41M(31M)61M(21Y41L32S)61Y41L32S	O00459_INRTQAEEMLSGK_I1TMTN2GlcNAcK13TMT_628_N4H5F0S2_01Y41Y41M(31M)61M(21Y41L32S)61Y41L32S	36132	76.81	1036.23	1036.23	4	1036.22	8.00618	627	639	4139.85	0	C160H282N27O87S1Ct8Nf2	INRTQAEEMLSGK	I1TMTN2GlcNAcK13TMT	6	0.642822	2.03578	1.00113	0.990837	1.07367	0.827713	1.16359	0.948679	0.981964	1.25905	1.2473		1.01497	1.12648	1.12814	0.842067	1.20126	1.16816	0.574168	1.36477
PIK3R2_N628_N4H5F1S1	O00459	PIK3R2	628	N4H5F1S1	01Y41Y41M(31M)61M(21Y(31F)41L32S)61Y41L	O00459_INRTQAEEMLSGK_I1TMTN2GlcNAcK13TMT_628_N4H5F1S1_01Y41Y41M(31M)61M(21Y(31F)41L32S)61Y41L	31736	67.85	999.966	999.966	4	999.958	7.42355	627	639	3994.81	0	C155H275N26O83S1Ct8Nf2	INRTQAEEMLSGK	I1TMTN2GlcNAcK13TMT	6			1.1838	1.09038	0.957647	0.987833							1.01431	2.4524	1.00671	0.80028
PIK3R2_N628_N4H5F1S2	O00459	PIK3R2	628	N4H5F1S2	01Y41Y41M(31M)61M(21Y(31F)41L32S)61Y41L32S	O00459_INRTQAEEMLSGK_I1TMTN2GlcNAcK13TMT_628_N4H5F1S2_01Y41Y41M(31M)61M(21Y(31F)41L32S)61Y41L32S	35565	75.7	1072.74	1072.74	4	1072.73	9.02209	627	639	4285.9	2	C166H292N27O91S1Ct8Nf2	INRTQAEEMLSGK	I1TMTN2GlcNAcK13TMT	6			1.01605	0.743991	1.2858	1.08294							1.12474	1.72112	1.23627	0.949795
PIK3R2_N628_N4H5F2S1	O00459	PIK3R2	628	N4H5F2S1	01Y41Y41M(31M)61M(21Y(31F)41L32S)61Y(31F)41L	O00459_INRTQAEEMLSGK_I1TMTN2GlcNAcK13TMT_628_N4H5F2S1_01Y41Y41M(31M)61M(21Y(31F)41L32S)61Y(31F)41L	29049	62.09	1036.23	1036.48	4	1036.47	4.25467	627	639	4140.87	0	C161H285N26O87S1Ct8Nf2	INRTQAEEMLSGK	I1TMTN2GlcNAcK13TMT	5							1.11073	1.04053									1.71571	1.22257
PIK3R2_N628_N4H5F3S1	O00459	PIK3R2	628	N4H5F3S1	01Y(61F)41Y41M(31M(21Y(31F)41L32S)41Y31F)61M61M	O00459_INRTQAEEMLSGK_I1TMTN2GlcNAcK13TMT_628_N4H5F3S1_01Y(61F)41Y41M(31M(21Y(31F)41L32S)41Y31F)61M61M	35786	75.9	1072.74	1072.99	4	1072.99	6.30814	627	639	4286.92	6	C167H295N26O91S1Ct8Nf2	INRTQAEEMLSGK	I1TMTN2GlcNAcK13TMT	6							0.667131	1.51362									0.665065	0.619556
PIK3R2_N628_N4H6F0S1	O00459	PIK3R2	628	N4H6F0S1	01Y41Y41M(31M(21Y41L32S)41Y)61M(31M)61M	O00459_INRTQAEEMLSGK_I1TMTN2GlcNAcK13TMT_628_N4H6F0S1_01Y41Y41M(31M(21Y41L32S)41Y)61M(31M)61M	31258	66.82	1003.97	1003.97	4	1003.96	10.6662	627	639	4010.8	0	C155H275N26O84S1Ct8Nf2	INRTQAEEMLSGK	I1TMTN2GlcNAcK13TMT	6	1.06874	1.2944							0.646269	1.19973	1.08165	1.01911							1.16563	1.22803
PIK3R2_N628_N4H6F1S1	O00459	PIK3R2	628	N4H6F1S1	01Y41Y41M(31M(21Y(31F)41L32S)41Y41L)61M61M	O00459_INRTQAEEMLSGK_I1TMTN2GlcNAcK13TMT_628_N4H6F1S1_01Y41Y41M(31M(21Y(31F)41L32S)41Y41L)61M61M	35954	76.45	1040.24	1040.48	4	1040.47	9.8008	627	639	4156.86	0	C161H285N26O88S1Ct8Nf2	INRTQAEEMLSGK	I1TMTN2GlcNAcK13TMT	5	0.842938	1.18845	0.793453	0.760398	0.906419	1.08174	0.847366	0.69297	0.935038	0.990069	0.974363	1.05877	1.02606	1.0426	0.851912	1.03956	1.11766	0.863533	1.0578	1.28015
PIK3R2_N628_N4H6F2S0	O00459	PIK3R2	628	N4H6F2S0	01Y(61F)41Y41M(31M(21Y(31F)41L)41Y41L)61M61M	O00459_INRTQAEEMLSGK_I1TMTN2GlcNAcK13TMT_628_N4H6F2S0_01Y(61F)41Y41M(31M(21Y(31F)41L)41Y41L)61M61M	31778	67.94	1004.22	1004.22	4	1004.21	8.92076	627	639	4011.82	0	C156H278N25O84S1Ct8Nf2	INRTQAEEMLSGK	I1TMTN2GlcNAcK13TMT	5			0.847259	0.842852	0.862663	0.874525							0.913305	2.11725	1.32819	0.875025
PIK3R2_N628_N4H6F2S1	O00459	PIK3R2	628	N4H6F2S1	01Y(61F)41Y41M(31M(21Y(31F)41L32S)41Y41L)61M61M	O00459_INRTQAEEMLSGK_I1TMTN2GlcNAcK13TMT_628_N4H6F2S1_01Y(61F)41Y41M(31M(21Y(31F)41L32S)41Y41L)61M61M	35539	75.64	1077	1077	4	1076.99	10.6394	627	639	4302.92	1	C167H295N26O92S1Ct8Nf2	INRTQAEEMLSGK	I1TMTN2GlcNAcK13TMT	6			1.04355	1.08512	0.827568	1.00837							1.04348	1.3644	1.15234	0.874221
PIK3R2_N628_N4H6F3S0	O00459	PIK3R2	628	N4H6F3S0	01Y41Y41M(31M(21Y(31F)41L21F)41Y(31F)41L)61M61M	O00459_INRTQAEEMLSGK_I1TMTN2GlcNAcK13TMT_628_N4H6F3S0_01Y41Y41M(31M(21Y(31F)41L21F)41Y(31F)41L)61M61M	35837	76.25	1040.48	1040.74	4	1040.73	9.11381	627	639	4157.88	0	C162H288N25O88S1Ct8Nf2	INRTQAEEMLSGK	I1TMTN2GlcNAcK13TMT	5			0.793453	0.760398	0.906419	1.08174							1.02606	1.0426	0.851912	1.03956
PIK3R2_N628_N5H6F0S1	O00459	PIK3R2	628	N5H6F0S1	01Y41Y41M(31M41Y41L)61M(21Y41L32S)61Y41L	O00459_INRTQAEEMLSGK_I1TMTN2GlcNAcK13TMT_628_N5H6F0S1_01Y41Y41M(31M41Y41L)61M(21Y41L32S)61Y41L	30842	65.97	1054.48	1054.73	4	1054.73	7.70754	627	639	4213.88	0	C163H288N27O89S1Ct8Nf2	INRTQAEEMLSGK	I1TMTN2GlcNAcK13TMT	6	0.832677	1.70924					1.04463	0.862484	0.65921	0.747908	1.45856						1.53733	1.27746	0.534809	0.967844
PIK3R2_N628_N5H6F0S2	O00459	PIK3R2	628	N5H6F0S2	01Y41Y41M(31M41Y41L)61M(21Y41L32S)61Y41L32S	O00459_INRTQAEEMLSGK_I1TMTN2GlcNAcK13TMT_628_N5H6F0S2_01Y41Y41M(31M41Y41L)61M(21Y41L32S)61Y41L32S	35071	74.64	1127.26	1127.51	4	1127.5	12.2433	627	639	4504.98	0	C174H305N28O97S1Ct8Nf2	INRTQAEEMLSGK	I1TMTN2GlcNAcK13TMT	5	0.900149	1.17281							0.554078	0.729555	1.17001	0.749613							0.85503	1.24728
PIK3R2_N628_N6H3F5S0	O00459	PIK3R2	628	N6H3F5S0	01Y(61F)41Y41M(31M(21Y31F)41Y31F)61M(21Y31F)61Y31F	O00459_INRTQAEEMLSGK_I1TMTN2GlcNAcK13TMT_628_N6H3F5S0_01Y(61F)41Y41M(31M(21Y31F)41Y31F)61M(21Y31F)61Y31F	31859	68.1	1093.53	1093.77	4	1093.76	15.7239	627	639	4370	3	C172H304N27O91S1Ct8Nf2	INRTQAEEMLSGK	I1TMTN2GlcNAcK13TMT	7			0.742712	0.755882	1.03521	0.753704							1.26079	1.83031	0.992629	0.818493
PIK3R2_N628_N8H4F3S0	O00459	PIK3R2	628	N8H4F3S0	01Y41Y41M(31M(21Y(31F)41L31Y)41Y31F)(41Y)61M(21Y31F)61Y	O00459_INRTQAEEMLSGK_I1TMTN2GlcNAcK13TMT_628_N8H4F3S0_01Y41Y41M(31M(21Y(31F)41L31Y)41Y31F)(41Y)61M(21Y31F)61Y	36050	76.64	1162.52	1162.79	4	1162.78	6.79801	627	639	4646.09	0	C182H320N29O98S1Ct8Nf2	INRTQAEEMLSGK	I1TMTN2GlcNAcK13TMT	5	0.94544	1.37537							1.29784	1.08694		1.30971							1.1327	1.12332
PIK3R2_N628_N8H5F0S0	O00459	PIK3R2	628	N8H5F0S0	01Y41Y41M(31M41Y)(41Y)61M(21Y41L31Y)61Y41L31Y	O00459_INRTQAEEMLSGK_I1TMTN2GlcNAcK13TMT_628_N8H5F0S0_01Y41Y41M(31M41Y)(41Y)61M(21Y41L31Y)61Y41L31Y	31344	67	1093.52	1093.77	4	1093.75	15.6814	627	639	4369.97	0	C170H300N29O91S1Ct8Nf2	INRTQAEEMLSGK	I1TMTN2GlcNAcK13TMT	5	0.871794	1.51582	1.01987	0.952247	0.917378	0.966289			0.726118	0.919334	1.26545	0.444422	1.02259	1.92331	0.866198	0.784457			0.655489	1.39892
PLOD2_N209_N2H8F0S0	O00469	PLOD2	209	N2H8F0S0	01Y41Y41M(31M21M21M)61M(31M21M)61M	O00469_EAINITLDHK_E1TMTN4GlcNAcK10TMT_209_N2H8F0S0_01Y41Y41M(31M21M21M)61M(31M21M)61M	15698	35.08	1105.86	1105.86	3	1105.85	7.68017	206	215	3314.53	0	C130H231N18O71Ct8Nf2	EAINITLDHK	E1TMTN4GlcNAcK10TMT	19			1.64253	0.933601	0.499341	0.618582	0.935259	0.818093					1.14424	1.24349	0.923854	0.629748	0.996684	0.718006
PLOD2_N209_N2H9F0S0	O00469	PLOD2	209	N2H9F0S0	01Y41Y41M(31M21M21M31G)61M(31M21M)61M	O00469_EAINITLDHK_E1TMTN4GlcNAcK10TMT_209_N2H9F0S0_01Y41Y41M(31M21M21M31G)61M(31M21M)61M	15600	34.89	1159.88	1159.88	3	1159.87	9.50343	206	215	3476.58	0	C136H241N18O76Ct8Nf2	EAINITLDHK	E1TMTN4GlcNAcK10TMT	13			1.06989	1.17348	0.756057	0.799513							1.04496	1.33519	1.16664	0.737995
PLOD2_N696_N4H5F0S2	O00469	PLOD2	696	N4H5F0S2	01Y41Y41M(31M)61M(21Y41L32S)61Y41L32S	O00469_FLRYNCSIESPR_F1TMTN5GlcNAcC6Cam_696_N4H5F0S2_01Y41Y41M(31M)61M(21Y41L32S)61Y41L32S	18802	41.42	995.182	995.182	4	995.179	3.32092	692	703	3975.69	2	C159H261N27O83S1Ct4Nf1	FLRYNCSIESPR	F1TMTN5GlcNAcC6Cam	5			0.709683	1.23396	1.01286	1.04975							0.91257	1.24274	0.959093	0.914252
PLOD2_N63_N2H6F0S0	O00469	PLOD2	63	N2H6F0S0	01Y41Y41M(31M)61M(31M21M)61M	O00469_YFNYTVK_Y1TMTN3GlcNAcK7TMT_63_N2H6F0S0_01Y41Y41M(31M)61M(31M21M)61M	19195	42.23	924.771	924.771	3	924.761	10.4555	61	67	2771.27	2	C114H190N13O56Ct8Nf2	YFNYTVK	Y1TMTN3GlcNAcK7TMT	13			0.860881	1.05855	0.480277	0.769675							0.865887	1.29468	0.961848	0.707289
PLOD2_N696_N2H5F0S0	O00469	PLOD2	696	N2H5F0S0	01Y41Y41M(31M)61M(31M)61M	O00469_YNCSIESPR_Y1TMTN2GlcNAcC3Cam_696_N2H5F0S0_01Y41Y41M(31M)61M(31M)61M	5904	15.34	858.041	858.041	3	858.034	8.31975	695	703	2571.09	10	C100H169N17O54S1Ct4Nf1	YNCSIESPR	Y1TMTN2GlcNAcC3Cam	11	0.874868	1.04551	1.05032	0.883708	0.786123	0.898459			1.25305	1.14852	0.893531	1.15327	0.807033	1.24918	0.849775	0.660449			1.20254	1.31099
PLOD2_N696_N2H6F0S0	O00469	PLOD2	696	N2H6F0S0	01Y41Y41M(31M)61M(31M21M)61M	O00469_YNCSIESPR_Y1TMTN2GlcNAcC3Cam_696_N2H6F0S0_01Y41Y41M(31M)61M(31M21M)61M	6320	16.14	912.059	912.059	3	912.051	8.25501	695	703	2733.14	2	C106H179N17O59S1Ct4Nf1	YNCSIESPR	Y1TMTN2GlcNAcC3Cam	10			0.698633	1.08249	0.796922	0.797491							0.888189	0.671183	1.01813	0.633792
NR5A2_N332_N4H5F2S1	O00482	NR5A2	332	N4H5F2S1	01Y41Y41M(31M(21Y(31F)41L32S)41Y31F)61M61M	O00482_IMAYLQQEQANRSK_I1TMTN11GlcNAcK14TMT_332_N4H5F2S1_01Y41Y41M(31M(21Y(31F)41L32S)41Y31F)61M61M	38101	80.86	1087.25	1087.25	4	1087.25	0.0318033	322	335	4343.97	1	C172H298N29O88S1Ct8Nf2	IMAYLQQEQANRSK	I1TMTN11GlcNAcK14TMT	5	1.06588								5.0886	1.00867	0.918644								1.45981	0.726332
BIN1_N294_N4H5F1S1	O00499	BIN1	294	N4H5F1S1	01Y(61F)41Y41M(31M41Y41L)61M61Y41L32S	O00499_AQPSDNAPAKGNK_A1TMTK10TMTN12GlcNAcK13TMT_294_N4H5F1S1_01Y(61F)41Y41M(31M41Y41L)61M61Y41L32S	43148	91.23	1012.23	1012.47	4	1012.47	-5.63594	283	295	4044.87	0	C156H278N26O83Ct12Nf3	AQPSDNAPAKGNK	A1TMTK10TMTN12GlcNAcK13TMT	5			0.852235	1.72889	0.914672	1.14992							0.785492	1.08302	0.980239	1.20671
USP9Y_N1274_N2H5F0S0	O00507	USP9Y	1274	N2H5F0S0	01Y41Y41M(31M)61M(31M)61M	O00507_IYQMTTNGSNK_I1TMTN7GlcNAcK11TMT_1274_N2H5F0S0_01Y41Y41M(31M)61M(31M)61M	26801	57.49	978.134	978.134	3	978.119	15.0544	1268	1278	2931.34	7	C114H202N19O58S1Ct8Nf2	IYQMTTNGSNK	I1TMTN7GlcNAcK11TMT	6							1.19792	3.17538									0.820193	0.985487
USP9Y_N1274_N2H6F0S0	O00507	USP9Y	1274	N2H6F0S0	01Y41Y41M(31M)61M(31M21M)61M	O00507_IYQMTTNGSNK_I1TMTN7GlcNAcK11TMT_1274_N2H6F0S0_01Y41Y41M(31M)61M(31M21M)61M	26800	57.75	1032.16	1032.16	3	1032.14	18.1938	1268	1278	3093.4	1	C120H212N19O63S1Ct8Nf2	IYQMTTNGSNK	I1TMTN7GlcNAcK11TMT	6			1.02379	0.75797	1.32846	0.713377	1.21064	0.921142					0.558836	0.570152	0.808565	0.562856	0.845561	0.835341
USP9Y_N1274_N2H7F0S0	O00507	USP9Y	1274	N2H7F0S0	01Y41Y41M(31M)61M(31M21M)61M21M	O00507_IYQMTTNGSNK_I1TMTN7GlcNAcK11TMT_1274_N2H7F0S0_01Y41Y41M(31M)61M(31M21M)61M21M	26275	56.42	1086.17	1086.17	3	1086.15	16.4702	1268	1278	3255.45	1	C126H222N19O68S1Ct8Nf2	IYQMTTNGSNK	I1TMTN7GlcNAcK11TMT	7							1.01839	1.07288									0.598283	0.587076
USP9Y_N1274_N3H5F1S0	O00507	USP9Y	1274	N3H5F1S0	01Y(61F)41Y41M(31M41Y41L)61M61M	O00507_IYQMTTNGSNK_I1TMTN7GlcNAcK11TMT_1274_N3H5F1S0_01Y(61F)41Y41M(31M41Y41L)61M61M	25949	55.96	1094.51	1094.51	3	1094.5	10.0971	1268	1278	3280.48	1	C128H225N20O67S1Ct8Nf2	IYQMTTNGSNK	I1TMTN7GlcNAcK11TMT	8	0.942373	1.11703							0.919616	0.980722	1.0625	1.08215							0.825604	1.15552
USP9Y_N1274_N3H5F1S1	O00507	USP9Y	1274	N3H5F1S1	01Y(61F)41Y41M(31M41Y41L32S)61M61M	O00507_IYQMTTNGSNK_I1TMTN7GlcNAcK11TMT_1274_N3H5F1S1_01Y(61F)41Y41M(31M41Y41L32S)61M61M	29744	63.72	1191.54	1191.54	3	1191.53	11.6734	1268	1278	3571.58	5	C139H242N21O75S1Ct8Nf2	IYQMTTNGSNK	I1TMTN7GlcNAcK11TMT	6	1.37559	1.10061	0.929316	0.759951	0.737206	0.821715			0.718796	1.26939	0.908201	1.34069	0.924993	0.962762	0.728637	0.777386			0.727497	0.870095
USP9Y_N1274_N3H6F0S0	O00507	USP9Y	1274	N3H6F0S0	01Y41Y41M(31M41Y41L)61M(31M)61M	O00507_IYQMTTNGSNK_I1TMTN7GlcNAcK11TMT_1274_N3H6F0S0_01Y41Y41M(31M41Y41L)61M(31M)61M	25707	55.46	825.134	825.134	4	825.124	12.212	1268	1278	3296.48	8	C128H225N20O68S1Ct8Nf2	IYQMTTNGSNK	I1TMTN7GlcNAcK11TMT	6	1.04254	0.942346							0.925069	1.06127	0.964756	1.0303							0.75124	1.01606
USP9Y_N1274_N3H6F0S1	O00507	USP9Y	1274	N3H6F0S1	01Y41Y41M(31M41Y41L32S)61M(31M)61M	O00507_IYQMTTNGSNK_I1TMTN7GlcNAcK11TMT_1274_N3H6F0S1_01Y41Y41M(31M41Y41L32S)61M(31M)61M	29566	63.35	1196.88	1196.88	3	1196.86	15.9277	1268	1278	3587.57	14	C139H242N21O76S1Ct8Nf2	IYQMTTNGSNK	I1TMTN7GlcNAcK11TMT	6	1.4949	0.948184					1.27761	1.13551	0.9601	1.25658	1.10241	1.48015					0.990448	0.900458	1.2777	0.868511
USP9Y_N1274_N3H6F1S0	O00507	USP9Y	1274	N3H6F1S0	01Y(61F)41Y41M(31M41Y41L)61M(31M)61M	O00507_IYQMTTNGSNK_I1TMTN7GlcNAcK11TMT_1274_N3H6F1S0_01Y(61F)41Y41M(31M41Y41L)61M(31M)61M	25698	55.45	1148.53	1148.53	3	1148.52	12.3553	1268	1278	3442.53	7	C134H235N20O72S1Ct8Nf2	IYQMTTNGSNK	I1TMTN7GlcNAcK11TMT	5	1.13855	1.15232	0.729373	1.01829	2.94602	0.786993			1.10506	1.10672	0.969014	0.975444	0.979596	1.02314	0.751112	0.474726			1.43784	0.911842
USP9Y_N1274_N3H6F1S1	O00507	USP9Y	1274	N3H6F1S1	01Y(61F)41Y41M(31M41Y41L32S)61M(31M)61M	O00507_IYQMTTNGSNK_I1TMTN7GlcNAcK11TMT_1274_N3H6F1S1_01Y(61F)41Y41M(31M41Y41L32S)61M(31M)61M	29459	63.14	934.422	934.422	4	934.413	10.4496	1268	1278	3733.63	1	C145H252N21O80S1Ct8Nf2	IYQMTTNGSNK	I1TMTN7GlcNAcK11TMT	5	1.19071	0.933908							1.46655	1.49198	0.959623	1.19124							0.657623	1.07866
USP9Y_N1274_N3H6F2S0	O00507	USP9Y	1274	N3H6F2S0	01Y(61F)41Y41M(31M41Y(31F)41L)61M(31M)61M	O00507_IYQMTTNGSNK_I1TMTN7GlcNAcK11TMT_1274_N3H6F2S0_01Y(61F)41Y41M(31M41Y(31F)41L)61M(31M)61M	29987	64.01	1196.88	1197.21	3	1197.2	9.35484	1268	1278	3588.59	0	C140H245N20O76S1Ct8Nf2	IYQMTTNGSNK	I1TMTN7GlcNAcK11TMT	6							1.53262	1.45419									1.12736	0.844298
USP9Y_N910_N4H5F2S0	O00507	USP9Y	910	N4H5F2S0	01Y(61F)41Y41M(31M41Y(31F)41L)61M61Y41L	O00507_QVDELDIWSHTNDTIGSVRR_Q1TMTN12GlcNAc_910_N4H5F2S0_01Y(61F)41Y41M(31M41Y(31F)41L)61M61Y41L	37051	78.5	1122.27	1122.53	4	1122.51	14.9794	899	918	4485.01	0	C181H300N36O90Ct4Nf1	QVDELDIWSHTNDTIGSVRR	Q1TMTN12GlcNAc	5							1.11461	0.739568									0.955251	0.6778
BCL9_N322_N3H6F0S0	O00512	BCL9	322	N3H6F0S0	01Y41Y41M(31M41Y41L)61M(31M)61M	O00512_AVTPVSQGSNSSSADPK_A1TMTN10GlcNAcK17TMT_322_N3H6F0S0_01Y41Y41M(31M41Y41L)61M(31M)61M	33562	71.34	919.186	918.934	4	918.923	12.8185	313	329	3671.67	8	C142H250N25O77Ct8Nf2	AVTPVSQGSNSSSADPK	A1TMTN10GlcNAcK17TMT	5							1.33523	0.864769									0.934279	0.78215
LAD1_N36_N3H6F0S0	O00515	LAD1	36	N3H6F0S0	01Y41Y41M(31M41Y41L)61M(31M)61M	O00515_NLSSTTDDEAPRLSQNGDR_N1GlcNAc@TMT_36_N3H6F0S0_01Y41Y41M(31M41Y41L)61M(31M)61M	30791	65.91	972.932	972.686	4	972.675	10.7518	36	54	3886.68	11	C149H254N32O83Ct4Nf1	NLSSTTDDEAPRLSQNGDR	N1GlcNAc@TMT	5			1.59307	1.85428	0.832921	0.815268							1.04354	0.668599	0.664901	0.671782
CHL1_N1197_N2H3F1S0	O00533	CHL1	1197	N2H3F1S0	01Y(61F)41Y41M(31M)61M	O00533_GSVESNGSSTATFPLR_G1TMTN6GlcNAc_1197_N2H3F1S0_01Y(61F)41Y41M(31M)61M	7283	17.86	960.115	960.115	3	960.112	3.37399	1192	1207	2877.32	7	C115H195N23O57Ct4Nf1	GSVESNGSSTATFPLR	G1TMTN6GlcNAc	5							1.57338	1.11038									0.971265	0.890272
CHL1_N1055_N4H5F0S1	O00533	CHL1	1055	N4H5F0S1	01Y41Y41M(31M)61M(21Y41L32S)61Y41L	O00533_NWGDNDSIFQDVIETRGR_N1TMTN5GlcNAc_1055_N4H5F0S1_01Y41Y41M(31M)61M(21Y41L32S)61Y41L	25916	55.94	1067.23	1067.48	4	1067.47	14.6067	1051	1068	4264.84	3	C171H276N34O87Ct4Nf1	NWGDNDSIFQDVIETRGR	N1TMTN5GlcNAc	5			1.37662	0.993118	0.836399	0.796206							1.14091	1.37379	1.40807	0.58491
CHL1_N482_N2H6F0S0	O00533	CHL1	482	N2H6F0S0	01Y41Y41M(31M21M)61M(31M)61M	O00533_YHIYENGTLQINR_Y1TMTN12GlcNAc_482_N2H6F0S0_01Y41Y41M(31M21M)61M(31M)61M	22867	49.71	1076.84	1077.17	3	1077.16	16.5511	471	483	3228.45	2	C132H216N24O64Ct4Nf1	YHIYENGTLQINR	Y1TMTN12GlcNAc	6			1.29684	1.60493	1.04052	1.83011							1.50914	1.07793	1.25235	1.42365
CACNA1A_N1099_N2H6F0S0	O00555	CACNA1A	1099	N2H6F0S0	01Y41Y41M(31M)61M(31M21M)61M	O00555_MGNSTDPGPMLAIPAMATNPQNAASR_M1TMTN3GlcNAc_1099_N2H6F0S0_01Y41Y41M(31M)61M(31M21M)61M	49448	104.12	1056.47	1056.47	4	1056.47	-1.54214	1097	1122	4220.86	3	C167H284N36O79S3Ct4Nf1	MGNSTDPGPMLAIPAMATNPQNAASR	M1TMTN3GlcNAc	5	1.8409	1.18279							0.840119	0.752118	0.801026	1.25058							1.16364	0.791802
RNASET2_N106_N2H5F0S0	O00584	RNASET2	106	N2H5F0S0	01Y41Y41M(31M)61M(31M)61M	O00584_AYWPDVIHSFPNR_A1TMTN12GlcNAc_106_N2H5F0S0_01Y41Y41M(31M)61M(31M)61M	26785	57.67	1016.8	1016.8	3	1016.8	7.02467	95	107	3047.37	15	C130H201N23O56Ct4Nf1	AYWPDVIHSFPNR	A1TMTN12GlcNAc	14	1.2859	0.933086	1.2385	0.809699	0.6553	0.480662			2.00137	1.29842	0.931783	1.0798	0.832471	0.72346	0.663866	0.58474			0.96895	0.95879
RNASET2_N106_N2H6F0S0	O00584	RNASET2	106	N2H6F0S0	01Y41Y41M(31M)61M(31M21M)61M	O00584_AYWPDVIHSFPNR_A1TMTN12GlcNAc_106_N2H6F0S0_01Y41Y41M(31M)61M(31M21M)61M	27326	58.57	1071.16	1070.82	3	1070.81	9.60168	95	107	3209.43	1	C136H211N23O61Ct4Nf1	AYWPDVIHSFPNR	A1TMTN12GlcNAc	12							0.820905	1.15199									0.737568	0.528498
RNASET2_N76_N2H3F0S0	O00584	RNASET2	76	N2H3F0S0	01Y41Y41M(31M)61M	O00584_SEGCNR_S1TMTC4CamN5GlcNAc_76_N2H3F0S0_01Y41Y41M(31M)61M	2300	8.2	922.389	922.389	2	922.387	2.13268	72	77	1843.77	8	C67H120N14O39S1Ct4Nf1	SEGCNR	S1TMTC4CamN5GlcNAc	6	2.74381	0.59837							4.20833	1.36202
RNASET2_N76_N2H4F0S0	O00584	RNASET2	76	N2H4F0S0	01Y41Y41M(31M21M)61M	O00584_SEGCNR_S1TMTC4CamN5GlcNAc_76_N2H4F0S0_01Y41Y41M(31M21M)61M	2283	8.16	1003.41	1003.41	2	1003.41	0.820909	72	77	2005.82	12	C73H130N14O44S1Ct4Nf1	SEGCNR	S1TMTC4CamN5GlcNAc	5	2.23388	0.714591							5.24112	1.09301
RNASET2_N76_N2H5F0S0	O00584	RNASET2	76	N2H5F0S0	01Y41Y41M(31M)61M(31M)61M	O00584_SEGCNR_S1TMTC4CamN5GlcNAc_76_N2H5F0S0_01Y41Y41M(31M)61M(31M)61M	2260	8.12	1084.44	1084.44	2	1084.44	1.8439	72	77	2167.87	8	C79H140N14O49S1Ct4Nf1	SEGCNR	S1TMTC4CamN5GlcNAc	5	2.15192								6.57622	1.93588
GABRP_N228_N5H5F1S1	O00591	GABRP	228	N5H5F1S1	01Y41Y41M(31M41Y)61M(21Y(31F)41L32S)61Y41L	O00591_SQQETGNYTR_S1TMTN7GlcNAc_228_N5H5F1S1_01Y41Y41M(31M41Y)61M(21Y(31F)41L32S)61Y41L	19828	43.52	1226.18	1226.18	3	1226.18	5.80781	222	231	3675.51	0	C142H237N23O84Ct4Nf1	SQQETGNYTR	S1TMTN7GlcNAc	5			1.12745	1.2686	0.773521	0.996071							1.39653	1.49545	1.24333	0.931931
MAN2B1_N367_N2H5F0S0	O00754	MAN2B1	367	N2H5F0S0	01Y41Y41M(31M)61M(31M)61M	O00754_ANLTWSVK_A1TMTN2GlcNAcK8TMT_367_N2H5F0S0_01Y41Y41M(31M)61M(31M)61M	19292	42.35	865.431	865.431	3	865.422	10.0163	366	373	2593.25	7	C104H184N15O51Ct8Nf2	ANLTWSVK	A1TMTN2GlcNAcK8TMT	12	1.56281	1.1923	1.07712	1.50025	0.957391	1.08135	1.86993	1.11672	1.09844	2.0411	0.8984	1.37195	1.10293	0.867836	0.684523	0.772596	1.14787	1.34371	0.781768	1.23567
MAN2B1_N367_N2H6F0S0	O00754	MAN2B1	367	N2H6F0S0	01Y41Y41M(31M)61M(31M21M)61M	O00754_ANLTWSVK_A1TMTN2GlcNAcK8TMT_367_N2H6F0S0_01Y41Y41M(31M)61M(31M21M)61M	20034	43.94	919.448	919.447	3	919.44	7.73035	366	373	2755.31	1	C110H194N15O56Ct8Nf2	ANLTWSVK	A1TMTN2GlcNAcK8TMT	15			0.974266	1.46846	0.895782	1.4132	1.34782	1.1561					0.898373	0.916115	0.653028	0.901451	0.900076	0.942545
MAN2B1_N367_N2H7F0S0	O00754	MAN2B1	367	N2H7F0S0	01Y41Y41M(31M)61M(31M21M)61M21M	O00754_ANLTWSVK_A1TMTN2GlcNAcK8TMT_367_N2H7F0S0_01Y41Y41M(31M)61M(31M21M)61M21M	18787	41.32	973.47	973.464	3	973.458	6.82666	366	373	2917.36	2	C116H204N15O61Ct8Nf2	ANLTWSVK	A1TMTN2GlcNAcK8TMT	9	0.920138	1.00435	0.657728	1.24692	0.680126	0.766962			1.04483	1.31581	0.769721	1.06879	0.546997	0.817054	0.89154	0.629027				0.935952
MAN2B1_N930_N2H6F0S0	O00754	MAN2B1	930	N2H6F0S0	01Y41Y41M(31M)61M(31M21M)61M	O00754_NLSAPVTLNLR_N1GlcNAc@TMT_930_N2H6F0S0_01Y41Y41M(31M)61M(31M21M)61M	24114	52.26	936.127	936.127	3	936.117	10.4804	930	940	2805.33	1	C112H199N19O58Ct4Nf1	NLSAPVTLNLR	N1GlcNAc@TMT	13			2.15678	1.75616	0.984546	0.697853	0.909694	0.826584					0.987371	0.943516	0.658601	0.834	0.827511	0.782954
MAN2B1_N133_N2H3F1S0	O00754	MAN2B1	133	N2H3F1S0	01Y(61F)41Y41M(31M)61M	O00754_WWHQQTNATQEVVR_W1TMTN7GlcNAc_133_N2H3F1S0_01Y(61F)41Y41M(31M)61M	12158	27.87	1017.81	1017.81	3	1017.81	3.61272	127	140	3050.41	7	C127H202N28O54Ct4Nf1	WWHQQTNATQEVVR	W1TMTN7GlcNAc	12	0.995249	1.04974							0.904922	1.08464	0.813446	1.55498							1.00825	1.28459
ISLR_N309_N3H5F1S1	O14498	ISLR	309	N3H5F1S1	01Y(61F)41Y41M(31M41Y41L32S)61M61M	O14498_FQAFANGSLLIPDFGK_F1TMTN6GlcNAcK16TMT_309_N3H5F1S1_01Y(61F)41Y41M(31M41Y41L32S)61M61M	49806	104.86	1011.23	1011.23	4	1011.23	5.91765	304	319	4039.88	3	C169H278N25O78Ct8Nf2	FQAFANGSLLIPDFGK	F1TMTN6GlcNAcK16TMT	20	0.801525	0.807755							1.01847	1.05442	1.18173	0.615936							1.20014	0.866556
ISLR_N309_N3H6F0S0	O14498	ISLR	309	N3H6F0S0	01Y41Y41M(31M41Y41L)61M(31M)61M	O14498_FQAFANGSLLIPDFGK_F1TMTN6GlcNAcK16TMT_309_N3H6F0S0_01Y41Y41M(31M41Y41L)61M(31M)61M	48498	102.18	1255.95	1256.27	3	1256.27	6.17373	304	319	3764.78	10	C158H261N24O71Ct8Nf2	FQAFANGSLLIPDFGK	F1TMTN6GlcNAcK16TMT	17	1.02612	0.829371							1.36678	0.773061	1.22324	0.821824							1.23201	0.803511
ISLR_N309_N4H5F1S0	O14498	ISLR	309	N4H5F1S0	01Y(61F)41Y41M(31M41Y41L)(41Y)61M61M	O14498_FQAFANGSLLIPDFGK_F1TMTN6GlcNAcK16TMT_309_N4H5F1S0_01Y(61F)41Y41M(31M41Y41L)(41Y)61M61M	48079	101.32	989.23	989.23	4	989.223	7.638	304	319	3951.87	0	C166H274N25O75Ct8Nf2	FQAFANGSLLIPDFGK	F1TMTN6GlcNAcK16TMT	13	0.93342	1.07479							1.12378	0.865369	1.10118	0.852386							1.45867	0.695346
ISLR_N309_N4H5F1S1	O14498	ISLR	309	N4H5F1S1	01Y(61F)41Y41M(31M41Y41L)61M61Y41L32S	O14498_FQAFANGSLLIPDFGK_F1TMTN6GlcNAcK16TMT_309_N4H5F1S1_01Y(61F)41Y41M(31M41Y41L)61M61Y41L32S	49702	104.65	1061.76	1062	4	1062	7.29243	304	319	4242.96	0	C177H291N26O83Ct8Nf2	FQAFANGSLLIPDFGK	F1TMTN6GlcNAcK16TMT	21	0.52721	0.835432							0.961582	0.825442	1.21136	0.873752							1.56247	0.575103
NRG2_N278_N4H5F1S1	O14511	NRG2	278	N4H5F1S1	01Y(61F)41Y41M(31M41Y41L)61M61Y41L32S	O14511_DGKELNR_D1TMTK3TMTN6GlcNAc_278_N4H5F1S1_01Y(61F)41Y41M(31M41Y41L)61M61Y41L32S	6586	16.47	838.386	838.386	4	838.379	9.24237	273	279	3349.49	0	C128H228N19O74Ct8Nf2	DGKELNR	D1TMTK3TMTN6GlcNAc	5							0.83042	1.2197									0.95867	1.17012
NCKAP5_N699_N5H3F0S0	O14513	NCKAP5	699	N5H3F0S0	01Y41Y41M(31M41Y)(41Y)61M61Y	O14513_NEISINSTPAGPK_N1TMTN6GlcNAcK13TMT_699_N5H3F0S0_01Y41Y41M(31M41Y)(41Y)61M61Y	49259	103.74	1096.86	1096.86	3	1096.86	3.65663	694	706	3287.57	0	C130H230N23O65Ct8Nf2	NEISINSTPAGPK	N1TMTN6GlcNAcK13TMT	5	0.954846	0.788408							4.65287	0.767974	0.839653	0.86949							1.30315	0.776481
NCKAP5_N799_N4H5F1S0	O14513	NCKAP5	799	N4H5F1S0	01Y(61F)41Y41M(31M)61M(21Y41L)61Y41L	O14513_QNLTKIPPR_Q1TMTN2GlcNAcK5TMT_799_N4H5F1S0_01Y(61F)41Y41M(31M)61M(21Y41L)61Y41L	6995	17.5	824.404	824.405	4	824.406	-1.86314	798	806	3293.6	1	C131H236N21O66Ct8Nf2	QNLTKIPPR	Q1TMTN2GlcNAcK5TMT	5	0.579182	0.980835							0.765806	1.6697	1.05	0.958738							1.01903	1.16224
PTPRT_N1416_N2H9F0S0	O14522	PTPRT	1416	N2H9F0S0	01Y41Y41M(31M21M21M)61M(31M21M)61M21M	O14522_TLRNNK_T1TMTN5GlcNAcK6TMT_1416_N2H9F0S0_01Y41Y41M(31M21M21M)61M(31M21M)61M21M	8350	20.2	1023.8	1023.8	3	1023.8	2.94459	1412	1417	3068.39	0	C116H213N16O69Ct8Nf2	TLRNNK	T1TMTN5GlcNAcK6TMT	5			1.04458	0.609049	1.12701	1.38291							0.934508	0.677623	0.702755	1.06631
NEMP1_N88_N2H5F0S0	O14524	NEMP1	88	N2H5F0S0	01Y41Y41M(31M)61M(31M)61M	O14524_IQIRVNSSR_I1TMTN6GlcNAc_88_N2H5F0S0_01Y41Y41M(31M)61M(31M)61M	19656	43.09	840.073	840.399	3	840.408	-11.4033	83	91	2518.21	6	C98H178N20O51Ct4Nf1	IQIRVNSSR	I1TMTN6GlcNAc	5	0.84137	0.826794							0.821617	0.954978	0.834153	0.816499							0.907945	1.04213
NEMP1_N88_N2H6F0S0	O14524	NEMP1	88	N2H6F0S0	01Y41Y41M(31M)61M(31M21M)61M	O14524_VNSSRLVR_V1TMTN2GlcNAc_88_N2H6F0S0_01Y41Y41M(31M)61M(31M21M)61M	11460	26.46	1270.09	1270.09	2	1270.1	-2.85636	87	94	2538.19	1	C98H178N18O54Ct4Nf1	VNSSRLVR	V1TMTN2GlcNAc	5	2.35609	1.12571							0.839078	1.43287	0.998632	1.43323							1.33195	0.966261
ASTN1_N226_N2H8F0S0	O14525	ASTN1	226	N2H8F0S0	01Y41Y41M(31M21M)61M(31M21M)61M21M	O14525_VQGHNSSGTLSIR_V1TMTN5GlcNAc_226_N2H8F0S0_01Y41Y41M(31M21M)61M(31M21M)61M21M	16707	37.13	1097.16	1096.83	3	1096.82	5.49081	222	234	3287.45	1	C127H221N23O72Ct4Nf1	VQGHNSSGTLSIR	V1TMTN5GlcNAc	7			0.848109	0.959067	1.78031	0.757087							0.978742	1.00065	1.45851	0.670492
CUX2_N290_N3H4F1S0	O14529	CUX2	290	N3H4F1S0	01Y41Y41M(31M)61M61Y(31F)41L	O14529_VNFTLCSGPRLEAALASK_V1TMTN2GlcNAcC6CamK18TMT_290_N3H4F1S0_01Y41Y41M(31M)61M61Y(31F)41L	53130	111.67	1266.63	1266.63	3	1266.62	9.94268	289	306	3795.85	0	C154H270N29O69S1Ct8Nf2	VNFTLCSGPRLEAALASK	V1TMTN2GlcNAcC6CamK18TMT	5	0.642301	1.63538					0.760635	0.348791	0.760227	0.9268	1.31732	0.824073					1.11448	0.597414	1.85245	1.42487
CUX2_N290_N4H5F0S0	O14529	CUX2	290	N4H5F0S0	01Y41Y41M(31M(21Y41L)41Y)61M61M	O14529_VNFTLCSGPRLEAALASK_V1TMTN2GlcNAcC6CamK18TMT_290_N4H5F0S0_01Y41Y41M(31M(21Y41L)41Y)61M61M	53075	111.56	1339.31	1339.65	3	1339.65	2.84391	289	306	4014.92	3	C162H283N30O75S1Ct8Nf2	VNFTLCSGPRLEAALASK	V1TMTN2GlcNAcC6CamK18TMT	5		2.09622									1.5554									1.33902
CUX2_N290_N4H5F1S0	O14529	CUX2	290	N4H5F1S0	01Y(61F)41Y41M(31M(21Y41L)41Y)61M61M	O14529_VNFTLCSGPRLEAALASK_V1TMTN2GlcNAcC6CamK18TMT_290_N4H5F1S0_01Y(61F)41Y41M(31M(21Y41L)41Y)61M61M	52341	110.07	1041.51	1041.51	4	1041.5	10.6023	289	306	4160.98	3	C168H293N30O79S1Ct8Nf2	VNFTLCSGPRLEAALASK	V1TMTN2GlcNAcC6CamK18TMT	5			0.986121	0.927602	1.27865									2.76305	1.84123
CUX2_N290_N4H5F1S2	O14529	CUX2	290	N4H5F1S2	01Y(61F)41Y41M(31M)61M(21Y41L32S)61Y41L32S	O14529_VNFTLCSGPRLEAALASK_V1TMTN2GlcNAcC6CamK18TMT_290_N4H5F1S2_01Y(61F)41Y41M(31M)61M(21Y41L32S)61Y41L32S	53637	112.78	1187.06	1187.06	4	1187.05	9.09622	289	306	4743.17	0	C190H327N32O95S1Ct8Nf2	VNFTLCSGPRLEAALASK	V1TMTN2GlcNAcC6CamK18TMT	5		1.53381									0.761841	1.25664
CUX2_N290_N4H6F0S1	O14529	CUX2	290	N4H6F0S1	01Y41Y41M(31M(21Y41L32S)41Y41L)61M61M	O14529_VNFTLCSGPRLEAALASK_V1TMTN2GlcNAcC6CamK18TMT_290_N4H6F0S1_01Y41Y41M(31M(21Y41L32S)41Y41L)61M61M	52944	111.32	1491.05	1490.71	3	1490.7	10.8234	289	306	4468.07	0	C179H310N31O88S1Ct8Nf2	VNFTLCSGPRLEAALASK	V1TMTN2GlcNAcC6CamK18TMT	5					1.22515									2.55099	1.39327
CUX2_N290_N4H6F1S0	O14529	CUX2	290	N4H6F1S0	01Y41Y41M(31M(21Y(31F)41L)41Y41L)61M61M	O14529_VNFTLCSGPRLEAALASK_V1TMTN2GlcNAcC6CamK18TMT_290_N4H6F1S0_01Y41Y41M(31M(21Y(31F)41L)41Y41L)61M61M	53168	111.54	1082.03	1082.03	4	1082.01	12.207	289	306	4323.04	0	C174H303N30O84S1Ct8Nf2	VNFTLCSGPRLEAALASK	V1TMTN2GlcNAcC6CamK18TMT	5							1.14245										1.79535	1.72202
CUX2_N290_N4H6F1S1	O14529	CUX2	290	N4H6F1S1	01Y(61F)41Y41M(31M(21Y41L32S)41Y41L)61M61M	O14529_VNFTLCSGPRLEAALASK_V1TMTN2GlcNAcC6CamK18TMT_290_N4H6F1S1_01Y(61F)41Y41M(31M(21Y41L32S)41Y41L)61M61M	53669	112.85	1154.56	1154.8	4	1154.79	13.1817	289	306	4614.13	0	C185H320N31O92S1Ct8Nf2	VNFTLCSGPRLEAALASK	V1TMTN2GlcNAcC6CamK18TMT	5	0.752674	2.16496								0.725197	0.655756									1.20043
CUX2_N290_N4H6F2S0	O14529	CUX2	290	N4H6F2S0	01Y(61F)41Y41M(31M(21Y(31F)41L)41Y41L)61M61M	O14529_VNFTLCSGPRLEAALASK_V1TMTN2GlcNAcC6CamK18TMT_290_N4H6F2S0_01Y(61F)41Y41M(31M(21Y(31F)41L)41Y41L)61M61M	53063	111.53	1491.05	1491.05	3	1491.04	5.79061	289	306	4469.09	0	C180H313N30O88S1Ct8Nf2	VNFTLCSGPRLEAALASK	V1TMTN2GlcNAcC6CamK18TMT	5	1.53133	4.00767			1.22515						1.43971			2.55099	1.39327				5.7826	1.92596
CUX2_N290_N5H5F0S1	O14529	CUX2	290	N5H5F0S1	01Y41Y41M(31M41Y)61M(21Y41L32S)61Y41L	O14529_VNFTLCSGPRLEAALASK_V1TMTN2GlcNAcC6CamK18TMT_290_N5H5F0S1_01Y41Y41M(31M41Y)61M(21Y41L32S)61Y41L	52306	109.96	1128.8	1128.55	4	1128.53	13.1971	289	306	4509.1	0	C181H313N32O88S1Ct8Nf2	VNFTLCSGPRLEAALASK	V1TMTN2GlcNAcC6CamK18TMT	5	0.551219	1.10711								0.668307	0.95106	0.681845							2.60255	1.08237
CUX2_N290_N5H5F1S1	O14529	CUX2	290	N5H5F1S1	01Y(61F)41Y41M(31M41Y)61M(21Y41L32S)61Y41L	O14529_VNFTLCSGPRLEAALASK_V1TMTN2GlcNAcC6CamK18TMT_290_N5H5F1S1_01Y(61F)41Y41M(31M41Y)61M(21Y41L32S)61Y41L	52982	111.37	1165.06	1165.06	4	1165.05	8.73184	289	306	4655.16	0	C187H323N32O92S1Ct8Nf2	VNFTLCSGPRLEAALASK	V1TMTN2GlcNAcC6CamK18TMT	5	1.47942	2.62426							2.04605	1.61552	1.47241	1.71661							2.66726	1.52304
TRAFD1_N196_N2H6F0S0	O14545	TRAFD1	196	N2H6F0S0	01Y41Y41M(31M)61M(31M21M)61M	O14545_AFESDVFHNRTTNQR_A1TMTN9GlcNAc_196_N2H6F0S0_01Y41Y41M(31M)61M(31M21M)61M	16583	36.88	1144.51	1144.18	3	1144.17	3.86214	188	202	3429.5	1	C137H223N29O68Ct4Nf1	AFESDVFHNRTTNQR	A1TMTN9GlcNAc	5			1.0208	0.618444	0.857797	0.750718							0.746661	0.992781	1.01451	0.949429
TRAFD1_N196_N4H5F0S2	O14545	TRAFD1	196	N4H5F0S2	01Y41Y41M(31M)61M(21Y41L32S)61Y41L32S	O14545_AFESDVFHNRTTNQR_A1TMTN9GlcNAc_196_N4H5F0S2_01Y41Y41M(31M)61M(21Y41L32S)61Y41L32S	34004	72.49	1065.22	1065.22	4	1065.21	12.367	188	202	4255.8	0	C169H273N33O89Ct4Nf1	AFESDVFHNRTTNQR	A1TMTN9GlcNAc	5			1.17966	0.848014	0.927492	0.731273							0.94568	1.49684	1.10534	0.66667
CIT_N793_N4H5F1S0	O14578	CIT	793	N4H5F1S0	01Y41Y41M(31M(21Y41L)41Y31F)61M61M	O14578_LAANSSLFTQRNMK_L1TMTN4GlcNAcK14TMT_793_N4H5F1S0_01Y41Y41M(31M(21Y41L)41Y31F)61M61M	26065	55.99	952.949	953.2	4	953.203	-3.3172	790	803	3807.79	0	C151H266N27O74S1Ct8Nf2	LAANSSLFTQRNMK	L1TMTN4GlcNAcK14TMT	5							0.864148	1.06729									1.05017	0.885252
CIT_N793_N4H5F1S1	O14578	CIT	793	N4H5F1S1	01Y(61F)41Y41M(31M)61M(21Y41L32S)61Y41L	O14578_LAANSSLFTQRNMK_L1TMTN4GlcNAcK14TMT_793_N4H5F1S1_01Y(61F)41Y41M(31M)61M(21Y41L32S)61Y41L	29446	62.91	1025.73	1025.98	4	1025.98	5.06502	790	803	4098.88	2	C162H283N28O82S1Ct8Nf2	LAANSSLFTQRNMK	L1TMTN4GlcNAcK14TMT	5							0.689916	0.966081									0.786113	0.638844
CIT_N1718_N4H5F0S1	O14578	CIT	1718	N4H5F0S1	01Y41Y41M(31M)61M(21Y41L32S)61Y41L	O14578_YNENLSK_Y1TMTN4GlcNAcK7TMT_1718_N4H5F0S1_01Y41Y41M(31M)61M(21Y41L32S)61Y41L	11235	25.78	1080.82	1080.82	3	1080.81	7.19789	1715	1721	3239.42	2	C126H218N17O71Ct8Nf2	YNENLSK	Y1TMTN4GlcNAcK7TMT	6							1.18768	1.01326									1.24387	1.02293
CIT_N1718_N4H5F0S2	O14578	CIT	1718	N4H5F0S2	01Y41Y41M(31M)61M(21Y41L32S)61Y41L32S	O14578_YNENLSK_Y1TMTN4GlcNAcK7TMT_1718_N4H5F0S2_01Y41Y41M(31M)61M(21Y41L32S)61Y41L32S	13287	30.16	883.644	883.644	4	883.635	10.3065	1715	1721	3530.52	2	C137H235N18O79Ct8Nf2	YNENLSK	Y1TMTN4GlcNAcK7TMT	5	0.788242	1.06578					1.11104		0.85192	1.1108	1.00827	1.26495					1.12466		1.42928	1.00307
ZNF195_N392_N4H5F0S2	O14628	ZNF195	392	N4H5F0S2	01Y41Y41M(31M)61M(21Y41L32S)61Y41L32S	O14628_GFNHSPNPSK_G1TMTN3GlcNAcK10TMT_392_N4H5F0S2_01Y41Y41M(31M)61M(21Y41L32S)61Y41L32S	24348	52.74	937.912	937.912	4	937.909	2.78098	390	399	3747.62	4	C147H246N23O80Ct8Nf2	GFNHSPNPSK	G1TMTN3GlcNAcK10TMT	5			0.774464	0.790711	1.21859	0.832765							1.29466	0.945023	1.81397	0.78627
CHD1_N1174_N4H5F1S1	O14646	CHD1	1174	N4H5F1S1	01Y(61F)41Y41M(31M41Y41L)61M61Y41L32S	O14646_LGELVHNGCIK_L1TMTN7GlcNAcC9CamK11TMT_1174_N4H5F1S1_01Y(61F)41Y41M(31M41Y41L)61M61Y41L32S	26697	57.28	940.443	940.443	4	940.434	9.47423	1168	1178	3757.71	0	C148H260N23O77S1Ct8Nf2	LGELVHNGCIK	L1TMTN7GlcNAcC9CamK11TMT	6							1.05521	0.834509									0.933874	1.09522
CHD1_N1174_N4H5F1S2	O14646	CHD1	1174	N4H5F1S2	01Y(61F)41Y41M(31M)61M(21Y41L32S)61Y41L32S	O14646_LGELVHNGCIK_L1TMTN7GlcNAcC9CamK11TMT_1174_N4H5F1S2_01Y(61F)41Y41M(31M)61M(21Y41L32S)61Y41L32S	30392	65.09	1013.21	1013.46	4	1013.46	-1.7417	1168	1178	4048.81	1	C159H277N24O85S1Ct8Nf2	LGELVHNGCIK	L1TMTN7GlcNAcC9CamK11TMT	5			1.24998	1.12924	1.35746	0.949095							1.15327	1.50429	1.40359	0.910046
TOR1A_N158_N2H9F0S0	O14656	TOR1A	158	N2H9F0S0	01Y41Y41M(31M21M21M)61M(31M21M)61M21M	O14656_GNVSACAR_G1TMTN2GlcNAcC6Cam_158_N2H9F0S0_01Y41Y41M(31M21M21M)61M(31M21M)61M21M	3866	11.37	1465.11	1465.11	2	1465.1	5.94843	157	164	2928.19	0	C109H192N16O69S1Ct4Nf1	GNVSACAR	G1TMTN2GlcNAcC6Cam	5			2.284	1.06224	1.08129	2.01532							1.31495		0.752249	1.10265
TOR1B_N64_N2H6F0S0	O14657	TOR1B	64	N2H6F0S0	01Y41Y41M(31M)61M(31M21M)61M	O14657_EERPLNASALK_E1TMTN6GlcNAcK11TMT_64_N2H6F0S0_01Y41Y41M(31M)61M(31M21M)61M	9112	21.72	1022.44	1022.51	3	1022.5	10.598	59	69	3064.47	3	C120H217N20O62Ct8Nf2	EERPLNASALK	E1TMTN6GlcNAcK11TMT	10	1.48028	0.723919							0.715522	1.09453	0.904376	0.604562							0.91372	0.942868
TOR1B_N64_N2H8F0S0	O14657	TOR1B	64	N2H8F0S0	01Y41Y41M(31M21M)61M(31M21M)61M21M	O14657_EERPLNASALK_E1TMTN6GlcNAcK11TMT_64_N2H8F0S0_01Y41Y41M(31M21M)61M(31M21M)61M21M	8965	21.42	1130.87	1130.54	3	1130.53	9.09161	59	69	3388.58	2	C132H237N20O72Ct8Nf2	EERPLNASALK	E1TMTN6GlcNAcK11TMT	9	1.63605	0.609725	2.15656	1.82795	0.745207	0.978133			0.54149	0.999698	0.680392	0.659565	1.22764	0.564118	0.546623	0.698378			0.731935	0.669268
ADAM10_N278_N2H8F0S0	O14672	ADAM10	278	N2H8F0S0	01Y41Y41M(31M21M21M)61M(31M21M)61M	O14672_INTTADEKDPTNPFR_I1TMTN2GlcNAcK8TMT_278_N2H8F0S0_01Y41Y41M(31M21M21M)61M(31M21M)61M	14176	31.97	1294.59	1294.27	3	1294.25	11.8609	277	291	3879.74	0	C153H262N25O81Ct8Nf2	INTTADEKDPTNPFR	I1TMTN2GlcNAcK8TMT	9	1.53618	0.970611	1.39246	1.38	1.83117	0.932671	1.46575	2.49173	0.649784	0.97701	0.630427	0.690852	1.55703	0.86469	0.777239	0.645172	0.784994	0.704516	0.640414	0.541708
ADAM10_N278_N2H9F0S0	O14672	ADAM10	278	N2H9F0S0	01Y41Y41M(31M21M21M31G)61M(31M21M)61M	O14672_INTTADEKDPTNPFR_I1TMTN2GlcNAcK8TMT_278_N2H9F0S0_01Y41Y41M(31M21M21M31G)61M(31M21M)61M	14045	31.7	1011.71	1011.71	4	1011.7	8.57959	277	291	4041.79	0	C159H272N25O86Ct8Nf2	INTTADEKDPTNPFR	I1TMTN2GlcNAcK8TMT	9	1.70193	0.872963	1.21243	1.13909	1.74101	1.09255	1.0015	1.79083	1.02448	1.07063	0.811235	1.08395	1.05273	0.623896	0.570115	0.618222	0.918629	0.953191	0.679456	0.902916
ADAM10_N267_N2H5F0S0	O14672	ADAM10	267	N2H5F0S0	01Y41Y41M(31M)61M(31M)61M	O14672_NISFMVK_N1GlcNAc@TMTK7TMT_267_N2H5F0S0_01Y41Y41M(31M)61M(31M)61M	23031	49.99	838.408	838.742	3	838.737	5.32506	267	273	2513.2	8	C100H180N13O49S1Ct8Nf2	NISFMVK	N1GlcNAc@TMTK7TMT	9	1.27184	0.678609	2.36985	2.05171	1.43241	0.997063			1.06141	1.1017	0.637458	0.844379	0.948215	0.611194	0.497091	0.586626			0.817695	0.989339
ADAM10_N439_N2H4F0S0	O14672	ADAM10	439	N2H4F0S0	01Y41Y41M(31M21M)61M	O14672_NISQVLEK_N1GlcNAc@TMTK8TMT_439_N2H4F0S0_01Y41Y41M(31M21M)61M	19550	42.87	815.424	815.424	3	815.412	14.837	439	446	2443.22	9	C96H178N15O48Ct8Nf2	NISQVLEK	N1GlcNAc@TMTK8TMT	10	1.02048	0.778849					0.719414	1.43129	0.81652	0.99438	0.734914	0.895926					0.537875	0.800038	0.820366	0.94318
ADAM10_N439_N2H5F0S0	O14672	ADAM10	439	N2H5F0S0	01Y41Y41M(31M)61M(31M)61M	O14672_NISQVLEK_N1GlcNAc@TMTK8TMT_439_N2H5F0S0_01Y41Y41M(31M)61M(31M)61M	19434	42.64	869.435	869.436	3	869.43	6.92394	439	446	2605.27	10	C102H188N15O53Ct8Nf2	NISQVLEK	N1GlcNAc@TMTK8TMT	12	1.02981	1.0015	1.0723	0.719308	1.47726	0.835546	1.00997	1.86705	0.832742	1.25981	0.911341	0.997942	0.982574	0.916709	0.691068	0.678697	0.93051	0.957093	1.06558	1.13494
ADAM10_N439_N2H6F0S0	O14672	ADAM10	439	N2H6F0S0	01Y41Y41M(31M)61M(31M21M)61M	O14672_NISQVLEK_N1GlcNAc@TMTK8TMT_439_N2H6F0S0_01Y41Y41M(31M)61M(31M21M)61M	20180	44.24	923.454	923.454	3	923.447	7.34038	439	446	2767.33	2	C108H198N15O58Ct8Nf2	NISQVLEK	N1GlcNAc@TMTK8TMT	16			1.40234	0.500871	2.27592	0.756767	0.821148	1.96983					0.794861	0.553098	0.393821	0.590942	0.466182	0.674062
ADAM10_N439_N2H7F0S0	O14672	ADAM10	439	N2H7F0S0	01Y41Y41M(31M21M)61M(31M21M)61M	O14672_NISQVLEK_N1GlcNAc@TMTK8TMT_439_N2H7F0S0_01Y41Y41M(31M21M)61M(31M21M)61M	19040	41.84	977.472	977.472	3	977.465	7.89813	439	446	2929.38	3	C114H208N15O63Ct8Nf2	NISQVLEK	N1GlcNAc@TMTK8TMT	14	1.87845	0.712463	0.995165	0.831781	1.48522	0.833836	0.934128	1.17432	1.10915	0.760299	0.662714	0.863625	0.699702	0.616961	0.535271	0.711937	0.726385	0.86653	0.719033	0.633064
ADAM10_N439_N5H4F4S1	O14672	ADAM10	439	N5H4F4S1	01Y(61F)41Y41M(31M(21Y31F)41Y31F)61M21Y(31F)41L32S	O14672_NISQVLEK_N1GlcNAc@TMTK8TMT_439_N5H4F4S1_01Y(61F)41Y41M(31M(21Y31F)41Y31F)61M21Y(31F)41L32S	20120	44.12	983.217	982.968	4	982.952	15.6593	439	446	3927.79	1	C155H274N19O87Ct8Nf2	NISQVLEK	N1GlcNAc@TMTK8TMT	5			0.546868	1.05772	1.12667	1.25861							0.761657	0.671595	0.681786	0.967491
ENC1_N54_N4H4F1S1	O14682	ENC1	54	N4H4F1S1	01Y(61F)41Y41M(31M)(41Y)61M61Y41L32S	O14682_QQRLFTDVLLHAGNR_Q1TMTN14GlcNAc_54_N4H4F1S1_01Y(61F)41Y41M(31M)(41Y)61M61Y41L32S	13668	30.95	974.97	974.97	4	974.958	12.0875	41	55	3894.81	0	C158H266N32O76Ct4Nf1	QQRLFTDVLLHAGNR	Q1TMTN14GlcNAc	5			0.665873	1.09362	1.22658	0.795067							1.42618	0.992395	1.35766	0.77427
ENC1_N54_N4H5F1S1	O14682	ENC1	54	N4H5F1S1	01Y(61F)41Y41M(31M41Y41L)61M61Y41L32S	O14682_QQRLFTDVLLHAGNR_Q1TMTN14GlcNAc_54_N4H5F1S1_01Y(61F)41Y41M(31M41Y41L)61M61Y41L32S	12529	28.62	1015.48	1015.48	4	1015.47	12.4178	41	55	4056.86	0	C164H276N32O81Ct4Nf1	QQRLFTDVLLHAGNR	Q1TMTN14GlcNAc	6	0.365158	0.76425		1.15317	1.91073	0.833585			0.522087	0.672939	0.580481	1.59736	2.02516	0.591253	0.926749	0.79722				0.597762
ENC1_N54_N5H5F1S0	O14682	ENC1	54	N5H5F1S0	01Y41Y41M(31M41Y31F)61M(21Y41L)61Y41L	O14682_QQRLFTDVLLHAGNR_Q1TMTN14GlcNAc_54_N5H5F1S0_01Y41Y41M(31M41Y31F)61M(21Y41L)61Y41L	10325	24.16	993.227	993.477	4	993.468	9.60758	41	55	3968.84	0	C161H272N32O78Ct4Nf1	QQRLFTDVLLHAGNR	Q1TMTN14GlcNAc	5	1.00307	0.803631							0.374658	0.862963	1.55488	2.12364							15.1568	0.821649
ENC1_N54_N5H5F1S1	O14682	ENC1	54	N5H5F1S1	01Y(61F)41Y41M(31M(21Y41L)41Y)61M61Y41L32S	O14682_QQRLFTDVLLHAGNR_Q1TMTN14GlcNAc_54_N5H5F1S1_01Y(61F)41Y41M(31M(21Y41L)41Y)61M61Y41L32S	12598	28.77	1066.51	1066.25	4	1066.24	10.3282	41	55	4259.94	0	C172H289N33O86Ct4Nf1	QQRLFTDVLLHAGNR	Q1TMTN14GlcNAc	5	0.801842	0.541867							0.602992	1.08759	0.667655	1.29299							6.50056	0.914407
KMT2D_N1602_N2H5F0S0	O14686	KMT2D	1602	N2H5F0S0	01Y41Y41M(31M)61M(31M)61M	O14686_FEGVWLTETGMALLRNLTMSPLHK_F1TMTN16GlcNAcK24TMT_1602_N2H5F0S0_01Y41Y41M(31M)61M(31M)61M	42726	90.35	1106.06	1106.06	4	1106.05	13.4861	1587	1610	4419.18	8	C186H315N36O73S2Ct8Nf2	FEGVWLTETGMALLRNLTMSPLHK	F1TMTN16GlcNAcK24TMT	5	0.319773	0.568619	0.231881	0.34001	0.575468	0.568083	0.448633	0.33025	0.289226	0.47771	0.701753	0.849007	0.52418	0.63658	0.649462	0.563801	0.769409	0.672531	0.438806	1.13487
KMT2D_N1602_N2H6F0S0	O14686	KMT2D	1602	N2H6F0S0	01Y41Y41M(31M)61M(31M21M)61M	O14686_FEGVWLTETGMALLRNLTMSPLHK_F1TMTN16GlcNAcK24TMT_1602_N2H6F0S0_01Y41Y41M(31M)61M(31M21M)61M	42748	90.4	1146.58	1146.58	4	1146.56	13.1943	1587	1610	4581.23	2	C192H325N36O78S2Ct8Nf2	FEGVWLTETGMALLRNLTMSPLHK	F1TMTN16GlcNAcK24TMT	5	0.698469	0.940943	0.302116	0.497505	0.684198	0.549729	0.697966	0.562058	0.423594	0.70802	1.28558	2.0163	0.505086	1.04845	0.798396	0.464399	1.00044	1.09156	1.33114	1.73657
KMT2D_N1602_N3H4F0S0	O14686	KMT2D	1602	N3H4F0S0	01Y41Y41M(31M)61M61Y41L	O14686_FEGVWLTETGMALLRNLTMSPLHK_F1TMTN16GlcNAcK24TMT_1602_N3H4F0S0_01Y41Y41M(31M)61M61Y41L	45729	96.5	1116.32	1116.32	4	1116.31	12.9946	1587	1610	4460.2	3	C188H318N37O73S2Ct8Nf2	FEGVWLTETGMALLRNLTMSPLHK	F1TMTN16GlcNAcK24TMT	5	0.57908	0.960026		0.37826	0.54517	0.753804			0.372597	1.03639	0.853838	1.3476	0.636069	0.632543	0.882943	1.00345			1.16698	1.18442
KMT2D_N1602_N3H4F0S1	O14686	KMT2D	1602	N3H4F0S1	01Y41Y41M(31M)61M61Y41L32S	O14686_FEGVWLTETGMALLRNLTMSPLHK_F1TMTN16GlcNAcK24TMT_1602_N3H4F0S1_01Y41Y41M(31M)61M61Y41L32S	46338	97.75	951.477	951.477	5	951.466	11.9225	1587	1610	4751.3	10	C199H335N38O81S2Ct8Nf2	FEGVWLTETGMALLRNLTMSPLHK	F1TMTN16GlcNAcK24TMT	5	0.265016	1.12841		0.609236	0.464176	0.695304	0.526825	0.257872		0.886802	0.519271	1.0798	0.678618	1.0341	0.964488	1.18683	1.03017	1.0008	1.62528	1.00227
KMT2D_N1602_N3H4F2S0	O14686	KMT2D	1602	N3H4F2S0	01Y41Y41M(31M)61M21Y(31F)41L21F	O14686_FEGVWLTETGMALLRNLTMSPLHK_F1TMTN16GlcNAcK24TMT_1602_N3H4F2S0_01Y41Y41M(31M)61M21Y(31F)41L21F	46338	97.75	951.477	951.677	5	951.67	7.70449	1587	1610	4752.32	2	C200H338N37O81S2Ct8Nf2	FEGVWLTETGMALLRNLTMSPLHK	F1TMTN16GlcNAcK24TMT	5	0.265016	1.12841		0.609236	0.464176	0.695304	0.526825	0.257872		0.886802	0.519271	1.0798	0.678618	1.0341	0.964488	1.18683	1.03017	1.0008	1.62528	1.00227
KMT2D_N1602_N3H5F0S0	O14686	KMT2D	1602	N3H5F0S0	01Y41Y41M(31M41Y41L)61M61M	O14686_FEGVWLTETGMALLRNLTMSPLHK_F1TMTN16GlcNAcK24TMT_1602_N3H5F0S0_01Y41Y41M(31M41Y41L)61M61M	42852	90.61	1156.83	1156.83	4	1156.82	8.50076	1587	1610	4622.25	2	C194H328N37O78S2Ct8Nf2	FEGVWLTETGMALLRNLTMSPLHK	F1TMTN16GlcNAcK24TMT	5	0.460164	0.966559	0.475906	0.470658	0.420102	0.605069	0.865436	0.473348	0.44567	0.741732	0.952557	1.17991	0.929593	0.895975	0.829313	0.614593	0.695977	0.865104	1.31061	0.947202
KMT2D_N1602_N3H5F0S1	O14686	KMT2D	1602	N3H5F0S1	01Y41Y41M(31M41Y41L32S)61M61M	O14686_FEGVWLTETGMALLRNLTMSPLHK_F1TMTN16GlcNAcK24TMT_1602_N3H5F0S1_01Y41Y41M(31M41Y41L32S)61M61M	46044	97.15	984.088	983.886	5	983.876	9.55634	1587	1610	4913.35	10	C205H345N38O86S2Ct8Nf2	FEGVWLTETGMALLRNLTMSPLHK	F1TMTN16GlcNAcK24TMT	5	0.252839	1.0037								0.78437	0.677718	1.16295							0.780539	0.925007
KMT2D_N1602_N3H5F2S0	O14686	KMT2D	1602	N3H5F2S0	01Y41Y41M(31M21Y(31F)41L21F)61M61M	O14686_FEGVWLTETGMALLRNLTMSPLHK_F1TMTN16GlcNAcK24TMT_1602_N3H5F2S0_01Y41Y41M(31M21Y(31F)41L21F)61M61M	46044	97.15	984.088	984.085	5	984.081	4.60939	1587	1610	4914.37	1	C206H348N37O86S2Ct8Nf2	FEGVWLTETGMALLRNLTMSPLHK	F1TMTN16GlcNAcK24TMT	5	0.252839	1.0037								0.78437	0.677718	1.16295							0.780539	0.925007
KMT2D_N1602_N3H6F0S1	O14686	KMT2D	1602	N3H6F0S1	01Y41Y41M(31M41Y41L32S)61M(31M)61M	O14686_FEGVWLTETGMALLRNLTMSPLHK_F1TMTN16GlcNAcK24TMT_1602_N3H6F0S1_01Y41Y41M(31M41Y41L32S)61M(31M)61M	45771	96.59	1270.12	1270.12	4	1270.11	10.5513	1587	1610	5075.4	19	C211H355N38O91S2Ct8Nf2	FEGVWLTETGMALLRNLTMSPLHK	F1TMTN16GlcNAcK24TMT	5	0.488748	0.64423							0.294381	0.647538	0.778943	1.24841							0.853229	1.23647
KMT2D_N1602_N4H5F0S1	O14686	KMT2D	1602	N4H5F0S1	01Y41Y41M(31M)61M(21Y41L32S)61Y41L	O14686_FEGVWLTETGMALLRNLTMSPLHK_F1TMTN16GlcNAcK24TMT_1602_N4H5F0S1_01Y41Y41M(31M)61M(21Y41L32S)61Y41L	46338	97.77	1024.71	1024.5	5	1024.49	7.23564	1587	1610	5116.43	1	C213H358N39O91S2Ct8Nf2	FEGVWLTETGMALLRNLTMSPLHK	F1TMTN16GlcNAcK24TMT	5				0.633156	0.547592	0.689548							0.685851	1.32894	1.02144	1.17516
KMT2D_N1602_N4H6F1S0	O14686	KMT2D	1602	N4H6F1S0	01Y41Y41M(31M41Y(31F)41L31Y)61M(31M)61M	O14686_FEGVWLTETGMALLRNLTMSPLHK_F1TMTN16GlcNAcK24TMT_1602_N4H6F1S0_01Y41Y41M(31M41Y(31F)41L31Y)61M(31M)61M	45705	96.47	1027.91	1027.91	5	1027.9	14.1085	1587	1610	5133.44	0	C214H361N38O92S2Ct8Nf2	FEGVWLTETGMALLRNLTMSPLHK	F1TMTN16GlcNAcK24TMT	5			0.260143	0.618726	0.459832	0.854141							0.503564	0.807141	0.948892	1.01397
ZNF197_N972_N2H5F0S0	O14709	ZNF197	972	N2H5F0S0	01Y41Y41M(31M)61M(31M)61M	O14709_NLTVHQK_N1GlcNAc@TMTK7TMT_972_N2H5F0S0_01Y41Y41M(31M)61M(31M)61M	24133	52.29	838.748	839.081	3	839.079	2.66565	972	978	2514.22	6	C98H179N16O50Ct8Nf2	NLTVHQK	N1GlcNAc@TMTK7TMT	5			2.36985	2.05171	1.43241	0.997063							0.948215	0.611194	0.497091	0.586626
TRDMT1_N213_N3H3F1S0	O14717	TRDMT1	213	N3H3F1S0	01Y(61F)41Y41M(31M)61M61Y	O14717_NVEPNISFDGSIQCSGK_N1TMTN5GlcNAcC14CamK17TMT_213_N3H3F1S0_01Y(61F)41Y41M(31M)61M61Y	21012	45.64	889.17	888.911	4	888.914	-3.25916	209	225	3551.64	3	C141H242N27O67S1Ct8Nf2	NVEPNISFDGSIQCSGK	N1TMTN5GlcNAcC14CamK17TMT	5							0.801549	1.18142									0.865975	0.782466
KIF3C_N199_N4H5F0S1	O14782	KIF3C	199	N4H5F0S1	01Y41Y41M(31M(21Y41L32S)41Y)61M61M	O14782_EIEHVMNLGNQTR_E1TMTN10GlcNAc_199_N4H5F0S1_01Y41Y41M(31M(21Y41L32S)41Y)61M61M	13014	29.61	921.914	921.914	4	921.904	10.4637	190	202	3683.59	4	C144H245N27O77S1Ct4Nf1	EIEHVMNLGNQTR	E1TMTN10GlcNAc	5	0.747205	1.40466							0.820256	1.09882	1.12391	1.37084							0.905182	1.26645
KIF3C_N310_N4H5F0S2	O14782	KIF3C	310	N4H5F0S2	01Y41Y41M(31M)61M(21Y41L32S)61Y41L32S	O14782_INLSLSALGNVIAALAGNRSTHIPYR_I1TMTN18GlcNAc_310_N4H5F0S2_01Y41Y41M(31M)61M(21Y41L32S)61Y41L32S	50181	105.64	1032.5	1032.3	5	1032.3	-0.241141	293	318	5155.45	0	C212H358N44O98Ct4Nf1	INLSLSALGNVIAALAGNRSTHIPYR	I1TMTN18GlcNAc	5			0.964103	0.827365	0.944959	0.809291							1.2296	2.25562	1.35372	0.66436
NRP1_N150_N4H5F0S1	O14786	NRP1	150	N4H5F0S1	01Y41Y41M(31M)61M(21Y41L32S)61Y41L	O14786_RGPECSQNYTTPSGVIK_R1TMTC5CamN8GlcNAcK17TMT_150_N4H5F0S1_01Y41Y41M(31M)61M(21Y41L32S)61Y41L	11537	26.39	1067.75	1067.75	4	1067.74	11.4133	143	159	4265.92	0	C168H288N31O85S1Ct8Nf2	RGPECSQNYTTPSGVIK	R1TMTC5CamN8GlcNAcK17TMT	9							0.668962	1.29687									1.00339	1.03227
TNFSF11_N171_N2H6F0S0	O14788	TNFSF11	171	N2H6F0S0	01Y41Y41M(31M)61M(31M21M)61M	O14788_LEAQPFAHLTINATDIPSGSHK_L1TMTN12GlcNAcK22TMT_171_N2H6F0S0_01Y41Y41M(31M)61M(31M21M)61M	33749	71.97	1047.25	1047.25	4	1047.26	-5.91846	160	181	4184.01	4	C172H290N33O77Ct8Nf2	LEAQPFAHLTINATDIPSGSHK	L1TMTN12GlcNAcK22TMT	5			0.827881	0.476007	1.23026	0.660806							1.33456	0.552201	0.700091	1.58038
BCKDK_N55_N2H5F0S0	O14874	BCKDK	55	N2H5F0S0	01Y41Y41M(31M)61M(31M)61M	O14874_TVTSFYNQSAIDAAAEKPSVR_T1TMTN7GlcNAcK17TMT_55_N2H5F0S0_01Y41Y41M(31M)61M(31M)61M	23743	51.44	983.483	983.74	4	983.726	13.7304	49	69	3929.88	16	C160H272N31O73Ct8Nf2	TVTSFYNQSAIDAAAEKPSVR	T1TMTN7GlcNAcK17TMT	5	0.649122	1.25497	1.10294	1.41064	1.00123	0.872895			4.77908	0.575272	0.872392	2.05226	0.888875	1.26277	1.5001	0.827579			0.7477	0.996703
TIMM23_N67_N4H5F0S1	O14925	TIMM23	67	N4H5F0S1	01Y41Y41M(31M)61M(21Y41L32S)61Y41L	O14925_YLVQDTDEFILPTGANKTR_Y1TMTN16GlcNAcK17TMT_67_N4H5F0S1_01Y41Y41M(31M)61M(21Y41L32S)61Y41L	50067	105.38	1139.56	1139.56	4	1139.54	17.4356	52	70	4553.12	1	C186H313N32O89Ct8Nf2	YLVQDTDEFILPTGANKTR	Y1TMTN16GlcNAcK17TMT	5	1.22122	1.89554							1.16604	0.903738	0.87373	1.78888							2.63833	1.30782
TIMM23_N67_N4H5F0S2	O14925	TIMM23	67	N4H5F0S2	01Y41Y41M(31M)61M(21Y41L32S)61Y41L32S	O14925_YLVQDTDEFILPTGANKTR_Y1TMTN16GlcNAcK17TMT_67_N4H5F0S2_01Y41Y41M(31M)61M(21Y41L32S)61Y41L32S	50677	106.42	1212.33	1212.33	4	1212.31	14.6316	52	70	4844.22	0	C197H330N33O97Ct8Nf2	YLVQDTDEFILPTGANKTR	Y1TMTN16GlcNAcK17TMT	5							0.762594	1.28573									1.57761	1.73748
TIMM23_N67_N4H6F1S1	O14925	TIMM23	67	N4H6F1S1	01Y41Y41M(31M(21Y(31F)41L32S)41Y41L)61M61M	O14925_YLVQDTDEFILPTGANKTR_Y1TMTN16GlcNAcK17TMT_67_N4H6F1S1_01Y41Y41M(31M(21Y(31F)41L32S)41Y41L)61M61M	50417	106.1	1216.58	1216.58	4	1216.56	15.6424	52	70	4861.23	0	C198H333N32O98Ct8Nf2	YLVQDTDEFILPTGANKTR	Y1TMTN16GlcNAcK17TMT	7	0.573227	3.01429							0.911609	0.765785	1.5911	2.45943							3.66798	2.2269
FSCN2_N405_N2H7F0S0	O14926	FSCN2	405	N2H7F0S0	01Y41Y41M(31M)61M(31M21M)61M21M	O14926_GSNQLDTNR_G1TMTN8GlcNAc_405_N2H7F0S0_01Y41Y41M(31M)61M(31M21M)61M21M	12695	28.74	925.407	925.734	3	925.728	6.32974	398	406	2774.17	1	C104H182N18O64Ct4Nf1	GSNQLDTNR	G1TMTN8GlcNAc	5							0.715992	0.703855									1.10032	0.986933
UQCRQ_N7_N2H5F0S0	O14949	UQCRQ	7	N2H5F0S0	01Y41Y41M(31M)61M(31M)61M	O14949_MGREFGNLTR_M1TMTN7GlcNAc_7_N2H5F0S0_01Y41Y41M(31M)61M(31M)61M	5613	14.76	876.386	876.386	3	876.397	-13.1389	1	10	2626.18	6	C103H178N20O52S1Ct4Nf1	MGREFGNLTR	M1TMTN7GlcNAc	5	1.23186	1.05544							1.26865	1.14568	0.890225	1.17659							2.23573	1.1766
MYL12B_N95_N2H5F0S0	O14950	MYL12B	95	N2H5F0S0	01Y41Y41M(31M)61M(31M)61M	O14950_LNGTDPEDVIR_L1TMTN2GlcNAc_95_N2H5F0S0_01Y41Y41M(31M)61M(31M)61M	10561	24.64	892.415	892.415	3	892.406	9.50235	94	104	2674.2	7	C105H182N18O57Ct4Nf1	LNGTDPEDVIR	L1TMTN2GlcNAc	6			0.684683	0.68019	0.791852	0.778136							0.870002	0.939717	1.25402	0.947904
MYL12B_N95_N2H6F0S0	O14950	MYL12B	95	N2H6F0S0	01Y41Y41M(31M)61M(31M21M)61M	O14950_LNGTDPEDVIR_L1TMTN2GlcNAc_95_N2H6F0S0_01Y41Y41M(31M)61M(31M21M)61M	10384	24.07	946.423	946.423	3	946.424	-1.39635	94	104	2836.26	1	C111H192N18O62Ct4Nf1	LNGTDPEDVIR	L1TMTN2GlcNAc	5							0.859757	0.869358									0.927838	0.76196
MYL12B_N95_N2H7F0S0	O14950	MYL12B	95	N2H7F0S0	01Y41Y41M(31M21M)61M(31M21M)61M	O14950_LNGTDPEDVIR_L1TMTN2GlcNAc_95_N2H7F0S0_01Y41Y41M(31M21M)61M(31M21M)61M	9576	22.66	1000.45	1000.45	3	1000.44	10.1137	94	104	2998.31	2	C117H202N18O67Ct4Nf1	LNGTDPEDVIR	L1TMTN2GlcNAc	5	1.11167	0.835041							1.40408	1.03432	1.03093	1.28084							1.69681	0.862244
MYL12B_N95_N2H8F0S0	O14950	MYL12B	95	N2H8F0S0	01Y41Y41M(31M21M21M)61M(31M21M)61M	O14950_LNGTDPEDVIR_L1TMTN2GlcNAc_95_N2H8F0S0_01Y41Y41M(31M21M21M)61M(31M21M)61M	10149	23.59	1054.46	1054.46	3	1054.46	4.17944	94	104	3160.36	1	C123H212N18O72Ct4Nf1	LNGTDPEDVIR	L1TMTN2GlcNAc	7							0.650215	1.12702									0.76976	0.701398
MYL12B_N95_N4H5F0S1	O14950	MYL12B	95	N4H5F0S1	01Y41Y41M(31M)61M(21Y41L32S)61Y41L	O14950_LNGTDPEDVIR_L1TMTN2GlcNAc_95_N4H5F0S1_01Y41Y41M(31M)61M(21Y41L32S)61Y41L	12009	27.57	843.876	843.876	4	843.87	7.03627	94	104	3371.46	1	C132H225N21O75Ct4Nf1	LNGTDPEDVIR	L1TMTN2GlcNAc	7	1.01433	1.06064					0.855205	1.02582	1.24447	1.28557	1.15356	1.41401					0.833535	0.835709	1.13304	1.24764
MYL12B_N95_N5H5F0S1	O14950	MYL12B	95	N5H5F0S1	01Y41Y41M(31M41Y)61M61Y41L31Y41L32S	O14950_LNGTDPEDVIR_L1TMTN2GlcNAc_95_N5H5F0S1_01Y41Y41M(31M41Y)61M61Y41L31Y41L32S	12062	27.67	894.644	894.644	4	894.64	4.30892	94	104	3574.54	0	C140H238N22O80Ct4Nf1	LNGTDPEDVIR	L1TMTN2GlcNAc	5	1.15757	0.944534							1.3062	1.44124	1.16553	1.43129							2.12989	1.39679
GAK_N454_N2H5F0S0	O14976	GAK	454	N2H5F0S0	01Y41Y41M(31M)61M(31M)61M	O14976_HPGHYAVYNLSPRTYRPSR_H1TMTN9GlcNAc_454_N2H5F0S0_01Y41Y41M(31M)61M(31M)61M	20669	44.94	930.198	930.442	4	930.441	0.462717	446	464	3716.74	12	C156H248N36O64Ct4Nf1	HPGHYAVYNLSPRTYRPSR	H1TMTN9GlcNAc	5							1.04819	0.723512									1.09688	0.953037
XPO1_N727_N2H8F0S0	O14980	XPO1	727	N2H8F0S0	01Y41Y41M(31M21M21M)61M(31M21M)61M	O14980_CLSENISAAIQANGEMVTK_C1TMT@CamN5GlcNAcK19TMT_727_N2H8F0S0_01Y41Y41M(31M21M21M)61M(31M21M)61M	18337	40.47	1050.47	1050.47	4	1050.48	-10.0725	723	741	4196.89	0	C163H289N28O85S2Ct8Nf2	CLSENISAAIQANGEMVTK	C1TMT@CamN5GlcNAcK19TMT	5			0.807244	1.16754	0.694614	0.865232							0.826389	0.738817	0.713549	0.698326
BTAF1_N383_N4H5F1S2	O14981	BTAF1	383	N4H5F1S2	01Y(61F)41Y41M(31M)61M(21Y41L32S)61Y41L32S	O14981_HMNETGVHK_H1TMTN3GlcNAcK9TMT_383_N4H5F1S2_01Y(61F)41Y41M(31M)61M(21Y41L32S)61Y41L32S	13718	30.81	966.424	966.424	4	966.418	6.07214	381	389	3861.65	1	C149H256N23O83S1Ct8Nf2	HMNETGVHK	H1TMTN3GlcNAcK9TMT	5							1.00144	0.811635									1.29275	1.04589
BTAF1_N1604_N2H8F0S0	O14981	BTAF1	1604	N2H8F0S0	01Y41Y41M(31M21M)61M(31M21M)61M21M	O14981_LAVQNSSLHDIQHAPK_L1TMTN5GlcNAcK16TMT_1604_N2H8F0S0_01Y41Y41M(31M21M)61M(31M21M)61M21M	25406	54.85	980.722	980.971	4	980.965	5.54474	1600	1615	3918.84	1	C156H271N28O78Ct8Nf2	LAVQNSSLHDIQHAPK	L1TMTN5GlcNAcK16TMT	5	1.45768	0.822599							1.52122	1.08762	0.941424	1.15465							1.32263	1.48911
ZNF609_N162_N2H8F0S0	O15014	ZNF609	162	N2H8F0S0	01Y41Y41M(31M21M)61M(31M21M)61M21M	O15014_ENSSSK_E1TMTN2GlcNAcK6TMT_162_N2H8F0S0_01Y41Y41M(31M21M)61M(31M21M)61M21M	24747	53.55	1407.11	1407.11	2	1407.1	4.69103	161	166	2812.2	1	C104H189N12O67Ct8Nf2	ENSSSK	E1TMTN2GlcNAcK6TMT	5			0.996134	1.63015	0.741225	1.33665							1.53334	0.724121	0.949127	1.6318
TRIM66_N982_N2H8F0S0	O15016	TRIM66	982	N2H8F0S0	01Y41Y41M(31M21M)61M(31M21M)61M21M	O15016_ENQSIRAFNSEHK_E1TMTN2GlcNAcK13TMT_982_N2H8F0S0_01Y41Y41M(31M21M)61M(31M21M)61M21M	7586	18.67	931.172	931.172	4	931.171	1.08066	981	993	3720.66	2	C145H249N26O77Ct8Nf2	ENQSIRAFNSEHK	E1TMTN2GlcNAcK13TMT	6	1.34653	1.07351							1.13553	1.09923	1.16727	1.05325							1.13928	1.97131
PDZD2_N839_N2H6F0S0	O15018	PDZD2	839	N2H6F0S0	01Y41Y41M(31M)61M(31M21M)61M	O15018_EANSSPGLGTPLKSPSLAK_E1TMTN3GlcNAcK13TMTK19TMT_839_N2H6F0S0_01Y41Y41M(31M)61M(31M21M)61M	27608	59.35	981.244	981.244	4	981.246	-2.34969	837	855	3919.96	3	C156H283N27O74Ct12Nf3	EANSSPGLGTPLKSPSLAK	E1TMTN3GlcNAcK13TMTK19TMT	7	0.887993	1.02946							0.612053	1.27324	0.867829	0.643152							0.586525	0.963059
MAST4_N264_N2H5F0S0	O15021	MAST4	264	N2H5F0S0	01Y41Y41M(31M)61M(31M)61M	O15021_NFSPSASAHFSFARR_N1GlcNAc@TMT_264_N2H5F0S0_01Y41Y41M(31M)61M(31M)61M	23659	51.27	1043.48	1043.48	3	1043.47	6.09082	264	278	3127.41	9	C129H205N27O58Ct4Nf1	NFSPSASAHFSFARR	N1GlcNAc@TMT	5	1.54934	0.919229	0.766267	0.745396	1.18008	0.908415	1.21943	1.31704	0.887741	0.871963	0.996826	1.19458	0.632828	0.753648	0.880017	0.556935	0.889572	0.895368	1.75941	0.944045
MAST4_N264_N2H6F0S0	O15021	MAST4	264	N2H6F0S0	01Y41Y41M(31M)61M(31M21M)61M	O15021_NFSPSASAHFSFARR_N1GlcNAc@TMT_264_N2H6F0S0_01Y41Y41M(31M)61M(31M21M)61M	24175	52.38	1097.51	1097.51	3	1097.49	14.2125	264	278	3289.46	2	C135H215N27O63Ct4Nf1	NFSPSASAHFSFARR	N1GlcNAc@TMT	6			0.785004	0.702764	1.27259	0.789956							0.865508	1.22157	1.10725	0.580109
MAST4_N264_N2H7F0S0	O15021	MAST4	264	N2H7F0S0	01Y41Y41M(31M)61M(31M21M)61M21M	O15021_NFSPSASAHFSFARR_N1GlcNAc@TMT_264_N2H7F0S0_01Y41Y41M(31M)61M(31M21M)61M21M	23839	51.69	1151.52	1151.52	3	1151.51	12.2425	264	278	3451.51	2	C141H225N27O68Ct4Nf1	NFSPSASAHFSFARR	N1GlcNAc@TMT	5			1.03344	1.09844	1.5497	0.74751							1.14284	1.71385	1.27335	0.721163
PLXNB2_N1002_N2H8F0S0	O15031	PLXNB2	1002	N2H8F0S0	01Y41Y41M(31M21M21M)61M(31M21M)61M	O15031_SINVTGQGFSLIQR_S1TMTN3GlcNAc_1002_N2H8F0S0_01Y41Y41M(31M21M21M)61M(31M21M)61M	26825	57.54	1151.87	1151.53	3	1151.53	5.0823	1000	1013	3451.57	0	C138H237N23O73Ct4Nf1	SINVTGQGFSLIQR	S1TMTN3GlcNAc	19							1.17155	2.04703									1.15227	0.965066
PLXNB2_N1099_N4H5F1S0	O15031	PLXNB2	1099	N4H5F1S0	01Y41Y41M(31M41Y(31F)41L)61M61Y41L	O15031_TEAGAFEYVPDPTFENFTGGVK_T1TMTN16GlcNAcK22TMT_1099_N4H5F1S0_01Y41Y41M(31M41Y(31F)41L)61M61Y41L	38686	82.06	1152.29	1152.03	4	1152.02	3.64306	1084	1105	4603.07	0	C193H307N30O89Ct8Nf2	TEAGAFEYVPDPTFENFTGGVK	T1TMTN16GlcNAcK22TMT	18	0.776872	0.849847							0.875978	0.857164	1.11503	0.833675							1.03516	0.957824
AREL1_N481_N4H3F0S0	O15033	AREL1	481	N4H3F0S0	01Y41Y41M(31M)(41Y)61M61Y	O15033_ATRNFSISDWSK_A1TMTN4GlcNAcK12TMT_481_N4H3F0S0_01Y41Y41M(31M)(41Y)61M61Y	11242	25.79	793.131	793.131	4	793.13	1.49738	478	489	3168.5	0	C128H217N24O59Ct8Nf2	ATRNFSISDWSK	A1TMTN4GlcNAcK12TMT	6							0.619135	0.900116									0.971871	1.07531
AREL1_N481_N4H5F3S0	O15033	AREL1	481	N4H5F3S0	01Y(61F)41Y41M(31M41Y(31F)41L)61M61Y(31F)41L	O15033_ATRNFSISDWSK_A1TMTN4GlcNAcK12TMT_481_N4H5F3S0_01Y(61F)41Y41M(31M41Y(31F)41L)61M61Y(31F)41L	23480	50.96	983.698	983.947	4	983.951	-4.22968	478	489	3930.78	0	C158H267N24O81Ct8Nf2	ATRNFSISDWSK	A1TMTN4GlcNAcK12TMT	5			0.883857	0.978747	1.06282	1.20336							0.721118	0.974187	1.29898	0.697377
U2SURP_N604_N2H6F0S0	O15042	U2SURP	604	N2H6F0S0	01Y41Y41M(31M)61M(31M21M)61M	O15042_IARLYLVSDVLYNSSAK_I1TMTN13GlcNAcK17TMT_604_N2H6F0S0_01Y41Y41M(31M)61M(31M21M)61M	49805	104.86	938.485	938.236	4	938.219	17.4723	592	608	3748.86	3	C155H269N26O70Ct8Nf2	IARLYLVSDVLYNSSAK	I1TMTN13GlcNAcK17TMT	5	0.772877	0.57432							0.582713	0.258918	0.337873	0.669623							0.425719	0.215455
SETD1A_N50_N2H3F0S0	O15047	SETD1A	50	N2H3F0S0	01Y41Y41M(31M)61M	O15047_YDGVHFSVNDSKYIPVEDLQDPR_Y1TMTN9GlcNAcK12TMT_50_N2H3F0S0_01Y41Y41M(31M)61M	24262	52.56	1012.24	1012.24	4	1012.24	-1.16727	42	64	4043.93	6	C170H274N35O69Ct8Nf2	YDGVHFSVNDSKYIPVEDLQDPR	Y1TMTN9GlcNAcK12TMT	5			1.12202	1.32398	1.18038	0.985772							1.07778	1.23817	1.46898	0.882953
SYNJ2_N372_N2H3F0S0	O15056	SYNJ2	372	N2H3F0S0	01Y41Y41M(31M)61M	O15056_GENVSPRFQK_G1TMTN3GlcNAcK10TMT_372_N2H3F0S0_01Y41Y41M(31M)61M	21341	46.32	838.088	838.425	3	838.419	7.14568	370	379	2512.24	12	C100H177N20O45Ct8Nf2	GENVSPRFQK	G1TMTN3GlcNAcK10TMT	6							0.849892	0.631145									1.17991	1.47894
SYNJ2_N372_N2H5F0S0	O15056	SYNJ2	372	N2H5F0S0	01Y41Y41M(31M)61M(31M)61M	O15056_GENVSPRFQK_G1TMTN3GlcNAcK10TMT_372_N2H5F0S0_01Y41Y41M(31M)61M(31M)61M	17526	38.75	946.46	946.459	3	946.455	4.18953	370	379	2836.35	13	C112H197N20O55Ct8Nf2	GENVSPRFQK	G1TMTN3GlcNAcK10TMT	7	0.658583	1.25376	0.663354	0.811522	1.31696	0.733814			0.690739	1.42732	1.2714	0.77199	0.792994	0.927432	1.12578	0.619781			1.044	1.40175
SYNJ2_N372_N2H7F0S0	O15056	SYNJ2	372	N2H7F0S0	01Y41Y41M(31M21M)61M(31M21M)61M	O15056_GENVSPRFQK_G1TMTN3GlcNAcK10TMT_372_N2H7F0S0_01Y41Y41M(31M21M)61M(31M21M)61M	16938	37.55	1054.49	1054.49	3	1054.49	2.4777	370	379	3160.46	2	C124H217N20O65Ct8Nf2	GENVSPRFQK	G1TMTN3GlcNAcK10TMT	8	0.854393	1.06966							0.471858	0.95393	1.19723	0.714489							0.969722	1.51354
SYNJ2_N372_N3H4F0S1	O15056	SYNJ2	372	N3H4F0S1	01Y41Y41M(31M)61M61Y41L32S	O15056_GENVSPRFQK_G1TMTN3GlcNAcK10TMT_372_N3H4F0S1_01Y41Y41M(31M)61M61Y41L32S	21550	46.74	1057.17	1057.17	3	1057.16	11.6154	370	379	3168.47	12	C125H217N22O63Ct8Nf2	GENVSPRFQK	G1TMTN3GlcNAcK10TMT	5							0.732206	0.599094									1.30696	1.54475
SYNJ2_N372_N3H4F2S0	O15056	SYNJ2	372	N3H4F2S0	01Y41Y41M(31M)61M21Y(31F)41L21F	O15056_GENVSPRFQK_G1TMTN3GlcNAcK10TMT_372_N3H4F2S0_01Y41Y41M(31M)61M21Y(31F)41L21F	21550	46.74	1057.17	1057.51	3	1057.5	3.59758	370	379	3169.49	1	C126H220N21O63Ct8Nf2	GENVSPRFQK	G1TMTN3GlcNAcK10TMT	5							0.732206	0.599094									1.30696	1.54475
SYNJ2_N372_N3H5F0S0	O15056	SYNJ2	372	N3H5F0S0	01Y41Y41M(31M)(41Y)61M31M21M	O15056_GENVSPRFQK_G1TMTN3GlcNAcK10TMT_372_N3H5F0S0_01Y41Y41M(31M)(41Y)61M31M21M	17246	38.18	760.864	760.864	4	760.863	1.78978	370	379	3039.43	0	C120H210N21O60Ct8Nf2	GENVSPRFQK	G1TMTN3GlcNAcK10TMT	5	0.59927	0.859746					0.590627	0.688951	0.903242	2.07947	1.17527	0.724746					1.03436	1.12749	0.730061	1.08424
SYNJ2_N372_N3H5F0S1	O15056	SYNJ2	372	N3H5F0S1	01Y41Y41M(31M41Y41L32S)61M61M	O15056_GENVSPRFQK_G1TMTN3GlcNAcK10TMT_372_N3H5F0S1_01Y41Y41M(31M41Y41L32S)61M61M	21422	46.48	833.642	833.642	4	833.637	5.96135	370	379	3330.53	22	C131H227N22O68Ct8Nf2	GENVSPRFQK	G1TMTN3GlcNAcK10TMT	5							0.706193	0.506422									1.25085	1.2722
SYNJ2_N372_N3H5F1S1	O15056	SYNJ2	372	N3H5F1S1	01Y(61F)41Y41M(31M41Y41L32S)61M61M	O15056_GENVSPRFQK_G1TMTN3GlcNAcK10TMT_372_N3H5F1S1_01Y(61F)41Y41M(31M41Y41L32S)61M61M	21249	46.13	870.153	870.153	4	870.151	1.62488	370	379	3476.58	6	C137H237N22O72Ct8Nf2	GENVSPRFQK	G1TMTN3GlcNAcK10TMT	6							0.994697	0.845373									1.16494	1.41939
SYNJ2_N372_N3H6F0S0	O15056	SYNJ2	372	N3H6F0S0	01Y41Y41M(31M41Y41L)61M(31M)61M	O15056_GENVSPRFQK_G1TMTN3GlcNAcK10TMT_372_N3H6F0S0_01Y41Y41M(31M41Y41L)61M(31M)61M	17066	37.81	1068.17	1068.17	3	1068.17	4.18276	370	379	3201.48	14	C126H220N21O65Ct8Nf2	GENVSPRFQK	G1TMTN3GlcNAcK10TMT	5	0.359227	1.28241	0.784106	1.06282	1.10598	0.822064	0.949193	0.917104	0.387581	0.928872	1.48154	0.59538	0.797928	1.10335	1.29311	0.96364	1.20594	1.07462	0.426521	1.52982
SYNJ2_N372_N4H5F1S1	O15056	SYNJ2	372	N4H5F1S1	01Y(61F)41Y41M(31M)61M(21Y41L32S)61Y41L	O15056_GENVSPRFQK_G1TMTN3GlcNAcK10TMT_372_N4H5F1S1_01Y(61F)41Y41M(31M)61M(21Y41L32S)61Y41L	20302	44.41	920.919	920.919	4	920.921	-2.58205	370	379	3679.66	1	C145H250N23O77Ct8Nf2	GENVSPRFQK	G1TMTN3GlcNAcK10TMT	6	0.693586	1.27352					0.927962	0.682995	1.02705	1.3438	1.10602	1.06199					1.15381	1.11229	0.695855	1.37982
SYNJ2_N372_N4H6F1S0	O15056	SYNJ2	372	N4H6F1S0	01Y41Y41M(31M(21Y(31F)41L)41Y41L)61M61M	O15056_GENVSPRFQK_G1TMTN3GlcNAcK10TMT_372_N4H6F1S0_01Y41Y41M(31M(21Y(31F)41L)41Y41L)61M61M	20408	44.62	888.674	888.674	4	888.66	15.419	370	379	3550.62	0	C140H243N22O74Ct8Nf2	GENVSPRFQK	G1TMTN3GlcNAcK10TMT	8	0.9887	0.861586							0.510517	0.706736	0.707713	0.582553							0.55652	0.856219
SYNJ2_N372_N5H4F3S0	O15056	SYNJ2	372	N5H4F3S0	01Y(61F)41Y41M(31M41Y(31F)41L31Y)61M61Y31F	O15056_GENVSPRFQK_G1TMTN3GlcNAcK10TMT_372_N5H4F3S0_01Y(61F)41Y41M(31M41Y(31F)41L31Y)61M61Y31F	17719	39.14	931.448	931.448	4	931.433	16.6907	370	379	3721.71	0	C148H256N23O77Ct8Nf2	GENVSPRFQK	G1TMTN3GlcNAcK10TMT	6	0.800687	1.1325							1.1176	1.2381	1.19225	0.716143							0.775348	1.54485
SYNJ2_N372_N3H6F0S0	O15056	SYNJ2	372	N3H6F0S0	01Y41Y41M(31M41Y41L)61M(31M)61M	O15056_GENVSPR_G1TMTN3GlcNAc_372_N3H6F0S0_01Y41Y41M(31M41Y41L)61M(31M)61M	22461	48.61	857.041	857.37	3	857.371	-1.22908	370	376	2569.1	6	C98H171N15O59Ct4Nf1	GENVSPR	G1TMTN3GlcNAc	5							0.808614	0.913397									0.885819	1.05275
ZBTB5_N414_N2H5F0S0	O15062	ZBTB5	414	N2H5F0S0	01Y41Y41M(31M)61M(31M)61M	O15062_STFSISNFLNK_S1TMTN10GlcNAcK11TMT_414_N2H5F0S0_01Y41Y41M(31M)61M(31M)61M	26224	56.52	978.516	978.467	3	978.47	-3.3727	405	415	2932.4	8	C119H205N18O57Ct8Nf2	STFSISNFLNK	S1TMTN10GlcNAcK11TMT	6	1.2148	0.97389					1.29623	2.97349	1.50453	1.34143	0.894052	0.974281					0.904597	1.32153	1.35348	0.808285
ZBTB5_N414_N3H5F1S0	O15062	ZBTB5	414	N3H5F1S0	01Y41Y41M(31M41Y(31F)41L)61M61M	O15062_STFSISNFLNK_S1TMTN10GlcNAcK11TMT_414_N3H5F1S0_01Y41Y41M(31M41Y(31F)41L)61M61M	26779	57.7	1094.85	1094.85	3	1094.85	3.33222	405	415	3281.53	0	C133H228N19O66Ct8Nf2	STFSISNFLNK	S1TMTN10GlcNAcK11TMT	6			0.931131	1.15124	1.1969	0.950179							0.579707	1.00212	1.35082	0.828068
ZBTB5_N414_N3H6F0S1	O15062	ZBTB5	414	N3H6F0S1	01Y41Y41M(31M41Y41L32S)61M(31M)61M	O15062_STFSISNFLNK_S1TMTN10GlcNAcK11TMT_414_N3H6F0S1_01Y41Y41M(31M41Y41L32S)61M(31M)61M	30017	64.33	898.162	898.162	4	898.161	0.289663	405	415	3588.62	16	C144H245N20O75Ct8Nf2	STFSISNFLNK	S1TMTN10GlcNAcK11TMT	5			0.756964	0.6965	0.876892	0.831977							0.674861	0.912331	0.622943	0.752963
PFAS_N272_N4H3F1S0	O15067	PFAS	272	N4H3F1S0	01Y(61F)41Y41M(31M41Y)61M61Y	O15067_FCDNSSAIQGK_F1TMTC2CamN4GlcNAcK11TMT_272_N4H3F1S0_01Y(61F)41Y41M(31M41Y)61M61Y	38379	81.47	1044.14	1044.14	3	1044.14	-1.02455	269	279	3129.41	0	C122H212N21O62S1Ct8Nf2	FCDNSSAIQGK	F1TMTC2CamN4GlcNAcK11TMT	5			1.10953	0.831052	1.08769	1.08736							1.10903	1.34385	1.08078	1.16175
PFAS_N1197_N2H5F0S0	O15067	PFAS	1197	N2H5F0S0	01Y41Y41M(31M)61M(31M)61M	O15067_HNLSGRYESR_H1TMTN2GlcNAc_1197_N2H5F0S0_01Y41Y41M(31M)61M(31M)61M	7694	18.67	888.731	889.066	3	889.067	-0.506065	1196	1205	2664.18	11	C104H176N22O54Ct4Nf1	HNLSGRYESR	H1TMTN2GlcNAc	5							0.595223	2.16976									0.870207	1.25238
PFAS_N1197_N2H6F0S0	O15067	PFAS	1197	N2H6F0S0	01Y41Y41M(31M)61M(31M21M)61M	O15067_HNLSGRYESR_H1TMTN2GlcNAc_1197_N2H6F0S0_01Y41Y41M(31M)61M(31M21M)61M	7007	17.52	943.083	943.083	3	943.084	-0.96921	1196	1205	2826.24	2	C110H186N22O59Ct4Nf1	HNLSGRYESR	H1TMTN2GlcNAc	5	0.876922	1.06881					0.768908	1.30215	0.55686	1.39051	2.32251	1.68269					1.4895	2.25409	1.2192	1.26895
PFAS_N1197_N2H7F0S0	O15067	PFAS	1197	N2H7F0S0	01Y41Y41M(31M21M)61M(31M21M)61M	O15067_HNLSGRYESR_H1TMTN2GlcNAc_1197_N2H7F0S0_01Y41Y41M(31M21M)61M(31M21M)61M	6944	17.4	997.101	997.101	3	997.102	-0.770048	1196	1205	2988.29	3	C116H196N22O64Ct4Nf1	HNLSGRYESR	H1TMTN2GlcNAc	5	1.35663	0.685492	1.0082	1.68978	0.888818	1.42361	1.42013	3.02506	0.879239	1.1193	0.522226	0.93401	0.909728	0.650513	0.503326	0.613822	0.896034	0.853596	0.808309	0.759336
PFAS_N1197_N2H9F0S0	O15067	PFAS	1197	N2H9F0S0	01Y41Y41M(31M21M21M)61M(31M21M)61M21M	O15067_HNLSGRYESR_H1TMTN2GlcNAc_1197_N2H9F0S0_01Y41Y41M(31M21M21M)61M(31M21M)61M21M	6802	17.11	1105.14	1105.14	3	1105.14	-0.593104	1196	1205	3312.4	1	C128H216N22O74Ct4Nf1	HNLSGRYESR	H1TMTN2GlcNAc	6	2.87061	0.533157							0.425372	0.422402	0.492119	0.675445							0.732511	0.347397
MCF2L_N330_N5H6F1S1	O15068	MCF2L	330	N5H6F1S1	01Y41Y41M(31M41Y41L)61M(21Y(31F)41L32S)61Y41L	O15068_LLAQLNETEAAFDEFWAK_L1TMTN6GlcNAcK18TMT_330_N5H6F1S1_01Y41Y41M(31M41Y41L)61M(21Y(31F)41L32S)61Y41L	48660	102.51	1246.06	1246.06	4	1246.06	-0.826886	325	342	4979.23	0	C206H335N30O101Ct8Nf2	LLAQLNETEAAFDEFWAK	L1TMTN6GlcNAcK18TMT	5	0.946583	1.02062							6.85617	0.938892	1.14881	2.13836							1.27448	0.869758
ANKRD28_N1005_N4H6F1S0	O15084	ANKRD28	1005	N4H6F1S0	01Y41Y41M(31M(21Y(31F)41L)41Y41L)61M61M	O15084_YTNTSKTVSFEALPIMR_Y1TMTN3GlcNAcK6TMT_1005_N4H6F1S0_01Y41Y41M(31M(21Y(31F)41L)41Y41L)61M61M	23289	50.31	870.822	870.614	5	870.611	2.78593	1003	1019	4347.02	0	C177H303N28O85S1Ct8Nf2	YTNTSKTVSFEALPIMR	Y1TMTN3GlcNAcK6TMT	5							0.825747	0.781458									1.13512	0.891661
CHUK_N112_N4H5F0S0	O15111	CHUK	112	N4H5F0S0	01Y41Y41M(31M(21Y41L)41Y)61M61M	O15111_LLNKPENCCGLK_L1TMTK4TMTN7GlcNAcC8CamC9CamK12TMT_112_N4H5F0S0_01Y41Y41M(31M(21Y41L)41Y)61M61M	31989	68.37	939.966	940.212	4	940.204	8.18655	106	117	3755.79	5	C146H267N25O70S2Ct12Nf3	LLNKPENCCGLK	L1TMTK4TMTN7GlcNAcC8CamC9CamK12TMT	5			0.656595	0.76026	0.717346	1.06421							0.970857	0.902658	0.731922	0.777916
FYB1_N218_N4H5F0S0	O15117	FYB1	218	N4H5F0S0	01Y41Y41M(31M)61M(21Y41L)61Y41L	O15117_NVSSSK_N1GlcNAc@TMTK6TMT_218_N4H5F0S0_01Y41Y41M(31M)61M(21Y41L)61Y41L	4162	11.77	901.753	901.753	3	901.747	6.30305	218	223	2702.23	4	C102H187N14O60Ct8Nf2	NVSSSK	N1GlcNAc@TMTK6TMT	7							0.838482	0.486803									1.03004	1.34921
FYB1_N218_N5H4F1S0	O15117	FYB1	218	N5H4F1S0	01Y(61F)41Y41M(31M41Y41L31Y)61M61Y	O15117_NVSSSK_N1GlcNAc@TMTK6TMT_218_N5H4F1S0_01Y(61F)41Y41M(31M41Y41L31Y)61M61Y	4289	12	964.116	964.116	3	964.109	7.18663	218	223	2889.31	0	C110H200N15O64Ct8Nf2	NVSSSK	N1GlcNAc@TMTK6TMT	6							0.632653	0.542505									0.793768	1.63249
ANGPT2_N240_N4H5F0S1	O15123	ANGPT2	240	N4H5F0S1	01Y41Y41M(31M)61M(21Y41L32S)61Y41L	O15123_IVTATVNNSVLQK_I1TMTN7GlcNAcK13TMT_240_N4H5F0S1_01Y41Y41M(31M)61M(21Y41L32S)61Y41L	33348	71.11	1253.92	1253.92	3	1253.94	-11.836	234	246	3758.8	1	C149H267N24O77Ct8Nf2	IVTATVNNSVLQK	I1TMTN7GlcNAcK13TMT	5	0.94966	0.819675							1.10504	1.13664	0.889261	0.870398							1.12974	1.03142
SCAMP1_N110_N2H6F0S0	O15126	SCAMP1	110	N2H6F0S0	01Y41Y41M(31M)61M(31M21M)61M	O15126_EMQNLSQHGRK_E1TMTN4GlcNAcK11TMT_110_N2H6F0S0_01Y41Y41M(31M)61M(31M21M)61M	14243	31.88	1055.82	1055.82	3	1055.82	0.694756	107	117	3164.46	4	C121H217N24O62S1Ct8Nf2	EMQNLSQHGRK	E1TMTN4GlcNAcK11TMT	5							0.639877	1.35005									0.613469	0.629177
ADAMDEC1_N61_N5H6F1S1	O15204	ADAMDEC1	61	N5H6F1S1	01Y(61F)41Y41M(31M)61M(21Y41L31Y41L32S)61Y41L	O15204_NNQTEKHGK_N1TMTN2GlcNAcK6TMTK9TMT_61_N5H6F1S1_01Y(61F)41Y41M(31M)61M(21Y41L31Y41L32S)61Y41L	27514	58.96	1042.97	1043.22	4	1043.23	-1.94812	60	68	4167.88	1	C159H283N25O89Ct12Nf3	NNQTEKHGK	N1TMTN2GlcNAcK6TMTK9TMT	5							0.810393	0.796672									1.14658	1.01002
LAMA5_N2568_N5H4F1S0	O15230	LAMA5	2568	N5H4F1S0	01Y(61F)41Y41M(31M41Y41L)(41Y)61M61Y	O15230_AQQLLANSTALEEAMLQEQQR_A1TMTN7GlcNAc_2568_N5H4F1S0_01Y(61F)41Y41M(31M41Y41L)(41Y)61M61Y	36229	76.81	1103.77	1104.02	4	1104.01	7.86337	2562	2582	4411.02	0	C176H302N36O87S1Ct4Nf1	AQQLLANSTALEEAMLQEQQR	A1TMTN7GlcNAc	11							0.86628	0.779315									1.01929	1.22354
LAMA5_N3257_N3H6F0S1	O15230	LAMA5	3257	N3H6F0S1	01Y41Y41M(31M41Y41L32S)61M(31M)61M	O15230_LLLGGLPESGTIYNFSGCISNVFVQR_L1TMTN14GlcNAcC18Cam_3257_N3H6F0S1_01Y41Y41M(31M41Y41L32S)61M(31M)61M	51537	108.42	1236.84	1237.08	4	1237.08	4.61865	3244	3269	4943.27	15	C207H338N38O93S1Ct4Nf1	LLLGGLPESGTIYNFSGCISNVFVQR	L1TMTN14GlcNAcC18Cam	11			1.01266	0.506794	0.527682	0.693651							0.895985	1.50318	0.838783	0.43209
LAMA5_N3257_N5H3F1S0	O15230	LAMA5	3257	N5H3F1S0	01Y(61F)41Y41M(31M41Y)(41Y)61M61Y	O15230_LLLGGLPESGTIYNFSGCISNVFVQR_L1TMTN14GlcNAcC18Cam_3257_N5H3F1S0_01Y(61F)41Y41M(31M41Y)(41Y)61M61Y	34847	74.23	1181.08	1180.83	4	1180.82	11.2843	3244	3269	4718.24	0	C200H327N39O84S1Ct4Nf1	LLLGGLPESGTIYNFSGCISNVFVQR	L1TMTN14GlcNAcC18Cam	5			0.463923	0.991587	1.18595	1.2689							1.08228	0.892908	0.9209	0.736023
LAMA5_N2209_N2H9F0S0	O15230	LAMA5	2209	N2H9F0S0	01Y41Y41M(31M21M21M)61M(31M21M)61M21M	O15230_LNASIADLQSQLRSPLGPR_L1TMTN2GlcNAc_2209_N2H9F0S0_01Y41Y41M(31M21M21M)61M(31M21M)61M21M	14400	32.42	1033.5	1033.75	4	1033.74	15.1651	2208	2226	4129.92	1	C165H287N31O85Ct4Nf1	LNASIADLQSQLRSPLGPR	L1TMTN2GlcNAc	5	0.885118	0.771808							4.54835	0.814015	0.713166	1.71749							1.18326	0.745675
LAMA5_N2209_N4H5F0S2	O15230	LAMA5	2209	N4H5F0S2	01Y41Y41M(31M)61M(21Y41L32S)61Y41L32S	O15230_LNASIADLQSQLRSPLGPR_L1TMTN2GlcNAc_2209_N4H5F0S2_01Y41Y41M(31M)61M(21Y41L32S)61Y41L32S	50768	106.85	1118.78	1118.78	4	1118.77	6.35578	2208	2226	4470.06	0	C179H307N35O91Ct4Nf1	LNASIADLQSQLRSPLGPR	L1TMTN2GlcNAc	6			0.67196	0.489397	0.746817	0.689004							0.804364	1.98426	1.58877	0.946292
LAMA5_N2209_N2H3F0S0	O15230	LAMA5	2209	N2H3F0S0	01Y41Y41M(31M)61M	O15230_LNASIADLQSQLR_L1TMTN2GlcNAc_2209_N2H3F0S0_01Y41Y41M(31M)61M	42346	89.59	851.105	851.107	3	851.092	16.6814	2208	2220	2550.26	6	C102H182N22O48Ct4Nf1	LNASIADLQSQLR	L1TMTN2GlcNAc	5			0.521441	2.07766	0.586239	0.997905							1.1595	0.776564	0.514186	0.99102
LAMA5_N2209_N2H4F0S0	O15230	LAMA5	2209	N2H4F0S0	01Y41Y41M(31M21M)61M	O15230_LNASIADLQSQLR_L1TMTN2GlcNAc_2209_N2H4F0S0_01Y41Y41M(31M21M)61M	42201	89.3	905.123	905.123	3	905.11	14.3638	2208	2220	2712.31	10	C108H192N22O53Ct4Nf1	LNASIADLQSQLR	L1TMTN2GlcNAc	5			0.806355	2.05716	0.838852	1.01502	4.06993	0.812849					1.43441	0.633396	0.493227	1.09412	0.774588	0.634382
LAMA5_N2209_N2H5F0S0	O15230	LAMA5	2209	N2H5F0S0	01Y41Y41M(31M)61M(31M)61M	O15230_LNASIADLQSQLR_L1TMTN2GlcNAc_2209_N2H5F0S0_01Y41Y41M(31M)61M(31M)61M	41456	87.54	959.14	959.142	3	959.128	14.7255	2208	2220	2874.37	7	C114H202N22O58Ct4Nf1	LNASIADLQSQLR	L1TMTN2GlcNAc	5							3.0563	1.05336									0.94021	0.722546
LAMA5_N2209_N2H6F0S0	O15230	LAMA5	2209	N2H6F0S0	01Y41Y41M(31M)61M(31M21M)61M	O15230_LNASIADLQSQLR_L1TMTN2GlcNAc_2209_N2H6F0S0_01Y41Y41M(31M)61M(31M21M)61M	41820	88.52	1013.16	1013.16	3	1013.15	14.2664	2208	2220	3036.42	2	C120H212N22O63Ct4Nf1	LNASIADLQSQLR	L1TMTN2GlcNAc	5			1.18309	2.30389	0.746459	0.883892	1.0246	1.13052					1.19812	0.730563	0.609895	0.933972	0.88138	1.00683
LAMA5_N2209_N2H7F0S0	O15230	LAMA5	2209	N2H7F0S0	01Y41Y41M(31M21M)61M(31M21M)61M	O15230_LNASIADLQSQLR_L1TMTN2GlcNAc_2209_N2H7F0S0_01Y41Y41M(31M21M)61M(31M21M)61M	41841	88.56	1067.18	1067.18	3	1067.16	15.4562	2208	2220	3198.47	3	C126H222N22O68Ct4Nf1	LNASIADLQSQLR	L1TMTN2GlcNAc	5			0.88322	2.21187	0.917067	0.883876							1.09329	0.539017	0.455572	1.20132
LAMA5_N2209_N2H8F0S0	O15230	LAMA5	2209	N2H8F0S0	01Y41Y41M(31M21M21M)61M(31M21M)61M	O15230_LNASIADLQSQLR_L1TMTN2GlcNAc_2209_N2H8F0S0_01Y41Y41M(31M21M21M)61M(31M21M)61M	41193	87.22	1121.2	1121.2	3	1121.18	13.7005	2208	2220	3360.53	0	C132H232N22O73Ct4Nf1	LNASIADLQSQLR	L1TMTN2GlcNAc	5	0.625804	0.556013	0.930087	0.709166	0.959519	0.720511			0.709662	2.36587	0.585633	0.412262	0.965368	0.655728	0.659891	0.608474			0.50409	0.486823
LAMA5_N2209_N2H9F0S0	O15230	LAMA5	2209	N2H9F0S0	01Y41Y41M(31M21M21M)61M(31M21M)61M21M	O15230_LNASIADLQSQLR_L1TMTN2GlcNAc_2209_N2H9F0S0_01Y41Y41M(31M21M21M)61M(31M21M)61M21M	40859	86.53	1175.21	1175.21	3	1175.2	13.4575	2208	2220	3522.58	1	C138H242N22O78Ct4Nf1	LNASIADLQSQLR	L1TMTN2GlcNAc	5	0.588027	0.560109							0.759873	1.67799	0.744721	0.49108							0.5609	0.50375
LAMA5_N95_N2H5F0S0	O15230	LAMA5	95	N2H5F0S0	01Y41Y41M(31M)61M(31M)61M	O15230_LVGGPVAGGDPNQTIR_L1TMTN12GlcNAc_95_N2H5F0S0_01Y41Y41M(31M)61M(31M)61M	13811	31.22	999.817	999.817	3	999.81	6.69084	84	99	2996.41	12	C120H208N24O59Ct4Nf1	LVGGPVAGGDPNQTIR	L1TMTN12GlcNAc	24	0.84479	1.15787	1.02223	0.847965	1.39283	0.990048	1.00851	1.14711	0.576742	1.09955	0.865865	1.05729	0.727249	1.00293	1.15095	0.766733	1.0293	1.09321	1.08366	1.31796
LAMA5_N3107_N2H5F0S0	O15230	LAMA5	3107	N2H5F0S0	01Y41Y41M(31M)61M(31M)61M	O15230_RLNTTGVSAGCTADLLVGR_R1TMTN3GlcNAcC11Cam_3107_N2H5F0S0_01Y41Y41M(31M)61M(31M)61M	19241	42.32	1136.55	1136.55	3	1136.54	9.16473	3105	3123	3406.61	9	C134H238N30O65S1Ct4Nf1	RLNTTGVSAGCTADLLVGR	R1TMTN3GlcNAcC11Cam	11			0.980224	1.06033	1.08548	0.976938							1.21823	0.973775	1.01742	0.826496
ZNF185_N109_N5H5F1S0	O15231	ZNF185	109	N5H5F1S0	01Y41Y41M(31M41Y(31F)41L31Y41L)61M61Y	O15231_ANGTPK_A1TMTN2GlcNAcK6TMT_109_N5H5F1S0_01Y41Y41M(31M41Y(31F)41L31Y41L)61M61Y	30937	66.21	1006.79	1006.79	3	1006.79	2.0749	108	113	3017.36	0	C116H208N15O67Ct8Nf2	ANGTPK	A1TMTN2GlcNAcK6TMT	5			0.873075	1.16041	1.01436	0.798437							1.29751	0.803416	1.36692	1.34245
GRM6_N611_N2H3F1S0	O15303	GRM6	611	N2H3F1S0	01Y(61F)41Y41M(31M)61M	O15303_YNNTPIVRASGR_Y1TMTN2GlcNAc_611_N2H3F1S0_01Y(61F)41Y41M(31M)61M	21434	46.72	872.756	872.756	3	872.756	0.119592	610	621	2615.25	6	C105H181N23O49Ct4Nf1	YNNTPIVRASGR	Y1TMTN2GlcNAc	5	1.28146	1.08231							0.914623	1.9095	1.05836	1.06265							1.17377	1.6161
GRM6_N611_N2H6F0S0	O15303	GRM6	611	N2H6F0S0	01Y41Y41M(31M)61M(31M21M)61M	O15303_YNNTPIVRASGR_Y1TMTN2GlcNAc_611_N2H6F0S0_01Y41Y41M(31M)61M(31M21M)61M	20916	45.66	986.129	986.129	3	986.123	6.24788	610	621	2955.35	1	C117H201N23O60Ct4Nf1	YNNTPIVRASGR	Y1TMTN2GlcNAc	5	0.852126	0.903461							0.821107	1.49973	0.682707	0.94493							1.19106	0.714928
GRM6_N611_N2H7F0S0	O15303	GRM6	611	N2H7F0S0	01Y41Y41M(31M21M)61M(31M21M)61M	O15303_YNNTPIVRASGR_Y1TMTN2GlcNAc_611_N2H7F0S0_01Y41Y41M(31M21M)61M(31M21M)61M	21493	46.63	1040.15	1040.15	3	1040.14	10.7007	610	621	3117.4	1	C123H211N23O65Ct4Nf1	YNNTPIVRASGR	Y1TMTN2GlcNAc	5							1.0018	1.31016									0.913097	1.05754
GRM6_N611_N2H8F0S0	O15303	GRM6	611	N2H8F0S0	01Y41Y41M(31M21M)61M(31M21M)61M21M	O15303_YNNTPIVRASGR_Y1TMTN2GlcNAc_611_N2H8F0S0_01Y41Y41M(31M21M)61M(31M21M)61M21M	21281	46.48	1094.16	1094.16	3	1094.16	0.211171	610	621	3279.46	2	C129H221N23O70Ct4Nf1	YNNTPIVRASGR	Y1TMTN2GlcNAc	7			1.53413	0.929648	0.812703	0.903241							0.863612	0.880009	0.790882	0.65025
GRM6_N611_N2H9F0S0	O15303	GRM6	611	N2H9F0S0	01Y41Y41M(31M21M21M)61M(31M21M)61M21M	O15303_YNNTPIVRASGR_Y1TMTN2GlcNAc_611_N2H9F0S0_01Y41Y41M(31M21M21M)61M(31M21M)61M21M	20393	44.59	1148.18	1148.18	3	1148.18	3.14773	610	621	3441.51	0	C135H231N23O75Ct4Nf1	YNNTPIVRASGR	Y1TMTN2GlcNAc	6	1.85832	0.784814	1.2544	0.838165	1.13786	1.01296			0.609794	0.897567	0.58342	0.846608	0.68008	0.964018	0.684081	0.793573			0.92883	0.466667
MID1_N226_N2H5F0S0	O15344	MID1	226	N2H5F0S0	01Y41Y41M(31M)61M(31M)61M	O15344_QNLESNLTNLIK_Q1TMTN6GlcNAcK12TMT_226_N2H5F0S0_01Y41Y41M(31M)61M(31M)61M	30223	64.75	1021.51	1021.51	3	1021.51	5.0231	221	232	3061.51	11	C121H220N21O60Ct8Nf2	QNLESNLTNLIK	Q1TMTN6GlcNAcK12TMT	6			0.20657	0.388259	0.495663	0.642305	0.780599	0.388021					0.365354	0.339868	1.0028	0.368021	0.597525	0.463534
MID1_N226_N3H6F0S0	O15344	MID1	226	N3H6F0S0	01Y41Y41M(31M41Y41L)61M(31M)61M	O15344_QNLESNLTNLIK_Q1TMTN6GlcNAcK12TMT_226_N3H6F0S0_01Y41Y41M(31M41Y41L)61M(31M)61M	29785	63.85	1143.22	1143.22	3	1143.22	4.92978	221	232	3426.64	12	C135H243N22O70Ct8Nf2	QNLESNLTNLIK	Q1TMTN6GlcNAcK12TMT	5			0.442422	0.620064	0.631025	0.838736							0.693396	0.698309	1.10398	0.456188
MID1_N226_N4H4F0S0	O15344	MID1	226	N4H4F0S0	01Y41Y41M(31M)61M(21Y41L)61Y	O15344_QNLESNLTNLIK_Q1TMTN6GlcNAcK12TMT_226_N4H4F0S0_01Y41Y41M(31M)61M(21Y41L)61Y	30081	64.46	1102.89	1102.89	3	1102.88	9.47934	221	232	3305.61	3	C131H236N23O65Ct8Nf2	QNLESNLTNLIK	Q1TMTN6GlcNAcK12TMT	6			0.852206	0.58534	0.989361	0.855406							1.06494	0.830819	1.72064	0.745544
MID1_N226_N4H4F1S0	O15344	MID1	226	N4H4F1S0	01Y(61F)41Y41M(31M41Y41L)61M61Y	O15344_QNLESNLTNLIK_Q1TMTN6GlcNAcK12TMT_226_N4H4F1S0_01Y(61F)41Y41M(31M41Y41L)61M61Y	29865	64.02	1151.57	1151.57	3	1151.56	6.26957	221	232	3451.67	0	C137H246N23O69Ct8Nf2	QNLESNLTNLIK	Q1TMTN6GlcNAcK12TMT	5			0.566045	0.732132	0.846131	0.921437	1.15774	0.667322					0.699639	0.666047	1.20871	0.716137	0.650676	0.769724
MID1_N226_N4H5F1S0	O15344	MID1	226	N4H5F1S0	01Y(61F)41Y41M(31M)61M(21Y41L)61Y41L	O15344_QNLESNLTNLIK_Q1TMTN6GlcNAcK12TMT_226_N4H5F1S0_01Y(61F)41Y41M(31M)61M(21Y41L)61Y41L	28176	60.51	904.69	904.438	4	904.437	1.09685	221	232	3613.72	2	C143H256N23O74Ct8Nf2	QNLESNLTNLIK	Q1TMTN6GlcNAcK12TMT	5	0.95211	0.500826							0.583669	0.589843	0.46156	0.375795							0.54117	0.392633
MID1_N226_N4H5F1S1	O15344	MID1	226	N4H5F1S1	01Y(61F)41Y41M(31M41Y41L)61M61Y41L32S	O15344_QNLESNLTNLIK_Q1TMTN6GlcNAcK12TMT_226_N4H5F1S1_01Y(61F)41Y41M(31M41Y41L)61M61Y41L32S	32941	70.28	977.216	977.216	4	977.21	5.2713	221	232	3904.82	0	C154H273N24O82Ct8Nf2	QNLESNLTNLIK	Q1TMTN6GlcNAcK12TMT	6	0.248372	0.295403	0.516607	0.670566	0.63713	0.664138	2.01252	0.490944	0.577027	0.809374	0.425691	0.188862	1.01912	0.425665	1.00828	0.790058	0.727348	0.631405	0.406031	0.56757
GPR37_N222_N4H4F1S0	O15354	GPR37	222	N4H4F1S0	01Y41Y41M(31M41Y(31F)41L)61M61Y	O15354_ALAQNGSLGEGIHEPGGPRR_A1TMTN5GlcNAc_222_N4H4F1S0_01Y41Y41M(31M41Y(31F)41L)61M61Y	22054	48.05	964.205	964.205	4	964.203	1.34506	218	237	3851.79	0	C154H261N35O74Ct4Nf1	ALAQNGSLGEGIHEPGGPRR	A1TMTN5GlcNAc	5			0.589242	0.883913	1.131	0.881521							0.646129	0.533097	1.12535	0.766188
GPR37_N222_N4H5F0S0	O15354	GPR37	222	N4H5F0S0	01Y41Y41M(31M)61M(21Y41L)61Y41L	O15354_ALAQNGSLGEGIHEPGGPRR_A1TMTN5GlcNAc_222_N4H5F0S0_01Y41Y41M(31M)61M(21Y41L)61Y41L	21738	47.4	967.961	968.211	4	968.202	9.46157	218	237	3867.78	3	C154H261N35O75Ct4Nf1	ALAQNGSLGEGIHEPGGPRR	A1TMTN5GlcNAc	8			0.554067	0.672042	0.691214	8.7603							0.510522	0.528122	0.729952	0.362805
GPR37_N222_N4H5F1S0	O15354	GPR37	222	N4H5F1S0	01Y41Y41M(31M)61M(21Y41L21F)61Y41L	O15354_ALAQNGSLGEGIHEPGGPRR_A1TMTN5GlcNAc_222_N4H5F1S0_01Y41Y41M(31M)61M(21Y41L21F)61Y41L	21632	47.19	1004.47	1004.72	4	1004.72	8.3084	218	237	4013.84	0	C160H271N35O79Ct4Nf1	ALAQNGSLGEGIHEPGGPRR	A1TMTN5GlcNAc	5			0.60547	0.665542	0.851126	4.15025							0.625784	0.525355	0.488214	0.375983
GPR37_N222_N4H5F1S1	O15354	GPR37	222	N4H5F1S1	01Y41Y41M(31M(21Y41L32S)41Y31F)61M61M	O15354_ALAQNGSLGEGIHEPGGPRR_A1TMTN5GlcNAc_222_N4H5F1S1_01Y41Y41M(31M(21Y41L32S)41Y31F)61M61M	21403	46.72	1077.76	1077.5	4	1077.49	13.1302	218	237	4304.94	0	C171H288N36O87Ct4Nf1	ALAQNGSLGEGIHEPGGPRR	A1TMTN5GlcNAc	5			0.759035	0.95123	0.943014	1.33468							0.857161	0.804794	0.903871	0.655039
GPR37_N239_N5H3F0S0	O15354	GPR37	239	N5H3F0S0	01Y41Y41M(31M41Y)(41Y)61M61Y	O15354_GNSTNRR_G1TMTN2GlcNAc_239_N5H3F0S0_01Y41Y41M(31M41Y)(41Y)61M61Y	12656	28.66	1268.57	1268.57	2	1268.57	3.2004	238	244	2535.13	0	C95H169N21O54Ct4Nf1	GNSTNRR	G1TMTN2GlcNAc	5							0.832354	1.03384									1.02422	1.37333
GPR37_N239_N5H3F0S0	O15354	GPR37	239	N5H3F0S0	01Y41Y41M(31M41Y)(41Y)61M61Y	O15354_RGNSTNR_R1TMTN3GlcNAc_239_N5H3F0S0_01Y41Y41M(31M41Y)(41Y)61M61Y	12629	28.6	846.057	846.057	3	846.047	11.8764	237	243	2535.13	0	C95H169N21O54Ct4Nf1	RGNSTNR	R1TMTN3GlcNAc	5							0.804032	1.16364									0.8295	1.01628
HDAC3_N270_N5H6F1S1	O15379	HDAC3	270	N5H6F1S1	01Y(61F)41Y41M(31M41Y41L31Y41L)61M61Y41L32S	O15379_LGCFNLSIRGHGECVEYVK_L1TMTC3CamN5GlcNAcC14CamK19TMT_270_N5H6F1S1_01Y(61F)41Y41M(31M41Y41L31Y41L)61M61Y41L32S	35022	74.54	1025.67	1025.47	5	1025.46	9.34317	266	284	5121.27	0	C206H345N36O100S2Ct8Nf2	LGCFNLSIRGHGECVEYVK	L1TMTC3CamN5GlcNAcC14CamK19TMT	5	0.659672	1.01506							0.936322	0.7877	0.947878	1.08527							0.669669	0.888055
SIGLEC5_N210_N4H5F1S2	O15389	SIGLEC5	210	N4H5F1S2	01Y(61F)41Y41M(31M)61M(21Y41L32S)61Y41L32S	O15389_SSELTLTPRPEDHGTNLTCQMK_S1TMTN16GlcNAcC19CamK22TMT_210_N4H5F1S2_01Y(61F)41Y41M(31M)61M(21Y41L32S)61Y41L32S	30140	64.33	1066.28	1066.08	5	1066.08	-0.92935	195	216	5324.35	0	C209H358N39O107S2Ct8Nf2	SSELTLTPRPEDHGTNLTCQMK	S1TMTN16GlcNAcC19CamK22TMT	5							1.1199	0.751578									1.22341	1.15261
IPO8_N281_N4H5F1S0	O15397	IPO8	281	N4H5F1S0	01Y(61F)41Y41M(31M41Y41L)61M61Y41L	O15397_LFERYGSPGNVTK_L1TMTN10GlcNAcK13TMT_281_N4H5F1S0_01Y(61F)41Y41M(31M41Y41L)61M61Y41L	49044	103.31	1232.58	1232.58	3	1232.58	1.77847	272	284	3694.72	0	C150H255N24O73Ct8Nf2	LFERYGSPGNVTK	L1TMTN10GlcNAcK13TMT	5			1.1624	1.1879	0.903099	0.888187							1.07471	1.03485	1.08513	0.767042
IPO8_N281_N4H5F1S1	O15397	IPO8	281	N4H5F1S1	01Y(61F)41Y41M(31M41Y41L)61M61Y41L32S	O15397_LFERYGSPGNVTK_L1TMTN10GlcNAcK13TMT_281_N4H5F1S1_01Y(61F)41Y41M(31M41Y41L)61M61Y41L32S	50288	105.62	997.714	997.714	4	997.711	2.69138	272	284	3985.82	0	C161H272N25O81Ct8Nf2	LFERYGSPGNVTK	L1TMTN10GlcNAcK13TMT	5							1.11449	0.77758									0.876846	1.22015
TOX3_N279_N4H5F1S1	O15405	TOX3	279	N4H5F1S1	01Y(61F)41Y41M(31M)61M(21Y41L32S)61Y41L	O15405_GQNPNATFGEVSK_G1TMTN5GlcNAcK13TMT_279_N4H5F1S1_01Y(61F)41Y41M(31M)61M(21Y41L32S)61Y41L	44018	92.78	967.696	967.697	4	967.683	14.7048	275	287	3866.71	1	C152H259N24O82Ct8Nf2	GQNPNATFGEVSK	G1TMTN5GlcNAcK13TMT	5							0.639294	0.602894									1.25969	1.25014
TOX3_N279_N4H5F1S2	O15405	TOX3	279	N4H5F1S2	01Y(61F)41Y41M(31M)61M(21Y41L32S)61Y41L32S	O15405_GQNPNATFGEVSK_G1TMTN5GlcNAcK13TMT_279_N4H5F1S2_01Y(61F)41Y41M(31M)61M(21Y41L32S)61Y41L32S	47904	100.74	1040.73	1040.72	4	1040.71	15.6163	275	287	4157.81	0	C163H276N25O90Ct8Nf2	GQNPNATFGEVSK	G1TMTN5GlcNAcK13TMT	5							0.556593	0.427096									1.09489	1.20186
TOX3_N279_N4H6F2S1	O15405	TOX3	279	N4H6F2S1	01Y(61F)41Y41M(31M(21Y(31F)41L32S)41Y41L)61M61M	O15405_GQNPNATFGEVSK_G1TMTN5GlcNAcK13TMT_279_N4H6F2S1_01Y(61F)41Y41M(31M(21Y(31F)41L32S)41Y41L)61M61M	47721	100.6	1044.98	1044.98	4	1044.96	16.3218	275	287	4174.82	2	C164H279N24O91Ct8Nf2	GQNPNATFGEVSK	G1TMTN5GlcNAcK13TMT	6			0.440032	0.996739	0.753922	0.980386							0.724657	2.07698	1.32806	0.960901
TOX3_N279_N5H5F1S0	O15405	TOX3	279	N5H5F1S0	01Y(61F)41Y41M(31M41Y41L31Y)61M61Y41L	O15405_GQNPNATFGEVSK_G1TMTN5GlcNAcK13TMT_279_N5H5F1S0_01Y(61F)41Y41M(31M41Y41L31Y)61M61Y41L	39303	83.36	945.511	945.692	4	945.679	13.4162	275	287	3778.69	0	C149H255N24O79Ct8Nf2	GQNPNATFGEVSK	G1TMTN5GlcNAcK13TMT	6			0.615984	1.11546	2.17028	0.497391	0.925586	1.61501					0.744094	0.757439	0.618531	0.516847	0.931253	0.686009
ABCC3_N750_N4H5F3S0	O15438	ABCC3	750	N4H5F3S0	01Y41Y41M(31M)61M(21Y(31F)41L21F)61Y(31F)41L	O15438_GINLSGGQRQR_G1TMTN3GlcNAc_750_N4H5F3S0_01Y41Y41M(31M)61M(21Y(31F)41L21F)61Y(31F)41L	29650	63.32	869.893	869.893	4	869.897	-4.59679	748	758	3475.56	0	C135H237N25O75Ct4Nf1	GINLSGGQRQR	G1TMTN3GlcNAc	5							1.36983	0.814642									1.1382	1.02426
ABCC4_N1176_N4H5F0S1	O15439	ABCC4	1176	N4H5F0S1	01Y41Y41M(31M)61M(21Y41L32S)61Y41L	O15439_MDTELAESGSNFSVGQR_M1TMTN11GlcNAc_1176_N4H5F0S1_01Y41Y41M(31M)61M(21Y41L32S)61Y41L	30525	65.32	993.933	993.933	4	993.921	11.8263	1166	1182	3970.66	0	C155H258N28O85S1Ct4Nf1	MDTELAESGSNFSVGQR	M1TMTN11GlcNAc	6	0.423732	1.79326	0.343098	0.935479	1.41903	0.89641			0.242951	1.25696	1.39969	0.686736	0.969948	0.787469	2.23275	0.99211			0.677707	2.3666
ABCC4_N754_N2H9F0S0	O15439	ABCC4	754	N2H9F0S0	01Y41Y41M(31M21M21M)61M(31M21M)61M21M	O15439_QSMLNVTVNGGGNVTEK_Q1TMTN13GlcNAcK17TMT_754_N2H9F0S0_01Y41Y41M(31M21M21M)61M(31M21M)61M21M	35075	74.44	1358.28	1358.28	3	1358.28	2.20961	742	758	4070.82	1	C157H279N26O86S1Ct8Nf2	QSMLNVTVNGGGNVTEK	Q1TMTN13GlcNAcK17TMT	5							1.28969	6.57075									0.678973	0.830493
ABCC4_N746_N2H9F0S0	O15439	ABCC4	746	N2H9F0S0	01Y41Y41M(31M21M21M)61M(31M21M)61M21M	O15439_QSMLNVTVNGGGNVTEK_Q1TMTN5GlcNAcK17TMT_746_N2H9F0S0_01Y41Y41M(31M21M21M)61M(31M21M)61M21M	35075	74.44	1358.28	1358.28	3	1358.28	2.20961	742	758	4070.82	1	C157H279N26O86S1Ct8Nf2	QSMLNVTVNGGGNVTEK	Q1TMTN5GlcNAcK17TMT	5							1.28969	6.57075									0.678973	0.830493
TLR3_N247_N2H7F0S0	O15455	TLR3	247	N2H7F0S0	01Y41Y41M(31M)61M(31M21M)61M21M	O15455_LCLELANTSIR_L1TMTC2CamN7GlcNAc_247_N2H7F0S0_01Y41Y41M(31M)61M(31M21M)61M21M	21718	47.36	1020.81	1020.81	3	1020.8	6.61928	241	251	3059.38	4	C120H213N19O65S1Ct4Nf1	LCLELANTSIR	L1TMTC2CamN7GlcNAc	5			0.753192	1.11615	1.50768	0.82477							0.798662	1.07666	1.45235	0.728209
P4HA2_N264_N2H6F0S0	O15460	P4HA2	264	N2H6F0S0	01Y41Y41M(31M)61M(31M21M)61M	O15460_TLTNQTEAELATPEGIYERPVDYLPER_T1TMTN4GlcNAc_264_N2H6F0S0_01Y41Y41M(31M)61M(31M21M)61M	30571	65.41	1179.56	1179.56	4	1179.55	10.6155	261	287	4713.18	3	C196H320N38O90Ct4Nf1	TLTNQTEAELATPEGIYERPVDYLPER	T1TMTN4GlcNAc	13	1.16404	0.945615	0.895771	0.901349	1.41788	1.13427	0.790181	0.539843		0.78972	0.913444	1.0246	0.943673		1.32198	0.708739	0.746628	0.710954	0.882878	0.737682
RGS16_N54_N4H3F0S0	O15492	RGS16	54	N4H3F0S0	01Y41Y41M(31M)61M(21Y)61Y	O15492_ENRNFSEDVLGWR_E1TMTN4GlcNAc_54_N4H3F0S0_01Y41Y41M(31M)61M(21Y)61Y	5243	13.99	1050.81	1050.81	3	1050.81	0.632258	51	63	3149.41	4	C128H207N27O60Ct4Nf1	ENRNFSEDVLGWR	E1TMTN4GlcNAc	6			1.19589	1.7305	0.403922	1.02309							1.21737	2.68944	0.666907	1.28793
INSIG1_N39_N3H3F1S0	O15503	INSIG1	39	N3H3F1S0	01Y(61F)41Y41M(31M)61M61Y	O15503_VGEMINVSVSGPSLLAAHGAPDADPAPR_V1TMTN6GlcNAc_39_N3H3F1S0_01Y(61F)41Y41M(31M)61M61Y	28562	61.1	1051	1051	4	1051	-0.933557	34	61	4198.99	8	C173H290N38O75S1Ct4Nf1	VGEMINVSVSGPSLLAAHGAPDADPAPR	V1TMTN6GlcNAc	6							1.81895	1.04385									1.86782	1.02192
POLR2D_N66_N2H6F0S0	O15514	POLR2D	66	N2H6F0S0	01Y41Y41M(31M)61M(31M21M)61M	O15514_TLNYTARFSR_T1TMTN3GlcNAc_66_N2H6F0S0_01Y41Y41M(31M)61M(31M21M)61M	10433	24.39	946.429	946.429	3	946.433	-3.55719	64	73	2836.28	1	C114H192N20O58Ct4Nf1	TLNYTARFSR	T1TMTN3GlcNAc	5			1.49482	0.857567	1.54169	0.79836	0.859757	0.869358					1.71242	1.01828	0.907681	1.08693	0.927838	0.76196
ASAP2_N651_N4H5F1S1	O43150	ASAP2	651	N4H5F1S1	01Y41Y41M(31M)61M(21Y(31F)41L32S)61Y41L	O43150_ASIEIANESGETPLDIAK_A1TMTN7GlcNAcK18TMT_651_N4H5F1S1_01Y41Y41M(31M)61M(21Y(31F)41L32S)61Y41L	28276	60.51	1460.01	1460.01	3	1460.01	0.216732	645	662	4376.01	0	C174H302N27O92Ct8Nf2	ASIEIANESGETPLDIAK	A1TMTN7GlcNAcK18TMT	5							0.889586	0.603666									1.23066	1.26848
ASAP2_N651_N4H6F2S0	O43150	ASAP2	651	N4H6F2S0	01Y41Y41M(31M(21Y(31F)41L)41Y(31F)41L)61M61M	O43150_ASIEIANESGETPLDIAK_A1TMTN7GlcNAcK18TMT_651_N4H6F2S0_01Y41Y41M(31M(21Y(31F)41L)41Y(31F)41L)61M61M	28585	61.4	1099.51	1099.51	4	1099.51	-2.30187	645	662	4393.02	0	C175H305N26O93Ct8Nf2	ASIEIANESGETPLDIAK	A1TMTN7GlcNAcK18TMT	5			0.402694	1.15879	1.18575	0.859044							0.617608	0.789206	1.29595	0.797763
PLXNB1_N1253_N4H5F0S1	O43157	PLXNB1	1253	N4H5F0S1	01Y41Y41M(31M(21Y41L32S)41Y)61M61M	O43157_YTLDPNITSAGPTK_Y1TMTN6GlcNAcK14TMT_1253_N4H5F0S1_01Y41Y41M(31M(21Y41L32S)41Y)61M61M	33116	70.68	963.71	963.448	4	963.445	3.27772	1248	1261	3849.76	3	C154H264N23O80Ct8Nf2	YTLDPNITSAGPTK	Y1TMTN6GlcNAcK14TMT	5			1.04035	0.573415	0.841459	0.878797							1.16678	0.993498	0.985629	0.720968
PLXNB1_N1253_N4H5F0S1	O43157	PLXNB1	1253	N4H5F0S1	01Y41Y41M(31M)61M(21Y41L32S)61Y41L	O43157_YTLDPNITSAGPTK_Y1TMTN6GlcNAcK14TMT_1253_N4H5F0S1_01Y41Y41M(31M)61M(21Y41L32S)61Y41L	35329	75.21	963.452	963.452	4	963.445	7.52224	1248	1261	3849.76	2	C154H264N23O80Ct8Nf2	YTLDPNITSAGPTK	Y1TMTN6GlcNAcK14TMT	5			1.55122	0.826481	1.13764	0.894829							1.30431	2.05758	1.31965	0.887889
PLXNB1_N1253_N4H5F0S2	O43157	PLXNB1	1253	N4H5F0S2	01Y41Y41M(31M)61M(21Y41L32S)61Y41L32S	O43157_YTLDPNITSAGPTK_Y1TMTN6GlcNAcK14TMT_1253_N4H5F0S2_01Y41Y41M(31M)61M(21Y41L32S)61Y41L32S	29131	62.52	1036.23	1036.48	4	1036.47	6.87851	1248	1261	4140.85	3	C165H281N24O88Ct8Nf2	YTLDPNITSAGPTK	Y1TMTN6GlcNAcK14TMT	5			1.00113	0.990837	1.07367	0.827713							1.01497	1.12648	1.12814	0.842067
PLXNB1_N1253_N4H5F0S2	O43157	PLXNB1	1253	N4H5F0S2	01Y41Y41M(31M41Y41L32S)61M61Y41L32S	O43157_YTLDPNITSAGPTK_Y1TMTN6GlcNAcK14TMT_1253_N4H5F0S2_01Y41Y41M(31M41Y41L32S)61M61Y41L32S	36136	76.87	1036.23	1036.47	4	1036.47	-0.894654	1248	1261	4140.85	3	C165H281N24O88Ct8Nf2	YTLDPNITSAGPTK	Y1TMTN6GlcNAcK14TMT	5			0.863748	0.752225	1.14579	0.942802							0.839496	1.58237	0.934611	1.01715
SIPA1L1_N820_N3H6F0S0	O43166	SIPA1L1	820	N3H6F0S0	01Y41Y41M(31M41Y41L)61M(31M)61M	O43166_NVTNTPIDPSGK_N1GlcNAc@TMTK12TMT_820_N3H6F0S0_01Y41Y41M(31M41Y41L)61M(31M)61M	34939	74.37	1095.18	1095.18	3	1095.18	5.11749	820	831	3282.51	12	C128H227N20O69Ct8Nf2	NVTNTPIDPSGK	N1GlcNAc@TMTK12TMT	5	0.931855	0.851039							4.05359	0.814396	0.823862	1.31668							1.48487	0.726356
SIPA1L1_N127_N4H5F0S2	O43166	SIPA1L1	127	N4H5F0S2	01Y41Y41M(31M)61M(21Y41L32S)61Y41L32S	O43166_SSPVSQGSSVSLNSNDSAMLK_S1TMTN15GlcNAcK21TMT_127_N4H5F0S2_01Y41Y41M(31M)61M(21Y41L32S)61Y41L32S	48815	102.84	1191.04	1190.8	4	1190.78	14.61	113	133	4758.1	0	C184H320N33O100S1Ct8Nf2	SSPVSQGSSVSLNSNDSAMLK	S1TMTN15GlcNAcK21TMT	5			0.973964	0.524506	0.311742	0.48991	1.6558	2.13249					0.446733	0.960377	0.968584	0.495932	0.55022	1.08541
SIPA1L1_N127_N4H5F2S1	O43166	SIPA1L1	127	N4H5F2S1	01Y(61F)41Y41M(31M41Y(31F)41L)61M61Y41L32S	O43166_SSPVSQGSSVSLNSNDSAMLK_S1TMTN15GlcNAcK21TMT_127_N4H5F2S1_01Y(61F)41Y41M(31M41Y(31F)41L)61M61Y41L32S	48774	102.74	1191.05	1191.05	4	1191.04	8.88502	113	133	4759.12	0	C185H323N32O100S1Ct8Nf2	SSPVSQGSSVSLNSNDSAMLK	S1TMTN15GlcNAcK21TMT	5	0.61253	0.688987							14.6818	0.539671	0.480584	1.88041							1.71516	0.598074
SIPA1L1_N127_N4H5F3S0	O43166	SIPA1L1	127	N4H5F3S0	01Y41Y41M(31M)61M(21Y(31F)41L21F)61Y(31F)41L	O43166_SSPVSQGSSVSLNSNDSAMLK_S1TMTN15GlcNAcK21TMT_127_N4H5F3S0_01Y41Y41M(31M)61M(21Y(31F)41L21F)61Y(31F)41L	45415	95.86	1154.53	1154.79	4	1154.78	9.78144	113	133	4614.08	0	C180H316N31O96S1Ct8Nf2	SSPVSQGSSVSLNSNDSAMLK	S1TMTN15GlcNAcK21TMT	5	0.494246	0.956671							8.777	0.712341	0.633078	1.44709							1.52896	0.737429
ZBTB24_N189_N4H5F0S0	O43167	ZBTB24	189	N4H5F0S0	01Y41Y41M(31M(21Y41L)41Y)61M61M	O43167_VNNSVQNRQNFVVK_V1TMTN2GlcNAcK14TMT_189_N4H5F0S0_01Y41Y41M(31M(21Y41L)41Y)61M61M	29119	62.24	932.952	932.701	4	932.702	-0.732566	188	201	3726.78	2	C148H259N30O71Ct8Nf2	VNNSVQNRQNFVVK	V1TMTN2GlcNAcK14TMT	5							1.20072	1.30398									1.40617	1.2644
CYB5B_N116_N2H3F1S0	O43169	CYB5B	116	N2H3F1S0	01Y(61F)41Y41M(31M)61M	O43169_DPSKNDTCK_D1TMTK4TMTN5GlcNAcC8CamK9TMT_116_N2H3F1S0_01Y(61F)41Y41M(31M)61M	4807	13.15	931.119	931.119	3	931.115	4.3747	112	120	2790.33	11	C105H196N18O53S1Ct12Nf3	DPSKNDTCK	D1TMTK4TMTN5GlcNAcC8CamK9TMT	5			0.826412	0.970872	0.866458	0.89661	0.779279	0.80969					0.830188	0.680917	0.786806	0.787343	0.77755	0.918981
ST8SIA3_N93_N2H7F0S0	O43173	ST8SIA3	93	N2H7F0S0	01Y41Y41M(31M21M)61M(31M21M)61M	O43173_FNRTAFLHQR_F1TMTN2GlcNAc_93_N2H7F0S0_01Y41Y41M(31M21M)61M(31M21M)61M	21718	47.36	1020.81	1020.81	3	1020.8	7.29523	92	101	3059.38	4	C124H205N23O61Ct4Nf1	FNRTAFLHQR	F1TMTN2GlcNAc	5			0.753192	1.11615	1.50768	0.82477							0.798662	1.07666	1.45235	0.728209
NDUFS4_N163_N2H9F0S0	O43181	NDUFS4	163	N2H9F0S0	01Y41Y41M(31M21M21M)61M(31M21M)61M21M	O43181_SYGANFSWNK_S1TMTN5GlcNAcK10TMT_163_N2H9F0S0_01Y41Y41M(31M21M21M)61M(31M21M)61M21M	6797	17.1	1166.51	1166.51	3	1166.5	3.71349	159	168	3496.49	2	C140H229N18O75Ct8Nf2	SYGANFSWNK	S1TMTN5GlcNAcK10TMT	5	1.90363	0.613273							0.557501	0.499405	0.589123	0.527009							0.399166	0.299587
MSH5_N109_N2H5F0S0	O43196	MSH5	109	N2H5F0S0	01Y41Y41M(31M)61M(31M)61M	O43196_QDENMTRFLGK_Q1TMTN4GlcNAcK11TMT_109_N2H5F0S0_01Y41Y41M(31M)61M(31M)61M	5080	13.71	754.348	754.348	4	754.354	-8.55505	106	116	3013.4	11	C118H208N21O58S1Ct8Nf2	QDENMTRFLGK	Q1TMTN4GlcNAcK11TMT	5	1.73189	1.00438							1.38857	1.39739	0.74339	1.01891							1.06231	1.2441
TREH_N369_N2H5F0S0	O43280	TREH	369	N2H5F0S0	01Y41Y41M(31M)61M(31M)61M	O43280_LGNDSQATK_L1TMTN3GlcNAcK9TMT_369_N2H5F0S0_01Y41Y41M(31M)61M(31M)61M	12104	27.54	870.074	870.406	3	870.409	-3.38826	367	375	2608.21	6	C99H181N16O55Ct8Nf2	LGNDSQATK	L1TMTN3GlcNAcK9TMT	5							1.06715	1.15377									1.1852	1.16032
TREH_N369_N2H7F0S0	O43280	TREH	369	N2H7F0S0	01Y41Y41M(31M)61M(31M21M)61M21M	O43280_LGNDSQATK_L1TMTN3GlcNAcK9TMT_369_N2H7F0S0_01Y41Y41M(31M)61M(31M21M)61M21M	11251	26.03	978.438	978.438	3	978.444	-6.14307	367	375	2932.32	1	C111H201N16O65Ct8Nf2	LGNDSQATK	L1TMTN3GlcNAcK9TMT	5	1.14494	1.1923							1.29734	1.19172	1.16583	1.33601							1.24061	1.45704
TREH_N369_N3H4F0S0	O43280	TREH	369	N3H4F0S0	01Y41Y41M(31M)61M61Y41L	O43280_LGNDSQATK_L1TMTN3GlcNAcK9TMT_369_N3H4F0S0_01Y41Y41M(31M)61M61Y41L	12543	28.67	884.084	884.084	3	884.084	-0.33883	367	375	2649.24	1	C101H184N17O55Ct8Nf2	LGNDSQATK	L1TMTN3GlcNAcK9TMT	5			1.82932	1.06155	1.05235	0.766775	1.18414	1.16547					1.51118	1.03532	1.13942	0.945371	1.35851	1.40727
TREH_N369_N3H4F0S1	O43280	TREH	369	N3H4F0S1	01Y41Y41M(31M)61M61Y41L32S	O43280_LGNDSQATK_L1TMTN3GlcNAcK9TMT_369_N3H4F0S1_01Y41Y41M(31M)61M61Y41L32S	15293	34.26	981.113	981.113	3	981.116	-3.42671	367	375	2940.33	19	C112H201N18O63Ct8Nf2	LGNDSQATK	L1TMTN3GlcNAcK9TMT	7				0.798114	0.835724	0.891941	1.15102	0.947753					1.03994	0.82107	1.36603	0.975063	1.97203	2.39016
TREH_N369_N3H5F0S0	O43280	TREH	369	N3H5F0S0	01Y41Y41M(31M41Y)61M(31M)61M	O43280_LGNDSQATK_L1TMTN3GlcNAcK9TMT_369_N3H5F0S0_01Y41Y41M(31M41Y)61M(31M)61M	12263	27.86	938.158	938.102	3	938.102	0.423187	367	375	2811.29	2	C107H194N17O60Ct8Nf2	LGNDSQATK	L1TMTN3GlcNAcK9TMT	7							1.33863	1.04054									1.70228	1.75398
TREH_N369_N3H6F0S1	O43280	TREH	369	N3H6F0S1	01Y41Y41M(31M41Y41L32S)61M(31M)61M	O43280_LGNDSQATK_L1TMTN3GlcNAcK9TMT_369_N3H6F0S1_01Y41Y41M(31M41Y41L32S)61M(31M)61M	14535	32.72	1089.15	1089.15	3	1089.15	-2.87065	367	375	3264.44	20	C124H221N18O73Ct8Nf2	LGNDSQATK	L1TMTN3GlcNAcK9TMT	6			0.959346	0.962547	1.2578	1.02179	1.31061	1.06853					1.06698	1.15868	1.77968	0.960832	2.01675	2.30462
TREH_N369_N4H5F0S1	O43280	TREH	369	N4H5F0S1	01Y41Y41M(31M(21Y41L32S)41Y)61M61M	O43280_LGNDSQATK_L1TMTN3GlcNAcK9TMT_369_N4H5F0S1_01Y41Y41M(31M(21Y41L32S)41Y)61M61M	14533	32.71	1102.83	1102.83	3	1102.83	-1.15195	367	375	3305.47	5	C126H224N19O73Ct8Nf2	LGNDSQATK	L1TMTN3GlcNAcK9TMT	5			1.2007	0.672164	2.06078	0.651298							0.926006	0.93672	1.53817	0.986994
SRGAP3_N505_N2H5F0S0	O43295	SRGAP3	505	N2H5F0S0	01Y41Y41M(31M)61M(31M)61M	O43295_LFNGSMEAFIK_L1TMTN3GlcNAcK11TMT_505_N2H5F0S0_01Y41Y41M(31M)61M(31M)61M	26801	57.49	978.134	978.134	3	978.132	1.26877	503	513	2931.38	14	C120H206N17O55S1Ct8Nf2	LFNGSMEAFIK	L1TMTN3GlcNAcK11TMT	6							1.19792	3.17538									0.820193	0.985487
SRGAP3_N505_N2H6F0S0	O43295	SRGAP3	505	N2H6F0S0	01Y41Y41M(31M)61M(31M21M)61M	O43295_LFNGSMEAFIK_L1TMTN3GlcNAcK11TMT_505_N2H6F0S0_01Y41Y41M(31M)61M(31M21M)61M	26800	57.75	1032.16	1032.16	3	1032.15	5.13056	503	513	3093.44	1	C126H216N17O60S1Ct8Nf2	LFNGSMEAFIK	L1TMTN3GlcNAcK11TMT	5			1.02379	0.75797	1.32846	0.713377							0.558836	0.570152	0.808565	0.562856
SRGAP3_N505_N2H7F0S0	O43295	SRGAP3	505	N2H7F0S0	01Y41Y41M(31M)61M(31M21M)61M21M	O43295_LFNGSMEAFIK_L1TMTN3GlcNAcK11TMT_505_N2H7F0S0_01Y41Y41M(31M)61M(31M21M)61M21M	25655	55.36	1086.17	1086.17	3	1086.17	2.37172	503	513	3255.49	2	C132H226N17O65S1Ct8Nf2	LFNGSMEAFIK	L1TMTN3GlcNAcK11TMT	5	4.0499	0.512866	0.911948	0.592875	1.46501	0.76062	1.01839	1.07288	0.944308	0.658781	0.601979	0.60867	0.422271	0.450703	0.503588	0.390235	0.598283	0.587076	0.72013	0.404141
SRGAP3_N505_N3H5F1S0	O43295	SRGAP3	505	N3H5F1S0	01Y41Y41M(31M41Y(31F)41L)61M61M	O43295_LFNGSMEAFIK_L1TMTN3GlcNAcK11TMT_505_N3H5F1S0_01Y41Y41M(31M41Y(31F)41L)61M61M	25949	55.96	1094.51	1094.51	3	1094.51	-2.22175	503	513	3280.52	0	C134H229N18O64S1Ct8Nf2	LFNGSMEAFIK	L1TMTN3GlcNAcK11TMT	7	0.942373	1.11703							0.919616	0.980722	1.0625	1.08215							0.825604	1.15552
SRGAP3_N505_N3H5F1S1	O43295	SRGAP3	505	N3H5F1S1	01Y(61F)41Y41M(31M41Y41L32S)61M61M	O43295_LFNGSMEAFIK_L1TMTN3GlcNAcK11TMT_505_N3H5F1S1_01Y(61F)41Y41M(31M41Y41L32S)61M61M	29744	63.72	1191.54	1191.54	3	1191.54	0.359401	503	513	3571.62	5	C145H246N19O72S1Ct8Nf2	LFNGSMEAFIK	L1TMTN3GlcNAcK11TMT	5	1.37559	1.10061							0.718796	1.26939	0.908201	1.34069							0.727497	0.870095
SRGAP3_N505_N3H6F0S0	O43295	SRGAP3	505	N3H6F0S0	01Y41Y41M(31M41Y41L)61M(31M)61M	O43295_LFNGSMEAFIK_L1TMTN3GlcNAcK11TMT_505_N3H6F0S0_01Y41Y41M(31M41Y41L)61M(31M)61M	25707	55.46	825.134	825.134	4	825.134	-0.0431701	503	513	3296.52	10	C134H229N18O65S1Ct8Nf2	LFNGSMEAFIK	L1TMTN3GlcNAcK11TMT	5	1.04254	0.942346					1.20736	0.828581	0.925069	1.06127	0.964756	1.0303					1.15651	1.30557	0.75124	1.01606
SRGAP3_N505_N3H6F0S1	O43295	SRGAP3	505	N3H6F0S1	01Y41Y41M(31M41Y41L32S)61M(31M)61M	O43295_LFNGSMEAFIK_L1TMTN3GlcNAcK11TMT_505_N3H6F0S1_01Y41Y41M(31M41Y41L32S)61M(31M)61M	30444	65.2	897.915	897.915	4	897.908	7.1754	503	513	3587.61	17	C145H246N19O73S1Ct8Nf2	LFNGSMEAFIK	L1TMTN3GlcNAcK11TMT	5			0.83641	1.03642	0.985892	1.07834	1.27761	1.13551					0.949525	1.00392	0.909469	0.717354	0.990448	0.900458
SRGAP3_N505_N3H6F1S0	O43295	SRGAP3	505	N3H6F1S0	01Y(61F)41Y41M(31M41Y41L)61M(31M)61M	O43295_LFNGSMEAFIK_L1TMTN3GlcNAcK11TMT_505_N3H6F1S0_01Y(61F)41Y41M(31M41Y41L)61M(31M)61M	25698	55.45	1148.53	1148.53	3	1148.53	0.616638	503	513	3442.57	7	C140H239N18O69S1Ct8Nf2	LFNGSMEAFIK	L1TMTN3GlcNAcK11TMT	5	1.13855	1.15232							1.10506	1.10672	0.969014	0.975444							1.43784	0.911842
SRGAP3_N505_N3H6F1S1	O43295	SRGAP3	505	N3H6F1S1	01Y(61F)41Y41M(31M41Y41L32S)61M(31M)61M	O43295_LFNGSMEAFIK_L1TMTN3GlcNAcK11TMT_505_N3H6F1S1_01Y(61F)41Y41M(31M41Y41L32S)61M(31M)61M	29459	63.14	934.422	934.422	4	934.423	-0.371051	503	513	3733.67	2	C151H256N19O77S1Ct8Nf2	LFNGSMEAFIK	L1TMTN3GlcNAcK11TMT	5	1.19071	0.933908	0.724502	0.940284	0.862865	0.740519	1.24371	0.861394	1.46655	1.49198	0.959623	1.19124	0.690473	0.810402	1.10117	0.869609	1.39812	0.841172	0.657623	1.07866
SRGAP3_N505_N3H6F2S0	O43295	SRGAP3	505	N3H6F2S0	01Y41Y41M(31M21Y(31F)41L21F)61M(31M)61M	O43295_LFNGSMEAFIK_L1TMTN3GlcNAcK11TMT_505_N3H6F2S0_01Y41Y41M(31M21Y(31F)41L21F)61M(31M)61M	30017	64.33	898.162	898.162	4	898.163	-1.77121	503	513	3588.63	7	C146H249N18O73S1Ct8Nf2	LFNGSMEAFIK	L1TMTN3GlcNAcK11TMT	6			0.756964	0.6965	0.876892	0.831977							0.674861	0.912331	0.622943	0.752963
CCP110_N257_N2H9F0S0	O43303	CCP110	257	N2H9F0S0	01Y41Y41M(31M21M21M31G)61M(31M21M)61M	O43303_IVNESHLDK_I1TMTN3GlcNAcK9TMT_257_N2H9F0S0_01Y41Y41M(31M21M21M31G)61M(31M21M)61M	11104	25.73	1126.85	1126.85	3	1126.84	10.0855	255	263	3377.51	0	C131H232N17O75Ct8Nf2	IVNESHLDK	I1TMTN3GlcNAcK9TMT	7	1.06953	0.830994					0.797901	0.957084	0.878854	0.827176	0.767501	0.869771					0.863671	1.03661	1.31542	0.656014
ADCY6_N418_N4H5F1S0	O43306	ADCY6	418	N4H5F1S0	01Y(61F)41Y41M(31M41Y41L)(41Y)61M61M	O43306_LAAENHCLR_L1TMTN5GlcNAcC7Cam_418_N4H5F1S0_01Y(61F)41Y41M(31M41Y41L)(41Y)61M61M	30055	64.15	1027.79	1028.13	3	1028.12	11.7187	414	422	3081.34	0	C120H207N21O65S1Ct4Nf1	LAAENHCLR	L1TMTN5GlcNAcC7Cam	6							0.924242	0.692735									1.40506	1.24663
ADCY6_N418_N4H5F1S1	O43306	ADCY6	418	N4H5F1S1	01Y(61F)41Y41M(31M41Y41L)61M61Y41L32S	O43306_LAAENHCLR_L1TMTN5GlcNAcC7Cam_418_N4H5F1S1_01Y(61F)41Y41M(31M41Y41L)61M61Y41L32S	34549	73.62	1125.16	1125.16	3	1125.15	11.2944	414	422	3372.43	0	C131H224N22O73S1Ct4Nf1	LAAENHCLR	L1TMTN5GlcNAcC7Cam	5			1.01022	0.904629	0.741869	0.718439							1.06673	0.93673	1.14803	0.869854
CTIF_N85_N4H5F0S2	O43310	CTIF	85	N4H5F0S2	01Y41Y41M(31M)61M(21Y41L32S)61Y41L32S	O43310_APPQQNGSK_A1TMTN6GlcNAcK9TMT_85_N4H5F0S2_01Y41Y41M(31M)61M(21Y41L32S)61Y41L32S	50058	105.39	1197.86	1197.53	3	1197.53	0.704929	80	88	3589.57	0	C138H240N21O79Ct8Nf2	APPQQNGSK	A1TMTN6GlcNAcK9TMT	5			1.04673	0.773591	1.12537	0.979309							0.962	1.31952	0.845941	0.621336
CTIF_N85_N4H5F1S1	O43310	CTIF	85	N4H5F1S1	01Y(61F)41Y41M(31M41Y41L)61M61Y41L32S	O43310_APPQQNGSK_A1TMTN6GlcNAcK9TMT_85_N4H5F1S1_01Y(61F)41Y41M(31M41Y41L)61M61Y41L32S	48657	102.5	1149.18	1149.18	3	1149.18	3.08004	80	88	3444.53	0	C133H233N20O75Ct8Nf2	APPQQNGSK	A1TMTN6GlcNAcK9TMT	5	1.25504	0.995647							0.915572	0.875436	0.798638	1.03023							1.83404	0.880275
MAP3K7_N563_N4H5F1S0	O43318	MAP3K7	563	N4H5F1S0	01Y41Y41M(31M41Y(31F)41L)61M61Y41L	O43318_DQQNTSRLVQEHK_D1TMTN4GlcNAcK13TMT_563_N4H5F1S0_01Y41Y41M(31M41Y(31F)41L)61M61Y41L	33986	72.21	1270.92	1270.92	3	1270.92	-1.61362	560	572	3809.76	0	C148H260N29O77Ct8Nf2	DQQNTSRLVQEHK	D1TMTN4GlcNAcK13TMT	5							1.3108	1.09468									1.3037	1.02263
COCH_N221_N4H5F0S0	O43405	COCH	221	N4H5F0S0	01Y41Y41M(31M)61M(21Y41L)61Y41L	O43405_NFTSAK_N1GlcNAc@TMTK6TMT_221_N4H5F0S0_01Y41Y41M(31M)61M(21Y41L)61Y41L	6840	17.18	917.094	917.094	3	917.088	7.02133	221	226	2748.25	3	C107H189N14O59Ct8Nf2	NFTSAK	N1GlcNAc@TMTK6TMT	6			0.996067	1.04642	0.745848	1.04822							0.884644	0.931786	0.77818	1.06774
COCH_N221_N4H5F0S1	O43405	COCH	221	N4H5F0S1	01Y41Y41M(31M)61M(21Y41L32S)61Y41L	O43405_NFTSAK_N1GlcNAc@TMTK6TMT_221_N4H5F0S1_01Y41Y41M(31M)61M(21Y41L32S)61Y41L	7305	18.12	1520.68	1520.68	2	1520.68	3.81625	221	226	3039.34	2	C118H206N15O67Ct8Nf2	NFTSAK	N1GlcNAc@TMTK6TMT	5	0.74581	0.714463	0.782736	1.14114	0.706407	0.975106			0.814868	1.083	1.07163	0.936134	0.858599	1.07984	0.759359	1.34742			0.579612	0.872002
COCH_N221_N4H5F0S1	O43405	COCH	221	N4H5F0S1	01Y41Y41M(31M41Y41L)61M61Y41L32S	O43405_NFTSAK_N1GlcNAc@TMTK6TMT_221_N4H5F0S1_01Y41Y41M(31M41Y41L)61M61Y41L32S	7281	18.07	1014.13	1014.13	3	1014.12	6.52152	221	226	3039.34	2	C118H206N15O67Ct8Nf2	NFTSAK	N1GlcNAc@TMTK6TMT	7	1.1609	0.914568							0.703159	1.42157	0.769112	1.35138							0.748811	0.606294
COCH_N221_N5H6F0S1	O43405	COCH	221	N5H6F0S1	01Y41Y41M(31M)61M(21Y41L31Y41L32S)61Y41L	O43405_NFTSAK_N1GlcNAc@TMTK6TMT_221_N5H6F0S1_01Y41Y41M(31M)61M(21Y41L31Y41L32S)61Y41L	7133	17.77	852.13	852.129	4	852.125	5.72753	221	226	3404.48	2	C132H229N16O77Ct8Nf2	NFTSAK	N1GlcNAc@TMTK6TMT	7	0.95596	0.837026					1.06523	0.695966	1.29965	1.29535	0.873383	1.38471					0.909207	0.831474	0.718378	0.910191
MGAM_N707_N4H6F0S1	O43451	MGAM	707	N4H6F0S1	01Y41Y41M(31M(21Y41L32S)41Y41L)61M61M	O43451_DQDPASFGADSLLLNSSR_D1TMTN15GlcNAc_707_N4H6F0S1_01Y41Y41M(31M(21Y41L32S)41Y41L)61M61M	27771	59.74	1050.79	1050.71	4	1050.7	3.22337	693	710	4197.79	0	C166H275N29O91Ct4Nf1	DQDPASFGADSLLLNSSR	D1TMTN15GlcNAc	5			0.990341	1.23199	0.981761	0.781902							1.01406	1.41961	1.43387	1.0143
MGAM_N707_N4H6F2S0	O43451	MGAM	707	N4H6F2S0	01Y41Y41M(31M(21Y(31F)41L)41Y(31F)41L)61M61M	O43451_DQDPASFGADSLLLNSSR_D1TMTN15GlcNAc_707_N4H6F2S0_01Y41Y41M(31M(21Y(31F)41L)41Y(31F)41L)61M61M	27771	59.74	1050.79	1050.96	4	1050.96	-1.17122	693	710	4198.81	0	C167H278N28O91Ct4Nf1	DQDPASFGADSLLLNSSR	D1TMTN15GlcNAc	5			0.990341	1.23199	0.981761	0.781902							1.01406	1.41961	1.43387	1.0143
MGAM_N707_N6H3F3S0	O43451	MGAM	707	N6H3F3S0	01Y(61F)41Y41M(31M41Y)(41Y)61M(21Y31F)61Y31F	O43451_DQDPASFGADSLLLNSSR_D1TMTN15GlcNAc_707_N6H3F3S0_01Y(61F)41Y41M(31M41Y)(41Y)61M(21Y31F)61Y31F	25496	55.07	1067.48	1067.48	4	1067.47	2.14853	693	710	4264.87	2	C171H284N30O90Ct4Nf1	DQDPASFGADSLLLNSSR	D1TMTN15GlcNAc	5			1.48238	1.11557	1.10016	1.10919							1.25765	1.05719	1.21672	0.680732
MGAM_N912_N4H4F1S0	O43451	MGAM	912	N4H4F1S0	01Y(61F)41Y41M(31M41Y41L)61M61Y	O43451_ILGTEEPSNVTVK_I1TMTN9GlcNAcK13TMT_912_N4H4F1S0_01Y(61F)41Y41M(31M41Y41L)61M61Y	29425	62.86	1151.57	1151.57	3	1151.56	11.8443	904	916	3451.66	0	C138H246N21O70Ct8Nf2	ILGTEEPSNVTVK	I1TMTN9GlcNAcK13TMT	5							1.15774	0.667322									0.650676	0.769724
MGAM_N912_N4H5F0S0	O43451	MGAM	912	N4H5F0S0	01Y41Y41M(31M(21Y41L)41Y)61M61M	O43451_ILGTEEPSNVTVK_I1TMTN9GlcNAcK13TMT_912_N4H5F0S0_01Y41Y41M(31M(21Y41L)41Y)61M61M	28646	61.47	1156.9	1156.9	3	1156.89	12.1296	904	916	3467.66	4	C138H246N21O71Ct8Nf2	ILGTEEPSNVTVK	I1TMTN9GlcNAcK13TMT	5	0.479487	0.708904							0.690625	1.01991	0.59884	0.853097							0.732209	0.869418
MGAM_N912_N4H5F1S1	O43451	MGAM	912	N4H5F1S1	01Y41Y41M(31M(21Y41L32S)41Y31F)61M61M	O43451_ILGTEEPSNVTVK_I1TMTN9GlcNAcK13TMT_912_N4H5F1S1_01Y41Y41M(31M(21Y41L32S)41Y31F)61M61M	32522	69.42	977.214	977.214	4	977.208	6.5772	904	916	3904.81	2	C155H273N22O83Ct8Nf2	ILGTEEPSNVTVK	I1TMTN9GlcNAcK13TMT	5	0.36556	0.745646							0.78174	0.716629	0.653849	0.52166							0.566715	0.725691
MGAM_N912_N4H5F1S2	O43451	MGAM	912	N4H5F1S2	01Y(61F)41Y41M(31M)61M(21Y41L32S)61Y41L32S	O43451_ILGTEEPSNVTVK_I1TMTN9GlcNAcK13TMT_912_N4H5F1S2_01Y(61F)41Y41M(31M)61M(21Y41L32S)61Y41L32S	37511	79.44	1049.99	1050.24	4	1050.23	8.32939	904	916	4195.9	2	C166H290N23O91Ct8Nf2	ILGTEEPSNVTVK	I1TMTN9GlcNAcK13TMT	5							1.36422	0.902801									1.07536	1.08566
MGAM_N885_N5H4F0S1	O43451	MGAM	885	N5H4F0S1	01Y41Y41M(31M)(41Y)61M(21Y41L32S)61Y	O43451_LEVNISQSTYKDPNNLAFNEIK_L1TMTN4GlcNAcK11TMTK22TMT_885_N5H4F0S1_01Y41Y41M(31M)(41Y)61M(21Y41L32S)61Y	50693	106.7	1037.11	1037.11	5	1037.1	3.09685	882	903	5179.48	1	C211H360N38O97Ct12Nf3	LEVNISQSTYKDPNNLAFNEIK	L1TMTN4GlcNAcK11TMTK22TMT	5				1.16951	1.28515								1.71476	1.14245	1.07677
TGOLN2_N96_N2H6F0S0	O43493	TGOLN2	96	N2H6F0S0	01Y41Y41M(31M)61M(31M21M)61M	O43493_TQKDSSNK_T1TMTK3TMTN7GlcNAcK8TMT_96_N2H6F0S0_01Y41Y41M(31M)61M(31M21M)61M	19279	42.4	992.146	992.146	3	992.142	4.24834	90	97	2973.41	1	C111H209N17O62Ct12Nf3	TQKDSSNK	T1TMTK3TMTN7GlcNAcK8TMT	5			1.47565	1.43935	0.9868	3.10757							1.09788	0.657081	0.567658	0.947093
TGOLN2_N96_N2H8F0S0	O43493	TGOLN2	96	N2H8F0S0	01Y41Y41M(31M21M21M)61M(31M21M)61M	O43493_TQKDSSNK_T1TMTK3TMTN7GlcNAcK8TMT_96_N2H8F0S0_01Y41Y41M(31M21M21M)61M(31M21M)61M	18985	41.8	1100.18	1100.18	3	1100.18	4.10154	90	97	3297.52	0	C123H229N17O72Ct12Nf3	TQKDSSNK	T1TMTK3TMTN7GlcNAcK8TMT	5			1.64055	1.16043	0.854439	2.25152							1.00289	0.591375	0.66667	1.07136
WIPF1_N338_N4H5F0S1	O43516	WIPF1	338	N4H5F0S1	01Y41Y41M(31M(21Y41L32S)41Y)61M61M	O43516_NLSLSSSTPPLPSPGR_N1GlcNAc@TMT_338_N4H5F0S1_01Y41Y41M(31M(21Y41L32S)41Y)61M61M	15486	34.61	939.429	939.171	4	939.18	-9.21708	338	353	3752.69	0	C150H256N26O79Ct4Nf1	NLSLSSSTPPLPSPGR	N1GlcNAc@TMT	6	2.00581	1.18836							0.79025	1.19338	0.98138	1.56021							1.58743	1.37718
FOXO3_N159_N5H6F1S1	O43524	FOXO3	159	N5H6F1S1	01Y(61F)41Y41M(31M)61M(21Y41L31Y41L32S)61Y41L	O43524_NAWGNLSYADLITR_N1TMTN5GlcNAc_159_N5H6F1S1_01Y(61F)41Y41M(31M)61M(21Y41L31Y41L32S)61Y41L	36825	78.24	1063.23	1063.23	4	1063.21	9.64965	155	168	4247.83	1	C172H281N27O91Ct4Nf1	NAWGNLSYADLITR	N1TMTN5GlcNAc	5	1.16567	0.825185							0.832327	1.20261	1.04891	0.924363							0.979644	0.905407
SGCE_N200_N2H4F0S0	O43556	SGCE	200	N2H4F0S0	01Y41Y41M(31M21M)61M	O43556_LNAINITSALDR_L1TMTN5GlcNAc_200_N2H4F0S0_01Y41Y41M(31M21M)61M	30643	65.56	862.419	862.419	3	862.424	-6.05259	196	207	2584.26	6	C103H184N20O51Ct4Nf1	LNAINITSALDR	L1TMTN5GlcNAc	6	0.869848	0.589134							0.769555	0.827499	0.838194	0.779087							0.761605	0.910289
SGCE_N200_N2H5F0S0	O43556	SGCE	200	N2H5F0S0	01Y41Y41M(31M)61M(31M)61M	O43556_LNAINITSALDR_L1TMTN5GlcNAc_200_N2H5F0S0_01Y41Y41M(31M)61M(31M)61M	30708	65.69	916.109	916.443	3	916.441	1.99064	196	207	2746.31	4	C109H194N20O56Ct4Nf1	LNAINITSALDR	L1TMTN5GlcNAc	10	0.952439	0.870333	0.747804	1.07771	0.952302	0.994369	1.10911	1.31246	0.70615	0.792095	0.791256	0.974887	0.914919	0.908837	0.885708	0.741395	1.15038	1.11241	0.99046	0.873767
SGCE_N200_N2H6F0S0	O43556	SGCE	200	N2H6F0S0	01Y41Y41M(31M)61M(31M21M)61M	O43556_LNAINITSALDR_L1TMTN5GlcNAc_200_N2H6F0S0_01Y41Y41M(31M)61M(31M21M)61M	31481	67.33	970.463	970.463	3	970.459	3.85545	196	207	2908.36	2	C115H204N20O61Ct4Nf1	LNAINITSALDR	L1TMTN5GlcNAc	17			0.789667	1.13724	1.19412	0.643369	0.932957	0.785283					1.22293	0.910183	0.928381	0.723109	1.13001	1.09748
SGCE_N200_N2H7F0S0	O43556	SGCE	200	N2H7F0S0	01Y41Y41M(31M21M)61M(31M21M)61M	O43556_LNAINITSALDR_L1TMTN5GlcNAc_200_N2H7F0S0_01Y41Y41M(31M21M)61M(31M21M)61M	31231	66.81	1024.48	1024.48	3	1024.48	-0.672394	196	207	3070.41	2	C121H214N20O66Ct4Nf1	LNAINITSALDR	L1TMTN5GlcNAc	13			1.01331	1.43994	1.1149	0.647766	0.934063	0.632011					1.28131	0.984354	0.923078	0.765436	1.22099	0.899425
SGCE_N200_N2H8F0S0	O43556	SGCE	200	N2H8F0S0	01Y41Y41M(31M21M21M)61M(31M21M)61M	O43556_LNAINITSALDR_L1TMTN5GlcNAc_200_N2H8F0S0_01Y41Y41M(31M21M21M)61M(31M21M)61M	31100	66.54	1078.5	1078.5	3	1078.49	1.70678	196	207	3232.47	0	C127H224N20O71Ct4Nf1	LNAINITSALDR	L1TMTN5GlcNAc	13			0.851113	1.04878	1.27459	0.822377	1.00351	0.855454					0.977945	0.944961	0.810579	0.785359	1.06587	0.82124
LAT_N222_N4H5F0S1	O43561	LAT	222	N4H5F0S1	01Y41Y41M(31M)61M(21Y41L32S)61Y41L	O43561_EYVNVSQELHPGAAK_E1TMTN4GlcNAcK15TMT_222_N4H5F0S1_01Y41Y41M(31M)61M(21Y41L32S)61Y41L	40919	86.68	1004.72	1004.72	4	1004.71	10.1446	219	233	4013.83	0	C161H272N27O81Ct8Nf2	EYVNVSQELHPGAAK	E1TMTN4GlcNAcK15TMT	5			1.02252	1.29614	1.20812	1.11902							1.10581	1.19856	0.631238	0.638854
SNAI2_N12_N2H5F0S0	O43623	SNAI2	12	N2H5F0S0	01Y41Y41M(31M)61M(31M)61M	O43623_KHFNASK_K1TMTN4GlcNAcK7TMT_12_N2H5F0S0_01Y41Y41M(31M)61M(31M)61M	5792	15.09	836.073	836.411	3	836.403	8.79193	9	15	2506.2	8	C99H175N16O49Ct8Nf2	KHFNASK	K1TMTN4GlcNAcK7TMT	7			0.807925	0.629643	1.39844	0.679437							0.845486	0.599102	1.201	0.864991
SNAI2_N12_N4H4F1S1	O43623	SNAI2	12	N4H4F1S1	01Y41Y41M(31M)61M(21Y41L32S)61Y31F	O43623_KHFNASK_K1TMTN4GlcNAcK7TMT_12_N4H4F1S1_01Y41Y41M(31M)61M(21Y41L32S)61Y31F	6799	17.1	1063.5	1063.5	3	1063.49	6.68764	9	15	3187.46	0	C126H218N19O66Ct8Nf2	KHFNASK	K1TMTN4GlcNAcK7TMT	5			0.737531	0.883358	1.63103	1.00555							0.796091	0.533797	1.67379	0.713543
SNAI2_N12_N4H5F0S1	O43623	SNAI2	12	N4H5F0S1	01Y41Y41M(31M)61M(21Y41L32S)61Y41L	O43623_KHFNASK_K1TMTN4GlcNAcK7TMT_12_N4H5F0S1_01Y41Y41M(31M)61M(21Y41L32S)61Y41L	6150	15.82	1068.84	1068.84	3	1068.82	14.2175	9	15	3203.45	2	C126H218N19O67Ct8Nf2	KHFNASK	K1TMTN4GlcNAcK7TMT	5	0.644045	0.961453							1.01247	1.01437	1.09168	1.32921							0.917284	1.19518
SNAI2_N12_N4H5F1S0	O43623	SNAI2	12	N4H5F1S0	01Y(61F)41Y41M(31M41Y41L)61M61Y41L	O43623_KHFNASK_K1TMTN4GlcNAcK7TMT_12_N4H5F1S0_01Y(61F)41Y41M(31M41Y41L)61M61Y41L	6195	15.91	1020.48	1020.48	3	1020.48	-0.35105	9	15	3058.41	0	C121H211N18O63Ct8Nf2	KHFNASK	K1TMTN4GlcNAcK7TMT	8	0.601582	0.822199							0.873955	1.23284	1.08101	1.3559							1.56364	1.78086
SNAI2_N12_N4H5F1S1	O43623	SNAI2	12	N4H5F1S1	01Y(61F)41Y41M(31M41Y41L)61M61Y41L32S	O43623_KHFNASK_K1TMTN4GlcNAcK7TMT_12_N4H5F1S1_01Y(61F)41Y41M(31M41Y41L)61M61Y41L32S	6580	16.66	838.384	838.384	4	838.383	2.14386	9	15	3349.51	0	C132H228N19O71Ct8Nf2	KHFNASK	K1TMTN4GlcNAcK7TMT	5			1.40926	0.972241	1.05514	0.879921							0.983562	0.943733	0.961967	1.02032
PLRG1_N72_N2H8F0S0	O43660	PLRG1	72	N2H8F0S0	01Y41Y41M(31M21M21M)61M(31M21M)61M	O43660_EKGPQNATDSYVHK_E1TMTK2TMTN6GlcNAcK14TMT_72_N2H8F0S0_01Y41Y41M(31M21M21M)61M(31M21M)61M	49112	103.45	1322.63	1322.3	3	1322.28	17.9655	67	80	3963.83	0	C155H271N25O80Ct12Nf3	EKGPQNATDSYVHK	E1TMTK2TMTN6GlcNAcK14TMT	5			1.6283	0.747031	0.914003	2.44342							1.10741	0.628586	0.459717	0.921413
PRC1_N552_N2H7F0S0	O43663	PRC1	552	N2H7F0S0	01Y41Y41M(31M21M)61M(31M21M)61M	O43663_ENLELNGSILSGGYPGSAPLQR_E1TMTN6GlcNAc_552_N2H7F0S0_01Y41Y41M(31M21M)61M(31M21M)61M	21539	46.72	1011.46	1011.73	4	1011.72	15.0317	547	568	4041.85	2	C164H275N31O81Ct4Nf1	ENLELNGSILSGGYPGSAPLQR	E1TMTN6GlcNAc	5							1.16013	0.93829									1.06237	1.0023
GET3_N159_N2H6F0S0	O43681	GET3	159	N2H6F0S0	01Y41Y41M(31M)61M(31M21M)61M	O43681_LVKGMNFSVVVFDTAPTGHTLR_L1TMTK3TMTN6GlcNAc_159_N2H6F0S0_01Y41Y41M(31M)61M(31M21M)61M	28608	61.19	1057.53	1057.78	4	1057.77	2.22939	154	175	4226.07	3	C176H300N33O74S1Ct8Nf2	LVKGMNFSVVVFDTAPTGHTLR	L1TMTK3TMTN6GlcNAc	5							0.83188	1.24955									0.943075	0.834866
TLX3_N160_N2H6F0S0	O43711	TLX3	160	N2H6F0S0	01Y41Y41M(31M)61M(31M21M)61M	O43711_IGHPYQNRTPPK_I1TMTN7GlcNAcK12TMT_160_N2H6F0S0_01Y41Y41M(31M)61M(31M21M)61M	15131	33.93	1082.52	1082.52	3	1082.52	-2.42862	154	165	3244.55	3	C131H225N24O61Ct8Nf2	IGHPYQNRTPPK	I1TMTN7GlcNAcK12TMT	5			1.41383	1.3619	0.944151	1.15953							0.997927	1.2044	0.819986	0.845718
TLX3_N160_N2H7F0S0	O43711	TLX3	160	N2H7F0S0	01Y41Y41M(31M)61M(31M21M)61M21M	O43711_IGHPYQNRTPPK_I1TMTN7GlcNAcK12TMT_160_N2H7F0S0_01Y41Y41M(31M)61M(31M21M)61M21M	14846	33.1	1136.55	1136.55	3	1136.54	8.82627	154	165	3406.6	3	C137H235N24O66Ct8Nf2	IGHPYQNRTPPK	I1TMTN7GlcNAcK12TMT	5							1.00717	1.11585									1.08192	1.10675
CYTH3_N112_N2H7F0S0	O43739	CYTH3	112	N2H7F0S0	01Y41Y41M(31M)61M(31M21M)61M21M	O43739_GEGLNK_G1TMTN5GlcNAcK6TMT_112_N2H7F0S0_01Y41Y41M(31M)61M(31M21M)61M21M	6024	15.55	1309.1	1309.1	2	1309.09	6.05168	108	113	2616.18	0	C99H181N12O59Ct8Nf2	GEGLNK	G1TMTN5GlcNAcK6TMT	7			1.7279	1.40896	0.291511	0.672648	0.692556	1.05325					1.29691	0.478105	0.321794	1.32848	0.322705	0.386137
CYTH3_N112_N3H5F1S0	O43739	CYTH3	112	N3H5F1S0	01Y41Y41M(31M41Y(31F)41L)61M61M	O43739_GEGLNK_G1TMTN5GlcNAcK6TMT_112_N3H5F1S0_01Y41Y41M(31M41Y(31F)41L)61M61M	6328	16.15	1321.62	1321.62	2	1321.61	7.88718	108	113	2641.21	0	C101H184N13O58Ct8Nf2	GEGLNK	G1TMTN5GlcNAcK6TMT	7			0.841093	0.916078	1.00862	0.728208							1.069	0.786907	0.655867	0.840981
CYTH3_N112_N3H6F0S0	O43739	CYTH3	112	N3H6F0S0	01Y41Y41M(31M41Y41L)61M(31M)61M	O43739_GEGLNK_G1TMTN5GlcNAcK6TMT_112_N3H6F0S0_01Y41Y41M(31M41Y41L)61M(31M)61M	5770	15.07	886.747	886.747	3	886.74	8.07056	108	113	2657.21	14	C101H184N13O59Ct8Nf2	GEGLNK	G1TMTN5GlcNAcK6TMT	8	0.51477	0.551224					0.899658	0.662071	1.46247	0.749554	0.583103	1.7598					0.96365	0.83047	1.4175	0.593906
CYTH3_N112_N3H6F0S1	O43739	CYTH3	112	N3H6F0S1	01Y41Y41M(31M41Y41L32S)61M(31M)61M	O43739_GEGLNK_G1TMTN5GlcNAcK6TMT_112_N3H6F0S1_01Y41Y41M(31M41Y41L32S)61M(31M)61M	7147	17.78	983.439	983.778	3	983.772	5.71466	108	113	2948.3	21	C112H201N14O67Ct8Nf2	GEGLNK	G1TMTN5GlcNAcK6TMT	6			0.727126	0.883173	0.698192	0.596105							0.857178	0.938294	0.975509	0.778893
MYO1B_N369_N4H5F0S1	O43795	MYO1B	369	N4H5F0S1	01Y41Y41M(31M(21Y41L32S)41Y)61M61M	O43795_INESIK_I1TMTN2GlcNAcK6TMT_369_N4H5F0S1_01Y41Y41M(31M(21Y41L32S)41Y)61M61M	13161	29.91	1026.15	1026.15	3	1026.14	8.40023	368	373	3075.4	0	C119H214N15O68Ct8Nf2	INESIK	I1TMTN2GlcNAcK6TMT	11	0.646528	1.05431							0.702783	1.42044	1.12431	1.15726							1.04849	1.28288
ATP9B_N553_N4H5F2S1	O43861	ATP9B	553	N4H5F2S1	01Y41Y41M(31M(21Y(31F)41L32S)41Y31F)61M61M	O43861_AIVLCHNVTPVYESR_A1TMTC5CamN7GlcNAc_553_N4H5F2S1_01Y41Y41M(31M(21Y(31F)41L32S)41Y31F)61M61M	37331	79.28	1049.21	1049.46	4	1049.47	-10.781	547	561	4192.86	3	C170H284N28O86S1Ct4Nf1	AIVLCHNVTPVYESR	A1TMTC5CamN7GlcNAc	5	0.928654	1.13687							0.935058	0.826849	0.918231	1.09932							1.05729	0.91651
ATP9B_N362_N2H7F0S0	O43861	ATP9B	362	N2H7F0S0	01Y41Y41M(31M21M)61M(31M21M)61M	O43861_SVMNTSNPK_S1TMTN4GlcNAcK9TMT_362_N2H7F0S0_01Y41Y41M(31M21M)61M(31M21M)61M	9656	22.81	993.126	993.126	3	993.114	12.0936	359	367	2976.33	1	C113H205N16O64S1Ct8Nf2	SVMNTSNPK	S1TMTN4GlcNAcK9TMT	5			0.524161	0.567142	0.790736	1.22138							0.593441	0.95407	0.902043	0.832102
ATP9B_N362_N2H8F0S0	O43861	ATP9B	362	N2H8F0S0	01Y41Y41M(31M21M21M)61M(31M21M)61M	O43861_SVMNTSNPK_S1TMTN4GlcNAcK9TMT_362_N2H8F0S0_01Y41Y41M(31M21M21M)61M(31M21M)61M	9464	22.43	1047.14	1047.14	3	1047.13	10.737	359	367	3138.38	0	C119H215N16O69S1Ct8Nf2	SVMNTSNPK	S1TMTN4GlcNAcK9TMT	6			0.46018	0.45556	1.14693	3.10874							0.434974	0.526322	0.691468	0.519621
ATP9B_N362_N2H9F0S0	O43861	ATP9B	362	N2H9F0S0	01Y41Y41M(31M21M21M)61M(31M21M)61M21M	O43861_SVMNTSNPK_S1TMTN4GlcNAcK9TMT_362_N2H9F0S0_01Y41Y41M(31M21M21M)61M(31M21M)61M21M	20328	44.46	1101.16	1101.16	3	1101.15	9.18182	359	367	3300.43	1	C125H225N16O74S1Ct8Nf2	SVMNTSNPK	S1TMTN4GlcNAcK9TMT	5	0.833386	0.806498	0.691076	1.39429	0.885005	1.05129			0.992636	1.2636	0.646086	0.941299	0.840249	0.995283	1.15528	1.12901			0.688254	0.709144
ATP9B_N362_N4H5F3S0	O43861	ATP9B	362	N4H5F3S0	01Y(61F)41Y41M(31M)61M(21Y41L21F)61Y41L21F	O43861_SVMNTSNPK_S1TMTN4GlcNAcK9TMT_362_N4H5F3S0_01Y(61F)41Y41M(31M)61M(21Y41L21F)61Y41L21F	9696	22.9	875.152	875.152	4	875.144	9.68726	359	367	3496.55	0	C135H241N18O76S1Ct8Nf2	SVMNTSNPK	S1TMTN4GlcNAcK9TMT	5			0.587585	1.12737	1.02653	0.935301							0.976391	0.694461	0.676712	0.930114
CREB3_N222_N2H6F0S0	O43889	CREB3	222	N2H6F0S0	01Y41Y41M(31M)61M(31M21M)61M	O43889_LQAMVIEISNK_L1TMTN10GlcNAcK11TMT_222_N2H6F0S0_01Y41Y41M(31M)61M(31M21M)61M	39533	83.83	1028.51	1028.51	3	1028.5	8.15207	213	223	3082.49	1	C122H223N18O61S1Ct8Nf2	LQAMVIEISNK	L1TMTN10GlcNAcK11TMT	5			1.3865	0.474225	1.17377	1.5918							0.902409	0.566653	0.5312	0.641601
KIF1C_N455_N4H5F0S1	O43896	KIF1C	455	N4H5F0S1	01Y41Y41M(31M)61M(21Y41L32S)61Y41L	O43896_IIAELNETWEEK_I1TMTN6GlcNAcK12TMT_455_N4H5F0S1_01Y41Y41M(31M)61M(21Y41L32S)61Y41L	35030	74.35	962.689	962.685	4	962.692	-7.26973	450	461	3846.75	1	C155H263N22O80Ct8Nf2	IIAELNETWEEK	I1TMTN6GlcNAcK12TMT	5							1.48389	1.25777									1.41428	1.17442
EXTL3_N290_N2H5F0S0	O43909	EXTL3	290	N2H5F0S0	01Y41Y41M(31M)61M(31M)61M	O43909_SDTQNLLYNVSTGR_S1TMTN9GlcNAc_290_N2H5F0S0_01Y41Y41M(31M)61M(31M)61M	5080	13.71	754.348	754.348	4	754.345	3.61699	282	295	3013.36	17	C119H203N23O62Ct4Nf1	SDTQNLLYNVSTGR	S1TMTN9GlcNAc	5	1.73189	1.00438							1.38857	1.39739	0.74339	1.01891							1.06231	1.2441
EXTL3_N592_N4H5F1S1	O43909	EXTL3	592	N4H5F1S1	01Y(61F)41Y41M(31M41Y41L)61M61Y41L32S	O43909_YLRNFTLTVTDFYR_Y1TMTN4GlcNAc_592_N4H5F1S1_01Y(61F)41Y41M(31M41Y41L)61M61Y41L32S	16646	37.01	1025.73	1025.73	4	1025.71	11.9542	589	602	4097.83	0	C172H275N27O82Ct4Nf1	YLRNFTLTVTDFYR	Y1TMTN4GlcNAc	5			0.855426	1.28632	0.842527	0.916773							1.28389	0.949693	1.22754	1.02589
EXTL3_N592_N4H5F1S1	O43909	EXTL3	592	N4H5F1S1	01Y41Y41M(31M)61M(21Y41L32S)61Y(31F)41L	O43909_YLRNFTLTVTDFYR_Y1TMTN4GlcNAc_592_N4H5F1S1_01Y41Y41M(31M)61M(21Y41L32S)61Y(31F)41L	16664	37.05	1025.47	1025.72	4	1025.71	9.21701	589	602	4097.83	0	C172H275N27O82Ct4Nf1	YLRNFTLTVTDFYR	Y1TMTN4GlcNAc	5			0.918571	1.14486	0.983544	0.848009							0.992705	1.15079	0.874246	0.942987
VEGFD_N231_N2H8F0S0	O43915	VEGFD	231	N2H8F0S0	01Y41Y41M(31M21M)61M(31M21M)61M21M	O43915_KLCPIDMLWDSNK_K1TMTC3CamN12GlcNAcK13TMT_231_N2H8F0S0_01Y41Y41M(31M21M)61M(31M21M)61M21M	48086	101.34	1261.23	1261.57	3	1261.57	-0.266118	220	232	3780.7	2	C151H261N22O75S2Ct8Nf2	KLCPIDMLWDSNK	K1TMTC3CamN12GlcNAcK13TMT	5	1.5296	1.2779							0.834283	0.819563	1.06477	0.646948							1.41752	0.888761
EFNA2_N42_N4H5F0S2	O43921	EFNA2	42	N4H5F0S2	01Y41Y41M(31M)61M(21Y41L32S)61Y41L32S	O43921_YAVYWNRSNPR_Y1TMTN6GlcNAc_42_N4H5F0S2_01Y41Y41M(31M)61M(21Y41L32S)61Y41L32S	16414	36.53	966.17	966.17	4	966.166	3.65545	37	47	3859.64	2	C157H249N27O80Ct4Nf1	YAVYWNRSNPR	Y1TMTN6GlcNAc	5			0.993144	1.20532	1.12366	0.695017							0.961967	1.09558	1.21214	0.915103
PPP1R12B_N768_N2H8F0S0	O60237	PPP1R12B	768	N2H8F0S0	01Y41Y41M(31M21M)61M(31M21M)61M21M	O60237_FSVPDSESSETTTNTTTAK_F1TMTN14GlcNAcK19TMT_768_N2H8F0S0_01Y41Y41M(31M21M)61M(31M21M)61M21M	26000	55.85	1042.03	1042.22	4	1042.21	8.60986	755	773	4163.82	2	C162H278N25O91Ct8Nf2	FSVPDSESSETTTNTTTAK	F1TMTN14GlcNAcK19TMT	5							1.13343	1.34906									1.17067	1.06416
SPAG9_N694_N4H5F1S1	O60271	SPAG9	694	N4H5F1S1	01Y(61F)41Y41M(31M41Y41L)61M61Y41L32S	O60271_DTSMKLWCAVGVNLSGGK_D1TMTK5TMTC8CamN13GlcNAcK18TMT_694_N4H5F1S1_01Y(61F)41Y41M(31M41Y41L)61M61Y41L32S	50326	105.91	1169.07	1168.81	4	1168.8	13.7543	682	699	4670.17	0	C185H325N31O89S2Ct12Nf3	DTSMKLWCAVGVNLSGGK	D1TMTK5TMTC8CamN13GlcNAcK18TMT	5	1.00242	1.06							0.950977	0.962875	0.81395	0.643613							1.00518	0.723076
SPAG9_N565_N2H5F0S0	O60271	SPAG9	565	N2H5F0S0	01Y41Y41M(31M)61M(31M)61M	O60271_LFSSSSNTTK_L1TMTN7GlcNAcK10TMT_565_N2H5F0S0_01Y41Y41M(31M)61M(31M)61M	30708	65.69	916.109	916.443	3	916.432	12.705	559	568	2746.28	6	C107H191N16O57Ct8Nf2	LFSSSSNTTK	L1TMTN7GlcNAcK10TMT	5	0.952439	0.870333					1.10911	1.31246	0.70615	0.792095	0.791256	0.974887					1.15038	1.11241	0.99046	0.873767
SPAG9_N565_N2H6F0S0	O60271	SPAG9	565	N2H6F0S0	01Y41Y41M(31M)61M(31M21M)61M	O60271_LFSSSSNTTK_L1TMTN7GlcNAcK10TMT_565_N2H6F0S0_01Y41Y41M(31M)61M(31M21M)61M	31481	67.33	970.463	970.463	3	970.449	13.9745	559	568	2908.33	2	C113H201N16O62Ct8Nf2	LFSSSSNTTK	L1TMTN7GlcNAcK10TMT	5			0.789667	1.13724	1.19412	0.643369	0.932957	0.785283					1.22293	0.910183	0.928381	0.723109	1.13001	1.09748
SPAG9_N565_N2H7F0S0	O60271	SPAG9	565	N2H7F0S0	01Y41Y41M(31M)61M(31M21M)61M21M	O60271_LFSSSSNTTK_L1TMTN7GlcNAcK10TMT_565_N2H7F0S0_01Y41Y41M(31M)61M(31M21M)61M21M	31231	66.81	1024.48	1024.48	3	1024.47	8.91405	559	568	3070.39	2	C119H211N16O67Ct8Nf2	LFSSSSNTTK	L1TMTN7GlcNAcK10TMT	6			1.01331	1.43994	1.1149	0.647766							1.28131	0.984354	0.923078	0.765436
SPAG9_N565_N2H8F0S0	O60271	SPAG9	565	N2H8F0S0	01Y41Y41M(31M21M21M)61M(31M21M)61M	O60271_LFSSSSNTTK_L1TMTN7GlcNAcK10TMT_565_N2H8F0S0_01Y41Y41M(31M21M21M)61M(31M21M)61M	31100	66.54	1078.5	1078.5	3	1078.48	10.8131	559	568	3232.44	0	C125H221N16O72Ct8Nf2	LFSSSSNTTK	L1TMTN7GlcNAcK10TMT	6			0.851113	1.04878	1.27459	0.822377	1.00351	0.855454					0.977945	0.944961	0.810579	0.785359	1.06587	0.82124
SPAG9_N327_N4H4F0S1	O60271	SPAG9	327	N4H4F0S1	01Y41Y41M(31M)61M(21Y41L32S)61Y	O60271_NVSTGSAENEEK_N1GlcNAc@TMTK12TMT_327_N4H4F0S1_01Y41Y41M(31M)61M(21Y41L32S)61Y	9698	22.9	869.644	869.644	4	869.634	11.5694	327	338	3474.52	0	C132H231N22O76Ct8Nf2	NVSTGSAENEEK	N1GlcNAc@TMTK12TMT	5			0.833152	0.667358	0.832957	0.991483							1.11025	0.849493	0.901425	2.23099
ZNF292_N1110_N4H5F0S2	O60281	ZNF292	1110	N4H5F0S2	01Y41Y41M(31M)61M(21Y41L32S)61Y41L32S	O60281_TYNSSQSIGK_T1TMTN3GlcNAcK10TMT_1110_N4H5F0S2_01Y41Y41M(31M)61M(21Y41L32S)61Y41L32S	24348	52.74	937.912	937.912	4	937.912	0.135732	1108	1117	3747.63	4	C145H250N21O83Ct8Nf2	TYNSSQSIGK	T1TMTN3GlcNAcK10TMT	5			0.774464	0.790711	1.21859	0.832765							1.29466	0.945023	1.81397	0.78627
KIF5C_N79_N4H6F3S0	O60282	KIF5C	79	N4H6F3S0	01Y41Y41M(31M(21Y(31F)41L21F)41Y(31F)41L)61M61M	O60282_DVLEGYNGTIFAYGQTSSGK_D1TMTN7GlcNAcK20TMT_79_N4H6F3S0_01Y41Y41M(31M(21Y(31F)41L21F)41Y(31F)41L)61M61M	48419	102.02	1198.55	1198.3	4	1198.29	7.68088	73	92	4788.13	0	C195H322N29O99Ct8Nf2	DVLEGYNGTIFAYGQTSSGK	D1TMTN7GlcNAcK20TMT	5	0.87402	1.15361							9.26771	1.004	0.813748	2.1856							2.00902	0.670354
ST18_N937_N4H5F1S0	O60284	ST18	937	N4H5F1S0	01Y41Y41M(31M41Y(31F)41L)61M61Y41L	O60284_ELNESNLK_E1TMTN3GlcNAcK8TMT_937_N4H5F1S0_01Y41Y41M(31M41Y(31F)41L)61M61Y41L	10955	25.43	1058.83	1058.83	3	1058.82	7.29065	935	942	3173.45	0	C123H220N17O69Ct8Nf2	ELNESNLK	E1TMTN3GlcNAcK8TMT	5	0.911969	0.962367							0.640407	0.99593	1.18337	0.934352							1.81795	1.2264
ST18_N937_N5H5F1S0	O60284	ST18	937	N5H5F1S0	01Y41Y41M(31M41Y(31F)41L31Y)61M61Y41L	O60284_ELNESNLK_E1TMTN3GlcNAcK8TMT_937_N5H5F1S0_01Y41Y41M(31M41Y(31F)41L31Y)61M61Y41L	11717	26.75	845.146	845.146	4	845.138	9.7642	935	942	3376.53	0	C131H233N18O74Ct8Nf2	ELNESNLK	E1TMTN3GlcNAcK8TMT	5							1.05865	0.852884									0.878344	1.11037
ST18_N975_N5H4F0S0	O60284	ST18	975	N5H4F0S0	01Y41Y41M(31M41Y)61M(21Y41L)61Y	O60284_LIEQNNESLLK_L1TMTN6GlcNAcK11TMT_975_N5H4F0S0_01Y41Y41M(31M41Y)61M(21Y41L)61Y	37868	80.17	1141.89	1141.89	3	1141.89	-1.18246	970	980	3422.65	0	C136H243N22O69Ct8Nf2	LIEQNNESLLK	L1TMTN6GlcNAcK11TMT	5							1.29164	1.08393									0.907265	0.853367
ST18_N975_N5H4F1S0	O60284	ST18	975	N5H4F1S0	01Y41Y41M(31M41Y(31F)41L31Y)61M61Y	O60284_LIEQNNESLLK_L1TMTN6GlcNAcK11TMT_975_N5H4F1S0_01Y41Y41M(31M41Y(31F)41L31Y)61M61Y	38212	81.13	893.179	893.179	4	893.181	-2.99734	970	980	3568.7	0	C142H253N22O73Ct8Nf2	LIEQNNESLLK	L1TMTN6GlcNAcK11TMT	5			1.09382	0.675514	1.11825	0.923132							0.820192	0.756123	0.606187	0.958462
TRAK2_N412_N3H6F0S1	O60296	TRAK2	412	N3H6F0S1	01Y41Y41M(31M41Y41L32S)61M(31M)61M	O60296_IANDTRGR_I1TMTN3GlcNAc_412_N3H6F0S1_01Y41Y41M(31M41Y41L32S)61M(31M)61M	24408	52.8	1002.45	1002.45	3	1002.44	8.62452	410	417	3004.29	16	C114H200N20O68Ct4Nf1	IANDTRGR	I1TMTN3GlcNAc	7	1.08092	1.15083					1.21026	0.628436	0.790592	1.06853	1.04035	1.0252					1.1223	1.05187	1.03794	0.953834
TRAK2_N412_N4H5F0S0	O60296	TRAK2	412	N4H5F0S0	01Y41Y41M(31M(21Y41L)41Y)61M61M	O60296_IANDTRGR_I1TMTN3GlcNAc_412_N4H5F0S0_01Y41Y41M(31M(21Y41L)41Y)61M61M	22697	49.36	919.096	919.095	3	919.08	16.3533	410	417	2754.23	3	C105H186N20O60Ct4Nf1	IANDTRGR	I1TMTN3GlcNAc	5			2.26902	1.66286	1.11114	1.18843							1.46051	1.49646	1.04829	0.651651
TRAK2_N412_N4H5F1S0	O60296	TRAK2	412	N4H5F1S0	01Y(61F)41Y41M(31M41Y41L)61M61Y41L	O60296_IANDTRGR_I1TMTN3GlcNAc_412_N4H5F1S0_01Y(61F)41Y41M(31M41Y41L)61M61Y41L	22664	49.3	967.773	967.773	3	967.766	6.88832	410	417	2900.28	0	C111H196N20O64Ct4Nf1	IANDTRGR	I1TMTN3GlcNAc	7			0.99627	2.98802	0.925427	1.70405							0.905036	0.892076	0.866949	0.742864
CEP104_N578_N2H6F0S0	O60308	CEP104	578	N2H6F0S0	01Y41Y41M(31M)61M(31M21M)61M	O60308_ANSSVHLAMSQMGLLAR_A1TMTN2GlcNAc_578_N2H6F0S0_01Y41Y41M(31M)61M(31M21M)61M	22631	49.17	1132.19	1132.19	3	1132.19	1.77763	577	593	3393.55	1	C134H235N27O65S2Ct4Nf1	ANSSVHLAMSQMGLLAR	A1TMTN2GlcNAc	6	1.06174	0.530287					0.796208	1.33619	0.434505	0.579142	0.760956	0.696221					0.826889	0.601424	0.917835	0.485496
CEP104_N578_N2H7F0S0	O60308	CEP104	578	N2H7F0S0	01Y41Y41M(31M)61M(31M21M)61M21M	O60308_ANSSVHLAMSQMGLLAR_A1TMTN2GlcNAc_578_N2H7F0S0_01Y41Y41M(31M)61M(31M21M)61M21M	22444	48.78	1186.21	1186.21	3	1186.21	-0.391723	577	593	3555.6	1	C140H245N27O70S2Ct4Nf1	ANSSVHLAMSQMGLLAR	A1TMTN2GlcNAc	5	1.28829	0.723831							0.954072	0.803101	0.871408	0.974842							1.2758	0.849574
CEP104_N578_N2H8F0S0	O60308	CEP104	578	N2H8F0S0	01Y41Y41M(31M21M)61M(31M21M)61M21M	O60308_ANSSVHLAMSQMGLLAR_A1TMTN2GlcNAc_578_N2H8F0S0_01Y41Y41M(31M21M)61M(31M21M)61M21M	22876	49.46	1240.23	1240.56	3	1240.56	-0.90076	577	593	3717.65	1	C146H255N27O75S2Ct4Nf1	ANSSVHLAMSQMGLLAR	A1TMTN2GlcNAc	5							0.720797	0.946103									0.94455	0.759519
ATP10A_N631_N5H6F0S3	O60312	ATP10A	631	N5H6F0S3	01Y41Y41M(31M41Y41L32S)61M(21Y41L32S)61Y41L32S	O60312_RFTPSCLTSGCSSIGSLAANK_R1TMTC6CamC11CamN20GlcNAcK21TMT_631_N5H6F0S3_01Y41Y41M(31M41Y41L32S)61M(21Y41L32S)61Y41L32S	45980	96.8	1384.62	1384.87	4	1384.85	8.31187	612	632	5533.39	15	C216H369N38O115S2Ct8Nf2	RFTPSCLTSGCSSIGSLAANK	R1TMTC6CamC11CamN20GlcNAcK21TMT	5							0.886464	1.19277									1.25066	0.788811
OPA1_N789_N2H5F0S0	O60313	OPA1	789	N2H5F0S0	01Y41Y41M(31M)61M(31M)61M	O60313_TQEQCVHNETK_T1TMTC5CamN8GlcNAcK11TMT_789_N2H5F0S0_01Y41Y41M(31M)61M(31M)61M	24831	53.66	1017.14	1017.14	3	1017.12	14.0554	782	792	3048.36	11	C116H205N22O61S1Ct8Nf2	TQEQCVHNETK	T1TMTC5CamN8GlcNAcK11TMT	5	0.80046	1.01905							0.675893	0.991691	0.890702	1.04676							0.934176	1.1603
ZEB2_N787_N2H4F0S0	O60315	ZEB2	787	N2H4F0S0	01Y41Y41M(31M21M)61M	O60315_LDHSRSNTPSPLNLSSTSSK_L1TMTN13GlcNAcK20TMT_787_N2H4F0S0_01Y41Y41M(31M21M)61M	50948	106.97	1214.61	1214.61	3	1214.59	13.2083	775	794	3640.76	9	C143H253N32O68Ct8Nf2	LDHSRSNTPSPLNLSSTSSK	L1TMTN13GlcNAcK20TMT	5							1.29599	0.351371									0.827806	0.241204
ZEB2_N787_N2H5F0S0	O60315	ZEB2	787	N2H5F0S0	01Y41Y41M(31M)61M(31M)61M	O60315_LDHSRSNTPSPLNLSSTSSK_L1TMTN13GlcNAcK20TMT_787_N2H5F0S0_01Y41Y41M(31M)61M(31M)61M	50844	106.97	951.713	951.712	4	951.708	4.24329	775	794	3802.81	11	C149H263N32O73Ct8Nf2	LDHSRSNTPSPLNLSSTSSK	L1TMTN13GlcNAcK20TMT	6	0.949667	0.663658	1.28395	0.377202	1.40611	0.732164				0.426564	1.05587		2.2696	0.664346	0.366301	4.08832				0.48192
ZEB2_N787_N2H6F0S0	O60315	ZEB2	787	N2H6F0S0	01Y41Y41M(31M)61M(31M21M)61M	O60315_LDHSRSNTPSPLNLSSTSSK_L1TMTN13GlcNAcK20TMT_787_N2H6F0S0_01Y41Y41M(31M)61M(31M21M)61M	50846	106.98	1322.63	1322.97	3	1322.96	9.90718	775	794	3964.86	1	C155H273N32O78Ct8Nf2	LDHSRSNTPSPLNLSSTSSK	L1TMTN13GlcNAcK20TMT	5	0.710658	0.473508					1.31557	0.594865	0.280053	0.481129	0.669624	0.363573					1.12761	0.302297	0.57475	0.196157
ZEB2_N787_N2H7F0S0	O60315	ZEB2	787	N2H7F0S0	01Y41Y41M(31M21M)61M(31M21M)61M	O60315_LDHSRSNTPSPLNLSSTSSK_L1TMTN13GlcNAcK20TMT_787_N2H7F0S0_01Y41Y41M(31M21M)61M(31M21M)61M	50836	106.95	1032.75	1033	4	1032.99	11.258	775	794	4126.92	2	C161H283N32O83Ct8Nf2	LDHSRSNTPSPLNLSSTSSK	L1TMTN13GlcNAcK20TMT	7	0.540059	0.69774					1.16811	0.515446	0.265866	0.467362	0.904234	0.248606					0.972881	0.74404		0.567879
ZEB2_N787_N2H8F0S0	O60315	ZEB2	787	N2H8F0S0	01Y41Y41M(31M21M21M)61M(31M21M)61M	O60315_LDHSRSNTPSPLNLSSTSSK_L1TMTN13GlcNAcK20TMT_787_N2H8F0S0_01Y41Y41M(31M21M21M)61M(31M21M)61M	50835	106.95	1073.51	1073.51	4	1073.5	10.3518	775	794	4288.97	0	C167H293N32O88Ct8Nf2	LDHSRSNTPSPLNLSSTSSK	L1TMTN13GlcNAcK20TMT	7	0.859332	0.420302							0.259271	0.553417	1.32293	0.164727								0.719273
ZEB2_N787_N2H9F0S0	O60315	ZEB2	787	N2H9F0S0	01Y41Y41M(31M21M21M)61M(31M21M)61M21M	O60315_LDHSRSNTPSPLNLSSTSSK_L1TMTN13GlcNAcK20TMT_787_N2H9F0S0_01Y41Y41M(31M21M21M)61M(31M21M)61M21M	50789	106.89	1114.03	1114.03	4	1114.01	12.9085	775	794	4451.02	1	C173H303N32O93Ct8Nf2	LDHSRSNTPSPLNLSSTSSK	L1TMTN13GlcNAcK20TMT	5			1.75662	0.69275	1.79257	0.544185	1.61876	0.852715					3.1302	0.866306	0.269351	5.92366	0.937439	0.365334
ZEB2_N787_N3H4F0S0	O60315	ZEB2	787	N3H4F0S0	01Y41Y41M(31M)61M61Y41L	O60315_LDHSRSNTPSPLNLSSTSSK_L1TMTN13GlcNAcK20TMT_787_N3H4F0S0_01Y41Y41M(31M)61M61Y41L	51666	108.65	1282.29	1282.29	3	1282.28	5.64761	775	794	3843.84	2	C151H266N33O73Ct8Nf2	LDHSRSNTPSPLNLSSTSSK	L1TMTN13GlcNAcK20TMT	5	0.521054	1.60986	0.683018	0.504	0.890112	0.594848			0.493122	1.23815	0.792873	0.260901	0.879688	1.31447	1.20178	1.07527			1.31442	2.76182
ZEB2_N787_N3H4F0S1	O60315	ZEB2	787	N3H4F0S1	01Y41Y41M(31M)61M61Y41L32S	O60315_LDHSRSNTPSPLNLSSTSSK_L1TMTN13GlcNAcK20TMT_787_N3H4F0S1_01Y41Y41M(31M)61M61Y41L32S	51670	108.69	1379.66	1379.66	3	1379.65	9.75486	775	794	4134.93	13	C162H283N34O81Ct8Nf2	LDHSRSNTPSPLNLSSTSSK	L1TMTN13GlcNAcK20TMT	7			0.533234	0.184108	0.988247	0.514487							0.624005	1.76833	1.4584	0.965343
ZEB2_N787_N3H4F2S0	O60315	ZEB2	787	N3H4F2S0	01Y41Y41M(31M)61M21Y(31F)41L21F	O60315_LDHSRSNTPSPLNLSSTSSK_L1TMTN13GlcNAcK20TMT_787_N3H4F2S0_01Y41Y41M(31M)61M21Y(31F)41L21F	51670	108.69	1379.66	1380	3	1379.99	9.09332	775	794	4135.95	5	C163H286N33O81Ct8Nf2	LDHSRSNTPSPLNLSSTSSK	L1TMTN13GlcNAcK20TMT	7			0.533234	0.184108	0.988247	0.514487							0.624005	1.76833	1.4584	0.965343
ZEB2_N787_N3H5F0S0	O60315	ZEB2	787	N3H5F0S0	01Y41Y41M(31M41Y)61M(31M)61M	O60315_LDHSRSNTPSPLNLSSTSSK_L1TMTN13GlcNAcK20TMT_787_N3H5F0S0_01Y41Y41M(31M41Y)61M(31M)61M	51018	107.36	1336.65	1336.65	3	1336.64	7.81467	775	794	4005.89	3	C157H276N33O78Ct8Nf2	LDHSRSNTPSPLNLSSTSSK	L1TMTN13GlcNAcK20TMT	5			1.07614	0.408091	1.0405	0.657432							1.09374	0.788234	0.648098	4.44271
ZEB2_N787_N3H5F0S1	O60315	ZEB2	787	N3H5F0S1	01Y41Y41M(31M41Y41L32S)61M61M	O60315_LDHSRSNTPSPLNLSSTSSK_L1TMTN13GlcNAcK20TMT_787_N3H5F0S1_01Y41Y41M(31M41Y41L32S)61M61M	51736	108.79	1075.51	1075.51	4	1075.5	10.0649	775	794	4296.99	20	C168H293N34O86Ct8Nf2	LDHSRSNTPSPLNLSSTSSK	L1TMTN13GlcNAcK20TMT	5	0.58326	1.78782							0.895654	1.27335	0.976992	0.564739							0.935662	2.11279
ZEB2_N787_N4H4F0S0	O60315	ZEB2	787	N4H4F0S0	01Y41Y41M(31M)61M(21Y41L)61Y	O60315_LDHSRSNTPSPLNLSSTSSK_L1TMTN13GlcNAcK20TMT_787_N4H4F0S0_01Y41Y41M(31M)61M(21Y41L)61Y	50977	107.27	1012.75	1013	4	1012.99	10.701	775	794	4046.92	3	C159H279N34O78Ct8Nf2	LDHSRSNTPSPLNLSSTSSK	L1TMTN13GlcNAcK20TMT	5			1.13014	0.296045	0.957012	0.65396							0.905222	0.643212	0.576425	2.27092
ZEB2_N787_N4H4F0S1	O60315	ZEB2	787	N4H4F0S1	01Y41Y41M(31M)(41Y)61M61Y41L32S	O60315_LDHSRSNTPSPLNLSSTSSK_L1TMTN13GlcNAcK20TMT_787_N4H4F0S1_01Y41Y41M(31M)(41Y)61M61Y41L32S	51591	108.53	1085.52	1085.77	4	1085.76	9.81765	775	794	4338.01	0	C170H296N35O86Ct8Nf2	LDHSRSNTPSPLNLSSTSSK	L1TMTN13GlcNAcK20TMT	5			0.506399	0.533516	0.849606	0.632493	0.811595	0.404131					1.04624	1.83867	1.01987	0.823331	1.21569	0.756911
ZEB2_N787_N4H5F0S0	O60315	ZEB2	787	N4H5F0S0	01Y41Y41M(31M)61M(21Y41L)61Y41L	O60315_LDHSRSNTPSPLNLSSTSSK_L1TMTN13GlcNAcK20TMT_787_N4H5F0S0_01Y41Y41M(31M)61M(21Y41L)61Y41L	50897	107.08	1053.51	1053.51	4	1053.5	11.4212	775	794	4208.97	2	C165H289N34O83Ct8Nf2	LDHSRSNTPSPLNLSSTSSK	L1TMTN13GlcNAcK20TMT	5	0.397366	1.69296					0.80786	0.49705	0.508568	1.00428	0.702034	0.412529					1.21921	0.83349	1.72014	2.42708
ZEB2_N787_N4H5F0S2	O60315	ZEB2	787	N4H5F0S2	01Y41Y41M(31M)61M(21Y41L32S)61Y41L32S	O60315_LDHSRSNTPSPLNLSSTSSK_L1TMTN13GlcNAcK20TMT_787_N4H5F0S2_01Y41Y41M(31M)61M(21Y41L32S)61Y41L32S	52194	109.77	1198.81	1199.06	4	1199.05	10.2439	775	794	4791.16	2	C187H323N36O99Ct8Nf2	LDHSRSNTPSPLNLSSTSSK	L1TMTN13GlcNAcK20TMT	5			0.643075		0.841145		1.17006	0.691404					1.04385	1.55477	0.948066	0.780829	1.453	0.982778
ZEB2_N787_N4H5F1S1	O60315	ZEB2	787	N4H5F1S1	01Y41Y41M(31M)61M(21Y(31F)41L32S)61Y41L	O60315_LDHSRSNTPSPLNLSSTSSK_L1TMTN13GlcNAcK20TMT_787_N4H5F1S1_01Y41Y41M(31M)61M(21Y(31F)41L32S)61Y41L	51611	108.54	1162.8	1162.8	4	1162.79	11.8047	775	794	4646.12	0	C182H316N35O95Ct8Nf2	LDHSRSNTPSPLNLSSTSSK	L1TMTN13GlcNAcK20TMT	5	0.646048	2.0452							0.804581	0.773121	1.1333	0.655918							1.49096	1.8985
ZEB2_N787_N4H6F0S1	O60315	ZEB2	787	N4H6F0S1	01Y41Y41M(31M(21Y41L32S)41Y41L)61M61M	O60315_LDHSRSNTPSPLNLSSTSSK_L1TMTN13GlcNAcK20TMT_787_N4H6F0S1_01Y41Y41M(31M(21Y41L32S)41Y41L)61M61M	51630	108.58	1166.8	1166.8	4	1166.79	12.1212	775	794	4662.12	0	C182H316N35O96Ct8Nf2	LDHSRSNTPSPLNLSSTSSK	L1TMTN13GlcNAcK20TMT	6	0.830988	1.6642								1.35123	1.35738	0.544483							1.63261	2.12765
ZEB2_N787_N5H3F0S0	O60315	ZEB2	787	N5H3F0S0	01Y41Y41M(31M41Y)(41Y)61M61Y	O60315_LDHSRSNTPSPLNLSSTSSK_L1TMTN13GlcNAcK20TMT_787_N5H3F0S0_01Y41Y41M(31M41Y)(41Y)61M61Y	50540	106.35	1023.26	1023.26	4	1023.24	13.356	775	794	4087.94	0	C161H282N35O78Ct8Nf2	LDHSRSNTPSPLNLSSTSSK	L1TMTN13GlcNAcK20TMT	5	0.644613	0.768189	1.43705	0.401727	0.734	0.559285			0.777047	0.630331	0.974386	0.757311	1.72314	0.922616	0.444655	2.40745			0.959272	0.728493
ZEB2_N787_N5H4F0S0	O60315	ZEB2	787	N5H4F0S0	01Y41Y41M(31M41Y41L)(41Y)61M61Y	O60315_LDHSRSNTPSPLNLSSTSSK_L1TMTN13GlcNAcK20TMT_787_N5H4F0S0_01Y41Y41M(31M41Y41L)(41Y)61M61Y	51034	107.14	1063.77	1063.77	4	1063.76	12.0738	775	794	4250	0	C167H292N35O83Ct8Nf2	LDHSRSNTPSPLNLSSTSSK	L1TMTN13GlcNAcK20TMT	5							1.17835	0.780769									1.52165	1.25172
ZEB2_N787_N5H4F0S1	O60315	ZEB2	787	N5H4F0S1	01Y41Y41M(31M41Y)61M(21Y41L32S)61Y	O60315_LDHSRSNTPSPLNLSSTSSK_L1TMTN13GlcNAcK20TMT_787_N5H4F0S1_01Y41Y41M(31M41Y)61M(21Y41L32S)61Y	51758	108.84	909.432	909.432	5	909.425	8.21191	775	794	4541.09	0	C178H309N36O91Ct8Nf2	LDHSRSNTPSPLNLSSTSSK	L1TMTN13GlcNAcK20TMT	5	0.539498	0.766649							0.78431	1.40226	0.84081									2.53757
ZEB2_N787_N5H4F1S0	O60315	ZEB2	787	N5H4F1S0	01Y(61F)41Y41M(31M41Y41L31Y)61M61Y	O60315_LDHSRSNTPSPLNLSSTSSK_L1TMTN13GlcNAcK20TMT_787_N5H4F1S0_01Y(61F)41Y41M(31M41Y41L31Y)61M61Y	50960	107.21	1100.28	1100.28	4	1100.27	9.15893	775	794	4396.06	0	C173H302N35O87Ct8Nf2	LDHSRSNTPSPLNLSSTSSK	L1TMTN13GlcNAcK20TMT	5	0.540268	1.04882							0.710063	1.09929	1.00207	0.547656							1.11926	2.24274
ZEB2_N787_N5H4F2S0	O60315	ZEB2	787	N5H4F2S0	01Y41Y41M(31M)61M(21Y(31F)41L31Y)61Y31F	O60315_LDHSRSNTPSPLNLSSTSSK_L1TMTN13GlcNAcK20TMT_787_N5H4F2S0_01Y41Y41M(31M)61M(21Y(31F)41L31Y)61Y31F	51758	108.84	909.432	909.633	5	909.629	4.13524	775	794	4542.11	0	C179H312N35O91Ct8Nf2	LDHSRSNTPSPLNLSSTSSK	L1TMTN13GlcNAcK20TMT	5	0.539498	0.766649							0.78431	1.40226	0.84081									2.53757
ZEB2_N787_N8H5F0S0	O60315	ZEB2	787	N8H5F0S0	01Y41Y41M(31M)61M(21Y41L31Y41V)61Y41L31Y41V	O60315_LDHSRSNTPSPLNLSSTSSK_L1TMTN13GlcNAcK20TMT_787_N8H5F0S0_01Y41Y41M(31M)61M(21Y41L31Y41V)61Y41L31Y41V	51468	108.25	1256.34	1256.6	4	1256.58	16.244	775	794	5021.29	1	C197H341N38O103Ct8Nf2	LDHSRSNTPSPLNLSSTSSK	L1TMTN13GlcNAcK20TMT	6	0.725794	0.999803							0.833892	0.660153	1.8539	1.08622							1.14729	1.00779
MCM3AP_N725_N4H5F1S0	O60318	MCM3AP	725	N4H5F1S0	01Y(61F)41Y41M(31M(21Y41L)41Y)61M61M	O60318_EGSLRDWYDFVWNR_E1TMTN13GlcNAc_725_N4H5F1S0_01Y(61F)41Y41M(31M(21Y41L)41Y)61M61M	9331	21.95	961.182	961.434	4	961.421	13.2148	713	726	3840.66	3	C161H248N28O75Ct4Nf1	EGSLRDWYDFVWNR	E1TMTN13GlcNAc	5							0.820467	1.00066									0.888307	1.28099
TBC1D4_N755_N4H3F1S0	O60343	TBC1D4	755	N4H3F1S0	01Y(61F)41Y41M(31M41Y)61M61Y	O60343_TSSTCSNESLSVGGTSVTPRR_T1TMTC5CamN7GlcNAc_755_N4H3F1S0_01Y(61F)41Y41M(31M41Y)61M61Y	12543	28.43	965.184	965.425	4	965.44	-15.0491	749	769	3856.73	0	C149H260N34O77S1Ct4Nf1	TSSTCSNESLSVGGTSVTPRR	T1TMTC5CamN7GlcNAc	6							0.80526	1.13677									1.17916	0.931635
GRIN3B_N344_N2H3F1S0	O60391	GRIN3B	344	N2H3F1S0	01Y(61F)41Y41M(31M)61M	O60391_FLANTSFQGR_F1TMTN4GlcNAc_344_N2H3F1S0_01Y(61F)41Y41M(31M)61M	5257	14.02	803.714	803.714	3	803.711	3.83289	341	350	2408.12	11	C99H164N18O46Ct4Nf1	FLANTSFQGR	F1TMTN4GlcNAc	5			0.921285	1.89358	0.879355	1.47501							1.00612	0.960201	0.932975	0.712138
GRIN3B_N344_N2H6F0S0	O60391	GRIN3B	344	N2H6F0S0	01Y41Y41M(31M)61M(31M21M)61M	O60391_FLANTSFQGR_F1TMTN4GlcNAc_344_N2H6F0S0_01Y41Y41M(31M)61M(31M21M)61M	6709	16.93	1375.1	1375.1	2	1375.11	-8.04952	341	350	2748.22	2	C111H184N18O57Ct4Nf1	FLANTSFQGR	F1TMTN4GlcNAc	5	1.5677	1.44497							1.12524	1.61562	1.02139	1.58614							1.07518	1.06433
LY75_N865_N2H8F0S0	O60449	LY75	865	N2H8F0S0	01Y41Y41M(31M21M)61M(31M21M)61M21M	O60449_IANISGDGQK_I1TMTN3GlcNAcK10TMT_865_N2H8F0S0_01Y41Y41M(31M21M)61M(31M21M)61M21M	26623	57.39	1055.16	1055.49	3	1055.48	8.27309	863	872	3163.43	2	C121H218N17O70Ct8Nf2	IANISGDGQK	I1TMTN3GlcNAcK10TMT	7			0.993757	0.850479	1.01913	0.791828							0.797567	1.07934	0.877534	0.831471
LY75_N1103_N2H9F0S0	O60449	LY75	1103	N2H9F0S0	01Y41Y41M(31M21M21M)61M(31M21M)61M21M	O60449_QTLQNASETVK_Q1TMTN5GlcNAcK11TMT_1103_N2H9F0S0_01Y41Y41M(31M21M21M)61M(31M21M)61M21M	7775	18.83	1181.53	1181.53	3	1181.54	-6.28484	1099	1109	3541.59	1	C136H244N19O79Ct8Nf2	QTLQNASETVK	Q1TMTN5GlcNAcK11TMT	8							0.58744	2.60975									0.495217	0.577413
PLXNC1_N548_N2H6F0S0	O60486	PLXNC1	548	N2H6F0S0	01Y41Y41M(31M)61M(31M21M)61M	O60486_ELCQNK_E1TMTC3CamN5GlcNAcK6TMT_548_N2H6F0S0_01Y41Y41M(31M)61M(31M21M)61M	5384	14.31	877.071	877.071	3	877.063	9.66053	544	549	2628.17	2	C99H181N14O56S1Ct8Nf2	ELCQNK	E1TMTC3CamN5GlcNAcK6TMT	8	0.648766	1.03527							1.50735	1.53705	0.981243	1.30948							0.958067	1.40332
PLXNC1_N871_N2H9F0S0	O60486	PLXNC1	871	N2H9F0S0	01Y41Y41M(31M21M21M31G)61M(31M21M)61M	O60486_ENDNFNISK_E1TMTN6GlcNAcK9TMT_871_N2H9F0S0_01Y41Y41M(31M21M21M31G)61M(31M21M)61M	11272	26.07	1135.5	1135.5	3	1135.49	5.13312	866	874	3403.46	0	C131H226N17O77Ct8Nf2	ENDNFNISK	E1TMTN6GlcNAcK9TMT	17	0.959689	1.06898	0.700306	1.37591	0.590091	0.777637			2.05807	1.38928	0.819696	1.28569	1.08273	0.800474	0.803904	0.970569				0.683135
PLXNC1_N653_N2H8F0S0	O60486	PLXNC1	653	N2H8F0S0	01Y41Y41M(31M21M)61M(31M21M)61M21M	O60486_ENKGNR_E1TMTK3TMTN5GlcNAc_653_N2H8F0S0_01Y41Y41M(31M21M)61M(31M21M)61M21M	4772	12.91	960.093	960.425	3	960.428	-3.6236	649	654	2878.27	0	C107H195N16O65Ct8Nf2	ENKGNR	E1TMTK3TMTN5GlcNAc	5							1.98186	2.85703									1.15595	1.35641
PLXNC1_N407_N4H5F1S1	O60486	PLXNC1	407	N4H5F1S1	01Y41Y41M(31M)61M(21Y41L32S)61Y(31F)41L	O60486_VILGENLTSNCPEVIYEIK_V1TMTN6GlcNAcC11CamK19TMT_407_N4H5F1S1_01Y41Y41M(31M)61M(21Y41L32S)61Y(31F)41L	44933	94.87	1178.56	1178.56	4	1178.55	2.49286	402	420	4709.19	0	C192H329N30O93S1Ct8Nf2	VILGENLTSNCPEVIYEIK	V1TMTN6GlcNAcC11CamK19TMT	11	0.858386	0.994432	0.804126	0.901046	0.938224	0.928061			0.999542	0.814187	0.827018	1.1661	0.717609	0.741364	0.66705	1.06237			2.17695	0.674876
MPZL2_N118_N2H5F0S0	O60487	MPZL2	118	N2H5F0S0	01Y41Y41M(31M)61M(31M)61M	O60487_LQFDDNGTYTCQVK_L1TMTN6GlcNAcC11CamK14TMT_118_N2H5F0S0_01Y41Y41M(31M)61M(31M)61M	20050	43.97	1122.19	1122.19	3	1122.17	12.5054	113	126	3363.51	7	C134H226N23O65S1Ct8Nf2	LQFDDNGTYTCQVK	L1TMTN6GlcNAcC11CamK14TMT	13			0.880503	1.05336	0.880579	1.06215							0.872991	0.855852	0.969152	0.701376
MPZL2_N39_N4H5F0S2	O60487	MPZL2	39	N4H5F0S2	01Y41Y41M(31M)61M(21Y41L32S)61Y41L32S	O60487_VLEAVNGTDARLK_V1TMTN6GlcNAcK13TMT_39_N4H5F0S2_01Y41Y41M(31M)61M(21Y41L32S)61Y41L32S	37713	79.85	1013.48	1013.48	4	1013.47	1.7705	34	46	4048.87	0	C159H281N26O85Ct8Nf2	VLEAVNGTDARLK	V1TMTN6GlcNAcK13TMT	6							0.698463	0.648299									1.14814	0.978838
CUBN_N2531_N4H5F1S0	O60494	CUBN	2531	N4H5F1S0	01Y41Y41M(31M(21Y41L)41Y31F)61M61M	O60494_LCSSVNVSNEIK_L1TMTC2CamN6GlcNAcK12TMT_2531_N4H5F1S0_01Y41Y41M(31M(21Y41L)41Y31F)61M61M	39410	83.58	895.427	895.173	4	895.165	8.84046	2526	2537	3576.64	0	C139H249N22O74S1Ct8Nf2	LCSSVNVSNEIK	L1TMTC2CamN6GlcNAcK12TMT	5			0.72191	0.981512	0.570911	0.898774							0.991025	0.635399	0.686637	0.646132
CUBN_N2531_N5H3F1S0	O60494	CUBN	2531	N5H3F1S0	01Y41Y41M(31M41Y)61M(21Y31F)61Y	O60494_LCSSVNVSNEIK_L1TMTC2CamN6GlcNAcK12TMT_2531_N5H3F1S0_01Y41Y41M(31M41Y)61M(21Y31F)61Y	39395	83.51	1152.88	1152.88	3	1152.88	7.01717	2526	2537	3455.61	0	C135H242N23O69S1Ct8Nf2	LCSSVNVSNEIK	L1TMTC2CamN6GlcNAcK12TMT	5	1.2681	1.02212							0.908033	1.21854	1.30948	1.36209							1.39001	1.03917
CUBN_N2531_N5H4F1S0	O60494	CUBN	2531	N5H4F1S0	01Y41Y41M(31M41Y31F)61M(21Y41L)61Y	O60494_LCSSVNVSNEIK_L1TMTC2CamN6GlcNAcK12TMT_2531_N5H4F1S0_01Y41Y41M(31M41Y31F)61M(21Y41L)61Y	39064	82.63	1206.9	1206.9	3	1206.89	7.68564	2526	2537	3617.67	0	C141H252N23O74S1Ct8Nf2	LCSSVNVSNEIK	L1TMTC2CamN6GlcNAcK12TMT	5							0.921495	0.694774									1.02478	1.26693
CUBN_N2531_N5H7F2S0	O60494	CUBN	2531	N5H7F2S0	01Y(61F)41Y41M(31M41Y41L)61M21Y(31F)41L31Y41L31L	O60494_LCSSVNVSNEIK_L1TMTC2CamN6GlcNAcK12TMT_2531_N5H7F2S0_01Y(61F)41Y41M(31M41Y41L)61M21Y(31F)41L31Y41L31L	42677	90.04	1063.49	1063.74	4	1063.73	12.985	2526	2537	4249.88	0	C165H292N23O93S1Ct8Nf2	LCSSVNVSNEIK	L1TMTC2CamN6GlcNAcK12TMT	5							0.782391	0.995519									0.721646	0.659117
ADCY9_N613_N2H9F0S0	O60503	ADCY9	613	N2H9F0S0	01Y41Y41M(31M21M21M)61M(31M21M)61M21M	O60503_GQGTASSGNVSDLAQTVK_G1TMTN9GlcNAcK18TMT_613_N2H9F0S0_01Y41Y41M(31M21M21M)61M(31M21M)61M21M	14045	31.7	1011.71	1011.96	4	1011.96	2.36941	605	622	4042.81	1	C155H275N26O88Ct8Nf2	GQGTASSGNVSDLAQTVK	G1TMTN9GlcNAcK18TMT	5	1.70193	0.872963					1.0015	1.79083	1.02448	1.07063	0.811235	1.08395					0.918629	0.953191	0.679456	0.902916
ADCY9_N660_N4H4F1S0	O60503	ADCY9	660	N4H4F1S0	01Y(61F)41Y41M(31M41Y41L)61M61Y	O60503_NSTKASGGPNPK_N1GlcNAc@TMTK4TMTK12TMT_660_N4H4F1S0_01Y(61F)41Y41M(31M41Y41L)61M61Y	29425	62.86	1151.57	1151.57	3	1151.56	10.6459	660	671	3451.67	0	C133H243N23O68Ct12Nf3	NSTKASGGPNPK	N1GlcNAc@TMTK4TMTK12TMT	5							1.15774	0.667322									0.650676	0.769724
ADCY9_N660_N4H5F1S1	O60503	ADCY9	660	N4H5F1S1	01Y41Y41M(31M(21Y41L32S)41Y31F)61M61M	O60503_NSTKASGGPNPK_N1GlcNAc@TMTK4TMTK12TMT_660_N4H5F1S1_01Y41Y41M(31M(21Y41L32S)41Y31F)61M61M	32522	69.42	977.214	977.214	4	977.209	5.51703	660	671	3904.82	2	C150H270N24O81Ct12Nf3	NSTKASGGPNPK	N1GlcNAc@TMTK4TMTK12TMT	5	0.36556	0.745646							0.78174	0.716629	0.653849	0.52166							0.566715	0.725691
SORBS3_N102_N4H5F0S2	O60504	SORBS3	102	N4H5F0S2	01Y41Y41M(31M)61M(21Y41L32S)61Y41L32S	O60504_IPASQHTQNWSATWTK_I1TMTN9GlcNAcK16TMT_102_N4H5F0S2_01Y41Y41M(31M)61M(21Y41L32S)61Y41L32S	49728	104.7	1131.02	1131.02	4	1131.01	7.07706	94	109	4519.01	0	C183H299N32O90Ct8Nf2	IPASQHTQNWSATWTK	I1TMTN9GlcNAcK16TMT	7	1.05887	1.30317					1.51607	1.01823	1.23079	1.10164	1.09015	1.00744					1.48694	1.19759	0.989158	0.974333
SORBS3_N102_N4H6F1S1	O60504	SORBS3	102	N4H6F1S1	01Y41Y41M(31M(21Y(31F)41L32S)41Y41L)61M61M	O60504_IPASQHTQNWSATWTK_I1TMTN9GlcNAcK16TMT_102_N4H6F1S1_01Y41Y41M(31M(21Y(31F)41L32S)41Y41L)61M61M	50865	106.8	1135.28	1135.27	4	1135.26	8.61867	94	109	4536.02	0	C184H302N31O91Ct8Nf2	IPASQHTQNWSATWTK	I1TMTN9GlcNAcK16TMT	5							0.809689	1.49473									1.3127	0.829217
TPST1_N262_N2H7F0S0	O60507	TPST1	262	N2H7F0S0	01Y41Y41M(31M)61M(31M21M)61M21M	O60507_TLLKFLQIPWNHSVLHHEEMIGK_T1TMTK4TMTN11GlcNAcK23TMT_262_N2H7F0S0_01Y41Y41M(31M)61M(31M21M)61M21M	23219	50.37	1001.12	1000.92	5	1000.91	11.5285	252	274	4998.5	3	C211H357N39O83S1Ct12Nf3	TLLKFLQIPWNHSVLHHEEMIGK	T1TMTK4TMTN11GlcNAcK23TMT	5	1.70045	0.260448							3.38356	0.761811	0.39071	0.39512							0.510499	0.408885
TPST1_N262_N2H8F0S0	O60507	TPST1	262	N2H8F0S0	01Y41Y41M(31M21M)61M(31M21M)61M21M	O60507_TLLKFLQIPWNHSVLHHEEMIGK_T1TMTK4TMTN11GlcNAcK23TMT_262_N2H8F0S0_01Y41Y41M(31M21M)61M(31M21M)61M21M	23051	50.03	1033.33	1033.33	5	1033.32	13.9561	252	274	5160.56	3	C217H367N39O88S1Ct12Nf3	TLLKFLQIPWNHSVLHHEEMIGK	T1TMTK4TMTN11GlcNAcK23TMT	5	3.06047	0.329284					0.256609	0.699239	2.27163	0.740214	0.496953	0.416509					0.144078	0.233736	0.688166	0.46098
TPST1_N262_N2H9F0S0	O60507	TPST1	262	N2H9F0S0	01Y41Y41M(31M21M21M)61M(31M21M)61M21M	O60507_TLLKFLQIPWNHSVLHHEEMIGK_T1TMTK4TMTN11GlcNAcK23TMT_262_N2H9F0S0_01Y41Y41M(31M21M21M)61M(31M21M)61M21M	23673	51.09	1065.54	1065.74	5	1065.73	10.2799	252	274	5322.61	1	C223H377N39O93S1Ct12Nf3	TLLKFLQIPWNHSVLHHEEMIGK	T1TMTK4TMTN11GlcNAcK23TMT	5							0.724393	0.525134									0.659161	0.898676
B4GALT3_N337_N4H5F0S2	O60512	B4GALT3	337	N4H5F0S2	01Y41Y41M(31M)61M(21Y41L32S)61Y41L32S	O60512_ELGPLYTNITADIGTDPR_E1TMTN8GlcNAc_337_N4H5F0S2_01Y41Y41M(31M)61M(21Y41L32S)61Y41L32S	31428	67.17	1096.49	1096.24	4	1096.24	4.6784	330	347	4379.92	0	C177H293N29O93Ct4Nf1	ELGPLYTNITADIGTDPR	E1TMTN8GlcNAc	5	0.493214	1.14621							0.287266	0.516176	0.923024	1.54453							0.554355	0.981248
B4GALT3_N337_N4H5F2S1	O60512	B4GALT3	337	N4H5F2S1	01Y41Y41M(31M21Y(31F)41L21F)61M61Y41L32S	O60512_ELGPLYTNITADIGTDPR_E1TMTN8GlcNAc_337_N4H5F2S1_01Y41Y41M(31M21Y(31F)41L21F)61M61Y41L32S	31428	67.17	1096.49	1096.49	4	1096.49	-1.87284	330	347	4380.94	1	C178H296N28O93Ct4Nf1	ELGPLYTNITADIGTDPR	E1TMTN8GlcNAc	5	0.493214	1.14621							0.287266	0.516176	0.923024	1.54453							0.554355	0.981248
CREBL2_N98_N6H3F3S0	O60519	CREBL2	98	N6H3F3S0	01Y(61F)41Y41M(31M(21Y31F)41Y)61M(21Y31F)61Y	O60519_ALLTGEEQNK_A1TMTN9GlcNAcK10TMT_98_N6H3F3S0_01Y(61F)41Y41M(31M(21Y31F)41Y)61M(21Y31F)61Y	24230	52.23	926.938	926.938	4	926.933	6.14765	90	99	3703.71	0	C146H258N21O79Ct8Nf2	ALLTGEEQNK	A1TMTN9GlcNAcK10TMT	5							1.24486	0.785125									1.26488	1.26071
PLOD3_N548_N2H5F0S0	O60568	PLOD3	548	N2H5F0S0	01Y41Y41M(31M)61M(31M)61M	O60568_EQYIHENYSR_E1TMTN7GlcNAc_548_N2H5F0S0_01Y41Y41M(31M)61M(31M)61M	5454	14.41	929.079	929.079	3	929.07	10.1345	542	551	2784.19	14	C112H180N20O57Ct4Nf1	EQYIHENYSR	E1TMTN7GlcNAc	11			0.917213	1.13691	0.692541	0.769433	0.877525	1.04627					0.591419	0.993685	0.679621	0.772612	1.18914	1.18754
PLOD3_N548_N2H6F0S0	O60568	PLOD3	548	N2H6F0S0	01Y41Y41M(31M)61M(31M21M)61M	O60568_EQYIHENYSR_E1TMTN7GlcNAc_548_N2H6F0S0_01Y41Y41M(31M)61M(31M21M)61M	5331	14.16	983.094	983.094	3	983.087	6.18856	542	551	2946.25	4	C118H190N20O62Ct4Nf1	EQYIHENYSR	E1TMTN7GlcNAc	11			0.991371	0.731054	0.881002	0.847408							0.800863	0.860649	0.813706	0.671521
PLOD3_N63_N2H5F0S0	O60568	PLOD3	63	N2H5F0S0	01Y41Y41M(31M)61M(31M)61M	O60568_SAEFFNYTVR_S1TMTN6GlcNAc_63_N2H5F0S0_01Y41Y41M(31M)61M(31M)61M	19740	43.26	894.073	894.073	3	894.064	9.57519	58	67	2679.18	5	C111H177N17O54Ct4Nf1	SAEFFNYTVR	S1TMTN6GlcNAc	10	1.22556	0.798228	1.33926	0.958748	1.10716	1.08305			1.09501	1.35224	0.873813	1.11197	1.06888	0.806529	0.705341	0.957862			0.978059	0.950525
PLOD3_N63_N2H6F0S0	O60568	PLOD3	63	N2H6F0S0	01Y41Y41M(31M)61M(31M21M)61M	O60568_SAEFFNYTVR_S1TMTN6GlcNAc_63_N2H6F0S0_01Y41Y41M(31M)61M(31M21M)61M	20289	44.46	948.089	948.089	3	948.082	7.89844	58	67	2841.23	2	C117H187N17O59Ct4Nf1	SAEFFNYTVR	S1TMTN6GlcNAc	14			1.35537	1.20109	1.01458	0.966889	1.03845	1.14227					1.07489	0.815166	0.704603	0.772943	0.820371	0.776515
PLOD3_N63_N2H8F0S0	O60568	PLOD3	63	N2H8F0S0	01Y41Y41M(31M21M)61M(31M21M)61M21M	O60568_SAEFFNYTVR_S1TMTN6GlcNAc_63_N2H8F0S0_01Y41Y41M(31M21M)61M(31M21M)61M21M	19759	43.09	1056.12	1056.12	3	1056.12	3.84681	58	67	3165.33	2	C129H207N17O69Ct4Nf1	SAEFFNYTVR	S1TMTN6GlcNAc	10							0.922958	1.38645									0.69403	0.752454
DIAPH1_N783_N3H6F0S0	O60610	DIAPH1	783	N3H6F0S0	01Y41Y41M(31M41Y41L)61M(31M)61M	O60610_RPNWSK_R1TMTN3GlcNAcK6TMT_783_N3H6F0S0_01Y41Y41M(31M41Y41L)61M(31M)61M	6433	16.36	943.44	943.44	3	943.439	1.65524	781	786	2827.3	13	C111H194N17O58Ct8Nf2	RPNWSK	R1TMTN3GlcNAcK6TMT	5			0.55295	0.730391	0.575197	0.671238							0.517321	0.675556	0.677902	0.667676
TSPAN1_N141_N2H7F0S0	O60635	TSPAN1	141	N2H7F0S0	01Y41Y41M(31M)61M(31M21M)61M21M	O60635_DYGSQEDFTQVWNTTMK_D1TMTN13GlcNAcK17TMT_141_N2H7F0S0_01Y41Y41M(31M)61M(31M21M)61M21M	29960	64.16	1013.44	1013.44	4	1013.44	1.21949	129	145	4048.74	1	C163H265N26O81S1Ct8Nf2	DYGSQEDFTQVWNTTMK	D1TMTN13GlcNAcK17TMT	20	1.23837	0.643815							0.792825	0.846643	0.77781	0.752642							0.986623	0.634373
UGT1A9_N71_N4H5F0S2	O60656	UGT1A9	71	N4H5F0S2	01Y41Y41M(31M)61M(21Y41L32S)61Y41L32S	O60656_SLNCTVK_S1TMTN3GlcNAcC4CamK7TMT_71_N4H5F0S2_01Y41Y41M(31M)61M(21Y41L32S)61Y41L32S	12404	28.37	872.391	872.141	4	872.135	7.48438	69	75	3484.52	0	C133H237N18O77S1Ct8Nf2	SLNCTVK	S1TMTN3GlcNAcC4CamK7TMT	5	0.813569	1.7652							0.866683	1.06313	1.0613	0.746303							0.638843	1.3361
UGT1A9_N344_N2H5F0S0	O60656	UGT1A9	344	N2H5F0S0	01Y41Y41M(31M)61M(31M)61M	O60656_YTGTRPSNLANNTILVK_Y1TMTN11GlcNAcK17TMT_344_N2H5F0S0_01Y41Y41M(31M)61M(31M)61M	17234	38.16	885.456	885.203	4	885.196	7.81054	334	350	3536.76	11	C143H253N28O65Ct8Nf2	YTGTRPSNLANNTILVK	Y1TMTN11GlcNAcK17TMT	9	0.980045	0.481132	2.22121	3.33443	0.636673	0.870413	0.85312	0.815368	1.12413	1.15503	0.772835	0.518306	1.13672	0.794005	0.491437	0.686228	0.626205	1.09851	0.54051	0.903104
UGT1A9_N344_N2H5F1S0	O60656	UGT1A9	344	N2H5F1S0	01Y(61F)41Y41M(31M)61M(31M)61M	O60656_YTGTRPSNLANNTILVK_Y1TMTN11GlcNAcK17TMT_344_N2H5F1S0_01Y(61F)41Y41M(31M)61M(31M)61M	18125	40.04	921.971	921.719	4	921.71	9.66936	334	350	3682.82	0	C149H263N28O69Ct8Nf2	YTGTRPSNLANNTILVK	Y1TMTN11GlcNAcK17TMT	7			1.72867	3.27631	0.930928	0.746598							0.920661	0.855131	0.767089	0.868423
UGT1A9_N344_N2H6F0S0	O60656	UGT1A9	344	N2H6F0S0	01Y41Y41M(31M)61M(31M21M)61M	O60656_YTGTRPSNLANNTILVK_Y1TMTN11GlcNAcK17TMT_344_N2H6F0S0_01Y41Y41M(31M)61M(31M21M)61M	17108	37.9	925.967	925.716	4	925.709	7.50612	334	350	3698.82	3	C149H263N28O70Ct8Nf2	YTGTRPSNLANNTILVK	Y1TMTN11GlcNAcK17TMT	7	1.50162	0.60047	1.92933	1.1761	0.507274	0.514849	0.657497	0.586048	0.767893	0.77712	0.569587	0.67152	1.03071	0.551613	0.419183	0.598579	0.517509	0.62399	0.855578	0.817149
UGT1A9_N344_N2H7F0S0	O60656	UGT1A9	344	N2H7F0S0	01Y41Y41M(31M)61M(31M21M)61M21M	O60656_YTGTRPSNLANNTILVK_Y1TMTN11GlcNAcK17TMT_344_N2H7F0S0_01Y41Y41M(31M)61M(31M21M)61M21M	17031	37.74	966.233	966.233	4	966.222	11.2711	334	350	3860.87	1	C155H273N28O75Ct8Nf2	YTGTRPSNLANNTILVK	Y1TMTN11GlcNAcK17TMT	5	1.01277	0.627146							0.458616	0.831505	0.783747	0.55496							0.546131	0.687613
UGT1A9_N344_N4H3F1S0	O60656	UGT1A9	344	N4H3F1S0	01Y(61F)41Y41M(31M41Y)61M61Y	O60656_YTGTRPSNLANNTILVK_Y1TMTN11GlcNAcK17TMT_344_N4H3F1S0_01Y(61F)41Y41M(31M41Y)61M61Y	18229	40.25	942.487	942.23	4	942.224	7.03408	334	350	3764.87	0	C153H269N30O69Ct8Nf2	YTGTRPSNLANNTILVK	Y1TMTN11GlcNAcK17TMT	5			1.86029	1.45135	0.682247	0.756819							1.00608	0.709437	0.698664	0.689051
UGT1A9_N344_N5H4F1S1	O60656	UGT1A9	344	N5H4F1S1	01Y(61F)41Y41M(31M)(41Y)61M(21Y41L32S)61Y	O60656_YTGTRPSNLANNTILVK_Y1TMTN11GlcNAcK17TMT_344_N5H4F1S1_01Y(61F)41Y41M(31M)(41Y)61M(21Y41L32S)61Y	17761	39.01	885.232	885.436	5	885.427	10.3905	334	350	4421.1	0	C178H309N32O87Ct8Nf2	YTGTRPSNLANNTILVK	Y1TMTN11GlcNAcK17TMT	5							0.837636	0.54671									1.17349	1.09789
REV3L_N2296_N4H6F1S1	O60673	REV3L	2296	N4H6F1S1	01Y41Y41M(31M(21Y(31F)41L32S)41Y41L)61M61M	O60673_ALHEIQNLTLISVELHAR_A1TMTN7GlcNAc_2296_N4H6F1S1_01Y41Y41M(31M(21Y(31F)41L32S)41Y41L)61M61M	49676	104.61	1128.04	1128.29	4	1128.28	7.20133	2290	2307	4508.1	0	C184H313N33O91Ct4Nf1	ALHEIQNLTLISVELHAR	A1TMTN7GlcNAc	5			1.54968	1.02917	1.02357	0.921041							1.45853	5.08897	2.19994	0.987638
REV3L_N1195_N2H6F0S0	O60673	REV3L	1195	N2H6F0S0	01Y41Y41M(31M)61M(31M21M)61M	O60673_RNQTNK_R1TMTN2GlcNAcK6TMT_1195_N2H6F0S0_01Y41Y41M(31M)61M(31M21M)61M	5278	13.88	866.743	866.743	3	866.741	2.5658	1194	1199	2597.21	2	C97H180N17O55Ct8Nf2	RNQTNK	R1TMTN2GlcNAcK6TMT	7							0.619062	1.6246									0.69026	1.05619
CTNND1_N536_N5H3F0S0	O60716	CTNND1	536	N5H3F0S0	01Y41Y41M(31M41Y)(41Y)61M61Y	O60716_NVSSER_N1GlcNAc@TMT_536_N5H3F0S0_01Y41Y41M(31M41Y)(41Y)61M61Y	5831	14.98	808.025	808.358	3	808.357	1.27712	536	541	2422.06	0	C92H162N16O54Ct4Nf1	NVSSER	N1GlcNAc@TMT	5							0.959411	1.32202									0.818598	1.13569
SLC24A1_N664_N2H7F0S0	O60721	SLC24A1	664	N2H7F0S0	01Y41Y41M(31M)61M(31M21M)61M21M	O60721_LPSLLTRGSSSTSLHNSTIR_L1TMTN16GlcNAc_664_N2H7F0S0_01Y41Y41M(31M)61M(31M21M)61M21M	16512	36.47	975.478	975.478	4	975.468	10.7932	649	668	3896.84	2	C155H272N32O78Ct4Nf1	LPSLLTRGSSSTSLHNSTIR	L1TMTN16GlcNAc	7							1.00556	0.99915									1.16358	1.22747
PLA2G6_N52_N2H9F0S0	O60733	PLA2G6	52	N2H9F0S0	01Y41Y41M(31M21M21M)61M(31M21M)61M21M	O60733_EEGQLILFQNTPNR_E1TMTN13GlcNAc_52_N2H9F0S0_01Y41Y41M(31M21M21M)61M(31M21M)61M21M	26809	57.77	1252.22	1251.89	3	1251.89	2.77209	40	53	3752.65	1	C150H252N24O81Ct4Nf1	EEGQLILFQNTPNR	E1TMTN13GlcNAc	5			0.983833	0.892178	1.18801	0.693499							0.784447	0.758793	0.89024
USO1_N123_N2H5F0S0	O60763	USO1	123	N2H5F0S0	01Y41Y41M(31M)61M(31M)61M	O60763_QQENVTLLLSLLEEFDFHVR_Q1TMTN4GlcNAc_123_N2H5F0S0_01Y41Y41M(31M)61M(31M)61M	23010	49.73	970.219	970.219	4	970.22	-0.871822	120	139	3875.85	11	C164H269N31O71Ct4Nf1	QQENVTLLLSLLEEFDFHVR	Q1TMTN4GlcNAc	6							0.933565	1.04245									1.12947	0.870176
FMO6P_N61_N4H5F0S2	O60774	FMO6P	61	N4H5F0S2	01Y41Y41M(31M)61M(21Y41L32S)61Y41L32S	O60774_ASIYQSVFTNSSK_A1TMTN10GlcNAcK13TMT_61_N4H5F0S2_01Y41Y41M(31M)61M(21Y41L32S)61Y41L32S	32291	68.94	1024.96	1024.96	4	1024.96	-0.814918	52	64	4094.81	0	C163H275N24O87Ct8Nf2	ASIYQSVFTNSSK	A1TMTN10GlcNAcK13TMT	5	0.505172	1.09044							0.373793	0.786009	0.971903	0.660559							0.92587	1.04078
HNRNPCL1_N151_N2H9F0S0	O60812	HNRNPCL1	151	N2H9F0S0	01Y41Y41M(31M21M21M)61M(31M21M)61M21M	O60812_LSGNTSR_L1TMTN4GlcNAc_151_N2H9F0S0_01Y41Y41M(31M21M21M)61M(31M21M)61M21M	5394	14.29	1415.09	1415.09	2	1415.09	0.531922	148	154	2828.18	0	C106H188N14O69Ct4Nf1	LSGNTSR	L1TMTN4GlcNAc	5			1.01599	2.66285	1.66617	1.9527	0.599499	1.57403					1.47645	0.804943		0.306662	0.778509	0.634031
GPR37L1_N105_N4H5F0S2	O60883	GPR37L1	105	N4H5F0S2	01Y41Y41M(31M)61M(21Y41L32S)61Y41L32S	O60883_GNLTGAPGQR_G1TMTN2GlcNAc_105_N4H5F0S2_01Y41Y41M(31M)61M(21Y41L32S)61Y41L32S	6098	15.5	852.12	852.12	4	852.117	3.54279	104	113	3404.44	0	C131H224N22O77Ct4Nf1	GNLTGAPGQR	G1TMTN2GlcNAc	5							1.11374	0.840831									1.60112	0.890221
GPR37L1_N105_N4H5F1S2	O60883	GPR37L1	105	N4H5F1S2	01Y(61F)41Y41M(31M)61M(21Y41L32S)61Y41L32S	O60883_GNLTGAPGQR_G1TMTN2GlcNAc_105_N4H5F1S2_01Y(61F)41Y41M(31M)61M(21Y41L32S)61Y41L32S	5889	15.31	888.635	888.635	4	888.631	4.06643	104	113	3550.5	1	C137H234N22O81Ct4Nf1	GNLTGAPGQR	G1TMTN2GlcNAc	6	0.994518	1.66407							1.12997	1.22229	1.40099	1.42145							1.51311	1.37023
TBL1X_N42_N2H5F0S0	O60907	TBL1X	42	N2H5F0S0	01Y41Y41M(31M)61M(31M)61M	O60907_GREGGSHFINTSSPR_G1TMTN10GlcNAc_42_N2H5F0S0_01Y41Y41M(31M)61M(31M)61M	27867	59.93	1016.8	1016.8	3	1016.79	9.32977	33	47	3047.36	12	C120H201N27O60Ct4Nf1	GREGGSHFINTSSPR	G1TMTN10GlcNAc	5			1.2385	0.809699	0.6553	0.480662							0.832471	0.72346	0.663866	0.58474
KIF21B_N1259_N5H4F1S0	O75037	KIF21B	1259	N5H4F1S0	01Y41Y41M(31M41Y(31F)41L31Y)61M61Y	O75037_LTSNQSQGSALDK_L1TMTN4GlcNAcK13TMT_1259_N5H4F1S0_01Y41Y41M(31M41Y(31F)41L31Y)61M61Y	39116	82.94	1206.57	1206.57	3	1206.56	7.06871	1256	1268	3616.66	0	C140H249N24O76Ct8Nf2	LTSNQSQGSALDK	L1TMTN4GlcNAcK13TMT	5	1.31868	1.03557							1.23457	0.976099	1.41223	1.18833							1.30877	1.2345
KIF21B_N1259_N6H3F1S0	O75037	KIF21B	1259	N6H3F1S0	01Y41Y41M(31M(21Y31F)41Y)61M(21Y)61Y	O75037_LTSNQSQGSALDK_L1TMTN4GlcNAcK13TMT_1259_N6H3F1S0_01Y41Y41M(31M(21Y31F)41Y)61M(21Y)61Y	39386	83.53	915.436	915.436	4	915.428	8.6713	1256	1268	3657.69	0	C142H252N25O76Ct8Nf2	LTSNQSQGSALDK	L1TMTN4GlcNAcK13TMT	5			0.299854	1.36356	0.681676	0.856679							0.521028	0.480125	1.00991	0.724942
PLXNA2_N1085_N2H9F0S0	O75051	PLXNA2	1085	N2H9F0S0	01Y41Y41M(31M21M21M)61M(31M21M)61M21M	O75051_ESVNVCK_E1TMTN4GlcNAcC6CamK7TMT_1085_N2H9F0S0_01Y41Y41M(31M21M21M)61M(31M21M)61M21M	16103	35.86	1053.8	1053.8	3	1053.79	9.28183	1082	1088	3158.36	1	C119H215N14O72S1Ct8Nf2	ESVNVCK	E1TMTN4GlcNAcC6CamK7TMT	5	0.806378	1.05181	0.866295	0.983166	0.933471	1.22346	1.01459	1.04756	2.07682	1.05313	1.05276	1.13415	0.974757	1.19631	1.06103	0.695822	0.873986	0.82445	1.25383	1.12784
EFCAB14_N347_N3H4F1S1	O75071	EFCAB14	347	N3H4F1S1	01Y(61F)41Y41M(31M)61M61Y41L32S	O75071_QSLDQVTNRTDTVK_Q1TMTN8GlcNAcK14TMT_347_N3H4F1S1_01Y(61F)41Y41M(31M)61M61Y41L32S	48735	102.68	940.451	940.451	4	940.444	7.68222	340	353	3757.75	4	C146H260N27O77Ct8Nf2	QSLDQVTNRTDTVK	Q1TMTN8GlcNAcK14TMT	5			1.29385	0.762682	2.01846	1.22139							1.09519	0.969098	1.95113	0.958958
EFCAB14_N347_N2H4F0S0	O75071	EFCAB14	347	N2H4F0S0	01Y41Y41M(31M21M)61M	O75071_QSLDQVTNR_Q1TMTN8GlcNAc_347_N2H4F0S0_01Y41Y41M(31M21M)61M	25139	54.35	782.029	782.361	3	782.363	-2.24601	340	348	2344.07	15	C90H160N18O49Ct4Nf1	QSLDQVTNR	Q1TMTN8GlcNAc	5			1.80231	0.928682	0.962808	0.967888							0.787862	0.744052	1.21781	0.491433
EFCAB14_N347_N2H5F0S0	O75071	EFCAB14	347	N2H5F0S0	01Y41Y41M(31M)61M(31M)61M	O75071_QSLDQVTNR_Q1TMTN8GlcNAc_347_N2H5F0S0_01Y41Y41M(31M)61M(31M)61M	21993	47.86	836.047	836.381	3	836.38	0.918733	340	348	2506.12	8	C96H170N18O54Ct4Nf1	QSLDQVTNR	Q1TMTN8GlcNAc	5	0.866491	0.997933							0.79702	1.21663	0.998551	0.980808							0.901966	0.937937
EFCAB14_N347_N2H6F0S0	O75071	EFCAB14	347	N2H6F0S0	01Y41Y41M(31M)61M(31M21M)61M	O75071_QSLDQVTNR_Q1TMTN8GlcNAc_347_N2H6F0S0_01Y41Y41M(31M)61M(31M21M)61M	24120	52.21	890.396	890.396	3	890.398	-1.78325	340	348	2668.18	2	C102H180N18O59Ct4Nf1	QSLDQVTNR	Q1TMTN8GlcNAc	6	1.54895	0.758402	0.657814	1.20522	1.3888	0.60114	1.28777	1.16427	0.384195	0.609602	1.27593	0.523428	1.0633	0.805688	1.20276	0.718535	1.32588	1.2144	0.259261	0.528876
EFCAB14_N347_N2H9F0S0	O75071	EFCAB14	347	N2H9F0S0	01Y41Y41M(31M21M21M)61M(31M21M)61M21M	O75071_QSLDQVTNR_Q1TMTN8GlcNAc_347_N2H9F0S0_01Y41Y41M(31M21M21M)61M(31M21M)61M21M	24364	52.77	1052.45	1052.45	3	1052.45	-3.40683	340	348	3154.34	1	C120H210N18O74Ct4Nf1	QSLDQVTNR	Q1TMTN8GlcNAc	5			0.609629	1.06233	1.25042	0.865525							0.843904	0.956168	1.43566	1.01677
SLIT1_N571_N2H5F0S0	O75093	SLIT1	571	N2H5F0S0	01Y41Y41M(31M)61M(31M)61M	O75093_KINLSNNK_K1TMTN3GlcNAcK8TMT_571_N2H5F0S0_01Y41Y41M(31M)61M(31M)61M	20017	43.62	869.439	869.439	3	869.433	6.56387	569	576	2605.29	9	C101H188N17O52Ct8Nf2	KINLSNNK	K1TMTN3GlcNAcK8TMT	5							1.00997	1.86705									0.93051	0.957093
SLIT1_N571_N2H6F0S0	O75093	SLIT1	571	N2H6F0S0	01Y41Y41M(31M)61M(31M21M)61M	O75093_KINLSNNK_K1TMTN3GlcNAcK8TMT_571_N2H6F0S0_01Y41Y41M(31M)61M(31M21M)61M	20180	44.24	923.454	923.454	3	923.451	3.29899	569	576	2767.34	2	C107H198N17O57Ct8Nf2	KINLSNNK	K1TMTN3GlcNAcK8TMT	5			1.40234	0.500871	2.27592	0.756767	0.821148	1.96983					0.794861	0.553098	0.393821	0.590942	0.466182	0.674062
SLIT1_N571_N2H7F0S0	O75093	SLIT1	571	N2H7F0S0	01Y41Y41M(31M)61M(31M21M)61M21M	O75093_KINLSNNK_K1TMTN3GlcNAcK8TMT_571_N2H7F0S0_01Y41Y41M(31M)61M(31M21M)61M21M	19702	42.97	977.475	977.475	3	977.468	6.32799	569	576	2929.39	4	C113H208N17O62Ct8Nf2	KINLSNNK	K1TMTN3GlcNAcK8TMT	5							0.934128	1.17432									0.726385	0.86653
SLIT3_N192_N2H4F0S0	O75094	SLIT3	192	N2H4F0S0	01Y41Y41M(31M21M)61M	O75094_DLEILTLNNNNISRILVTSFNHMPK_D1TMTN11GlcNAcK25TMT_192_N2H4F0S0_01Y41Y41M(31M21M)61M	21251	46.13	883.052	883.051	5	883.053	-1.39104	182	206	4409.23	7	C183H317N40O73S1Ct8Nf2	DLEILTLNNNNISRILVTSFNHMPK	D1TMTN11GlcNAcK25TMT	5							0.992419	1.52955									0.990388	1.05741
SLIT3_N72_N2H3F1S0	O75094	SLIT3	72	N2H3F1S0	01Y(61F)41Y41M(31M)61M	O75094_NNITRITK_N1TMTN2GlcNAcK8TMT_72_N2H3F1S0_01Y(61F)41Y41M(31M)61M	16542	36.8	819.437	819.768	3	819.76	10.7282	71	78	2456.26	5	C96H181N18O46Ct8Nf2	NNITRITK	N1TMTN2GlcNAcK8TMT	5			1.07068	1.80875	0.907456	1.04266	0.997515	0.692196					1.02225	1.15597	0.891929	2.1247	0.875925	0.818527
SLIT3_N72_N2H4F0S0	O75094	SLIT3	72	N2H4F0S0	01Y41Y41M(31M21M)61M	O75094_NNITRITK_N1TMTN2GlcNAcK8TMT_72_N2H4F0S0_01Y41Y41M(31M21M)61M	15210	34.09	824.763	825.093	3	825.091	2.33139	71	78	2472.26	8	C96H181N18O47Ct8Nf2	NNITRITK	N1TMTN2GlcNAcK8TMT	5			2.20329	0.925284	2.17296	0.847365							2.13378	0.467594	0.511938	4.63445
SLIT3_N72_N2H5F0S0	O75094	SLIT3	72	N2H5F0S0	01Y41Y41M(31M)61M(31M)61M	O75094_NNITRITK_N1TMTN2GlcNAcK8TMT_72_N2H5F0S0_01Y41Y41M(31M)61M(31M)61M	15761	35.21	878.78	879.115	3	879.109	6.79904	71	78	2634.31	10	C102H191N18O52Ct8Nf2	NNITRITK	N1TMTN2GlcNAcK8TMT	6			1.96263	1.08573	0.895701	0.821741							4.18852	0.465418	0.339867	2.19499
SLIT3_N72_N2H6F0S0	O75094	SLIT3	72	N2H6F0S0	01Y41Y41M(31M)61M(31M21M)61M	O75094_NNITRITK_N1TMTN2GlcNAcK8TMT_72_N2H6F0S0_01Y41Y41M(31M)61M(31M21M)61M	15506	34.69	932.799	933.135	3	933.126	8.72174	71	78	2796.37	2	C108H201N18O57Ct8Nf2	NNITRITK	N1TMTN2GlcNAcK8TMT	5			2.02957	0.960422	1.70132	0.733278							2.89829	0.774347	0.515359	2.05048
SLIT3_N72_N2H6F0S0	O75094	SLIT3	72	N2H6F0S0	01Y41Y41M(31M21M)61M(31M)61M	O75094_NNITRITK_N1TMTN2GlcNAcK8TMT_72_N2H6F0S0_01Y41Y41M(31M21M)61M(31M)61M	15084	33.84	932.796	933.133	3	933.126	7.21732	71	78	2796.37	2	C108H201N18O57Ct8Nf2	NNITRITK	N1TMTN2GlcNAcK8TMT	5			1.25834	1.08372	1.2596	1.29916							1.10119	0.803536	0.75538	2.96831
SLIT3_N72_N2H7F0S0	O75094	SLIT3	72	N2H7F0S0	01Y41Y41M(31M)61M(31M21M)61M21M	O75094_NNITRITK_N1TMTN2GlcNAcK8TMT_72_N2H7F0S0_01Y41Y41M(31M)61M(31M21M)61M21M	15082	33.58	986.814	987.152	3	987.144	8.39362	71	78	2958.42	1	C114H211N18O62Ct8Nf2	NNITRITK	N1TMTN2GlcNAcK8TMT	5							1.09094	0.943845									1.15682	0.707854
SLIT3_N72_N2H8F0S0	O75094	SLIT3	72	N2H8F0S0	01Y41Y41M(31M21M)61M(31M21M)61M21M	O75094_NNITRITK_N1TMTN2GlcNAcK8TMT_72_N2H8F0S0_01Y41Y41M(31M21M)61M(31M21M)61M21M	14523	32.67	1040.83	1041.17	3	1041.16	8.56949	71	78	3120.47	1	C120H221N18O67Ct8Nf2	NNITRITK	N1TMTN2GlcNAcK8TMT	5	0.628589	0.573629							0.345515	0.556961	1.27981	0.602686							0.469858	0.519338
SLIT3_N72_N2H9F0S0	O75094	SLIT3	72	N2H9F0S0	01Y41Y41M(31M21M21M)61M(31M21M)61M21M	O75094_NNITRITK_N1TMTN2GlcNAcK8TMT_72_N2H9F0S0_01Y41Y41M(31M21M21M)61M(31M21M)61M21M	14954	33.32	1094.85	1095.19	3	1095.18	6.44397	71	78	3282.52	0	C126H231N18O72Ct8Nf2	NNITRITK	N1TMTN2GlcNAcK8TMT	5							0.602003	0.473193									0.706408	0.228012
SLIT3_N72_N3H4F1S0	O75094	SLIT3	72	N3H4F1S0	01Y(61F)41Y41M(31M)61M61Y41L	O75094_NNITRITK_N1TMTN2GlcNAcK8TMT_72_N3H4F1S0_01Y(61F)41Y41M(31M)61M61Y41L	18423	40.36	941.139	941.477	3	941.47	7.41063	71	78	2821.4	1	C110H204N19O56Ct8Nf2	NNITRITK	N1TMTN2GlcNAcK8TMT	5							0.881369	0.673239									1.1372	1.08492
SLIT3_N72_N4H4F1S1	O75094	SLIT3	72	N4H4F1S1	01Y41Y41M(31M41Y31F)61M61Y41L32S	O75094_NNITRITK_N1TMTN2GlcNAcK8TMT_72_N4H4F1S1_01Y41Y41M(31M41Y31F)61M61Y41L32S	18370	40.47	829.903	829.903	4	829.898	5.54779	71	78	3315.57	1	C129H234N21O69Ct8Nf2	NNITRITK	N1TMTN2GlcNAcK8TMT	5	0.5747	0.505751	0.792694	1.11327	1.52194	0.893632			1.0226	0.81695	1.01543	0.639292	0.936456	1.23903	2.26853	0.754469			0.620736	0.77097
SLIT3_N72_N4H5F1S0	O75094	SLIT3	72	N4H5F1S0	01Y(61F)41Y41M(31M41Y41L)61M61Y41L	O75094_NNITRITK_N1TMTN2GlcNAcK8TMT_72_N4H5F1S0_01Y(61F)41Y41M(31M41Y41L)61M61Y41L	15381	34.44	1063.19	1063.19	3	1063.18	13.1203	71	78	3186.53	0	C124H227N20O66Ct8Nf2	NNITRITK	N1TMTN2GlcNAcK8TMT	5			1.00241	0.95398	0.974915	0.707983							1.001	1.1605	1.47094	1.03033
SLIT3_N72_N4H6F1S0	O75094	SLIT3	72	N4H6F1S0	01Y(61F)41Y41M(31M(21Y41L)41Y41L)61M61M	O75094_NNITRITK_N1TMTN2GlcNAcK8TMT_72_N4H6F1S0_01Y(61F)41Y41M(31M(21Y41L)41Y41L)61M61M	13081	29.76	838.416	838.166	4	838.151	18.5299	71	78	3348.58	0	C130H237N20O71Ct8Nf2	NNITRITK	N1TMTN2GlcNAcK8TMT	5			1.28546	0.876195	1.42553	0.955209	1.09303	1.20847					1.15885	1.75778	0.967507	1.63473	1.55667	1.04614
SLIT3_N72_N4H6F2S1	O75094	SLIT3	72	N4H6F2S1	01Y41Y41M(31M(21Y(31F)41L32S)41Y(31F)41L)61M61M	O75094_NNITRITK_N1TMTN2GlcNAcK8TMT_72_N4H6F2S1_01Y41Y41M(31M(21Y(31F)41L32S)41Y(31F)41L)61M61M	21872	47.4	947.198	947.448	4	947.439	9.04115	71	78	3785.74	0	C147H264N21O83Ct8Nf2	NNITRITK	N1TMTN2GlcNAcK8TMT	5							1.14551	0.879418									1.30396	1.12023
SLIT3_N72_N5H3F0S0	O75094	SLIT3	72	N5H3F0S0	01Y41Y41M(31M41Y)(41Y)61M61Y	O75094_NNITRITK_N1TMTN2GlcNAcK8TMT_72_N5H3F0S0_01Y41Y41M(31M41Y)(41Y)61M61Y	15835	35.36	730.621	730.87	4	730.867	4.91643	71	78	2919.45	0	C114H210N21O57Ct8Nf2	NNITRITK	N1TMTN2GlcNAcK8TMT	5			1.93073	0.553828	1.2844	0.679466							1.78748	0.335844	0.327227	3.80658
SLIT3_N72_N5H3F1S0	O75094	SLIT3	72	N5H3F1S0	01Y(61F)41Y41M(31M41Y)(41Y)61M61Y	O75094_NNITRITK_N1TMTN2GlcNAcK8TMT_72_N5H3F1S0_01Y(61F)41Y41M(31M41Y)(41Y)61M61Y	16179	36.05	1022.51	1022.85	3	1022.84	6.83415	71	78	3065.5	0	C120H220N21O61Ct8Nf2	NNITRITK	N1TMTN2GlcNAcK8TMT	5			1.66496	0.257153	1.57136	0.704208							1.56027		0.150218	4.70356
SLIT3_N72_N5H3F1S0	O75094	SLIT3	72	N5H3F1S0	01Y41Y41M(31M)(41Y)61M(21Y31F)61Y	O75094_NNITRITK_N1TMTN2GlcNAcK8TMT_72_N5H3F1S0_01Y41Y41M(31M)(41Y)61M(21Y31F)61Y	15785	35.26	767.388	767.388	4	767.381	8.87754	71	78	3065.5	0	C120H220N21O61Ct8Nf2	NNITRITK	N1TMTN2GlcNAcK8TMT	5			1.40066	1.25871	1.37914	0.992078							1.43655	1.00336	0.862965	2.65927
SLIT3_N72_N5H4F0S0	O75094	SLIT3	72	N5H4F0S0	01Y41Y41M(31M41Y)61M(21Y41L)61Y	O75094_NNITRITK_N1TMTN2GlcNAcK8TMT_72_N5H4F0S0_01Y41Y41M(31M41Y)61M(21Y41L)61Y	14944	33.52	771.384	771.387	4	771.38	8.65935	71	78	3081.5	0	C120H220N21O62Ct8Nf2	NNITRITK	N1TMTN2GlcNAcK8TMT	5	0.664547	0.771601							2.97863	1.16556	0.615358	0.86701							0.635621	0.568824
SLIT3_N72_N5H5F0S1	O75094	SLIT3	72	N5H5F0S1	01Y41Y41M(31M41Y)61M(21Y41L32S)61Y41L	O75094_NNITRITK_N1TMTN2GlcNAcK8TMT_72_N5H5F0S1_01Y41Y41M(31M41Y)61M(21Y41L32S)61Y41L	18400	40.31	884.677	884.677	4	884.667	10.979	71	78	3534.65	0	C137H247N22O75Ct8Nf2	NNITRITK	N1TMTN2GlcNAcK8TMT	5							1.06105	0.965629									1.33115	1.21586
SLIT3_N72_N5H5F0S1	O75094	SLIT3	72	N5H5F0S1	01Y41Y41M(31M41Y41L)(41Y)61M61Y41L32S	O75094_NNITRITK_N1TMTN2GlcNAcK8TMT_72_N5H5F0S1_01Y41Y41M(31M41Y41L)(41Y)61M61Y41L32S	18774	41.37	884.682	884.68	4	884.667	15.1185	71	78	3534.65	0	C137H247N22O75Ct8Nf2	NNITRITK	N1TMTN2GlcNAcK8TMT	6			1.29676	0.870417	1.44427	1.22309							1.05694	1.07858	1.3398	1.72513
SLIT3_N72_N5H5F1S0	O75094	SLIT3	72	N5H5F1S0	01Y(61F)41Y41M(31M41Y41L31Y)61M61Y41L	O75094_NNITRITK_N1TMTN2GlcNAcK8TMT_72_N5H5F1S0_01Y(61F)41Y41M(31M41Y41L31Y)61M61Y41L	15292	34	848.163	848.412	4	848.408	5.52146	71	78	3389.61	0	C132H240N21O71Ct8Nf2	NNITRITK	N1TMTN2GlcNAcK8TMT	5							0.862218	0.622677									1.35055	1.02216
SLIT3_N72_N5H5F1S1	O75094	SLIT3	72	N5H5F1S1	01Y(61F)41Y41M(31M(21Y41L)41Y)61M61Y41L32S	O75094_NNITRITK_N1TMTN2GlcNAcK8TMT_72_N5H5F1S1_01Y(61F)41Y41M(31M(21Y41L)41Y)61M61Y41L32S	17738	39.18	920.935	921.187	4	921.181	6.02236	71	78	3680.7	0	C143H257N22O79Ct8Nf2	NNITRITK	N1TMTN2GlcNAcK8TMT	5	0.689384	1.94497							0.654955	2.44918	1.37835	1.30237							1.21733	2.59026
SLIT3_N72_N5H5F1S2	O75094	SLIT3	72	N5H5F1S2	01Y(61F)41Y41M(31M41Y)61M(21Y41L32S)61Y41L32S	O75094_NNITRITK_N1TMTN2GlcNAcK8TMT_72_N5H5F1S2_01Y(61F)41Y41M(31M41Y)61M(21Y41L32S)61Y41L32S	21783	47.22	993.962	994.212	4	994.206	5.95758	71	78	3971.8	0	C154H274N23O87Ct8Nf2	NNITRITK	N1TMTN2GlcNAcK8TMT	5							1.2579	0.722558									1.11456	0.968837
SLIT3_N72_N5H6F0S1	O75094	SLIT3	72	N5H6F0S1	01Y41Y41M(31M(21Y41L)41Y41L)61M61Y41L32S	O75094_NNITRITK_N1TMTN2GlcNAcK8TMT_72_N5H6F0S1_01Y41Y41M(31M(21Y41L)41Y41L)61M61Y41L32S	18377	40.26	925.445	925.195	4	925.18	16.4082	71	78	3696.7	0	C143H257N22O80Ct8Nf2	NNITRITK	N1TMTN2GlcNAcK8TMT	5							0.847608	0.813698									1.51933	1.04095
CLASP2_N642_N2H7F0S0	O75122	CLASP2	642	N2H7F0S0	01Y41Y41M(31M)61M(31M21M)61M21M	O75122_SYSSRNGSIPTYMR_S1TMTN6GlcNAc_642_N2H7F0S0_01Y41Y41M(31M)61M(31M21M)61M21M	18097	39.98	1130.5	1130.5	3	1130.49	5.72882	637	650	3388.46	1	C134H224N24O70S1Ct4Nf1	SYSSRNGSIPTYMR	S1TMTN6GlcNAc	5			0.706057	0.981769	0.793807	0.856921							0.853211	1.32728	1.06656	0.641195
ZNF623_N350_N2H6F0S0	O75123	ZNF623	350	N2H6F0S0	01Y41Y41M(31M)61M(31M21M)61M	O75123_LIQHQRIHTGERPYVCNECGK_L1TMTC16CamN17GlcNAcC19CamK21TMT_350_N2H6F0S0_01Y41Y41M(31M)61M(31M21M)61M	29435	63.09	1109.28	1109.28	4	1109.27	8.80755	334	354	4432.07	5	C177H302N41O77S2Ct8Nf2	LIQHQRIHTGERPYVCNECGK	L1TMTC16CamN17GlcNAcC19CamK21TMT	5	0.757924	1.20797					1.04174	0.552951	0.611551	1.07475	2.14886	1.1622					1.89586	1.41214	0.792929	1.40947
COBL_N352_N2H5F0S0	O75128	COBL	352	N2H5F0S0	01Y41Y41M(31M)61M(31M)61M	O75128_APAPPPPQPPPPSPLIPNR_A1TMTN18GlcNAc_352_N2H5F0S0_01Y41Y41M(31M)61M(31M)61M	40673	86.15	1129.88	1129.56	3	1129.56	-0.840559	335	353	3385.66	6	C145H239N27O60Ct4Nf1	APAPPPPQPPPPSPLIPNR	A1TMTN18GlcNAc	5	0.881468	0.812736							0.705478	0.874332	0.974443	0.821448							0.9839	0.907369
COBL_N461_N2H6F0S0	O75128	COBL	461	N2H6F0S0	01Y41Y41M(31M)61M(31M21M)61M	O75128_NGSENSHLR_N1GlcNAc@TMT_461_N2H6F0S0_01Y41Y41M(31M)61M(31M21M)61M	11309	25.92	874.383	874.722	3	874.71	13.0394	461	469	2621.12	1	C99H171N19O58Ct4Nf1	NGSENSHLR	N1GlcNAc@TMT	6							0.637455	1.13732									1.42504	1.99623
COBL_N461_N2H7F0S0	O75128	COBL	461	N2H7F0S0	01Y41Y41M(31M)61M(31M21M)61M21M	O75128_NGSENSHLR_N1GlcNAc@TMT_461_N2H7F0S0_01Y41Y41M(31M)61M(31M21M)61M21M	11122	25.55	1392.59	1392.59	2	1392.59	0.612663	461	469	2783.17	0	C105H181N19O63Ct4Nf1	NGSENSHLR	N1GlcNAc@TMT	5							0.524189	0.78132									0.403862	0.647657
PHF2_N444_N2H5F0S0	O75151	PHF2	444	N2H5F0S0	01Y41Y41M(31M)61M(31M)61M	O75151_EIRLSENASK_E1TMTN7GlcNAcK10TMT_444_N2H5F0S0_01Y41Y41M(31M)61M(31M)61M	28973	62.14	941.462	941.462	3	941.458	3.95666	438	447	2821.36	7	C109H200N19O57Ct8Nf2	EIRLSENASK	E1TMTN7GlcNAcK10TMT	5	1.17059	0.85871							0.376256	1.31625	0.776149	0.654468							0.497303	0.796355
PHACTR2_N215_N2H6F0S0	O75167	PHACTR2	215	N2H6F0S0	01Y41Y41M(31M)61M(31M21M)61M	O75167_NTTREAAGSSHSK_N1GlcNAc@TMTK13TMT_215_N2H6F0S0_01Y41Y41M(31M)61M(31M21M)61M	16216	36.09	1061.82	1061.82	3	1061.82	1.60626	215	227	3182.45	2	C120H215N24O66Ct8Nf2	NTTREAAGSSHSK	N1GlcNAc@TMTK13TMT	5	0.607411	0.475327							1.8039	0.973335	0.881784	1.11243							1.30713	0.748172
PHACTR2_N215_N2H7F0S0	O75167	PHACTR2	215	N2H7F0S0	01Y41Y41M(31M21M)61M(31M21M)61M	O75167_NTTREAAGSSHSK_N1GlcNAc@TMTK13TMT_215_N2H7F0S0_01Y41Y41M(31M21M)61M(31M21M)61M	15782	35.25	1115.85	1115.85	3	1115.84	7.84232	215	227	3344.5	2	C126H225N24O71Ct8Nf2	NTTREAAGSSHSK	N1GlcNAc@TMTK13TMT	6			0.752698	0.676713	0.631973	0.677353							0.545165	0.947718	1.00421	0.52748
ANKRD17_N852_N2H8F0S0	O75179	ANKRD17	852	N2H8F0S0	01Y41Y41M(31M21M)61M(31M21M)61M21M	O75179_IEELNK_I1TMTN5GlcNAcK6TMT_852_N2H8F0S0_01Y41Y41M(31M21M)61M(31M21M)61M21M	7500	18.5	1454.17	1454.17	2	1454.16	6.75485	848	853	2906.32	1	C112H203N12O66Ct8Nf2	IEELNK	I1TMTN5GlcNAcK6TMT	6	1.14158	0.66978							3.2755	1.53983	0.69167	0.973083							1.29549	0.96312
LRP5_N446_N2H9F0S0	O75197	LRP5	446	N2H9F0S0	01Y41Y41M(31M21M21M)61M(31M21M)61M21M	O75197_IEVTRLNGTSR_I1TMTN7GlcNAc_446_N2H9F0S0_01Y41Y41M(31M21M21M)61M(31M21M)61M21M	24124	52.02	1114.17	1114.17	3	1114.17	4.50091	440	450	3339.49	1	C129H229N21O75Ct4Nf1	IEVTRLNGTSR	I1TMTN7GlcNAc	5							1.03072	1.0661									0.995372	0.931418
LRP5_N446_N2H5F0S0	O75197	LRP5	446	N2H5F0S0	01Y41Y41M(31M)61M(31M)61M	O75197_LNGTSR_L1TMTN2GlcNAc_446_N2H5F0S0_01Y41Y41M(31M)61M(31M)61M	6555	16.61	1046.98	1046.98	2	1046.97	10.1162	445	450	2092.93	11	C79H143N13O47Ct4Nf1	LNGTSR	L1TMTN2GlcNAc	5			1.88413	1.22711	1.21242	1.03368							1.1028	0.995093	1.12359	1.08032
LRP5_N446_N2H8F0S0	O75197	LRP5	446	N2H8F0S0	01Y41Y41M(31M21M)61M(31M21M)61M21M	O75197_LNGTSR_L1TMTN2GlcNAc_446_N2H8F0S0_01Y41Y41M(31M21M)61M(31M21M)61M21M	6527	16.55	860.711	860.711	3	860.703	10.1124	445	450	2579.09	0	C97H173N13O62Ct4Nf1	LNGTSR	L1TMTN2GlcNAc	5			1.09485	1.08133	1.10736	0.752937							0.790722	1.59679	1.21433	1.01989
LRP5_N446_N2H9F0S0	O75197	LRP5	446	N2H9F0S0	01Y41Y41M(31M21M21M)61M(31M21M)61M21M	O75197_LNGTSR_L1TMTN2GlcNAc_446_N2H9F0S0_01Y41Y41M(31M21M21M)61M(31M21M)61M21M	6509	16.51	914.732	914.732	3	914.72	12.7466	445	450	2741.14	1	C103H183N13O67Ct4Nf1	LNGTSR	L1TMTN2GlcNAc	5			0.870923	0.882373	1.09095	0.877989							0.924158	1.11717	0.982866	0.930187
PPFIA2_N1249_N5H3F0S0	O75334	PPFIA2	1249	N5H3F0S0	01Y41Y41M(31M41Y)(41Y)61M61Y	O75334_LDNSTVR_L1TMTN3GlcNAc_1249_N5H3F0S0_01Y41Y41M(31M41Y)(41Y)61M61Y	12656	28.66	1268.57	1268.57	2	1268.57	-2.31999	1247	1253	2535.14	0	C98H173N17O55Ct4Nf1	LDNSTVR	L1TMTN3GlcNAc	5							0.832354	1.03384									1.02422	1.37333
GUCY1B2_N148_N2H6F0S0	O75343	GUCY1B2	148	N2H6F0S0	01Y41Y41M(31M21M)61M(31M)61M	O75343_YLNVSACPVK_Y1TMTN3GlcNAcC7CamK10TMT_148_N2H6F0S0_01Y41Y41M(31M21M)61M(31M)61M	28913	61.82	996.482	996.818	3	996.803	15.1736	146	155	2987.39	2	C119H210N17O59S1Ct8Nf2	YLNVSACPVK	Y1TMTN3GlcNAcC7CamK10TMT	5							0.931057	1.43798									0.708661	0.704534
ZNF253_N266_N2H6F0S0	O75346	ZNF253	266	N2H6F0S0	01Y41Y41M(31M)61M(31M21M)61M	O75346_AFNRSTDLTTHK_A1TMTN3GlcNAcK12TMT_266_N2H6F0S0_01Y41Y41M(31M)61M(31M21M)61M	22867	49.71	1076.84	1076.84	3	1076.84	-2.38756	264	275	3227.51	2	C127H222N23O64Ct8Nf2	AFNRSTDLTTHK	A1TMTN3GlcNAcK12TMT	5			1.29684	1.60493	1.04052	1.83011							1.50914	1.07793	1.25235	1.42365
ENTPD3_N81_N2H6F0S0	O75355	ENTPD3	81	N2H6F0S0	01Y41Y41M(31M)61M(31M21M)61M	O75355_ENNTGVVSQTFK_E1TMTN2GlcNAcK12TMT_81_N2H6F0S0_01Y41Y41M(31M)61M(31M21M)61M	24049	52.12	1054.51	1054.51	3	1054.49	17.9899	80	91	3160.46	2	C124H217N20O65Ct8Nf2	ENNTGVVSQTFK	E1TMTN2GlcNAcK12TMT	5			0.695851	1.97835	0.669023	0.874896							0.878653	0.943895	0.596619	1.43385
ENTPD3_N81_N2H7F0S0	O75355	ENTPD3	81	N2H7F0S0	01Y41Y41M(31M)61M(31M21M)61M21M	O75355_ENNTGVVSQTFK_E1TMTN2GlcNAcK12TMT_81_N2H7F0S0_01Y41Y41M(31M)61M(31M21M)61M21M	11009	25.54	1108.85	1108.51	3	1108.51	2.10616	80	91	3322.51	1	C130H227N20O70Ct8Nf2	ENNTGVVSQTFK	E1TMTN2GlcNAcK12TMT	7	0.674564	0.701878							1.4529	1.12283	0.684013	1.54813							1.28722	0.837353
ENTPD3_N81_N2H8F0S0	O75355	ENTPD3	81	N2H8F0S0	01Y41Y41M(31M21M)61M(31M21M)61M21M	O75355_ENNTGVVSQTFK_E1TMTN2GlcNAcK12TMT_81_N2H8F0S0_01Y41Y41M(31M21M)61M(31M21M)61M21M	11423	26.39	1162.54	1162.54	3	1162.53	13.6338	80	91	3484.56	2	C136H237N20O75Ct8Nf2	ENNTGVVSQTFK	E1TMTN2GlcNAcK12TMT	13			0.907228	0.644962	0.97786								0.720647	0.674303	0.918283	0.577388
ENTPD3_N81_N2H9F0S0	O75355	ENTPD3	81	N2H9F0S0	01Y41Y41M(31M21M21M)61M(31M21M)61M21M	O75355_ENNTGVVSQTFK_E1TMTN2GlcNAcK12TMT_81_N2H9F0S0_01Y41Y41M(31M21M21M)61M(31M21M)61M21M	11363	26.26	1216.56	1216.56	3	1216.54	11.1944	80	91	3646.61	1	C142H247N20O80Ct8Nf2	ENNTGVVSQTFK	E1TMTN2GlcNAcK12TMT	8			0.843982	0.623647	1.20578	1.33269							1.02438	0.831317	0.773391	0.67203
ENTPD5_N232_N2H6F0S0	O75356	ENTPD5	232	N2H6F0S0	01Y41Y41M(31M)61M(31M21M)61M	O75356_GYLTSFEMFNSTYK_G1TMTN10GlcNAcK14TMT_232_N2H6F0S0_01Y41Y41M(31M)61M(31M21M)61M	37322	79.06	1175.87	1175.87	3	1175.86	8.43525	223	236	3524.57	1	C146H237N20O68S1Ct8Nf2	GYLTSFEMFNSTYK	G1TMTN10GlcNAcK14TMT	16							1.89963	2.43912									0.70034	0.521914
PITX3_N261_N2H9F0S0	O75364	PITX3	261	N2H9F0S0	01Y41Y41M(31M21M21M)61M(31M21M)61M21M	O75364_DPCNSSLASLR_D1TMTC3CamN4GlcNAc_261_N2H9F0S0_01Y41Y41M(31M21M21M)61M(31M21M)61M21M	7358	18.01	1105.47	1105.47	3	1105.46	10.1621	258	268	3313.37	1	C126H219N19O76S1Ct4Nf1	DPCNSSLASLR	D1TMTC3CamN4GlcNAc	5							0.669031	2.7164									0.449549	0.432382
NCOR1_N1510_N2H6F0S0	O75376	NCOR1	1510	N2H6F0S0	01Y41Y41M(31M)61M(31M21M)61M	O75376_TSDVTISSNK_T1TMTN9GlcNAcK10TMT_1510_N2H6F0S0_01Y41Y41M(31M)61M(31M21M)61M	12407	28.39	963.783	963.783	3	963.781	1.94115	1502	1511	2888.33	2	C110H201N16O63Ct8Nf2	TSDVTISSNK	T1TMTN9GlcNAcK10TMT	5			1.03487	1.26656	0.811496	1.36786	1.47692	1.35781					1.25009	0.871828	0.840668	0.893289	0.866546	0.638376
TRIM3_N594_N4H5F0S1	O75382	TRIM3	594	N4H5F0S1	01Y41Y41M(31M)61M(21Y41L32S)61Y41L	O75382_GVAVDRNGHIIVVDNK_G1TMTN15GlcNAcK16TMT_594_N4H5F0S1_01Y41Y41M(31M)61M(21Y41L32S)61Y41L	29510	63.04	1020.5	1020.75	4	1020.74	5.52914	580	595	4077.94	2	C162H284N31O80Ct8Nf2	GVAVDRNGHIIVVDNK	G1TMTN15GlcNAcK16TMT	5							0.794141	0.748837									0.964992	0.759527
CS_N15_N6H3F1S0	O75390	CS	15	N6H3F1S0	01Y(61F)41Y41M(31M41Y)(41Y)61M(21Y)61Y	O75390_NASCLVLAAR_N1GlcNAc@TMTC4Cam_15_N6H3F1S0_01Y(61F)41Y41M(31M41Y)(41Y)61M(21Y)61Y	14019	31.66	789.619	789.619	4	789.613	7.52717	15	24	3154.43	0	C124H218N22O65S1Ct4Nf1	NASCLVLAAR	N1GlcNAc@TMTC4Cam	6			1.17504	0.901231	0.996338	1.0647							0.760574	0.752104	0.83348	0.973564
POLQ_N1110_N3H6F0S1	O75417	POLQ	1110	N3H6F0S1	01Y41Y41M(31M41Y41L32S)61M(31M)61M	O75417_DNKTSFPLQIK_D1TMTN2GlcNAcK3TMTK11TMT_1110_N3H6F0S1_01Y41Y41M(31M41Y41L32S)61M(31M)61M	18863	41.55	963.968	963.724	4	963.716	8.48403	1109	1119	3850.85	11	C153H272N22O77Ct12Nf3	DNKTSFPLQIK	D1TMTN2GlcNAcK3TMTK11TMT	5			0.855085	1.07786	1.07406	1.21629							1.01746	0.989568	1.15794	0.85621
POLQ_N1110_N3H6F2S0	O75417	POLQ	1110	N3H6F2S0	01Y41Y41M(31M21Y(31F)41L21F)61M(31M)61M	O75417_DNKTSFPLQIK_D1TMTN2GlcNAcK3TMTK11TMT_1110_N3H6F2S0_01Y41Y41M(31M21Y(31F)41L21F)61M(31M)61M	18863	41.55	963.968	963.968	4	963.971	-3.46016	1109	1119	3851.87	1	C154H275N21O77Ct12Nf3	DNKTSFPLQIK	D1TMTN2GlcNAcK3TMTK11TMT	5			0.855085	1.07786	1.07406	1.21629							1.01746	0.989568	1.15794	0.85621
NDUFB1_N40_N2H5F0S0	O75438	NDUFB1	40	N2H5F0S0	01Y41Y41M(31M)61M(31M)61M	O75438_LTAFRNK_L1TMTN6GlcNAcK7TMT_40_N2H5F0S0_01Y41Y41M(31M)61M(31M)61M	18509	40.75	842.09	842.426	3	842.419	8.76955	35	41	2524.24	7	C100H181N16O49Ct8Nf2	LTAFRNK	L1TMTN6GlcNAcK7TMT	5	0.780729	0.845941	1.27784	2.0558	0.875203	1.10358	1.01684	0.855251	0.767677	0.940838	0.695142	1.01407	2.88008	0.804484	0.717381	1.20609	1.0573	0.983545	0.576361	0.739124
PMPCB_N97_N2H6F0S0	O75439	PMPCB	97	N2H6F0S0	01Y41Y41M(31M)61M(31M21M)61M	O75439_NNGTAHFLEHMAFKGTK_N1TMTN2GlcNAcK14TMTK17TMT_97_N2H6F0S0_01Y41Y41M(31M)61M(31M21M)61M	25593	55.23	993.474	993.474	4	993.479	-5.26962	96	112	3968.89	3	C160H274N30O70S1Ct12Nf3	NNGTAHFLEHMAFKGTK	N1TMTN2GlcNAcK14TMTK17TMT	5	0.793486	0.921341							2.30534	1.0073	1.00381	1.19616							2.05666	1.19257
TECTA_N258_N4H5F0S2	O75443	TECTA	258	N4H5F0S2	01Y41Y41M(31M)61M(21Y41L32S)61Y41L32S	O75443_EIDPANGCTSRGQFLR_E1TMTN6GlcNAcC8Cam_258_N4H5F0S2_01Y41Y41M(31M)61M(21Y41L32S)61Y41L32S	16797	37.32	1064.71	1064.96	4	1064.96	4.89876	253	268	4254.81	2	C167H278N32O89S1Ct4Nf1	EIDPANGCTSRGQFLR	E1TMTN6GlcNAcC8Cam	5			1.65955	0.684618	1.10425	0.967162							1.25899	1.32901	0.883657	0.752057
TECTA_N1880_N4H5F0S0	O75443	TECTA	1880	N4H5F0S0	01Y41Y41M(31M(21Y41L)41Y)61M61M	O75443_NTLWIESANNTGNIITR_N1TMTN9GlcNAc_1880_N4H5F0S0_01Y41Y41M(31M(21Y41L)41Y)61M61M	47777	100.72	1257.25	1257.25	3	1257.25	0.563259	1872	1888	3768.73	2	C152H256N30O75Ct4Nf1	NTLWIESANNTGNIITR	N1TMTN9GlcNAc	6			1.46488	2.87391	1.18929	1.8906							1.34814	1.21144	1.06293	1.02817
USH2A_N2930_N4H4F1S0	O75445	USH2A	2930	N4H4F1S0	01Y41Y41M(31M(21Y31F)41Y)61M61M	O75445_GANLTASVLNHTAIDVR_G1TMTN3GlcNAc_2930_N4H4F1S0_01Y41Y41M(31M(21Y31F)41Y)61M61M	13286	30.16	897.925	897.925	4	897.928	-3.64851	2928	2944	3587.69	2	C144H249N29O71Ct4Nf1	GANLTASVLNHTAIDVR	G1TMTN3GlcNAc	5	1.31527	0.812934							0.677192	0.830202	0.859755	0.757466							0.721531	0.855111
USH2A_N862_N4H5F0S2	O75445	USH2A	862	N4H5F0S2	01Y41Y41M(31M)61M(21Y41L32S)61Y41L32S	O75445_TGTINGSLLCNK_T1TMTC10CamN11GlcNAcK12TMT_862_N4H5F0S2_01Y41Y41M(31M)61M(21Y41L32S)61Y41L32S	27379	58.88	986.449	986.449	4	986.444	5.31364	852	863	3940.75	2	C152H269N24O84S1Ct8Nf2	TGTINGSLLCNK	T1TMTC10CamN11GlcNAcK12TMT	5	0.439132	0.767886	1.25522	2.03959	0.683621	0.860202			0.698411	0.92445	0.602343	0.741426	1.4237	0.90427	0.713716	0.98247			0.751884	0.473466
USH2A_N856_N4H5F0S2	O75445	USH2A	856	N4H5F0S2	01Y41Y41M(31M)61M(21Y41L32S)61Y41L32S	O75445_TGTINGSLLCNK_T1TMTN5GlcNAcC10CamK12TMT_856_N4H5F0S2_01Y41Y41M(31M)61M(21Y41L32S)61Y41L32S	27379	58.88	986.449	986.449	4	986.444	5.31364	852	863	3940.75	2	C152H269N24O84S1Ct8Nf2	TGTINGSLLCNK	T1TMTN5GlcNAcC10CamK12TMT	5	0.439132	0.767886	1.25522	2.03959	0.683621	0.860202			0.698411	0.92445	0.602343	0.741426	1.4237	0.90427	0.713716	0.98247			0.751884	0.473466
SAP30_N82_N4H5F0S1	O75446	SAP30	82	N4H5F0S1	01Y41Y41M(31M)61M(21Y41L32S)61Y41L	O75446_AAGNASFSK_A1TMTN4GlcNAcK9TMT_82_N4H5F0S1_01Y41Y41M(31M)61M(21Y41L32S)61Y41L	10055	23.62	806.87	807.123	4	807.112	14.0486	79	87	3224.42	0	C125H217N18O70Ct8Nf2	AAGNASFSK	A1TMTN4GlcNAcK9TMT	5			0.92613	1.06604	0.785954	1.11005							0.767132	0.900985	1.11675	1.02292
SAP30_N82_N4H5F0S2	O75446	SAP30	82	N4H5F0S2	01Y41Y41M(31M)61M(21Y41L32S)61Y41L32S	O75446_AAGNASFSK_A1TMTN4GlcNAcK9TMT_82_N4H5F0S2_01Y41Y41M(31M)61M(21Y41L32S)61Y41L32S	11818	27.18	879.892	879.892	4	879.885	7.20734	79	87	3515.52	2	C136H234N19O78Ct8Nf2	AAGNASFSK	A1TMTN4GlcNAcK9TMT	6	0.786354	1.05126					1.0988	1.64367	1.76527	0.803722	0.679375	1.68487					0.956858	0.896061	1.16981	1.04279
SAP30_N82_N4H5F2S0	O75446	SAP30	82	N4H5F2S0	01Y41Y41M(31M)61M(21Y(31F)41L21F)61Y41L	O75446_AAGNASFSK_A1TMTN4GlcNAcK9TMT_82_N4H5F2S0_01Y41Y41M(31M)61M(21Y(31F)41L21F)61Y41L	10175	23.87	1075.82	1076.16	3	1076.15	4.70099	79	87	3225.44	0	C126H220N17O70Ct8Nf2	AAGNASFSK	A1TMTN4GlcNAcK9TMT	5			0.891253	1.2138	0.559151	1.30131							0.705292	0.983884	0.663434	0.636533
SAP30_N82_N4H5F2S1	O75446	SAP30	82	N4H5F2S1	01Y41Y41M(31M(21Y(31F)41L32S)41Y31F)61M61M	O75446_AAGNASFSK_A1TMTN4GlcNAcK9TMT_82_N4H5F2S1_01Y41Y41M(31M(21Y(31F)41L32S)41Y31F)61M61M	12529	28.4	880.142	880.142	4	880.14	2.0303	79	87	3516.54	1	C137H237N18O78Ct8Nf2	AAGNASFSK	A1TMTN4GlcNAcK9TMT	5							1.2537	1.32651									1.20264	1.00207
SAP30_N209_N2H6F0S0	O75446	SAP30	209	N2H6F0S0	01Y41Y41M(31M)61M(31M21M)61M	O75446_NKSDLK_N1GlcNAc@TMTK2TMTK6TMT_209_N2H6F0S0_01Y41Y41M(31M)61M(31M21M)61M	26821	57.79	924.125	924.472	3	924.457	16.416	209	214	2770.36	1	C105H200N14O57Ct12Nf3	NKSDLK	N1GlcNAc@TMTK2TMTK6TMT	6			0.489507	0.929939	1.49419	0.593525							0.589122	0.857111	1.94324	0.672241
ERN1_N877_N4H5F1S1	O75460	ERN1	877	N4H5F1S1	01Y41Y41M(31M(21Y41L32S)41Y31F)61M61M	O75460_ENITVPLQTDLR_E1TMTN2GlcNAc_877_N4H5F1S1_01Y41Y41M(31M(21Y41L32S)41Y31F)61M61M	11808	26.94	922.934	922.934	4	922.92	15.3949	876	887	3687.66	2	C147H253N23O80Ct4Nf1	ENITVPLQTDLR	E1TMTN2GlcNAc	5							1.20015	0.885614									1.29569	1.05531
PSIP1_N454_N2H8F0S0	O75475	PSIP1	454	N2H8F0S0	01Y41Y41M(31M21M)61M(31M21M)61M21M	O75475_QHEEANKTK_Q1TMTN6GlcNAcK7TMTK9TMT_454_N2H8F0S0_01Y41Y41M(31M21M)61M(31M21M)61M21M	11546	26.64	1159.21	1159.21	3	1159.21	0.073481	449	457	3474.61	2	C132H240N20O73Ct12Nf3	QHEEANKTK	Q1TMTN6GlcNAcK7TMTK9TMT	5			1.03896	2.46858	0.75979	1.08457							0.938254	0.686458	0.554068	1.33024
PSIP1_N454_N4H5F0S2	O75475	PSIP1	454	N4H5F0S2	01Y41Y41M(31M)61M(21Y41L32S)61Y41L32S	O75475_SLAEQRQHEEANK_S1TMTN12GlcNAcK13TMT_454_N4H5F0S2_01Y41Y41M(31M)61M(21Y41L32S)61Y41L32S	25541	55.17	1051.72	1051.97	4	1051.97	4.2211	443	455	4202.85	2	C162H279N30O89Ct8Nf2	SLAEQRQHEEANK	S1TMTN12GlcNAcK13TMT	5			0.894227	1.71216	1.08203	1.55031							0.993204	0.961219	1.1969	1.03259
ERLIN1_N108_N2H5F0S0	O75477	ERLIN1	108	N2H5F0S0	01Y41Y41M(31M)61M(31M)61M	O75477_NYTADYDK_N1GlcNAc@TMTK8TMT_108_N2H5F0S0_01Y41Y41M(31M)61M(31M)61M	7694	18.67	888.731	889.066	3	889.061	5.28881	108	115	2664.17	10	C105H177N14O56Ct8Nf2	NYTADYDK	N1GlcNAc@TMTK8TMT	11							0.595223	2.16976									0.870207	1.25238
ERLIN1_N108_N2H6F0S0	O75477	ERLIN1	108	N2H6F0S0	01Y41Y41M(31M)61M(31M21M)61M	O75477_NYTADYDK_N1GlcNAc@TMTK8TMT_108_N2H6F0S0_01Y41Y41M(31M)61M(31M21M)61M	7007	17.52	943.083	943.083	3	943.079	4.49586	108	115	2826.22	2	C111H187N14O61Ct8Nf2	NYTADYDK	N1GlcNAc@TMTK8TMT	15	0.876922	1.06881	0.763683	1.42471	1.38721	1.0069	0.768908	1.30215	0.55686	1.39051	2.32251	1.68269	0.823357	1.02988	2.10387	0.783978	1.4895	2.25409	1.2192	1.26895
ERLIN1_N108_N2H7F0S0	O75477	ERLIN1	108	N2H7F0S0	01Y41Y41M(31M21M)61M(31M21M)61M	O75477_NYTADYDK_N1GlcNAc@TMTK8TMT_108_N2H7F0S0_01Y41Y41M(31M21M)61M(31M21M)61M	6944	17.4	997.101	997.101	3	997.097	4.40196	108	115	2988.28	3	C117H197N14O66Ct8Nf2	NYTADYDK	N1GlcNAc@TMTK8TMT	15	1.35663	0.685492	1.0082	1.68978	0.888818	1.42361	1.42013	3.02506	0.879239	1.1193	0.522226	0.93401	0.909728	0.650513	0.503326	0.613822	0.896034	0.853596	0.808309	0.759336
ERLIN1_N108_N2H8F0S0	O75477	ERLIN1	108	N2H8F0S0	01Y41Y41M(31M21M21M)61M(31M21M)61M	O75477_NYTADYDK_N1GlcNAc@TMTK8TMT_108_N2H8F0S0_01Y41Y41M(31M21M21M)61M(31M21M)61M	6839	17.19	1051.12	1051.12	3	1051.11	4.89839	108	115	3150.33	0	C123H207N14O71Ct8Nf2	NYTADYDK	N1GlcNAc@TMTK8TMT	14	1.78039	0.561629	0.761706	1.29318	0.895116	1.15154	0.860181	2.7545	0.586279	0.917292	0.465068	0.653328	0.849748	0.604028	0.560468	0.57332	0.4561	0.585705	0.493692	0.395471
ERLIN1_N108_N2H9F0S0	O75477	ERLIN1	108	N2H9F0S0	01Y41Y41M(31M21M21M31G)61M(31M21M)61M	O75477_NYTADYDK_N1GlcNAc@TMTK8TMT_108_N2H9F0S0_01Y41Y41M(31M21M21M31G)61M(31M21M)61M	6802	17.11	1105.14	1105.14	3	1105.13	4.07692	108	115	3312.38	0	C129H217N14O76Ct8Nf2	NYTADYDK	N1GlcNAc@TMTK8TMT	15	2.87061	0.533157	1.14123	1.50071	0.988294	1.32893			0.425372	0.422402	0.492119	0.675445	1.06592	0.63594	0.667181	0.618425			0.732511	0.347397
TADA2A_N425_N2H8F0S0	O75478	TADA2A	425	N2H8F0S0	01Y41Y41M(31M21M21M)61M(31M21M)61M	O75478_IDVNKTR_I1TMTN4GlcNAcK5TMT_425_N2H8F0S0_01Y41Y41M(31M21M21M)61M(31M21M)61M	9736	22.98	1003.14	1003.14	3	1003.14	7.49769	422	428	3006.39	0	C115H211N16O66Ct8Nf2	IDVNKTR	I1TMTN4GlcNAcK5TMT	5			1.78473	0.992257	1.22646	1.04771							1.03037		0.675958	0.635103
CLN5_N255_N4H5F1S0	O75503	CLN5	255	N4H5F1S0	01Y(61F)41Y41M(31M41Y41L)61M61Y41L	O75503_LAEFGAEFKNIETNYTR_L1TMTK9TMTN14GlcNAc_255_N4H5F1S0_01Y(61F)41Y41M(31M41Y41L)61M61Y41L	34717	73.96	1058.5	1058.75	4	1058.74	8.92017	242	258	4229.95	0	C174H288N29O82Ct8Nf2	LAEFGAEFKNIETNYTR	L1TMTK9TMTN14GlcNAc	5			0.856271	0.783903	0.918723	1.05372							1.10959	0.759996	0.893856	0.574545
CLN5_N203_N2H9F0S0	O75503	CLN5	203	N2H9F0S0	01Y41Y41M(31M21M21M)61M(31M21M)61M21M	O75503_QDNETGIYYETWNVK_Q1TMTN3GlcNAcK15TMT_203_N2H9F0S0_01Y41Y41M(31M21M21M)61M(31M21M)61M21M	23787	51.32	1395.28	1395.61	3	1395.61	4.43706	201	215	4182.81	1	C169H275N24O88Ct8Nf2	QDNETGIYYETWNVK	Q1TMTN3GlcNAcK15TMT	20							1.75705	2.91669									0.681375	0.797266
CSDE1_N319_N4H5F0S1	O75534	CSDE1	319	N4H5F0S1	01Y41Y41M(31M)61M(21Y41L32S)61Y41L	O75534_FNISTDRR_F1TMTN2GlcNAc_319_N4H5F0S1_01Y41Y41M(31M)61M(21Y41L32S)61Y41L	35938	76.42	1051.47	1051.47	3	1051.46	7.37181	318	325	3151.36	1	C123H209N21O69Ct4Nf1	FNISTDRR	F1TMTN2GlcNAc	5	0.818086	1.07407							0.76825	0.809547	0.928619	1.24173							1.51031	0.848751
CSDE1_N319_N4H5F1S1	O75534	CSDE1	319	N4H5F1S1	01Y41Y41M(31M)61M(21Y(31F)41L32S)61Y41L	O75534_FNISTDRR_F1TMTN2GlcNAc_319_N4H5F1S1_01Y41Y41M(31M)61M(21Y(31F)41L32S)61Y41L	36797	77.97	1100.16	1100.16	3	1100.15	13.9797	318	325	3297.42	0	C129H219N21O73Ct4Nf1	FNISTDRR	F1TMTN2GlcNAc	5							1.0384	0.805265									0.995113	0.858479
ZNF821_N287_N2H8F0S0	O75541	ZNF821	287	N2H8F0S0	01Y41Y41M(31M21M)61M(31M21M)61M21M	O75541_DNETPEER_D1TMTN2GlcNAc_287_N2H8F0S0_01Y41Y41M(31M21M)61M(31M21M)61M21M	5114	13.56	974.737	974.737	3	974.726	11.1923	286	293	2921.16	2	C110H187N15O71Ct4Nf1	DNETPEER	D1TMTN2GlcNAc	5							1.24979	1.82645									1.31503	1.47017
ZNF821_N287_N2H9F0S0	O75541	ZNF821	287	N2H9F0S0	01Y41Y41M(31M21M21M)61M(31M21M)61M21M	O75541_DNETPEER_D1TMTN2GlcNAc_287_N2H9F0S0_01Y41Y41M(31M21M21M)61M(31M21M)61M21M	4978	13.47	1028.75	1028.75	3	1028.74	3.7478	286	293	3083.21	1	C116H197N15O76Ct4Nf1	DNETPEER	D1TMTN2GlcNAc	5			0.826379	1.28797	0.901945	1.4847							1.02086	1.41754	0.791286	1.1459
PRKRA_N102_N2H8F0S0	O75569	PRKRA	102	N2H8F0S0	01Y41Y41M(31M21M21M)61M(31M21M)61M	O75569_ANASICFAVPDPLMPDPSKQPK_A1TMTN2GlcNAcC6CamK19TMTK22TMT_102_N2H8F0S0_01Y41Y41M(31M21M21M)61M(31M21M)61M	49614	104.47	1194.83	1194.58	4	1194.57	7.63062	101	122	4773.25	0	C193H334N32O88S2Ct12Nf3	ANASICFAVPDPLMPDPSKQPK	A1TMTN2GlcNAcC6CamK19TMTK22TMT	5	1.19395	1.1515							1.64186	0.92571	0.625506	1.2441							0.88607	1.1747
PRKRA_N102_N4H5F1S2	O75569	PRKRA	102	N4H5F1S2	01Y(61F)41Y41M(31M)61M(21Y41L32S)61Y41L32S	O75569_ANASICFAVPDPLMPDPSKQPK_A1TMTN2GlcNAcC6CamK19TMTK22TMT_102_N4H5F1S2_01Y(61F)41Y41M(31M)61M(21Y41L32S)61Y41L32S	50838	106.99	1085.52	1085.72	5	1085.71	14.4494	101	122	5421.5	1	C219H374N36O103S2Ct12Nf3	ANASICFAVPDPLMPDPSKQPK	A1TMTN2GlcNAcC6CamK19TMTK22TMT	5			0.739372	0.556274	0.878186	0.437831							1.36119	1.08879	0.94709	0.929821
MTRF1_N316_N4H5F0S1	O75570	MTRF1	316	N4H5F0S1	01Y41Y41M(31M)61M(21Y41L32S)61Y41L	O75570_GAGGQHVNK_G1TMTN8GlcNAcK9TMT_316_N4H5F0S1_01Y41Y41M(31M)61M(21Y41L32S)61Y41L	13584	30.54	1080.49	1080.82	3	1080.82	4.35512	309	317	3239.45	0	C124H218N21O69Ct8Nf2	GAGGQHVNK	G1TMTN8GlcNAcK9TMT	5							0.926091	0.789833									1.0728	1.29669
MTRF1_N316_N4H5F0S2	O75570	MTRF1	316	N4H5F0S2	01Y41Y41M(31M)61M(21Y41L32S)61Y41L32S	O75570_GAGGQHVNK_G1TMTN8GlcNAcK9TMT_316_N4H5F0S2_01Y41Y41M(31M)61M(21Y41L32S)61Y41L32S	13287	30.16	883.644	883.644	4	883.641	3.96675	309	317	3530.54	2	C135H235N22O77Ct8Nf2	GAGGQHVNK	G1TMTN8GlcNAcK9TMT	6	0.788242	1.06578							0.85192	1.1108	1.00827	1.26495							1.42928	1.00307
ITGA10_N839_N2H3F1S0	O75578	ITGA10	839	N2H3F1S0	01Y(61F)41Y41M(31M)61M	O75578_KENAYNTSLSLIFSR_K1TMTN6GlcNAc_839_N2H3F1S0_01Y(61F)41Y41M(31M)61M	9583	22.45	1004.48	1004.48	3	1004.49	-4.61232	834	848	3010.45	5	C125H210N24O56Ct4Nf1	KENAYNTSLSLIFSR	K1TMTN6GlcNAc	5							1.02471	2.33727									0.781019	0.871816
ITGA10_N839_N2H6F0S0	O75578	ITGA10	839	N2H6F0S0	01Y41Y41M(31M)61M(31M21M)61M	O75578_KENAYNTSLSLIFSR_K1TMTN6GlcNAc_839_N2H6F0S0_01Y41Y41M(31M)61M(31M21M)61M	8943	21.38	1118.19	1117.85	3	1117.85	-1.39905	834	848	3350.55	1	C137H230N24O67Ct4Nf1	KENAYNTSLSLIFSR	K1TMTN6GlcNAc	5			0.792668	0.369936	0.734694	0.766682	0.56484	1.13119					0.61627	1.11519	1.18345	1.58257	0.604005	0.608897
ITGA10_N839_N3H3F1S0	O75578	ITGA10	839	N3H3F1S0	01Y(61F)41Y41M(31M)61M61Y	O75578_KENAYNTSLSLIFSR_K1TMTN6GlcNAc_839_N3H3F1S0_01Y(61F)41Y41M(31M)61M61Y	8837	21.16	1072.18	1072.18	3	1072.18	-2.33968	834	848	3213.53	6	C133H223N25O61Ct4Nf1	KENAYNTSLSLIFSR	K1TMTN6GlcNAc	6	0.678778	0.809544	1.78458	0.242171	0.996914	0.851916	0.990095	0.777606	0.693135	1.52061	0.960027	1.04881	1.04452	0.887843	0.817054	1.02203	1.70779	1.23989	0.704558	0.949893
MYCBP2_N647_N4H6F1S1	O75592	MYCBP2	647	N4H6F1S1	01Y41Y41M(31M(21Y(31F)41L32S)41Y41L)61M61M	O75592_IVVYTACNNGSSSVISK_I1TMTC7CamN9GlcNAcK17TMT_647_N4H6F1S1_01Y41Y41M(31M(21Y(31F)41L32S)41Y41L)61M61M	34329	73.12	1121.02	1121.02	4	1121.01	8.09344	639	655	4479.01	0	C177H307N28O93S1Ct8Nf2	IVVYTACNNGSSSVISK	I1TMTC7CamN9GlcNAcK17TMT	6	0.613381	1.48007	1.13492	1.59037	0.763795	0.703296			0.81143	0.675821	0.854077	1.12501	0.877401	1.91038	1.51398	0.633427			1.56517	1.2047
LYPLA1_N197_N3H6F0S0	O75608	LYPLA1	197	N3H6F0S0	01Y41Y41M(31M41Y41L)61M(31M)61M	O75608_TLVNPANVTFK_T1TMTN7GlcNAcK11TMT_197_N3H6F0S0_01Y41Y41M(31M41Y41L)61M(31M)61M	4791	13.12	1082.2	1082.2	3	1082.19	7.85172	191	201	3243.55	17	C131H230N19O65Ct8Nf2	TLVNPANVTFK	T1TMTN7GlcNAcK11TMT	5			1.3703	0.295317	0.502574	7.4947							1.62576	0.182603	0.326746	0.210128
CREG1_N160_N2H5F0S0	O75629	CREG1	160	N2H5F0S0	01Y41Y41M(31M)61M(31M)61M	O75629_VNETEMDIAK_V1TMTN2GlcNAcK10TMT_160_N2H5F0S0_01Y41Y41M(31M)61M(31M)61M	14589	32.8	942.111	942.442	3	942.436	6.20163	159	168	2824.29	4	C109H197N16O58S1Ct8Nf2	VNETEMDIAK	V1TMTN2GlcNAcK10TMT	20	1.2681	1.13963					1.19483	1.27782	1.13251	1.87429	0.756007	1.69427					0.947509	1.2472	1.21876	0.96742
CREG1_N160_N2H6F0S0	O75629	CREG1	160	N2H6F0S0	01Y41Y41M(31M)61M(31M21M)61M	O75629_VNETEMDIAK_V1TMTN2GlcNAcK10TMT_160_N2H6F0S0_01Y41Y41M(31M)61M(31M21M)61M	15126	33.92	996.464	996.464	3	996.454	10.2396	159	168	2986.35	2	C115H207N16O63S1Ct8Nf2	VNETEMDIAK	V1TMTN2GlcNAcK10TMT	22			0.701742	2.26853	1.2483	0.829355	1.28027	1.36731					0.777459	0.856496	0.534502	0.734698	0.78292	0.792978
CREG1_N160_N2H7F0S0	O75629	CREG1	160	N2H7F0S0	01Y41Y41M(31M21M)61M(31M21M)61M	O75629_VNETEMDIAK_V1TMTN2GlcNAcK10TMT_160_N2H7F0S0_01Y41Y41M(31M21M)61M(31M21M)61M	14996	33.66	1050.48	1050.48	3	1050.47	7.87963	159	168	3148.4	2	C121H217N16O68S1Ct8Nf2	VNETEMDIAK	V1TMTN2GlcNAcK10TMT	22			1.02834	2.25869	1.21165	0.91091	1.27584	1.75111					0.878857	0.755183	0.55267	0.701803	0.740889	0.936426
SERPINB7_N88_N2H6F0S0	O75635	SERPINB7	88	N2H6F0S0	01Y41Y41M(31M)61M(31M21M)61M	O75635_VFSDINASHK_V1TMTN6GlcNAcK10TMT_88_N2H6F0S0_01Y41Y41M(31M)61M(31M21M)61M	13812	31.23	985.798	985.798	3	985.793	4.97843	83	92	2954.37	2	C117H203N18O60Ct8Nf2	VFSDINASHK	V1TMTN6GlcNAcK10TMT	5	0.783428	1.15663							0.905348	1.14239	0.938935	1.14294							1.14736	1.57147
SERPINB7_N148_N4H5F0S2	O75635	SERPINB7	148	N4H5F0S2	01Y41Y41M(31M)61M(21Y41L32S)61Y41L32S	O75635_WVENETHGK_W1TMTN4GlcNAcK9TMT_148_N4H5F0S2_01Y41Y41M(31M)61M(21Y41L32S)61Y41L32S	4612	12.8	941.91	941.659	4	941.659	-0.516666	145	153	3762.62	0	C148H247N22O81Ct8Nf2	WVENETHGK	W1TMTN4GlcNAcK9TMT	5	0.911979	1.23546							1.16793	1.20414	1.35848	1.73474							1.05795	1.2296
RPS6KA4_N703_N2H3F1S0	O75676	RPS6KA4	703	N2H3F1S0	01Y(61F)41Y41M(31M)61M	O75676_SGLNATFMAFNRGK_S1TMTN4GlcNAcK14TMT_703_N2H3F1S0_01Y(61F)41Y41M(31M)61M	8918	21.33	1004.48	1004.48	3	1004.49	-8.4431	700	713	3010.46	4	C122H211N24O52S1Ct8Nf2	SGLNATFMAFNRGK	S1TMTN4GlcNAcK14TMT	5	0.959908	0.798933					1.02471	2.33727	0.82884	1.33206	0.755196	1.23584					0.781019	0.871816	1.64971	0.732977
RPS6KA4_N703_N3H3F1S0	O75676	RPS6KA4	703	N3H3F1S0	01Y(61F)41Y41M(31M)61M61Y	O75676_SGLNATFMAFNRGK_S1TMTN4GlcNAcK14TMT_703_N3H3F1S0_01Y(61F)41Y41M(31M)61M61Y	8817	21.12	804.384	804.384	4	804.39	-7.10549	700	713	3213.54	4	C130H224N25O57S1Ct8Nf2	SGLNATFMAFNRGK	S1TMTN4GlcNAcK14TMT	5	0.919475	0.971931					1.14543	1.44008	0.912082	1.70585	0.921773	1.21966					1.40641	0.921375	1.22333	1.05506
PPM1B_N119_N3H6F0S1	O75688	PPM1B	119	N3H6F0S1	01Y41Y41M(31M41Y41L32S)61M(31M)61M	O75688_NFSDLR_N1GlcNAc@TMT_119_N3H6F0S1_01Y41Y41M(31M41Y41L32S)61M(31M)61M	24983	53.98	951.735	952.076	3	952.068	8.43287	119	124	2853.19	17	C111H187N15O66Ct4Nf1	NFSDLR	N1GlcNAc@TMT	6	0.965801	1.25433							0.920628	0.966213	1.02815	1.05405							1.28761	1.46742
PPM1B_N193_N4H5F2S1	O75688	PPM1B	193	N4H5F2S1	01Y41Y41M(31M(21Y(31F)41L32S)41Y31F)61M61M	O75688_VNGSLAVSRALGDYDYK_V1TMTN2GlcNAcK17TMT_193_N4H5F2S1_01Y41Y41M(31M(21Y(31F)41L32S)41Y31F)61M61M	51798	108.95	1124.02	1124.27	4	1124.27	6.08098	192	208	4492.04	1	C181H306N29O92Ct8Nf2	VNGSLAVSRALGDYDYK	V1TMTN2GlcNAcK17TMT	5				0.896876	0.436191	0.795659							0.427934	4.4438	0.766774
UTP20_N1508_N2H6F0S0	O75691	UTP20	1508	N2H6F0S0	01Y41Y41M(31M)61M(31M21M)61M	O75691_LAALNVTEK_L1TMTN5GlcNAcK9TMT_1508_N2H6F0S0_01Y41Y41M(31M)61M(31M21M)61M	15506	34.69	932.799	932.799	3	932.791	8.62165	1504	1512	2795.36	2	C110H202N15O58Ct8Nf2	LAALNVTEK	L1TMTN5GlcNAcK9TMT	5			2.02957	0.960422	1.70132	0.733278							2.89829	0.774347	0.515359	2.05048
UTP20_N1508_N2H9F0S0	O75691	UTP20	1508	N2H9F0S0	01Y41Y41M(31M21M21M31G)61M(31M21M)61M	O75691_LAALNVTEK_L1TMTN5GlcNAcK9TMT_1508_N2H9F0S0_01Y41Y41M(31M21M21M31G)61M(31M21M)61M	15206	34.09	1094.85	1094.85	3	1094.84	7.58718	1504	1512	3281.52	0	C128H232N15O73Ct8Nf2	LAALNVTEK	L1TMTN5GlcNAcK9TMT	5			0.797576	0.84492	1.37843	0.710618	0.602003	0.473193					1.25236	0.643604	0.612198	5.0214	0.706408	0.228012
UTP20_N1508_N3H3F1S0	O75691	UTP20	1508	N3H3F1S0	01Y(61F)41Y41M(31M)(41Y)61M	O75691_LAALNVTEK_L1TMTN5GlcNAcK9TMT_1508_N3H3F1S0_01Y(61F)41Y41M(31M)(41Y)61M	16029	35.49	886.792	887.126	3	887.117	9.65309	1504	1512	2658.34	0	C106H195N16O52Ct8Nf2	LAALNVTEK	L1TMTN5GlcNAcK9TMT	5							1.206	0.72572									1.15683	1.23101
UTP20_N1508_N4H3F0S0	O75691	UTP20	1508	N4H3F0S0	01Y41Y41M(31M)(41Y)61M61Y	O75691_LAALNVTEK_L1TMTN5GlcNAcK9TMT_1508_N4H3F0S0_01Y41Y41M(31M)(41Y)61M61Y	15692	34.81	906.133	906.133	3	906.124	9.104	1504	1512	2715.36	0	C108H198N17O53Ct8Nf2	LAALNVTEK	L1TMTN5GlcNAcK9TMT	6							1.20222	0.7307									1.19473	0.501167
UTP20_N1508_N4H3F1S0	O75691	UTP20	1508	N4H3F1S0	01Y(61F)41Y41M(31M41Y)61M61Y	O75691_LAALNVTEK_L1TMTN5GlcNAcK9TMT_1508_N4H3F1S0_01Y(61F)41Y41M(31M41Y)61M61Y	16011	35.71	954.817	954.817	3	954.81	6.78508	1504	1512	2861.42	0	C114H208N17O57Ct8Nf2	LAALNVTEK	L1TMTN5GlcNAcK9TMT	5			1.3178	0.671917	0.850162	0.959715							1.14849	0.323861	0.295336	7.54922
UTP20_N1508_N4H4F1S0	O75691	UTP20	1508	N4H4F1S0	01Y(61F)41Y41M(31M)61M(21Y41L)61Y	O75691_LAALNVTEK_L1TMTN5GlcNAcK9TMT_1508_N4H4F1S0_01Y(61F)41Y41M(31M)61M(21Y41L)61Y	15784	35.26	756.879	756.879	4	756.873	8.278	1504	1512	3023.47	3	C120H218N17O62Ct8Nf2	LAALNVTEK	L1TMTN5GlcNAcK9TMT	6			1.25218	1.24181	0.81465	1.0488							0.929604	1.18624	0.806066	3.46838
UTP20_N1508_N4H4F1S0	O75691	UTP20	1508	N4H4F1S0	01Y(61F)41Y41M(31M41Y41L)61M61Y	O75691_LAALNVTEK_L1TMTN5GlcNAcK9TMT_1508_N4H4F1S0_01Y(61F)41Y41M(31M41Y41L)61M61Y	18359	40.23	1008.84	1008.84	3	1008.83	12.8608	1504	1512	3023.47	0	C120H218N17O62Ct8Nf2	LAALNVTEK	L1TMTN5GlcNAcK9TMT	5							1.01176	0.93306									1.22736	1.05772
UTP20_N1508_N4H4F1S1	O75691	UTP20	1508	N4H4F1S1	01Y41Y41M(31M)61M(21Y41L32S)61Y31F	O75691_LAALNVTEK_L1TMTN5GlcNAcK9TMT_1508_N4H4F1S1_01Y41Y41M(31M)61M(21Y41L32S)61Y31F	18857	41.54	1105.87	1105.87	3	1105.86	7.4195	1504	1512	3314.57	0	C131H235N18O70Ct8Nf2	LAALNVTEK	L1TMTN5GlcNAcK9TMT	7			1.00581	0.454871	0.877942	1.1148	0.853547	0.868665					0.672395	0.36471	0.377544	4.94769	0.827257	0.549603
UTP20_N1508_N4H5F1S0	O75691	UTP20	1508	N4H5F1S0	01Y(61F)41Y41M(31M(21Y41L)41Y)61M61M	O75691_LAALNVTEK_L1TMTN5GlcNAcK9TMT_1508_N4H5F1S0_01Y(61F)41Y41M(31M(21Y41L)41Y)61M61M	17933	39.58	797.386	797.386	4	797.386	-0.364663	1504	1512	3185.52	3	C126H228N17O67Ct8Nf2	LAALNVTEK	L1TMTN5GlcNAcK9TMT	5	0.746704	1.19775							1.62215	1.51993	0.973399	1.19271							1.22929	1.46072
UTP20_N1508_N4H5F1S1	O75691	UTP20	1508	N4H5F1S1	01Y(61F)41Y41M(31M)61M(21Y41L32S)61Y41L	O75691_LAALNVTEK_L1TMTN5GlcNAcK9TMT_1508_N4H5F1S1_01Y(61F)41Y41M(31M)61M(21Y41L32S)61Y41L	17740	39.18	1159.88	1159.88	3	1159.88	6.41329	1504	1512	3476.62	2	C137H245N18O75Ct8Nf2	LAALNVTEK	L1TMTN5GlcNAcK9TMT	5	0.539013	1.3903	0.475831	0.593492	1.35398	0.718369			0.975131	1.21243	1.19321	0.957596	0.784344	1.94818	3.14774	1.22565			1.25557	1.81376
UTP20_N1508_N4H6F2S0	O75691	UTP20	1508	N4H6F2S0	01Y(61F)41Y41M(31M(21Y(31F)41L)41Y41L)61M61M	O75691_LAALNVTEK_L1TMTN5GlcNAcK9TMT_1508_N4H6F2S0_01Y(61F)41Y41M(31M(21Y(31F)41L)41Y41L)61M61M	18377	40.55	874.421	874.421	4	874.414	8.69579	1504	1512	3493.63	0	C138H248N17O76Ct8Nf2	LAALNVTEK	L1TMTN5GlcNAcK9TMT	5			0.943937	0.883075	1.20787	1.07617							1.19738	1.34692	1.65841	1.24844
UTP20_N1508_N5H4F1S0	O75691	UTP20	1508	N5H4F1S0	01Y(61F)41Y41M(31M41Y41L31Y)61M61Y	O75691_LAALNVTEK_L1TMTN5GlcNAcK9TMT_1508_N5H4F1S0_01Y(61F)41Y41M(31M41Y41L31Y)61M61Y	14798	33.23	807.396	807.649	4	807.643	7.89939	1504	1512	3226.55	0	C128H231N18O67Ct8Nf2	LAALNVTEK	L1TMTN5GlcNAcK9TMT	5	0.940001	0.893841							0.83325	1.03154	1.05691	0.714136							0.960291	1.00427
UTP20_N1508_N5H4F1S1	O75691	UTP20	1508	N5H4F1S1	01Y41Y41M(31M41Y)61M(21Y41L32S)61Y31F	O75691_LAALNVTEK_L1TMTN5GlcNAcK9TMT_1508_N5H4F1S1_01Y41Y41M(31M41Y)61M(21Y41L32S)61Y31F	18712	41.24	880.423	880.423	4	880.417	7.53368	1504	1512	3517.64	0	C139H248N19O75Ct8Nf2	LAALNVTEK	L1TMTN5GlcNAcK9TMT	5			1.02689	0.796452	0.963068	0.811343							0.670263	0.835932	1.14169	1.36325
UTP20_N1508_N5H5F0S0	O75691	UTP20	1508	N5H5F0S0	01Y41Y41M(31M41Y)61M(21Y41L)61Y41L	O75691_LAALNVTEK_L1TMTN5GlcNAcK9TMT_1508_N5H5F0S0_01Y41Y41M(31M41Y)61M(21Y41L)61Y41L	15592	34.87	811.648	811.646	4	811.641	6.11765	1504	1512	3242.54	0	C128H231N18O68Ct8Nf2	LAALNVTEK	L1TMTN5GlcNAcK9TMT	5			1.11117	1.05297	1.26054	0.746866							1.72361	1.28329	1.50787	1.41321
UTP20_N1508_N5H5F0S1	O75691	UTP20	1508	N5H5F0S1	01Y41Y41M(31M(21Y41L)41Y)61M61Y41L32S	O75691_LAALNVTEK_L1TMTN5GlcNAcK9TMT_1508_N5H5F0S1_01Y41Y41M(31M(21Y41L)41Y)61M61Y41L32S	15302	34.28	884.424	884.424	4	884.415	9.69585	1504	1512	3533.64	0	C139H248N19O76Ct8Nf2	LAALNVTEK	L1TMTN5GlcNAcK9TMT	5			1.0079	0.923615	1.03188	1.0232							1.00726	1.22266	1.06764	0.872141
UTP20_N1508_N5H5F0S1	O75691	UTP20	1508	N5H5F0S1	01Y41Y41M(31M41Y)61M(21Y41L32S)61Y41L	O75691_LAALNVTEK_L1TMTN5GlcNAcK9TMT_1508_N5H5F0S1_01Y41Y41M(31M41Y)61M(21Y41L32S)61Y41L	18355	40.51	884.422	884.422	4	884.415	7.48747	1504	1512	3533.64	0	C139H248N19O76Ct8Nf2	LAALNVTEK	L1TMTN5GlcNAcK9TMT	5			0.714963	0.895557	1.30769	0.928632							1.22191	1.42373	2.14898	0.718482
UTP20_N1508_N5H5F1S0	O75691	UTP20	1508	N5H5F1S0	01Y(61F)41Y41M(31M41Y41L31Y)61M61Y41L	O75691_LAALNVTEK_L1TMTN5GlcNAcK9TMT_1508_N5H5F1S0_01Y(61F)41Y41M(31M41Y41L31Y)61M61Y41L	17807	39.32	1130.54	1130.54	3	1130.54	5.33704	1504	1512	3388.6	0	C134H241N18O72Ct8Nf2	LAALNVTEK	L1TMTN5GlcNAcK9TMT	5	1.12995	1.37962							0.937604	1.63133	1.14614	1.45369							1.11329	1.73098
UTP20_N637_N4H5F0S1	O75691	UTP20	637	N4H5F0S1	01Y41Y41M(31M41Y41L)61M61Y41L32S	O75691_LQANISTGVSK_L1TMTN4GlcNAcK11TMT_637_N4H5F0S1_01Y41Y41M(31M41Y41L)61M61Y41L32S	19839	43.54	873.409	873.409	4	873.412	-3.21447	634	644	3489.62	0	C136H244N21O74Ct8Nf2	LQANISTGVSK	L1TMTN4GlcNAcK11TMT	5			0.752531	0.98333	0.790528	1.34327							0.960119	0.985915	0.942969	1.02867
UTP20_N637_N4H5F1S0	O75691	UTP20	637	N4H5F1S0	01Y41Y41M(31M41Y(31F)41L)61M61Y41L	O75691_LQANISTGVSK_L1TMTN4GlcNAcK11TMT_637_N4H5F1S0_01Y41Y41M(31M41Y(31F)41L)61M61Y41L	15787	35	836.946	837.153	4	837.152	0.846998	634	644	3344.59	0	C131H237N20O70Ct8Nf2	LQANISTGVSK	L1TMTN4GlcNAcK11TMT	5							0.911696	0.650223									0.840512	0.747277
TRPA1_N619_N2H5F0S0	O75762	TRPA1	619	N2H5F0S0	01Y41Y41M(31M)61M(31M)61M	O75762_IFSHNSPGNK_I1TMTN9GlcNAcK10TMT_619_N2H5F0S0_01Y41Y41M(31M)61M(31M)61M	49335	103.67	926.113	926.113	3	926.104	9.51714	611	620	2775.3	6	C110H190N19O54Ct8Nf2	IFSHNSPGNK	I1TMTN9GlcNAcK10TMT	6							0.689941	0.720174									0.644219	0.714141
TRPA1_N460_N5H4F3S0	O75762	TRPA1	460	N5H4F3S0	01Y41Y41M(31M41Y(31F)41L)61M(21Y31F)61Y31F	O75762_INTCQRLLQDISDTR_I1TMTN2GlcNAcC4Cam_460_N5H4F3S0_01Y41Y41M(31M41Y(31F)41L)61M(21Y31F)61Y31F	11829	26.98	1041.98	1042.23	4	1042.23	4.98895	459	473	4163.87	0	C164H285N31O86S1Ct4Nf1	INTCQRLLQDISDTR	I1TMTN2GlcNAcC4Cam	7							0.733585	3.20568									0.569758	0.590465
TRPA1_N460_N5H4F4S0	O75762	TRPA1	460	N5H4F4S0	01Y(61F)41Y41M(31M)61M(21Y(31F)41L31Y31F)61Y31F	O75762_INTCQRLLQDISDTR_I1TMTN2GlcNAcC4Cam_460_N5H4F4S0_01Y(61F)41Y41M(31M)61M(21Y(31F)41L31Y31F)61Y31F	11762	27.08	1078.74	1078.74	4	1078.74	4.96973	459	473	4309.93	1	C170H295N31O90S1Ct4Nf1	INTCQRLLQDISDTR	I1TMTN2GlcNAcC4Cam	7			1.96951	0.93536	3.53782	0.767065							1.33598	1.11689	0.91768	0.719132
CDC123_N119_N4H5F0S2	O75794	CDC123	119	N4H5F0S2	01Y41Y41M(31M)61M(21Y41L32S)61Y41L32S	O75794_LNWSAPRDAYWIAMNSSLK_L1TMTN15GlcNAcK19TMT_119_N4H5F0S2_01Y41Y41M(31M)61M(21Y41L32S)61Y41L32S	50431	106.13	978.456	978.456	5	978.447	9.62507	105	123	4886.2	0	C201H328N35O93S1Ct8Nf2	LNWSAPRDAYWIAMNSSLK	L1TMTN15GlcNAcK19TMT	5	0.995859	1.17765							1.52496	0.607761	1.68782	2.93528								0.963878
CDC123_N119_N4H5F2S1	O75794	CDC123	119	N4H5F2S1	01Y41Y41M(31M(21Y(31F)41L32S)41Y31F)61M61M	O75794_LNWSAPRDAYWIAMNSSLK_L1TMTN15GlcNAcK19TMT_119_N4H5F2S1_01Y41Y41M(31M(21Y(31F)41L32S)41Y31F)61M61M	50431	106.13	978.456	978.654	5	978.651	3.09149	105	123	4887.22	2	C202H331N34O93S1Ct8Nf2	LNWSAPRDAYWIAMNSSLK	L1TMTN15GlcNAcK19TMT	5	0.995859	1.17765							1.52496	0.607761	1.68782	2.93528								0.963878
CDC123_N106_N4H5F0S2	O75794	CDC123	106	N4H5F0S2	01Y41Y41M(31M)61M(21Y41L32S)61Y41L32S	O75794_LNWSAPRDAYWIAMNSSLK_L1TMTN2GlcNAcK19TMT_106_N4H5F0S2_01Y41Y41M(31M)61M(21Y41L32S)61Y41L32S	50431	106.13	978.456	978.456	5	978.447	9.62507	105	123	4886.2	0	C201H328N35O93S1Ct8Nf2	LNWSAPRDAYWIAMNSSLK	L1TMTN2GlcNAcK19TMT	5	0.995859	1.17765					0.863567		1.52496	0.607761	1.68782	2.93528					0.962029	0.73411		0.963878
CDC123_N106_N4H5F2S1	O75794	CDC123	106	N4H5F2S1	01Y41Y41M(31M(21Y(31F)41L32S)41Y31F)61M61M	O75794_LNWSAPRDAYWIAMNSSLK_L1TMTN2GlcNAcK19TMT_106_N4H5F2S1_01Y41Y41M(31M(21Y(31F)41L32S)41Y31F)61M61M	50431	106.13	978.456	978.654	5	978.651	3.09149	105	123	4887.22	2	C202H331N34O93S1Ct8Nf2	LNWSAPRDAYWIAMNSSLK	L1TMTN2GlcNAcK19TMT	5	0.995859	1.17765							1.52496	0.607761	1.68782	2.93528								0.963878
CDC123_N106_N5H6F1S0	O75794	CDC123	106	N5H6F1S0	01Y(61F)41Y41M(31M41Y41L31Y41L)61M61Y41L	O75794_LNWSAPRDAYWIAMNSSLK_L1TMTN2GlcNAcK19TMT_106_N5H6F1S0_01Y(61F)41Y41M(31M41Y41L31Y41L)61M61Y41L	35741	76.01	964.325	964.254	5	964.246	7.94125	105	123	4815.2	0	C199H327N34O91S1Ct8Nf2	LNWSAPRDAYWIAMNSSLK	L1TMTN2GlcNAcK19TMT	5	0.818987	1.13551							0.70832	0.827552	1.01718	0.820361							1.45655	0.618286
EIF3G_N208_N4H4F0S1	O75821	EIF3G	208	N4H4F0S1	01Y41Y41M(31M)61M(21Y41L32S)61Y	O75821_LPGELEPVQATQNKTGK_L1TMTN13GlcNAcK14TMTK17TMT_208_N4H4F0S1_01Y41Y41M(31M)61M(21Y41L32S)61Y	52586	110.58	1063.53	1063.53	4	1063.53	1.05118	196	212	4249.08	1	C169H302N30O81Ct12Nf3	LPGELEPVQATQNKTGK	L1TMTN13GlcNAcK14TMTK17TMT	6					0.948934									1.51145	0.513605	1.10455
EIF3G_N208_N5H3F0S0	O75821	EIF3G	208	N5H3F0S0	01Y41Y41M(31M41Y)(41Y)61M61Y	O75821_LPGELEPVQATQNKTGK_L1TMTN13GlcNAcK14TMTK17TMT_208_N5H3F0S0_01Y41Y41M(31M41Y)(41Y)61M61Y	52014	109.36	1334.01	1334.33	3	1334.34	-10.5771	196	212	3999.02	0	C160H288N30O73Ct12Nf3	LPGELEPVQATQNKTGK	L1TMTN13GlcNAcK14TMTK17TMT	5	1.19173	0.772064								0.612573	1.37332	1.17931							5.04721	1.75234
EIF3G_N208_N5H5F0S1	O75821	EIF3G	208	N5H5F0S1	01Y41Y41M(31M41Y)61M(21Y41L32S)61Y41L	O75821_LPGELEPVQATQNKTGK_L1TMTN13GlcNAcK14TMTK17TMT_208_N5H5F0S1_01Y41Y41M(31M41Y)61M(21Y41L32S)61Y41L	52427	110.25	1154.56	1154.81	4	1154.81	-1.12606	196	212	4614.22	0	C183H325N31O91Ct12Nf3	LPGELEPVQATQNKTGK	L1TMTN13GlcNAcK14TMTK17TMT	5			0.924146		0.858993								0.703979	1.30818	0.80696
EIF3G_N238_N4H5F1S0	O75821	EIF3G	238	N4H5F1S0	01Y(61F)41Y41M(31M41Y41L)61M61Y41L	O75821_RADDNATIR_R1TMTN5GlcNAc_238_N4H5F1S0_01Y(61F)41Y41M(31M41Y41L)61M61Y41L	13007	29.37	1010.45	1010.78	3	1010.78	0.580704	234	242	3029.33	0	C116H203N21O67Ct4Nf1	RADDNATIR	R1TMTN5GlcNAc	6							0.879814	1.05112									1.1344	1.06234
GATB_N263_N4H8F2S0	O75879	GATB	263	N4H8F2S0	01Y(61F)41Y41M(31M21Y(31F)41L31Y41L31L)61M(31M)61M	O75879_VDANISVHHPGEPLGVRTEVK_V1TMTN4GlcNAcK21TMT_263_N4H8F2S0_01Y(61F)41Y41M(31M21Y(31F)41L31Y41L31L)61M(31M)61M	39390	83.54	1024.09	1023.88	5	1023.88	0.36633	260	280	5113.38	8	C206H353N36O103Ct8Nf2	VDANISVHHPGEPLGVRTEVK	V1TMTN4GlcNAcK21TMT	5			0.567453	0.802632	0.606829	0.997208							0.731637	0.616165	0.663945	0.697807
ATRN_N1082_N4H5F0S1	O75882	ATRN	1082	N4H5F0S1	01Y41Y41M(31M)61M(21Y41L32S)61Y41L	O75882_CENLTTGK_C1TMT@CamN3GlcNAcK8TMT_1082_N4H5F0S1_01Y41Y41M(31M)61M(21Y41L32S)61Y41L	7827	19.15	1099.15	1099.15	3	1099.15	4.34026	1080	1087	3294.43	0	C125H223N18O72S1Ct8Nf2	CENLTTGK	C1TMT@CamN3GlcNAcK8TMT	10			0.562466	1.17678	0.864342	0.775817							0.567601	2.1681	1.01123	0.733508
ATRN_N1082_N4H5F0S2	O75882	ATRN	1082	N4H5F0S2	01Y41Y41M(31M)61M(21Y41L32S)61Y41L32S	O75882_CENLTTGK_C1TMT@CamN3GlcNAcK8TMT_1082_N4H5F0S2_01Y41Y41M(31M)61M(21Y41L32S)61Y41L32S	9536	22.36	1196.19	1196.19	3	1196.18	8.42011	1080	1087	3585.53	0	C136H240N19O80S1Ct8Nf2	CENLTTGK	C1TMT@CamN3GlcNAcK8TMT	8							0.711429	1.12798									1.3531	1.20344
ATRN_N1073_N4H5F0S2	O75882	ATRN	1073	N4H5F0S2	01Y41Y41M(31M)61M(21Y41L32S)61Y41L32S	O75882_CINQSICEK_C1TMT@CamN3GlcNAcC7CamK9TMT_1073_N4H5F0S2_01Y41Y41M(31M)61M(21Y41L32S)61Y41L32S	13015	29.39	954.922	954.922	4	954.91	12.0639	1071	1079	3814.62	2	C145H255N22O82S2Ct8Nf2	CINQSICEK	C1TMT@CamN3GlcNAcC7CamK9TMT	11							0.917333	0.991207									1.13227	1.05601
ATRN_N416_N2H5F0S0	O75882	ATRN	416	N2H5F0S0	01Y41Y41M(31M)61M(31M)61M	O75882_IDSTGNVTNELR_I1TMTN6GlcNAc_416_N2H5F0S0_01Y41Y41M(31M)61M(31M)61M	11633	26.81	922.426	922.426	3	922.421	5.53462	411	422	2764.25	7	C107H188N20O59Ct4Nf1	IDSTGNVTNELR	I1TMTN6GlcNAc	16	0.752178	1.33738							1.25269	1.30986	1.07703	1.28158							1.10791	1.38281
ATRN_N416_N2H6F0S0	O75882	ATRN	416	N2H6F0S0	01Y41Y41M(31M)61M(31M21M)61M	O75882_IDSTGNVTNELR_I1TMTN6GlcNAc_416_N2H6F0S0_01Y41Y41M(31M)61M(31M21M)61M	11441	26.42	976.441	976.441	3	976.438	2.44135	411	422	2926.3	2	C113H198N20O64Ct4Nf1	IDSTGNVTNELR	I1TMTN6GlcNAc	17	0.863101	1.18423	1.20181	1.42958	1.21183	0.761619			1.45104	0.958219	1.0853	1.35963	1.32014	1.27595	0.907699	0.714665			1.36209	1.14075
ATRN_N416_N2H8F0S0	O75882	ATRN	416	N2H8F0S0	01Y41Y41M(31M21M21M)61M(31M21M)61M	O75882_IDSTGNVTNELR_I1TMTN6GlcNAc_416_N2H8F0S0_01Y41Y41M(31M21M21M)61M(31M21M)61M	11189	25.91	1084.48	1084.48	3	1084.47	5.62232	411	422	3250.4	0	C125H218N20O74Ct4Nf1	IDSTGNVTNELR	I1TMTN6GlcNAc	16	1.72324	1.23655	0.909972	1.26911	0.881561	0.796975	1.02944	1.17608	1.67418	0.808373	0.950382	1.11091	0.845631	1.64614	1.09543	0.628141	1.08984	0.920031	1.301	1.14142
ATRN_N416_N2H9F0S0	O75882	ATRN	416	N2H9F0S0	01Y41Y41M(31M21M21M)61M(31M21M)61M21M	O75882_IDSTGNVTNELR_I1TMTN6GlcNAc_416_N2H9F0S0_01Y41Y41M(31M21M21M)61M(31M21M)61M21M	11802	27.16	1138.49	1138.49	3	1138.49	3.2886	411	422	3412.46	1	C131H228N20O79Ct4Nf1	IDSTGNVTNELR	I1TMTN6GlcNAc	11			0.758002	0.878851	0.920478	0.701649							1.10511	1.6361	1.07421	0.624015
BBOX1_N293_N3H4F2S0	O75936	BBOX1	293	N3H4F2S0	01Y(61F)41Y41M(31M)61M61Y(31F)41L	O75936_INFNNATRDTIFDVPVER_I1TMTN5GlcNAc_293_N3H4F2S0_01Y(61F)41Y41M(31M)61M61Y(31F)41L	37582	79.84	976.201	976.201	4	976.207	-5.70578	289	306	3899.8	0	C161H265N31O75Ct4Nf1	INFNNATRDTIFDVPVER	I1TMTN5GlcNAc	5			0.786501	1.29599	1.18463	0.867249							0.805771	1.17807	1.10994	0.991253
RAD17_N68_N4H5F1S0	O75943	RAD17	68	N4H5F1S0	01Y(61F)41Y41M(31M41Y41L)61M61Y41L	O75943_GNLSSLEQIYGLENSK_G1TMTN2GlcNAcK16TMT_68_N4H5F1S0_01Y(61F)41Y41M(31M41Y41L)61M61Y41L	13139	29.86	995.98	995.98	4	995.968	12.0339	67	82	3978.85	0	C159H275N26O81Ct8Nf2	GNLSSLEQIYGLENSK	G1TMTN2GlcNAcK16TMT	5	0.567907	1.36802							0.768457	1.14813	1.2239	1.32948							1.70351	1.50054
RAD17_N68_N5H4F1S0	O75943	RAD17	68	N5H4F1S0	01Y(61F)41Y41M(31M41Y41L31Y)61M61Y	O75943_GNLSSLEQIYGLENSK_G1TMTN2GlcNAcK16TMT_68_N5H4F1S0_01Y(61F)41Y41M(31M41Y41L31Y)61M61Y	11440	26.41	1006.24	1006.24	4	1006.22	12.2929	67	82	4019.87	0	C161H278N27O81Ct8Nf2	GNLSSLEQIYGLENSK	G1TMTN2GlcNAcK16TMT	6	1.19214	1.19924	0.682018	0.975507	1.33333	0.970287			1.12557	1.41169	1.54021	1.6073	0.874343	0.923134	1.18152	0.763325			1.85473	1.69348
TRIO_N746_N4H5F0S2	O75962	TRIO	746	N4H5F0S2	01Y41Y41M(31M)61M(21Y41L32S)61Y41L32S	O75962_EGEDLIQQLRDSAISSNK_E1TMTN17GlcNAcK18TMT_746_N4H5F0S2_01Y41Y41M(31M)61M(21Y41L32S)61Y41L32S	41174	87.18	1167.53	1167.79	4	1167.78	5.66643	730	747	4666.1	2	C182H316N33O98Ct8Nf2	EGEDLIQQLRDSAISSNK	E1TMTN17GlcNAcK18TMT	5	0.645163	0.794935							0.635001	0.600283	0.986068	1.44621							0.821719	1.16844
AKAP3_N87_N3H5F0S0	O75969	AKAP3	87	N3H5F0S0	01Y41Y41M(31M41Y)61M(31M)61M	O75969_GFSVDYYNTTTK_G1TMTN8GlcNAcK12TMT_87_N3H5F0S0_01Y41Y41M(31M41Y)61M(31M)61M	27430	59.04	1092.15	1092.15	3	1092.16	-6.6877	80	91	3273.47	3	C133H220N19O66Ct8Nf2	GFSVDYYNTTTK	G1TMTN8GlcNAcK12TMT	5			0.814758	1.01959	2.17737	0.589381							1.41917	0.869705	1.27598	0.666532
KRT34_N226_N4H5F0S2	O76011	KRT34	226	N4H5F0S2	01Y41Y41M(31M)61M(21Y41L32S)61Y41L32S	O76011_LNVEVDTAPTVDLNQVLNETR_L1TMTN18GlcNAc_226_N4H5F0S2_01Y41Y41M(31M)61M(21Y41L32S)61Y41L32S	39894	84.54	1195.05	1194.8	4	1194.79	3.62449	209	229	4774.14	0	C191H323N35O100Ct4Nf1	LNVEVDTAPTVDLNQVLNETR	L1TMTN18GlcNAc	6	0.893054	0.815044							5.55358	0.833143	0.893398	1.21165							1.53375	0.382646
ANXA9_N70_N4H6F1S0	O76027	ANXA9	70	N4H6F1S0	01Y41Y41M(31M(21Y(31F)41L)41Y41L)61M61M	O76027_AITGQGVDRSAIVDVLTNR_A1TMTN18GlcNAc_70_N4H6F1S0_01Y41Y41M(31M(21Y(31F)41L)41Y41L)61M61M	49603	104.44	1037.49	1037.49	4	1037.49	-1.98263	53	71	4144.93	0	C165H288N32O85Ct4Nf1	AITGQGVDRSAIVDVLTNR	A1TMTN18GlcNAc	5	0.787995	1.25463							1.15583	0.627986	0.660048	0.99359							1.12564	0.971405
CDKL5_N748_N5H4F3S0	O76039	CDKL5	748	N5H4F3S0	01Y41Y41M(31M)61M(21Y(31F)41L31Y31F)61Y31F	O76039_VSSLPSESSSGTNHSK_V1TMTN13GlcNAcK16TMT_748_N5H4F3S0_01Y41Y41M(31M)61M(21Y(31F)41L31Y31F)61Y31F	11829	26.98	1041.98	1042.23	4	1042.22	7.73694	736	751	4163.86	1	C162H282N27O89Ct8Nf2	VSSLPSESSSGTNHSK	V1TMTN13GlcNAcK16TMT	5							0.733585	3.20568									0.569758	0.590465
NEBL_N744_N2H5F0S0	O76041	NEBL	744	N2H5F0S0	01Y41Y41M(31M)61M(31M)61M	O76041_KNQENISSVK_K1TMTN5GlcNAcK10TMT_744_N2H5F0S0_01Y41Y41M(31M)61M(31M)61M	28973	62.14	941.462	941.462	3	941.458	3.95666	740	749	2821.36	7	C109H200N19O57Ct8Nf2	KNQENISSVK	K1TMTN5GlcNAcK10TMT	5	1.17059	0.85871					1.22835	1.48134	0.376256	1.31625	0.776149	0.654468					0.844262	1.03669	0.497303	0.796355
NEBL_N744_N2H6F0S0	O76041	NEBL	744	N2H6F0S0	01Y41Y41M(31M)61M(31M21M)61M	O76041_KNQENISSVK_K1TMTN5GlcNAcK10TMT_744_N2H6F0S0_01Y41Y41M(31M)61M(31M21M)61M	29591	63.45	995.479	995.48	3	995.476	4.07379	740	749	2983.41	1	C115H210N19O62Ct8Nf2	KNQENISSVK	K1TMTN5GlcNAcK10TMT	6			2.2074	0.682955	1.05592	2.95097							1.19973	0.338571	0.391738	0.840784
NEBL_N744_N2H8F0S0	O76041	NEBL	744	N2H8F0S0	01Y41Y41M(31M21M21M)61M(31M21M)61M	O76041_KNQENISSVK_K1TMTN5GlcNAcK10TMT_744_N2H8F0S0_01Y41Y41M(31M21M21M)61M(31M21M)61M	28066	60.28	1103.51	1103.51	3	1103.51	-4.5179	740	749	3307.52	0	C127H230N19O72Ct8Nf2	KNQENISSVK	K1TMTN5GlcNAcK10TMT	6	0.80802	0.505069	2.04533	0.913079	1.18099	1.75613	1.08451	1.14228	0.314501	0.626967	0.709838	0.405141	1.29034	0.68039	0.757346	1.13019	0.993084	0.827581	0.756335	0.387345
NEURL1_N183_N7H4F1S0	O76050	NEURL1	183	N7H4F1S0	01Y41Y41M(31M41Y)(41Y)61M(21Y(31F)41L31Y)61Y	O76050_INDSAVMLFFSGVR_I1TMTN2GlcNAc_183_N7H4F1S0_01Y41Y41M(31M41Y)(41Y)61M(21Y(31F)41L31Y)61Y	12909	29.41	1001.46	1001.47	4	1001.45	13.3637	182	195	4000.78	0	C164H272N26O81S1Ct4Nf1	INDSAVMLFFSGVR	I1TMTN2GlcNAc	5			0.969066	0.791388	0.633759	0.890964							1.00417	0.934619	0.813397	0.89204
SRP72_N388_N2H8F0S0	O76094	SRP72	388	N2H8F0S0	01Y41Y41M(31M21M)61M(31M21M)61M21M	O76094_ISQGNISK_I1TMTN5GlcNAcK8TMT_388_N2H8F0S0_01Y41Y41M(31M21M)61M(31M21M)61M21M	9736	22.98	1003.14	1003.48	3	1003.46	13.2655	384	391	3007.38	1	C115H210N15O67Ct8Nf2	ISQGNISK	I1TMTN5GlcNAcK8TMT	6			1.78473	0.992257	1.22646	1.04771							1.03037		0.675958	0.635103
TRPM2_N1345_N4H6F1S0	O94759	TRPM2	1345	N4H6F1S0	01Y(61F)41Y41M(31M(21Y41L)41Y)61M(31M)61M	O94759_GRGSLSCFGPNHTLYPMVTR_G1TMTC7CamN11GlcNAc_1345_N4H6F1S0_01Y(61F)41Y41M(31M(21Y41L)41Y)61M(31M)61M	17810	39.33	883.398	883.211	5	883.196	16.5845	1335	1354	4409.95	0	C179H295N35O84S2Ct4Nf1	GRGSLSCFGPNHTLYPMVTR	G1TMTC7CamN11GlcNAc	5	0.877311	1.51347							0.99634	1.32863	1.15737	1.37186							1.36939	1.74867
TRPM2_N37_N4H5F0S1	O94759	TRPM2	37	N4H5F0S1	01Y41Y41M(31M41Y41L)61M61Y41L32S	O94759_SNSSLFKSWR_S1TMTN2GlcNAcK7TMT_37_N4H5F0S1_01Y41Y41M(31M41Y41L)61M61Y41L32S	27850	59.64	1195.55	1195.55	3	1195.54	1.34052	36	45	3583.62	3	C143H242N23O73Ct8Nf2	SNSSLFKSWR	S1TMTN2GlcNAcK7TMT	6							0.386512	0.570125									0.831109	0.928333
CNTN5_N540_N2H5F0S0	O94779	CNTN5	540	N2H5F0S0	01Y41Y41M(31M)61M(31M)61M	O94779_IAILPDGSLRILNASK_I1TMTN13GlcNAcK16TMT_540_N2H5F0S0_01Y41Y41M(31M)61M(31M)61M	20750	45.4	839.902	839.943	4	839.943	0.564771	528	543	3355.75	18	C137H250N25O61Ct8Nf2	IAILPDGSLRILNASK	I1TMTN13GlcNAcK16TMT	5			1.55169	0.849752	0.852941	1.25402							2.67594	0.835522	0.749584	2.01857
CNTN5_N779_N3H6F0S1	O94779	CNTN5	779	N3H6F0S1	01Y41Y41M(31M41Y41L32S)61M(31M)61M	O94779_TAPTNVSGR_T1TMTN5GlcNAc_779_N3H6F0S1_01Y41Y41M(31M41Y41L32S)61M(31M)61M	24408	52.8	1002.45	1002.45	3	1002.43	12.3485	775	783	3004.28	16	C115H200N18O69Ct4Nf1	TAPTNVSGR	T1TMTN5GlcNAc	6	1.08092	1.15083							0.790592	1.06853	1.04035	1.0252							1.03794	0.953834
CNTN5_N779_N4H5F1S0	O94779	CNTN5	779	N4H5F1S0	01Y(61F)41Y41M(31M41Y41L)61M61Y41L	O94779_TAPTNVSGR_T1TMTN5GlcNAc_779_N4H5F1S0_01Y(61F)41Y41M(31M41Y41L)61M61Y41L	22664	49.3	967.773	967.773	3	967.763	10.7447	775	783	2900.27	0	C112H196N18O65Ct4Nf1	TAPTNVSGR	T1TMTN5GlcNAc	5			0.99627	2.98802	0.925427	1.70405							0.905036	0.892076	0.866949	0.742864
CNTN5_N779_N4H5F0S1	O94779	CNTN5	779	N4H5F0S1	01Y41Y41M(31M41Y41L)61M61Y41L32S	O94779_TNEAVPKTAPTNVSGR_T1TMTK7TMTN12GlcNAc_779_N4H5F0S1_01Y41Y41M(31M41Y41L)61M61Y41L32S	30874	65.83	1004.48	1004.73	4	1004.72	10.7328	768	783	4013.86	1	C157H276N29O82Ct8Nf2	TNEAVPKTAPTNVSGR	T1TMTK7TMTN12GlcNAc	5							1.07768	0.888896									1.69483	1.14799
CNTN5_N931_N2H5F0S0	O94779	CNTN5	931	N2H5F0S0	01Y41Y41M(31M)61M(31M)61M	O94779_TRGNESFVILTGLEGNTLYHFTVR_T1TMTN4GlcNAc_931_N2H5F0S0_01Y41Y41M(31M)61M(31M)61M	12899	29.39	835.005	835.203	5	835.206	-4.01115	928	951	4170	9	C176H287N37O74Ct4Nf1	TRGNESFVILTGLEGNTLYHFTVR	T1TMTN4GlcNAc	7			0.847503	0.739467	0.848693	1.26254							1.05533	1.02044	0.639327	0.78981
SLIT2_N66_N2H6F0S0	O94813	SLIT2	66	N2H6F0S0	01Y41Y41M(31M)61M(31M21M)61M	O94813_LDLNGNNITRITK_L1TMTN7GlcNAcK13TMT_66_N2H6F0S0_01Y41Y41M(31M)61M(31M21M)61M	21268	46.38	828.16	828.16	4	828.162	-2.11061	60	72	3308.62	2	C130H237N24O65Ct8Nf2	LDLNGNNITRITK	L1TMTN7GlcNAcK13TMT	5	1.33211	0.551719	2.00553	1.29363	0.861828	1.06549			1.32727	1.22366	0.644387	0.722313	0.949071	0.88625	0.671656	0.710395			0.690265	0.780806
SLIT2_N66_N4H5F2S1	O94813	SLIT2	66	N4H5F2S1	01Y(61F)41Y41M(31M(21Y41L32S)41Y31F)61M61M	O94813_LDLNGNNITRITK_L1TMTN7GlcNAcK13TMT_66_N4H5F2S1_01Y(61F)41Y41M(31M(21Y41L32S)41Y31F)61M61M	21295	46.44	828.198	828.401	5	828.395	6.81643	60	72	4135.94	0	C163H290N27O86Ct8Nf2	LDLNGNNITRITK	L1TMTN7GlcNAcK13TMT	6	1.31228	0.805666							1.74653	1.18772	0.929611	0.800571							1.29972	0.538103
NOL4_N398_N4H5F0S2	O94818	NOL4	398	N4H5F0S2	01Y41Y41M(31M)61M(21Y41L32S)61Y41L32S	O94818_VNETDGVEAERLK_V1TMTN2GlcNAcK13TMT_398_N4H5F0S2_01Y41Y41M(31M)61M(21Y41L32S)61Y41L32S	40608	86.01	1031.97	1031.97	4	1031.97	4.78018	397	409	4122.84	0	C160H279N26O89Ct8Nf2	VNETDGVEAERLK	V1TMTN2GlcNAcK13TMT	5	1.22922	1.26643							1.14035	1.27959	1.69215	0.964332							1.4475	1.31814
NOL4_N41_N2H5F0S0	O94818	NOL4	41	N2H5F0S0	01Y41Y41M(31M)61M(31M)61M	O94818_YERIVQLLNGSESSSTDNAK_Y1TMTN9GlcNAcK20TMT_41_N2H5F0S0_01Y41Y41M(31M)61M(31M)61M	28476	61.12	972.465	972.465	4	972.465	0.380472	33	52	3885.84	6	C154H268N31O75Ct8Nf2	YERIVQLLNGSESSSTDNAK	Y1TMTN9GlcNAcK20TMT	6	0.845572	0.815461							0.579948	1.07149	0.96101	0.933492							1.11333	0.898496
MYO1D_N995_N2H6F0S0	O94832	MYO1D	995	N2H6F0S0	01Y41Y41M(31M)61M(31M21M)61M	O94832_LNQPQPDFTKNR_L1TMTK10TMTN11GlcNAc_995_N2H6F0S0_01Y41Y41M(31M)61M(31M21M)61M	14171	31.97	824.644	824.644	4	824.643	1.40935	985	996	3294.55	5	C131H227N24O64Ct8Nf2	LNQPQPDFTKNR	L1TMTK10TMTN11GlcNAc	5			0.849971	0.928226	0.857266	0.806271							0.885231	1.63832	0.915026	1.10936
RHOBTB1_N350_N4H5F0S2	O94844	RHOBTB1	350	N4H5F0S2	01Y41Y41M(31M)61M(21Y41L32S)61Y41L32S	O94844_IPQADQWKSSNK_I1TMTK8TMTN11GlcNAcK12TMT_350_N4H5F0S2_01Y41Y41M(31M)61M(21Y41L32S)61Y41L32S	34557	73.59	1074.75	1074.75	4	1074.75	-0.720154	340	351	4293.97	0	C169H293N27O87Ct12Nf3	IPQADQWKSSNK	I1TMTK8TMTN11GlcNAcK12TMT	5	1.00361	1.39565							1.05209	1.18494	1.16859	1.09606							0.713066	1.42918
MICAL2_N253_N4H5F0S2	O94851	MICAL2	253	N4H5F0S2	01Y41Y41M(31M)61M(21Y41L32S)61Y41L32S	O94851_NSTAEAK_N1GlcNAc@TMTK7TMT_253_N4H5F0S2_01Y41Y41M(31M)61M(21Y41L32S)61Y41L32S	25635	55.32	1128.49	1128.83	3	1128.82	3.99875	253	259	3383.45	1	C128H226N17O78Ct8Nf2	NSTAEAK	N1GlcNAc@TMTK7TMT	5	1.43557	1.30458							0.735298	1.02724	0.951705	1.14541							0.786447	1.02457
NFASC_N778_N4H3F0S0	O94856	NFASC	778	N4H3F0S0	01Y41Y41M(31M)61M(21Y)61Y	O94856_EAWNNVTVWGSR_E1TMTN5GlcNAc_778_N4H3F0S0_01Y41Y41M(31M)61M(21Y)61Y	5070	13.65	737.593	737.593	4	737.586	8.82654	774	785	2946.32	4	C121H194N24O56Ct4Nf1	EAWNNVTVWGSR	E1TMTN5GlcNAc	5			0.587104	0.746692	0.765751	1.6779							0.697398	1.14011	0.563685	1.08019
FARP2_N916_N2H8F0S0	O94887	FARP2	916	N2H8F0S0	01Y41Y41M(31M21M)61M(31M21M)61M21M	O94887_NTSVSR_N1GlcNAc@TMT_916_N2H8F0S0_01Y41Y41M(31M21M)61M(31M21M)61M21M	5354	14.21	1298.56	1298.56	2	1298.55	11.3333	916	921	2595.09	1	C97H173N13O63Ct4Nf1	NTSVSR	N1GlcNAc@TMT	5			1.20947	1.03997	1.45596	0.864167							0.940462	1.69828	0.614881	0.719346
SUN1_N705_N2H5F0S0	O94901	SUN1	705	N2H5F0S0	01Y41Y41M(31M)61M(31M)61M	O94901_TLSPTGNISSAPK_T1TMTN7GlcNAcK13TMT_705_N2H5F0S0_01Y41Y41M(31M)61M(31M)61M	11895	27.33	737.87	737.87	4	737.863	10.718	699	711	2947.43	3	C116H210N19O59Ct8Nf2	TLSPTGNISSAPK	T1TMTN7GlcNAcK13TMT	8	1.48672	1.34109	0.781459	1.14509	1.12393	0.776051	1.35311	1.26082	0.844037	0.946471	0.966359	1.09316	1.39164	0.898189	0.835085	0.785013	1.11588	1.35711	1.1535	1.43876
SUN1_N705_N2H6F0S0	O94901	SUN1	705	N2H6F0S0	01Y41Y41M(31M)61M(31M21M)61M	O94901_TLSPTGNISSAPK_T1TMTN7GlcNAcK13TMT_705_N2H6F0S0_01Y41Y41M(31M)61M(31M21M)61M	11839	27.22	1037.51	1037.51	3	1037.5	8.44546	699	711	3109.48	3	C122H220N19O64Ct8Nf2	TLSPTGNISSAPK	T1TMTN7GlcNAcK13TMT	15	1.59996	0.935115	1.07182	1.3546	0.852045	1.10873	1.04252	1.19825	0.393026	0.568504	0.785696	0.572121	1.10126	1.02229	0.90204	0.83779	0.73074	0.615871	0.877081	0.386087
SUN1_N705_N2H8F0S0	O94901	SUN1	705	N2H8F0S0	01Y41Y41M(31M21M)61M(31M21M)61M21M	O94901_TLSPTGNISSAPK_T1TMTN7GlcNAcK13TMT_705_N2H8F0S0_01Y41Y41M(31M21M)61M(31M21M)61M21M	11585	26.71	1145.55	1145.55	3	1145.53	10.4661	699	711	3433.59	2	C134H240N19O74Ct8Nf2	TLSPTGNISSAPK	T1TMTN7GlcNAcK13TMT	13	0.971687	1.02032							0.246067	0.486444	0.889732	0.888006							0.763633	0.54048
SUN1_N705_N3H3F1S0	O94901	SUN1	705	N3H3F1S0	01Y(61F)41Y41M(31M)(41Y)61M	O94901_TLSPTGNISSAPK_T1TMTN7GlcNAcK13TMT_705_N3H3F1S0_01Y(61F)41Y41M(31M)(41Y)61M	13192	29.99	744.127	744.127	4	744.12	8.28757	699	711	2972.46	0	C118H213N20O58Ct8Nf2	TLSPTGNISSAPK	T1TMTN7GlcNAcK13TMT	7			1.58515	1.36889	1.1587	1.01649	1.54125	1.13135					1.2722	0.849387	0.877304	0.889603	1.31312	0.904006
ABCA8_N555_N3H3F1S0	O94911	ABCA8	555	N3H3F1S0	01Y(61F)41Y41M(31M)61M61Y	O94911_LSEMADLENLSK_L1TMTN9GlcNAcK12TMT_555_N3H3F1S0_01Y(61F)41Y41M(31M)61M61Y	43568	92.08	1017.5	1017.5	3	1017.49	12.3017	547	558	3049.44	4	C120H216N19O60S1Ct8Nf2	LSEMADLENLSK	L1TMTN9GlcNAcK12TMT	5			0.824152	0.759655	0.696171	0.90157							0.861527	1.51007	1.09362	0.764283
ABCA8_N555_N4H5F0S1	O94911	ABCA8	555	N4H5F0S1	01Y41Y41M(31M)61M(21Y41L32S)61Y41L	O94911_LSEMADLENLSK_L1TMTN9GlcNAcK12TMT_555_N4H5F0S1_01Y41Y41M(31M)61M(21Y41L32S)61Y41L	38926	82.59	1241.91	1241.58	3	1241.56	18.8101	547	558	3721.67	1	C145H256N21O79S1Ct8Nf2	LSEMADLENLSK	L1TMTN9GlcNAcK12TMT	5			0.73433	0.751351	0.803055	0.969865							0.790496	0.798777	1.04737	0.730151
ABCA8_N555_N4H6F0S1	O94911	ABCA8	555	N4H6F0S1	01Y41Y41M(31M(21Y41L32S)41Y41L)61M61M	O94911_LSEMADLENLSK_L1TMTN9GlcNAcK12TMT_555_N4H6F0S1_01Y41Y41M(31M(21Y41L32S)41Y41L)61M61M	43500	91.95	972.447	972.193	4	972.186	7.5707	547	558	3883.72	0	C151H266N21O84S1Ct8Nf2	LSEMADLENLSK	L1TMTN9GlcNAcK12TMT	5			0.861796	0.599533	1.13876	1.65106	0.898506	0.931417					0.722421	0.735013	0.994001	0.636853	0.56193	0.375852
ABCA8_N555_N4H6F2S0	O94911	ABCA8	555	N4H6F2S0	01Y(61F)41Y41M(31M(21Y(31F)41L)41Y41L)61M61M	O94911_LSEMADLENLSK_L1TMTN9GlcNAcK12TMT_555_N4H6F2S0_01Y(61F)41Y41M(31M(21Y(31F)41L)41Y41L)61M61M	43622	91.97	972.201	972.449	4	972.441	8.59245	547	558	3884.74	0	C152H269N20O84S1Ct8Nf2	LSEMADLENLSK	L1TMTN9GlcNAcK12TMT	5							0.898506	0.931417									0.56193	0.375852
PCF11_N339_N4H4F1S0	O94913	PCF11	339	N4H4F1S0	01Y(61F)41Y41M(31M(21Y)41Y)61M61M	O94913_LNSSKQEK_L1TMTN2GlcNAcK5TMTK8TMT_339_N4H4F1S0_01Y(61F)41Y41M(31M(21Y)41Y)61M61M	15402	34.23	807.905	807.905	4	807.899	8.07961	338	345	3227.58	3	C124H231N19O65Ct12Nf3	LNSSKQEK	L1TMTN2GlcNAcK5TMTK8TMT	5							1.1154	1.37649									1.22593	1.4254
FRYL_N1968_N3H4F1S1	O94915	FRYL	1968	N3H4F1S1	01Y(61F)41Y41M(31M)61M61Y41L32S	O94915_INHSSSLAR_I1TMTN2GlcNAc_1968_N3H4F1S1_01Y(61F)41Y41M(31M)61M61Y41L32S	5645	14.82	970.438	970.438	3	970.435	3.50707	1967	1975	2908.29	4	C113H196N20O63Ct4Nf1	INHSSSLAR	I1TMTN2GlcNAc	5	0.837101	0.805004							2.43342	1.0317	0.717829	1.46467							1.33996	0.763138
CDK14_N457_N3H6F0S1	O94921	CDK14	457	N3H6F0S1	01Y41Y41M(31M41Y41L32S)61M(31M)61M	O94921_NNSYGK_N1GlcNAc@TMTK6TMT_457_N3H6F0S1_01Y41Y41M(31M41Y41L32S)61M(31M)61M	22067	48.01	1005.44	1005.44	3	1005.44	2.68476	457	462	3013.29	22	C115H200N15O68Ct8Nf2	NNSYGK	N1GlcNAc@TMTK6TMT	5	0.896302	0.722808								1.07766	0.818219	0.883629							1.33069	1.14165
CDK14_N98_N5H6F0S3	O94921	CDK14	98	N5H6F0S3	01Y41Y41M(31M41Y41L32S)61M(21Y41L32S)61Y41L32S	O94921_VHSENNACINFK_V1TMTN6GlcNAcC8CamK12TMT_98_N5H6F0S3_01Y41Y41M(31M41Y41L32S)61M(21Y41L32S)61Y41L32S	35107	74.72	1189.27	1189.27	4	1189.25	12.6321	93	104	4751.99	12	C185H310N29O103S1Ct8Nf2	VHSENNACINFK	V1TMTN6GlcNAcC8CamK12TMT	6	0.84971	1.44961							0.663458	0.933484	1.10862	0.861987							1.08194	1.31068
OR6B1_N5_N2H12F0S0	O95007	OR6B1	5	N2H12F0S0	01Y41Y41M(31M21M21M31G31G21G)61M(31M21M)61M21M	O95007_MELENQTRVTK_M1TMTN5GlcNAcK11TMT_5_N2H12F0S0_01Y41Y41M(31M21M21M31G31G21G)61M(31M21M)61M21M	47904	100.74	1040.73	1040.72	4	1040.71	15.1752	1	11	4157.81	10	C159H284N21O94S1Ct8Nf2	MELENQTRVTK	M1TMTN5GlcNAcK11TMT	5							0.556593	0.427096									1.09489	1.20186
OR6B1_N5_N3H4F1S0	O95007	OR6B1	5	N3H4F1S0	01Y41Y41M(31M)61M61Y(31F)41L	O95007_MELENQTRVTK_M1TMTN5GlcNAcK11TMT_5_N3H4F1S0_01Y41Y41M(31M)61M61Y(31F)41L	38490	81.66	1071.18	1071.18	3	1071.18	4.81242	1	11	3210.52	0	C125H227N22O63S1Ct8Nf2	MELENQTRVTK	M1TMTN5GlcNAcK11TMT	5	0.923423	0.995849	0.857293	1.89211	0.742753	0.603646			1.24258	1.68844	0.928641	1.06285	0.856484	0.93403	1.01042	0.740021			1.08069	1.37928
OR6B1_N5_N4H4F1S1	O95007	OR6B1	5	N4H4F1S1	01Y(61F)41Y41M(31M41Y)61M61Y41L32S	O95007_MELENQTRVTK_M1TMTN5GlcNAcK11TMT_5_N4H4F1S1_01Y(61F)41Y41M(31M41Y)61M61Y41L32S	44375	93.51	1235.91	1235.91	3	1235.9	7.16533	1	11	3704.7	0	C144H257N24O76S1Ct8Nf2	MELENQTRVTK	M1TMTN5GlcNAcK11TMT	5							0.719993	1.1215									0.904957	0.968757
OR6B1_N5_N4H5F1S0	O95007	OR6B1	5	N4H5F1S0	01Y(61F)41Y41M(31M41Y41L)61M61Y41L	O95007_MELENQTRVTK_M1TMTN5GlcNAcK11TMT_5_N4H5F1S0_01Y(61F)41Y41M(31M41Y41L)61M61Y41L	38528	81.74	894.922	894.922	4	894.919	3.76721	1	11	3575.65	0	C139H250N23O73S1Ct8Nf2	MELENQTRVTK	M1TMTN5GlcNAcK11TMT	6	0.366737	1.36105					0.979225	0.931697		2.01915	1.11713	1.06861					1.10589	1.15543		1.91213
OR6B1_N5_N4H5F1S1	O95007	OR6B1	5	N4H5F1S1	01Y(61F)41Y41M(31M41Y41L)61M61Y41L32S	O95007_MELENQTRVTK_M1TMTN5GlcNAcK11TMT_5_N4H5F1S1_01Y(61F)41Y41M(31M41Y41L)61M61Y41L32S	43692	92.33	967.947	967.946	4	967.944	2.36775	1	11	3866.75	0	C150H267N24O81S1Ct8Nf2	MELENQTRVTK	M1TMTN5GlcNAcK11TMT	5	0.751925	1.40809	0.447019	1.03855	0.883931	0.784205	0.639294	0.602894	0.781321	1.60965	0.978947	1.23038	0.48779	1.25044	1.1395	0.882115	1.25969	1.25014	1.28494	1.59181
OR6B1_N5_N4H5F1S2	O95007	OR6B1	5	N4H5F1S2	01Y41Y41M(31M)61M(21Y(31F)41L32S)61Y41L32S	O95007_MELENQTRVTK_M1TMTN5GlcNAcK11TMT_5_N4H5F1S2_01Y41Y41M(31M)61M(21Y(31F)41L32S)61Y41L32S	47892	100.94	1040.72	1040.72	4	1040.72	3.54698	1	11	4157.85	2	C161H284N25O89S1Ct8Nf2	MELENQTRVTK	M1TMTN5GlcNAcK11TMT	6	0.420548	1.39379					0.556593	0.427096		1.97316	1.13397	1.09517					1.09489	1.20186	0.762969	2.05245
OR6B1_N5_N4H5F2S0	O95007	OR6B1	5	N4H5F2S0	01Y(61F)41Y41M(31M(21Y41L)41Y31F)61M61M	O95007_MELENQTRVTK_M1TMTN5GlcNAcK11TMT_5_N4H5F2S0_01Y(61F)41Y41M(31M(21Y41L)41Y31F)61M61M	44280	93.31	931.443	931.443	4	931.434	10.2877	1	11	3721.71	0	C145H260N23O77S1Ct8Nf2	MELENQTRVTK	M1TMTN5GlcNAcK11TMT	5							1.38361	0.938541									1.09411	0.737167
OR6B1_N5_N4H5F3S1	O95007	OR6B1	5	N4H5F3S1	01Y(61F)41Y41M(31M(21Y(31F)41L32S)41Y31F)61M61M	O95007_MELENQTRVTK_M1TMTN5GlcNAcK11TMT_5_N4H5F3S1_01Y(61F)41Y41M(31M(21Y(31F)41L32S)41Y31F)61M61M	47225	99.58	1040.73	1040.98	4	1040.97	3.56528	1	11	4158.87	4	C162H287N24O89S1Ct8Nf2	MELENQTRVTK	M1TMTN5GlcNAcK11TMT	5			0.858156	0.845389	0.805319	0.874074							0.935059	0.981203	0.82927	0.612518
OR6B1_N5_N4H6F2S0	O95007	OR6B1	5	N4H6F2S0	01Y41Y41M(31M(21Y(31F)41L)41Y(31F)41L)61M61M	O95007_MELENQTRVTK_M1TMTN5GlcNAcK11TMT_5_N4H6F2S0_01Y41Y41M(31M(21Y(31F)41L)41Y(31F)41L)61M61M	43274	91.48	971.951	972.202	4	972.197	4.50038	1	11	3883.77	0	C151H270N23O82S1Ct8Nf2	MELENQTRVTK	M1TMTN5GlcNAcK11TMT	5	0.699769	1.38371					0.856081	0.665168		1.58474	0.934741	0.977511					0.999114	0.988341	0.737917	1.82859
OR6B1_N5_N4H6F2S1	O95007	OR6B1	5	N4H6F2S1	01Y(61F)41Y41M(31M(21Y41L32S)41Y(31F)41L)61M61M	O95007_MELENQTRVTK_M1TMTN5GlcNAcK11TMT_5_N4H6F2S1_01Y(61F)41Y41M(31M(21Y41L32S)41Y(31F)41L)61M61M	47831	100.81	1044.98	1044.98	4	1044.97	8.39022	1	11	4174.86	0	C162H287N24O90S1Ct8Nf2	MELENQTRVTK	M1TMTN5GlcNAcK11TMT	5	1.06503	0.960973	0.440032	0.996739	0.753922	0.980386	1.03536	0.85556	1.26143	1.15314	1.03111	1.30856	0.724657	2.07698	1.32806	0.960901	1.03419	1.16992	0.934893	1.37605
OR6B1_N5_N5H4F1S0	O95007	OR6B1	5	N5H4F1S0	01Y41Y41M(31M41Y31F)61M(21Y41L)61Y	O95007_MELENQTRVTK_M1TMTN5GlcNAcK11TMT_5_N5H4F1S0_01Y41Y41M(31M41Y31F)61M(21Y41L)61Y	38694	82.08	1206.57	1206.57	3	1206.57	2.53383	1	11	3616.68	0	C141H253N24O73S1Ct8Nf2	MELENQTRVTK	M1TMTN5GlcNAcK11TMT	5	0.508807	1.09546							0.608508	0.964171	1.41924	1.53908							0.593797	1.27928
OR6B1_N5_N5H4F1S1	O95007	OR6B1	5	N5H4F1S1	01Y41Y41M(31M41Y)61M(21Y(31F)41L32S)61Y	O95007_MELENQTRVTK_M1TMTN5GlcNAcK11TMT_5_N5H4F1S1_01Y41Y41M(31M41Y)61M(21Y(31F)41L32S)61Y	44021	92.78	977.948	978.205	4	978.2	5.1669	1	11	3907.78	0	C152H270N25O81S1Ct8Nf2	MELENQTRVTK	M1TMTN5GlcNAcK11TMT	5							0.731501	0.962674									0.740773	1.05113
OR6B1_N5_N5H4F3S0	O95007	OR6B1	5	N5H4F3S0	01Y(61F)41Y41M(31M41Y(31F)41L31Y31F)61M61Y	O95007_MELENQTRVTK_M1TMTN5GlcNAcK11TMT_5_N5H4F3S0_01Y(61F)41Y41M(31M41Y(31F)41L31Y31F)61M61Y	43942	92.85	978.203	978.459	4	978.455	4.06312	1	11	3908.8	0	C153H273N24O81S1Ct8Nf2	MELENQTRVTK	M1TMTN5GlcNAcK11TMT	7			1.26424	1.089	1.16324	0.449981							1.24743	0.886489	1.73401	0.958444
OR6B1_N5_N5H5F1S0	O95007	OR6B1	5	N5H5F1S0	01Y41Y41M(31M)61M(21Y41L31Y41L)61Y31F	O95007_MELENQTRVTK_M1TMTN5GlcNAcK11TMT_5_N5H5F1S0_01Y41Y41M(31M)61M(21Y41L31Y41L)61Y31F	39303	83.36	945.511	945.692	4	945.689	2.91156	1	11	3778.73	0	C147H263N24O78S1Ct8Nf2	MELENQTRVTK	M1TMTN5GlcNAcK11TMT	5			0.615984	1.11546	2.17028	0.497391	0.925586	1.61501					0.744094	0.757439	0.618531	0.516847	0.931253	0.686009
OR6B1_N5_N5H5F1S0	O95007	OR6B1	5	N5H5F1S0	01Y41Y41M(31M41Y(31F)41L31Y)61M61Y41L	O95007_MELENQTRVTK_M1TMTN5GlcNAcK11TMT_5_N5H5F1S0_01Y41Y41M(31M41Y(31F)41L31Y)61M61Y41L	39051	82.85	945.938	945.688	4	945.689	-1.08995	1	11	3778.73	0	C147H263N24O78S1Ct8Nf2	MELENQTRVTK	M1TMTN5GlcNAcK11TMT	5			0.902071	1.0261	0.828077	0.988485							0.981446	1.19685	0.933479	0.976791
OR6B1_N5_N5H5F1S1	O95007	OR6B1	5	N5H5F1S1	01Y41Y41M(31M41Y)61M(21Y(31F)41L32S)61Y41L	O95007_MELENQTRVTK_M1TMTN5GlcNAcK11TMT_5_N5H5F1S1_01Y41Y41M(31M41Y)61M(21Y(31F)41L32S)61Y41L	43932	92.82	1018.72	1018.72	4	1018.71	4.74987	1	11	4069.83	0	C158H280N25O86S1Ct8Nf2	MELENQTRVTK	M1TMTN5GlcNAcK11TMT	5	0.936468	1.03856							1.43842	1.11318	1.24004	1.08403							1.04889	1.03432
OR6B1_N5_N5H6F1S1	O95007	OR6B1	5	N5H6F1S1	01Y(61F)41Y41M(31M41Y41L)61M61Y41L31Y41L32S	O95007_MELENQTRVTK_M1TMTN5GlcNAcK11TMT_5_N5H6F1S1_01Y(61F)41Y41M(31M41Y41L)61M61Y41L31Y41L32S	42663	90.22	1059.23	1059.23	4	1059.23	3.67326	1	11	4231.88	0	C164H290N25O91S1Ct8Nf2	MELENQTRVTK	M1TMTN5GlcNAcK11TMT	5	1.23788	1.17298	0.950927	0.435438	1.0663	0.759203			0.860278	1.3565	1.26833	1.31515	0.904718	1.20003	0.849454	0.700774			1.31037	1.61421
OR6B1_N5_N5H6F1S2	O95007	OR6B1	5	N5H6F1S2	01Y(61F)41Y41M(31M41Y41L)61M(21Y41L32S)61Y41L32S	O95007_MELENQTRVTK_M1TMTN5GlcNAcK11TMT_5_N5H6F1S2_01Y(61F)41Y41M(31M41Y41L)61M(21Y41L32S)61Y41L32S	46927	98.95	1132	1132.01	4	1132	4.67612	1	11	4522.98	0	C175H307N26O99S1Ct8Nf2	MELENQTRVTK	M1TMTN5GlcNAcK11TMT	5	0.696874	1.32141							1.34721	1.53824	0.851281	1.35028							2.1115	1.35774
OR6B1_N5_N5H7F2S1	O95007	OR6B1	5	N5H7F2S1	01Y(61F)41Y41M(31M41Y41L31Y41L31L)61M21Y(31F)41L32S	O95007_MELENQTRVTK_M1TMTN5GlcNAcK11TMT_5_N5H7F2S1_01Y(61F)41Y41M(31M41Y41L31Y41L31L)61M21Y(31F)41L32S	46780	98.67	1136.01	1136.26	4	1136.25	7.51456	1	11	4539.99	0	C176H310N25O100S1Ct8Nf2	MELENQTRVTK	M1TMTN5GlcNAcK11TMT	5			1.00876	1.11624	1.10567	0.933124							1.15823	1.65302	1.13008	1.06464
OR6B1_N5_N6H3F1S0	O95007	OR6B1	5	N6H3F1S0	01Y41Y41M(31M41Y)(41Y)61M(21Y31F)61Y	O95007_MELENQTRVTK_M1TMTN5GlcNAcK11TMT_5_N6H3F1S0_01Y41Y41M(31M41Y)(41Y)61M(21Y31F)61Y	38736	82.16	915.435	915.43	4	915.432	-2.21219	1	11	3657.71	0	C143H256N25O73S1Ct8Nf2	MELENQTRVTK	M1TMTN5GlcNAcK11TMT	5	0.887084	1.02416	0.299854	1.36356	0.681676	0.856679			0.545925	0.915149	1.0286	1.26807	0.521028	0.480125	1.00991	0.724942			0.927679	0.75723
SEMA3D_N607_N4H5F0S2	O95025	SEMA3D	607	N4H5F0S2	01Y41Y41M(31M)61M(21Y41L32S)61Y41L32S	O95025_VIFGIEFNSTFLECIPK_V1TMTN8GlcNAcC14CamK17TMT_607_N4H5F0S2_01Y41Y41M(31M)61M(21Y41L32S)61Y41L32S	52031	109.39	1170.55	1170.55	4	1170.54	6.0416	600	616	4677.13	2	C195H321N28O91S1Ct8Nf2	VIFGIEFNSTFLECIPK	V1TMTN8GlcNAcC14CamK17TMT	9	0.456073	2.46618	1.11344	1.01916	0.891724	0.445721	1.27243	0.707636	0.707811	1.35877	1.30877	1.38126	1.02956	1.69848	1.68623	0.362229	1.84622	1.4565		2.45808
DIRAS1_N121_N3H5F0S0	O95057	DIRAS1	121	N3H5F0S0	01Y41Y41M(31M)(41Y)61M31M21M	O95057_GSVEDIPVMLVGNK_G1TMTN13GlcNAcK14TMT_121_N3H5F0S0_01Y41Y41M(31M)(41Y)61M31M21M	29771	63.82	834.914	834.914	4	834.904	11.065	109	122	3335.6	0	C133H238N21O65S1Ct8Nf2	GSVEDIPVMLVGNK	G1TMTN13GlcNAcK14TMT	5			0.844105	0.807198	0.777062									0.921813	0.668332	0.608393
DIRAS1_N121_N3H5F1S1	O95057	DIRAS1	121	N3H5F1S1	01Y(61F)41Y41M(31M41Y41L32S)61M61M	O95057_GSVEDIPVMLVGNK_G1TMTN13GlcNAcK14TMT_121_N3H5F1S1_01Y(61F)41Y41M(31M41Y41L32S)61M61M	42688	90.28	1258.58	1258.58	3	1258.59	-2.14855	109	122	3772.75	5	C150H265N22O77S1Ct8Nf2	GSVEDIPVMLVGNK	G1TMTN13GlcNAcK14TMT	5	1.02441	0.645598							1.47181	1.12704	0.786447	1.12287							1.0965	0.972875
UBR5_N816_N2H5F0S0	O95071	UBR5	816	N2H5F0S0	01Y41Y41M(31M)61M(31M)61M	O95071_DGNGTIYPMAK_D1TMTN3GlcNAcK11TMT_816_N2H5F0S0_01Y41Y41M(31M)61M(31M)61M	8875	21.24	948.021	948.11	3	948.105	5.50711	814	824	2841.3	16	C112H196N17O56S1Ct8Nf2	DGNGTIYPMAK	D1TMTN3GlcNAcK11TMT	5	0.947207	1.35775					0.95231	1.06594	2.8682	2.20206	0.996222	2.79594					0.993912	1.0468	1.62728	1.05993
UBR5_N1700_N4H5F1S1	O95071	UBR5	1700	N4H5F1S1	01Y(61F)41Y41M(31M)61M(21Y41L32S)61Y41L	O95071_TTNSSHANGAAQAPR_T1TMTN3GlcNAc_1700_N4H5F1S1_01Y(61F)41Y41M(31M)61M(21Y41L32S)61Y41L	10530	24.57	943.907	943.907	4	943.907	0.235565	1698	1712	3771.6	0	C145H245N29O82Ct4Nf1	TTNSSHANGAAQAPR	T1TMTN3GlcNAc	5	0.826248	0.78425							1.21173	0.911586	0.734221	1.07434							0.655926	0.947325
UBR5_N1700_N4H5F1S1	O95071	UBR5	1700	N4H5F1S1	01Y(61F)41Y41M(31M41Y41L)61M61Y41L32S	O95071_TTNSSHANGAAQAPR_T1TMTN3GlcNAc_1700_N4H5F1S1_01Y(61F)41Y41M(31M41Y41L)61M61Y41L32S	13402	30.17	944.172	943.923	4	943.907	16.8538	1698	1712	3771.6	0	C145H245N29O82Ct4Nf1	TTNSSHANGAAQAPR	T1TMTN3GlcNAc	5							1.09388	1.13244									1.26756	1.07417
FSBP_N96_N2H6F0S0	O95073	FSBP	96	N2H6F0S0	01Y41Y41M(31M)61M(31M21M)61M	O95073_SNISEPTK_S1TMTN2GlcNAcK8TMT_96_N2H6F0S0_01Y41Y41M(31M)61M(31M21M)61M	26318	56.76	904.765	905.1	3	905.088	13.3196	95	102	2712.25	1	C104H189N14O59Ct8Nf2	SNISEPTK	S1TMTN2GlcNAcK8TMT	5			1.31164	1.33599	1.19005	1.01221							1.09496	1.12997	0.981903	0.99839
FSBP_N96_N2H8F0S0	O95073	FSBP	96	N2H8F0S0	01Y41Y41M(31M21M)61M(31M21M)61M21M	O95073_SNISEPTK_S1TMTN2GlcNAcK8TMT_96_N2H8F0S0_01Y41Y41M(31M21M)61M(31M21M)61M21M	31803	67.99	1012.8	1013.13	3	1013.12	8.45869	95	102	3036.35	1	C116H209N14O69Ct8Nf2	SNISEPTK	S1TMTN2GlcNAcK8TMT	5			0.648422	1.08606	0.914147	0.808244							0.893081	1.10668	0.960334	0.583004
NDUFB6_N53_N2H6F0S0	O95139	NDUFB6	53	N2H6F0S0	01Y41Y41M(31M)61M(31M21M)61M	O95139_FLENKSPWR_F1TMTN4GlcNAcK5TMT_53_N2H6F0S0_01Y41Y41M(31M)61M(31M21M)61M	18875	41.28	1005.49	1005.49	3	1005.48	12.7933	50	58	3013.42	2	C123H208N19O58Ct8Nf2	FLENKSPWR	F1TMTN4GlcNAcK5TMT	5							0.788969	2.16568									0.653592	0.657325
TNFSF15_N133_N2H3F1S0	O95150	TNFSF15	133	N2H3F1S0	01Y(61F)41Y41M(31M)61M	O95150_NRMNYTNK_N1TMTN4GlcNAcK8TMT_133_N2H3F1S0_01Y(61F)41Y41M(31M)61M	12239	28.04	846.739	846.739	3	846.736	2.91902	130	137	2537.2	6	C98H176N19O47S1Ct8Nf2	NRMNYTNK	N1TMTN4GlcNAcK8TMT	5	0.804164	1.05812	0.74953	1.86138	0.508826	1.1273			0.85082	1.36288	0.784831	1.8535	0.708837	0.90729	0.601054	0.624084			0.980987	0.863977
NXPH4_N133_N4H5F1S2	O95158	NXPH4	133	N4H5F1S2	01Y(61F)41Y41M(31M)61M(21Y41L32S)61Y41L32S	O95158_IVDHVNGTFSVYFR_I1TMTN6GlcNAc_133_N4H5F1S2_01Y(61F)41Y41M(31M)61M(21Y41L32S)61Y41L32S	36431	77.43	1059.98	1059.72	4	1059.71	4.24103	128	141	4233.83	0	C175H279N27O88Ct4Nf1	IVDHVNGTFSVYFR	I1TMTN6GlcNAc	5	1.01471	1.20019							1.12102	0.9964	0.824587	0.908799							1.06846	0.994868
PCDH8_N464_N4H5F0S2	O95206	PCDH8	464	N4H5F0S2	01Y41Y41M(31M)61M(21Y41L32S)61Y41L32S	O95206_IAEYNLTLVAEDRGAPPLR_I1TMTN5GlcNAc_464_N4H5F0S2_01Y41Y41M(31M)61M(21Y41L32S)61Y41L32S	51381	108.07	1134.28	1134.28	4	1134.27	8.5101	460	478	4532.07	2	C185H309N33O92Ct4Nf1	IAEYNLTLVAEDRGAPPLR	I1TMTN5GlcNAc	5	0.641457	2.79446							0.979168	0.672802	1.22492	0.732508							2.53365	1.01289
PCDH8_N464_N4H5F0S2	O95206	PCDH8	464	N4H5F0S2	01Y41Y41M(31M)61M(21Y41L32S)61Y41L32S	O95206_IAEYNLTLVAEDR_I1TMTN5GlcNAc_464_N4H5F0S2_01Y41Y41M(31M)61M(21Y41L32S)61Y41L32S	27389	58.95	986.196	986.447	4	986.436	11.7916	460	472	3940.72	2	C158H264N24O86Ct4Nf1	IAEYNLTLVAEDR	I1TMTN5GlcNAc	5			1.25522	2.03959	0.683621	0.860202							1.4237	0.90427	0.713716	0.98247
PCDH8_N70_N2H9F0S0	O95206	PCDH8	70	N2H9F0S0	01Y41Y41M(31M21M21M)61M(31M21M)61M21M	O95206_QFNSSLLRVR_Q1TMTN3GlcNAc_70_N2H9F0S0_01Y41Y41M(31M21M21M)61M(31M21M)61M21M	31950	68.24	1105.5	1105.5	3	1105.5	-4.91571	68	77	3313.49	0	C131H227N21O72Ct4Nf1	QFNSSLLRVR	Q1TMTN3GlcNAc	5	0.948319	1.30982							0.703936	1.04229	0.931614	0.885098							0.942425	1.24708
SBF1_N1845_N5H3F1S0	O95248	SBF1	1845	N5H3F1S0	01Y41Y41M(31M)(41Y)61M(21Y31F)61Y	O95248_RVYNFCAQDVPSAQQWVDR_R1TMTN4GlcNAcC6Cam_1845_N5H3F1S0_01Y41Y41M(31M)(41Y)61M(21Y31F)61Y	23126	49.97	1055.22	1055.22	4	1055.23	-1.57513	1842	1860	4215.88	0	C174H277N37O77S1Ct4Nf1	RVYNFCAQDVPSAQQWVDR	R1TMTN4GlcNAcC6Cam	5							0.930957	0.865938									1.25724	1.0769
PDE8B_N332_N4H5F1S1	O95263	PDE8B	332	N4H5F1S1	01Y41Y41M(31M(21Y(31F)41L32S)41Y)61M61M	O95263_ADLLDTINTCIK_A1TMTN8GlcNAcC10CamK12TMT_332_N4H5F1S1_01Y41Y41M(31M(21Y(31F)41L32S)41Y)61M61M	29175	62.61	974.956	974.956	4	974.949	7.33018	325	336	3894.77	0	C153H271N22O82S1Ct8Nf2	ADLLDTINTCIK	A1TMTN8GlcNAcC10CamK12TMT	5			0.821971	1.19657	1.12591	0.833554							0.837831	1.05608	0.838841	0.662682
RASAL1_N106_N2H7F0S0	O95294	RASAL1	106	N2H7F0S0	01Y41Y41M(31M)61M(31M21M)61M21M	O95294_GIDSWINLSR_G1TMTN7GlcNAc_106_N2H7F0S0_01Y41Y41M(31M)61M(31M21M)61M21M	11732	27	977.784	977.784	3	977.771	13.0026	100	109	2930.3	3	C117H198N18O63Ct4Nf1	GIDSWINLSR	G1TMTN7GlcNAc	5	2.16799	0.695071							1.3694	0.624917	0.821373	0.866358							0.941041	0.889641
MPZL1_N50_N4H5F3S0	O95297	MPZL1	50	N4H5F3S0	01Y(61F)41Y41M(31M)61M(21Y(31F)41L21F)61Y41L	O95297_EIFVANGTQGK_E1TMTN6GlcNAcK11TMT_50_N4H5F3S0_01Y(61F)41Y41M(31M)61M(21Y(31F)41L21F)61Y41L	16357	36.38	921.685	921.685	4	921.677	8.02705	45	55	3682.69	0	C147H255N20O78Ct8Nf2	EIFVANGTQGK	E1TMTN6GlcNAcK11TMT	8	0.86871	1.0359							0.741603	1.5748	0.979988	1.09862							0.902333	0.993424
ABCB11_N591_N3H3F1S0	O95342	ABCB11	591	N3H3F1S0	01Y(61F)41Y41M(31M)61M61Y	O95342_ILLLDMATSALDNESEAMVQEVLSK_I1TMTN13GlcNAcK25TMT_591_N3H3F1S0_01Y(61F)41Y41M(31M)61M61Y	38733	82.2	1106.3	1106.31	4	1106.29	11.2437	579	603	4420.15	7	C180H318N33O80S2Ct8Nf2	ILLLDMATSALDNESEAMVQEVLSK	I1TMTN13GlcNAcK25TMT	5			1.02689	0.817635	1.22682	1.45111							0.624303	0.89256	0.726197	0.563592
SMC2_N34_N4H5F0S1	O95347	SMC2	34	N4H5F0S1	01Y41Y41M(31M)61M(21Y41L32S)61Y41L	O95347_TEVNGFDPLFNAITGLNGSGK_T1TMTN17GlcNAcK21TMT_34_N4H5F0S1_01Y41Y41M(31M)61M(21Y41L32S)61Y41L	51106	107.29	1131.78	1132.03	4	1132.02	5.27708	18	38	4523.08	0	C184H307N32O89Ct8Nf2	TEVNGFDPLFNAITGLNGSGK	T1TMTN17GlcNAcK21TMT	5							0.886311	1.23128									0.900228	1.11951
SMC2_N34_N4H5F0S2	O95347	SMC2	34	N4H5F0S2	01Y41Y41M(31M)61M(21Y41L32S)61Y41L32S	O95347_TEVNGFDPLFNAITGLNGSGK_T1TMTN17GlcNAcK21TMT_34_N4H5F0S2_01Y41Y41M(31M)61M(21Y41L32S)61Y41L32S	50967	107.22	1204.55	1204.79	4	1204.8	-6.53756	18	38	4814.17	3	C195H324N33O97Ct8Nf2	TEVNGFDPLFNAITGLNGSGK	T1TMTN17GlcNAcK21TMT	5	1.15431	0.833243					0.463518	1.448	1.34969	0.647586	0.887469	0.906498					0.797411	0.992651	1.84708	0.999099
ARIH2_N351_N2H6F0S0	O95376	ARIH2	351	N2H6F0S0	01Y41Y41M(31M)61M(31M21M)61M	O95376_ENPDIVNQSQQAQAR_E1TMTN7GlcNAc_351_N2H6F0S0_01Y41Y41M(31M)61M(31M21M)61M	25330	54.74	1102.83	1102.83	3	1102.83	0.774134	345	359	3305.46	2	C128H219N27O69Ct4Nf1	ENPDIVNQSQQAQAR	E1TMTN7GlcNAc	5			1.12043	0.902914	0.72861	1.10208							1.02879	0.754661	0.736141	0.564008
TNFAIP8_N133_N5H3F0S0	O95379	TNFAIP8	133	N5H3F0S0	01Y41Y41M(31M41Y)(41Y)61M61Y	O95379_LLNECR_L1TMTN3GlcNAcC5Cam_133_N5H3F0S0_01Y41Y41M(31M41Y)(41Y)61M61Y	12656	28.66	1268.57	1268.57	2	1268.57	4.6887	131	136	2535.12	0	C98H173N17O53S1Ct4Nf1	LLNECR	L1TMTN3GlcNAcC5Cam	5							0.832354	1.03384									1.02422	1.37333
GCNT3_N69_N2H8F0S0	O95395	GCNT3	69	N2H8F0S0	01Y41Y41M(31M21M)61M(31M21M)61M21M	O95395_SINCSGVTR_S1TMTN3GlcNAcC4Cam_69_N2H8F0S0_01Y41Y41M(31M21M)61M(31M21M)61M21M	3727	10.92	976.081	976.081	3	976.08	0.855843	67	75	2925.22	1	C110H195N17O67S1Ct4Nf1	SINCSGVTR	S1TMTN3GlcNAcC4Cam	5							1.33823	0.896093									1.44009	1.24741
SVIL_N1417_N2H9F0S0	O95425	SVIL	1417	N2H9F0S0	01Y41Y41M(31M21M21M31G)61M(31M21M)61M	O95425_ENFSNVSLR_E1TMTN2GlcNAc_1417_N2H9F0S0_01Y41Y41M(31M21M21M31G)61M(31M21M)61M	4448	12.47	1054.11	1054.11	3	1054.12	-0.450459	1416	1424	3159.33	0	C123H209N17O73Ct4Nf1	ENFSNVSLR	E1TMTN2GlcNAc	6			0.494205	0.509206	1.76912	0.613889							0.575222	2.45572	1.8234	0.787642
SVIL_N1420_N2H9F0S0	O95425	SVIL	1420	N2H9F0S0	01Y41Y41M(31M21M21M31G)61M(31M21M)61M	O95425_ENFSNVSLR_E1TMTN5GlcNAc_1420_N2H9F0S0_01Y41Y41M(31M21M21M31G)61M(31M21M)61M	4448	12.47	1054.11	1054.11	3	1054.12	-0.450459	1416	1424	3159.33	0	C123H209N17O73Ct4Nf1	ENFSNVSLR	E1TMTN5GlcNAc	5			0.494205	0.509206	1.76912	0.613889							0.575222	2.45572	1.8234	0.787642
AHSA1_N88_N5H5F4S0	O95433	AHSA1	88	N5H5F4S0	01Y(61F)41Y41M(31M41Y31F)61M(21Y(31F)41L)61Y(31F)41L	O95433_LIFFYEWSVKLNWTGTSK_L1TMTK10TMTN12GlcNAcK18TMT_88_N5H5F4S0_01Y(61F)41Y41M(31M41Y31F)61M(21Y(31F)41L)61Y(31F)41L	44406	93.8	1064.51	1064.51	5	1064.51	-0.442162	77	94	5316.54	0	C227H371N31O99Ct12Nf3	LIFFYEWSVKLNWTGTSK	L1TMTK10TMTN12GlcNAcK18TMT	5			1.35827	0.781466	1.5893	0.739425							2.23348	1.55011	1.25627	0.966034
AHSA1_N88_N6H3F3S0	O95433	AHSA1	88	N6H3F3S0	01Y41Y41M(31M41Y31F)(41Y)61M(21Y31F)61Y31F	O95433_LIFFYEWSVKLNWTGTSK_L1TMTK10TMTN12GlcNAcK18TMT_88_N6H3F3S0_01Y41Y41M(31M41Y31F)(41Y)61M(21Y31F)61Y31F	44585	94.17	1011.1	1011.1	5	1011.1	7.17504	77	94	5049.45	0	C217H354N32O90Ct12Nf3	LIFFYEWSVKLNWTGTSK	L1TMTK10TMTN12GlcNAcK18TMT	6			1.23835	0.812792	0.73202	0.85627	1.80224	0.956027					0.819522	1.55274	0.85314	0.501935	0.751774	0.805805
AHSA1_N88_N7H7F0S0	O95433	AHSA1	88	N7H7F0S0	01Y41Y41M(31M41Y)61M(21Y41L31Y41L)61Y41L31Y41L	O95433_LIFFYEWSVKLNWTGTSK_L1TMTK10TMTN12GlcNAcK18TMT_88_N7H7F0S0_01Y41Y41M(31M41Y)61M(21Y41L31Y41L)61Y41L31Y41L	44344	93.67	1093.72	1093.72	5	1093.72	4.70003	77	94	5462.57	0	C231H377N33O103Ct12Nf3	LIFFYEWSVKLNWTGTSK	L1TMTK10TMTN12GlcNAcK18TMT	6			0.855459	0.85423	1.12646	0.951141							2.00836	1.35168	0.914197	1.02686
APOM_N135_N4H5F0S1	O95445	APOM	135	N4H5F0S1	01Y41Y41M(31M(21Y41L32S)41Y)61M61M	O95445_TELFSSSCPGGIMLNETGQGYQR_T1TMTC8CamN15GlcNAc_135_N4H5F0S1_01Y41Y41M(31M(21Y41L32S)41Y)61M61M	31508	67.38	1170.01	1170.01	4	1170	4.89795	121	143	4674.99	4	C187H306N36O93S2Ct4Nf1	TELFSSSCPGGIMLNETGQGYQR	T1TMTC8CamN15GlcNAc	11			0.909828	0.934034	0.998704	0.565555							0.738443	1.19384	0.723411	0.652197
APOM_N135_N4H5F0S2	O95445	APOM	135	N4H5F0S2	01Y41Y41M(31M)61M(21Y41L32S)61Y41L32S	O95445_TELFSSSCPGGIMLNETGQGYQR_T1TMTC8CamN15GlcNAc_135_N4H5F0S2_01Y41Y41M(31M)61M(21Y41L32S)61Y41L32S	34425	73.31	1243.03	1242.78	4	1242.78	3.08606	121	143	4966.09	2	C198H323N37O101S2Ct4Nf1	TELFSSSCPGGIMLNETGQGYQR	T1TMTC8CamN15GlcNAc	13	1.15781	0.923572	1.02893	0.754751	0.820777	0.828244			0.878063	0.818024	1.22567	0.822156	0.85024	1.06749	1.06329	0.682234				1.39336
LARGE1_N97_N4H4F1S0	O95461	LARGE1	97	N4H4F1S0	01Y(61F)41Y41M(31M41Y41L)61M61Y	O95461_RGNHSK_R1TMTN3GlcNAcK6TMT_97_N4H4F1S0_01Y(61F)41Y41M(31M41Y41L)61M61Y	7325	18.14	1382.64	1382.64	2	1382.64	-1.49001	95	100	2763.28	0	C105H190N19O57Ct8Nf2	RGNHSK	R1TMTN3GlcNAcK6TMT	5			0.524006	0.699957	0.630598	0.817908							0.5638	0.495285	0.551491	0.615785
FMNL1_N420_N2H6F0S0	O95466	FMNL1	420	N2H6F0S0	01Y41Y41M(31M)61M(31M21M)61M	O95466_DAENESMAK_D1TMTN4GlcNAcK9TMT_420_N2H6F0S0_01Y41Y41M(31M)61M(31M21M)61M	5152	13.63	944.745	944.745	3	944.744	1.05831	417	425	2831.22	2	C106H190N15O62S1Ct8Nf2	DAENESMAK	D1TMTN4GlcNAcK9TMT	5							0.308531	0.513783									0.837187	1.79629
ADGRL2_N744_N4H5F1S1	O95490	ADGRL2	744	N4H5F1S1	01Y(61F)41Y41M(31M41Y41L)61M61Y41L32S	O95490_LGADFIGRNSTIAVNSHVISVSINK_L1TMTN9GlcNAcK25TMT_744_N4H5F1S1_01Y(61F)41Y41M(31M41Y41L)61M61Y41L32S	30423	65.11	1027.31	1027.31	5	1027.3	3.26368	736	760	5130.48	0	C209H360N41O97Ct8Nf2	LGADFIGRNSTIAVNSHVISVSINK	L1TMTN9GlcNAcK25TMT	5	0.504473	1.28927							0.40147	1.0611	1.03344	1.04945							1.48661	1.80935
ADGRL2_N813_N2H5F0S0	O95490	ADGRL2	813	N2H5F0S0	01Y41Y41M(31M)61M(31M)61M	O95490_LVDTNKTR_L1TMTN5GlcNAcK6TMT_813_N2H5F0S0_01Y41Y41M(31M)61M(31M)61M	12507	28.58	874.434	874.768	3	874.765	3.6243	809	816	2621.28	9	C101H188N17O53Ct8Nf2	LVDTNKTR	L1TMTN5GlcNAcK6TMT	6	2.64518	0.53459					0.797181	0.957026	1.0839	0.858006	0.488772	0.650951					0.592967	0.517702	0.70337	0.64488
ADGRL2_N731_N2H5F0S0	O95490	ADGRL2	731	N2H5F0S0	01Y41Y41M(31M)61M(31M)61M	O95490_SLGQFLSTENATIK_S1TMTN10GlcNAcK14TMT_731_N2H5F0S0_01Y41Y41M(31M)61M(31M)61M	30690	65.7	1062.2	1062.2	3	1062.19	12.8406	722	735	3183.54	8	C128H226N21O62Ct8Nf2	SLGQFLSTENATIK	S1TMTN10GlcNAcK14TMT	14			0.838317	1.4188	1.10876	1.18849							1.44353	1.10177	1.07156	0.978322
ANP32D_N94_N4H5F0S2	O95626	ANP32D	94	N4H5F0S2	01Y41Y41M(31M)61M(21Y41L32S)61Y41L32S	O95626_CPNLIHLNLSGNK_C1TMT@CamN8GlcNAcK13TMT_94_N4H5F0S2_01Y41Y41M(31M)61M(21Y41L32S)61Y41L32S	42035	88.96	1036.97	1036.97	4	1036.97	-5.48725	87	99	4142.87	2	C163H283N28O84S1Ct8Nf2	CPNLIHLNLSGNK	C1TMT@CamN8GlcNAcK13TMT	5			1.32966	1.7172	0.846266	0.730888							1.28036	1.43826	1.13896	0.69731
NTN1_N95_N2H5F0S0	O95631	NTN1	95	N2H5F0S0	01Y41Y41M(31M)61M(31M)61M	O95631_LRSCHLCNASDPK_L1TMTC4CamC7CamN8GlcNAcK13TMT_95_N2H5F0S0_01Y41Y41M(31M)61M(31M)61M	23777	51.57	1078.51	1078.51	3	1078.5	9.39709	88	100	3232.48	10	C124H221N26O60S2Ct8Nf2	LRSCHLCNASDPK	L1TMTC4CamC7CamN8GlcNAcK13TMT	5			1.06473	0.854608	1.04604	0.847966							1.23557	0.73573	0.675113	1.03814
HERC2_N922_N2H3F0S0	O95714	HERC2	922	N2H3F0S0	01Y41Y41M(31M)61M	O95714_ALSALLPCAVSGNEVNISPGR_A1TMTC8CamN16GlcNAc_922_N2H3F0S0_01Y41Y41M(31M)61M	35498	75.56	1083.19	1083.19	3	1083.2	-7.00192	907	927	3246.59	6	C132H230N30O57S1Ct4Nf1	ALSALLPCAVSGNEVNISPGR	A1TMTC8CamN16GlcNAc	5			1.97633	0.753184	1.0694	0.828075							1.77128	0.99945	1.10722	0.829748
HERC2_N922_N3H5F0S0	O95714	HERC2	922	N3H5F0S0	01Y41Y41M(31M)(41Y)61M31M21M	O95714_ALSALLPCAVSGNEVNISPGR_A1TMTC8CamN16GlcNAc_922_N3H5F0S0_01Y41Y41M(31M)(41Y)61M31M21M	30947	66.18	944.703	944.703	4	944.7	3.49208	907	927	3773.77	0	C152H263N31O72S1Ct4Nf1	ALSALLPCAVSGNEVNISPGR	A1TMTC8CamN16GlcNAc	5	0.902954	0.90382							0.394713	0.892406	1.29946	1.14976							1.73846	0.98803
HERC2_N4075_N4H5F3S0	O95714	HERC2	4075	N4H5F3S0	01Y(61F)41Y41M(31M41Y41L)61M21Y(31F)41L21F	O95714_LGHGNRSPCDRPR_L1TMTN5GlcNAcC9Cam_4075_N4H5F3S0_01Y(61F)41Y41M(31M41Y41L)61M21Y(31F)41L21F	10266	24.04	953.92	954.169	4	954.173	-3.40869	4071	4083	3811.66	1	C148H253N31O78S1Ct4Nf1	LGHGNRSPCDRPR	L1TMTN5GlcNAcC9Cam	5	0.936067	1.31355							1.19962	1.66362	0.992926	1.29283							2.08618	1.17601
HERC2_N4075_N5H3F1S0	O95714	HERC2	4075	N5H3F1S0	01Y(61F)41Y41M(31M41Y)(41Y)61M61Y	O95714_LGHGNRSPCDRPR_L1TMTN5GlcNAcC9Cam_4075_N5H3F1S0_01Y(61F)41Y41M(31M41Y)(41Y)61M61Y	8784	21.05	850.644	850.644	4	850.636	8.93558	4071	4083	3398.52	0	C132H226N32O65S1Ct4Nf1	LGHGNRSPCDRPR	L1TMTN5GlcNAcC9Cam	7	0.88594	0.666511							0.787804	0.900463	1.00446	0.937255							1.01779	1.18968
HERC2_N155_N2H8F0S0	O95714	HERC2	155	N2H8F0S0	01Y41Y41M(31M21M21M)61M(31M21M)61M	O95714_LVILERYFIALNR_L1TMTN12GlcNAc_155_N2H8F0S0_01Y41Y41M(31M21M21M)61M(31M21M)61M	35857	76.29	1184.91	1184.91	3	1184.91	2.64562	144	156	3551.71	0	C149H253N23O70Ct4Nf1	LVILERYFIALNR	L1TMTN12GlcNAc	5			1.45868	1.38153	0.918142	0.664712							1.08513	0.702156	0.58807	0.467744
HERC2_N155_N5H6F0S0	O95714	HERC2	155	N5H6F0S0	01Y41Y41M(31M41Y41L)61M(21Y41L)61Y41L	O95714_YFIALNR_Y1TMTN6GlcNAc_155_N5H6F0S0_01Y41Y41M(31M41Y41L)61M(21Y41L)61Y41L	6737	16.97	1038.48	1038.81	3	1038.8	9.6025	150	156	3113.38	0	C127H211N17O67Ct4Nf1	YFIALNR	Y1TMTN6GlcNAc	5			0.945642	1.18637	0.812492	0.93184							0.922735	0.942396	0.908354	0.843009
MAP4K4_N577_N4H5F1S0	O95819	MAP4K4	577	N4H5F1S0	01Y(61F)41Y41M(31M41Y41L)61M61Y41L	O95819_TNHSSPEAQSKQTGR_T1TMTN2GlcNAcK11TMT_577_N4H5F1S0_01Y(61F)41Y41M(31M41Y41L)61M61Y41L	23929	51.82	964.941	964.696	4	964.691	4.39385	576	590	3854.74	0	C148H259N30O79Ct8Nf2	TNHSSPEAQSKQTGR	T1TMTN2GlcNAcK11TMT	5	0.877835	1.06318							0.565683	1.05125	0.942155	0.930042							1.62571	1.34278
MAP4K4_N577_N4H5F1S1	O95819	MAP4K4	577	N4H5F1S1	01Y(61F)41Y41M(31M41Y41L)61M61Y41L32S	O95819_TNHSSPEAQSKQTGR_T1TMTN2GlcNAcK11TMT_577_N4H5F1S1_01Y(61F)41Y41M(31M41Y41L)61M61Y41L32S	27442	59.01	1037.46	1037.72	4	1037.72	2.39936	576	590	4145.84	0	C159H276N31O87Ct8Nf2	TNHSSPEAQSKQTGR	T1TMTN2GlcNAcK11TMT	5	0.704781	1.09245							0.650783	1.3575	1.3066	1.31364							1.15758	1.95042
LATS1_N53_N2H8F0S0	O95835	LATS1	53	N2H8F0S0	01Y41Y41M(31M21M)61M(31M21M)61M21M	O95835_AEHNMSK_A1TMTN4GlcNAcK7TMT_53_N2H8F0S0_01Y41Y41M(31M21M)61M(31M21M)61M21M	7910	19.31	993.43	993.43	3	993.429	0.329737	50	56	2977.27	2	C112H200N15O66S1Ct8Nf2	AEHNMSK	A1TMTN4GlcNAcK7TMT	6			0.905222	0.711907	0.781727	1.19632							0.725248	0.830555	0.913826	0.811933
ANGPTL1_N160_N4H4F1S1	O95841	ANGPTL1	160	N4H4F1S1	01Y(61F)41Y41M(31M41Y)61M61Y41L32S	O95841_ILNVTTEMLK_I1TMTN3GlcNAcK10TMT_160_N4H4F1S1_01Y(61F)41Y41M(31M41Y)61M61Y41L32S	18712	41.24	880.423	880.423	4	880.421	2.2498	158	167	3517.66	0	C140H252N19O72S1Ct8Nf2	ILNVTTEMLK	I1TMTN3GlcNAcK10TMT	5			1.02689	0.796452	0.963068	0.811343							0.670263	0.835932	1.14169	1.36325
MPIG6B_N32_N2H5F0S0	O95866	MPIG6B	32	N2H5F0S0	01Y41Y41M(31M)61M(31M)61M	O95866_VNLSCGGVSHPIR_V1TMTN2GlcNAcC5Cam_32_N2H5F0S0_01Y41Y41M(31M)61M(31M)61M	8875	21.24	948.021	948.11	3	948.106	4.00621	31	43	2841.3	15	C112H195N23O55S1Ct4Nf1	VNLSCGGVSHPIR	V1TMTN2GlcNAcC5Cam	8	0.947207	1.35775					0.95231	1.06594	2.8682	2.20206	0.996222	2.79594					0.993912	1.0468	1.62728	1.05993
WDPCP_N688_N3H5F1S1	O95876	WDPCP	688	N3H5F1S1	01Y(61F)41Y41M(31M41Y41L32S)61M61M	O95876_ILNGSSNRQIIDR_I1TMTN3GlcNAc_688_N3H5F1S1_01Y(61F)41Y41M(31M41Y41L32S)61M61M	30148	64.59	1191.54	1191.54	3	1191.55	-8.98134	686	698	3571.63	6	C140H245N27O75Ct4Nf1	ILNGSSNRQIIDR	I1TMTN3GlcNAc	5			0.929316	0.759951	0.737206	0.821715							0.924993	0.962762	0.728637	0.777386
WDPCP_N688_N3H6F1S1	O95876	WDPCP	688	N3H6F1S1	01Y(61F)41Y41M(31M41Y41L32S)61M(31M)61M	O95876_ILNGSSNRQIIDR_I1TMTN3GlcNAc_688_N3H6F1S1_01Y(61F)41Y41M(31M41Y41L32S)61M(31M)61M	29854	63.74	934.679	934.426	4	934.427	-1.07499	686	698	3733.69	2	C146H255N27O80Ct4Nf1	ILNGSSNRQIIDR	I1TMTN3GlcNAc	5							1.24371	0.861394									1.39812	0.841172
WDPCP_N688_N3H6F2S0	O95876	WDPCP	688	N3H6F2S0	01Y41Y41M(31M21Y(31F)41L21F)61M(31M)61M	O95876_ILNGSSNRQIIDR_I1TMTN3GlcNAc_688_N3H6F2S0_01Y41Y41M(31M21Y(31F)41L21F)61M(31M)61M	29987	64.01	1196.88	1197.21	3	1197.22	-6.9205	686	698	3588.65	7	C141H248N26O76Ct4Nf1	ILNGSSNRQIIDR	I1TMTN3GlcNAc	5							1.53262	1.45419									1.12736	0.844298
OLFM2_N74_N3H3F0S0	O95897	OLFM2	74	N3H3F0S0	01Y41Y41M(31M)(41Y)61M	O95897_VQNVSQSMEVLELRTYR_V1TMTN3GlcNAc_74_N3H3F0S0_01Y41Y41M(31M)(41Y)61M	26448	57.03	845.171	845.171	4	845.16	13.9177	72	88	3376.61	0	C137H236N30O61S1Ct4Nf1	VQNVSQSMEVLELRTYR	V1TMTN3GlcNAc	5			0.994006	0.681897	0.833015	0.58917							0.749627	1.08559	0.989105	0.699654
OLFM2_N74_N4H5F0S2	O95897	OLFM2	74	N4H5F0S2	01Y41Y41M(31M)61M(21Y41L32S)61Y41L32S	O95897_VQNVSQSMEVLELR_V1TMTN3GlcNAc_74_N4H5F0S2_01Y41Y41M(31M)61M(21Y41L32S)61Y41L32S	43098	91.11	1017.45	1017.71	4	1017.7	6.6402	72	85	4065.78	2	C160H275N27O87S1Ct4Nf1	VQNVSQSMEVLELR	V1TMTN3GlcNAc	5	0.552747	1.64389							3.51937	1.01001	0.991239	1.47734							0.891065	0.827583
TGM6_N519_N4H5F1S2	O95932	TGM6	519	N4H5F1S2	01Y(61F)41Y41M(31M41Y41L32S)61M61Y41L32S	O95932_LALCLANLTSRAQR_L1TMTC4CamN7GlcNAc_519_N4H5F1S2_01Y(61F)41Y41M(31M41Y41L32S)61M61Y41L32S	47752	100.65	1042.73	1042.98	4	1042.97	8.92345	513	526	4166.87	0	C164H286N30O87S1Ct4Nf1	LALCLANLTSRAQR	L1TMTC4CamN7GlcNAc	5	1.15175	1.1648							0.85964	1.2734	1.06965	1.06393							1.56794	1.35534
ONECUT2_N423_N2H9F0S0	O95948	ONECUT2	423	N2H9F0S0	01Y41Y41M(31M21M21M31G)61M(31M21M)61M	O95948_NNSQKK_N1GlcNAc@TMTK5TMTK6TMT_423_N2H9F0S0_01Y41Y41M(31M21M21M31G)61M(31M21M)61M	22558	49.08	1091.18	1091.18	3	1091.17	2.42606	423	428	3270.51	0	C122H228N16O72Ct12Nf3	NNSQKK	N1GlcNAc@TMTK5TMTK6TMT	7			3.41791	7.32874	0.7204	0.800749							1.42851	0.813387	0.697896	0.745892
EFEMP2_N325_N2H6F0S0	O95967	EFEMP2	325	N2H6F0S0	01Y41Y41M(31M)61M(31M21M)61M	O95967_CVDTNRCVEPYIQVSENR_C1TMT@CamC7CamN17GlcNAc_325_N2H6F0S0_01Y41Y41M(31M)61M(31M21M)61M	35274	75.06	962.68	962.929	4	962.922	7.48062	309	326	3846.66	3	C151H254N32O75S2Ct4Nf1	CVDTNRCVEPYIQVSENR	C1TMT@CamC7CamN17GlcNAc	6	1.58504	1.01326							0.786013	1.15944	0.854746	0.735641							0.661842	0.735639
EFEMP2_N313_N2H6F0S0	O95967	EFEMP2	313	N2H6F0S0	01Y41Y41M(31M)61M(31M21M)61M	O95967_CVDTNRCVEPYIQVSENR_C1TMT@CamN5GlcNAcC7Cam_313_N2H6F0S0_01Y41Y41M(31M)61M(31M21M)61M	35274	75.06	962.68	962.929	4	962.922	7.48062	309	326	3846.66	3	C151H254N32O75S2Ct4Nf1	CVDTNRCVEPYIQVSENR	C1TMT@CamN5GlcNAcC7Cam	5	1.58504	1.01326							0.786013	1.15944	0.854746	0.735641							0.661842	0.735639
EFEMP2_N325_N4H5F0S1	O95967	EFEMP2	325	N4H5F0S1	01Y41Y41M(31M)61M(21Y41L32S)61Y41L	O95967_CVEPYIQVSENR_C1TMT@CamN11GlcNAc_325_N4H5F0S1_01Y41Y41M(31M)61M(21Y41L32S)61Y41L	23989	51.74	1213.19	1213.19	3	1213.19	4.72653	315	326	3636.55	2	C144H240N24O77S1Ct4Nf1	CVEPYIQVSENR	C1TMT@CamN11GlcNAc	5							1.04657	0.84224									0.830404	1.85779
EFEMP2_N325_N4H5F0S2	O95967	EFEMP2	325	N4H5F0S2	01Y41Y41M(31M)61M(21Y41L32S)61Y41L32S	O95967_CVEPYIQVSENR_C1TMT@CamN11GlcNAc_325_N4H5F0S2_01Y41Y41M(31M)61M(21Y41L32S)61Y41L32S	27556	59.04	982.922	983.17	4	983.167	3.36265	315	326	3927.64	6	C155H257N25O85S1Ct4Nf1	CVEPYIQVSENR	C1TMT@CamN11GlcNAc	5							0.724356	0.584469									1.15946	1.52338
S1PR4_N30_N4H5F0S1	O95977	S1PR4	30	N4H5F0S1	01Y41Y41M(31M(21Y41L32S)41Y)61M61M	O95977_LIVLHYNHSGRLAGR_L1TMTN7GlcNAc_30_N4H5F0S1_01Y41Y41M(31M(21Y41L32S)41Y)61M61M	34614	73.5	963.45	963.45	4	963.457	-6.93401	24	38	3848.8	4	C157H264N32O74Ct4Nf1	LIVLHYNHSGRLAGR	L1TMTN7GlcNAc	5							0.843231	1.11472									1.28782	1.13552
S1PR4_N30_N4H5F0S1	O95977	S1PR4	30	N4H5F0S1	01Y41Y41M(31M)61M(21Y41L32S)61Y41L	O95977_LIVLHYNHSGRLAGR_L1TMTN7GlcNAc_30_N4H5F0S1_01Y41Y41M(31M)61M(21Y41L32S)61Y41L	35415	75.38	1284.27	1284.27	3	1284.27	-4.5262	24	38	3848.8	0	C157H264N32O74Ct4Nf1	LIVLHYNHSGRLAGR	L1TMTN7GlcNAc	5			0.966776		0.873345	0.749493	0.82595	0.587985					0.790697	1.91403	1.01693	0.951234	1.11503	0.80805
S1PR4_N30_N4H5F0S2	O95977	S1PR4	30	N4H5F0S2	01Y41Y41M(31M)61M(21Y41L32S)61Y41L32S	O95977_LIVLHYNHSGRLAGR_L1TMTN7GlcNAc_30_N4H5F0S2_01Y41Y41M(31M)61M(21Y41L32S)61Y41L32S	36132	76.81	1036.23	1036.23	4	1036.23	-4.73625	24	38	4139.9	0	C168H281N33O82Ct4Nf1	LIVLHYNHSGRLAGR	L1TMTN7GlcNAc	5	0.642822	2.03578	1.00113	0.990837	1.07367	0.827713			0.981964	1.25905	1.2473		1.01497	1.12648	1.12814	0.842067			0.574168	1.36477
S1PR4_N30_N4H6F2S0	O95977	S1PR4	30	N4H6F2S0	01Y41Y41M(31M(21Y(31F)41L)41Y(31F)41L)61M61M	O95977_LIVLHYNHSGRLAGR_L1TMTN7GlcNAc_30_N4H6F2S0_01Y41Y41M(31M(21Y(31F)41L)41Y(31F)41L)61M61M	31735	67.59	1004.22	1004.22	4	1004.23	-5.26402	24	38	4011.87	0	C164H277N31O79Ct4Nf1	LIVLHYNHSGRLAGR	L1TMTN7GlcNAc	5							1.09132	1.00228									1.37442	1.2458
S1PR4_N30_N8H5F0S0	O95977	S1PR4	30	N8H5F0S0	01Y41Y41M(31M41Y)(41Y)61M(21Y41L31Y)61Y41L31Y	O95977_LIVLHYNHSGRLAGR_L1TMTN7GlcNAc_30_N8H5F0S0_01Y41Y41M(31M41Y)(41Y)61M(21Y41L31Y)61Y41L31Y	31344	67	1093.52	1093.77	4	1093.76	3.61458	24	38	4370.02	0	C178H299N35O86Ct4Nf1	LIVLHYNHSGRLAGR	L1TMTN7GlcNAc	5	0.871794	1.51582							0.726118	0.919334	1.26545	0.444422							0.655489	1.39892
APC2_N32_N4H5F0S2	O95996	APC2	32	N4H5F0S2	01Y41Y41M(31M)61M(21Y41L32S)61Y41L32S	O95996_DNSSHLSK_D1TMTN2GlcNAcK8TMT_32_N4H5F0S2_01Y41Y41M(31M)61M(21Y41L32S)61Y41L32S	50311	105.88	1184.51	1184.51	3	1184.51	0.00135868	31	38	3550.52	2	C135H235N20O80Ct8Nf2	DNSSHLSK	D1TMTN2GlcNAcK8TMT	6	0.698039	0.890492							0.980616	0.702057	0.890579	0.954251							1.47509	1.04987
APC2_N32_N4H5F0S0	O95996	APC2	32	N4H5F0S0	01Y41Y41M(31M(21Y41L)41Y)61M61M	O95996_QELRDNSSHLSK_Q1TMTN6GlcNAcK12TMT_32_N4H5F0S0_01Y41Y41M(31M(21Y41L)41Y)61M61M	41150	87.15	1165.88	1165.88	3	1165.88	-0.12965	27	38	3494.62	5	C135H239N26O71Ct8Nf2	QELRDNSSHLSK	Q1TMTN6GlcNAcK12TMT	6			0.941176	1.14214	1.20026	0.857121							1.14284	1.21692	1.12117	0.860782
APC2_N32_N5H6F0S3	O95996	APC2	32	N5H6F0S3	01Y41Y41M(31M41Y41L32S)61M(21Y41L32S)61Y41L32S	O95996_QELRDNSSHLSK_Q1TMTN6GlcNAcK12TMT_32_N5H6F0S3_01Y41Y41M(31M41Y41L32S)61M(21Y41L32S)61Y41L32S	26995	57.89	1184.52	1184.52	4	1184.51	2.26511	27	38	4733.03	15	C182H313N30O105Ct8Nf2	QELRDNSSHLSK	Q1TMTN6GlcNAcK12TMT	5							1.07084	0.813228									1.30697	0.859965
CLPTM1_N295_N2H6F0S0	O96005	CLPTM1	295	N2H6F0S0	01Y41Y41M(31M)61M(31M21M)61M	O96005_DYYPINESLASLPLR_D1TMTN6GlcNAc_295_N2H6F0S0_01Y41Y41M(31M)61M(31M21M)61M	36845	78.33	1120.53	1120.53	3	1120.52	6.59699	290	304	3358.54	2	C140H230N22O67Ct4Nf1	DYYPINESLASLPLR	D1TMTN6GlcNAc	24			1.24544	1.06854	0.819075	0.826926	0.838425	1.49115					0.887537	0.738516	0.597826	0.687186	0.776696	0.654358
CLPTM1_N295_N2H7F0S0	O96005	CLPTM1	295	N2H7F0S0	01Y41Y41M(31M)61M(31M21M)61M21M	O96005_DYYPINESLASLPLR_D1TMTN6GlcNAc_295_N2H7F0S0_01Y41Y41M(31M)61M(31M21M)61M21M	36483	77.33	1174.88	1174.54	3	1174.54	5.53723	290	304	3520.59	1	C146H240N22O72Ct4Nf1	DYYPINESLASLPLR	D1TMTN6GlcNAc	15							1.23904	1.06511									0.929623	0.898433
PAK4_N588_N4H5F1S1	O96013	PAK4	588	N4H5F1S1	01Y41Y41M(31M41Y41L21F)61M61Y41L32S	O96013_AGPPASIVPLMRQNR_A1TMTN14GlcNAc_588_N4H5F1S1_01Y41Y41M(31M41Y41L21F)61M61Y41L32S	29507	63.28	1299.6	1299.94	3	1299.93	3.73535	575	589	3895.78	0	C156H269N29O78S1Ct4Nf1	AGPPASIVPLMRQNR	A1TMTN14GlcNAc	5			0.481277	0.947728	1.0106	0.957537							0.789083	1.00614	1.35951	0.876424
LDHA_N84_N4H5F1S1	P00338	LDHA	84	N4H5F1S1	01Y(61F)41Y41M(31M41Y41L)61M61Y41L32S	P00338_IVSGKDYNVTANSK_I1TMTK5TMTN8GlcNAcK14TMT_84_N4H5F1S1_01Y(61F)41Y41M(31M41Y41L)61M61Y41L32S	49702	104.65	1061.76	1062	4	1062.01	-0.984429	77	90	4243	0	C167H296N26O86Ct12Nf3	IVSGKDYNVTANSK	I1TMTK5TMTN8GlcNAcK14TMT	5	0.52721	0.835432							0.961582	0.825442	1.21136	0.873752							1.56247	0.575103
GLUD1_N192_N4H5F0S2	P00367	GLUD1	192	N4H5F0S2	01Y41Y41M(31M)61M(21Y41L32S)61Y41L32S	P00367_INPKNYTDNELEK_I1TMTK4TMTN5GlcNAcK13TMT_192_N4H5F0S2_01Y41Y41M(31M)61M(21Y41L32S)61Y41L32S	50768	106.85	1118.78	1118.78	4	1118.77	11.3881	188	200	4470.04	0	C176H305N27O92Ct12Nf3	INPKNYTDNELEK	I1TMTK4TMTN5GlcNAcK13TMT	5			0.67196	0.489397	0.746817	0.689004							0.804364	1.98426	1.58877	0.946292
SOD1_N87_N4H5F0S1	P00441	SOD1	87	N4H5F0S1	01Y41Y41M(31M(21Y41L32S)41Y)61M61M	P00441_HVGDLGNVTADK_H1TMTN7GlcNAcK12TMT_87_N4H5F0S1_01Y41Y41M(31M(21Y41L32S)41Y)61M61M	18587	40.98	900.415	900.415	4	900.411	5.05447	81	92	3597.62	5	C140H244N23O76Ct8Nf2	HVGDLGNVTADK	H1TMTN7GlcNAcK12TMT	5			0.886693	1.27278	0.606322	0.74018							1.32001	0.873494	0.96893	0.944457
SOD1_N87_N5H3F0S0	P00441	SOD1	87	N5H3F0S0	01Y41Y41M(31M41Y)(41Y)61M61Y	P00441_HVGDLGNVTADK_H1TMTN7GlcNAcK12TMT_87_N5H3F0S0_01Y41Y41M(31M41Y)(41Y)61M61Y	49764	104.79	1062.85	1062.85	3	1062.84	7.32747	81	92	3185.5	0	C125H220N23O63Ct8Nf2	HVGDLGNVTADK	H1TMTN7GlcNAcK12TMT	5			1.28648	0.817572	0.775563	0.816953							1.74744	1.08781	0.732332	2.00393
CP_N358_N2H12F0S0	P00450	CP	358	N2H12F0S0	01Y41Y41M(31M21M21M31G31G21G)61M(31M21M)61M21M	P00450_AGLQAFFQVQECNK_A1TMTC12CamN13GlcNAcK14TMT_358_N2H12F0S0_01Y41Y41M(31M21M21M31G31G21G)61M(31M21M)61M21M	38886	82.47	1113.25	1113.5	4	1113.48	14.4588	346	359	4448.91	9	C176H297N24O96S1Ct8Nf2	AGLQAFFQVQECNK	A1TMTC12CamN13GlcNAcK14TMT	16	0.970477	1.87457					0.983788	0.857742	1.80721	1.24041	1.34952	1.12298					1.01671	1.14366	1.72947	1.26203
CP_N358_N3H4F0S1	P00450	CP	358	N3H4F0S1	01Y41Y41M(31M)61M61Y41L32S	P00450_AGLQAFFQVQECNK_A1TMTC12CamN13GlcNAcK14TMT_358_N3H4F0S1_01Y41Y41M(31M)61M61Y41L32S	39403	83.32	1216.57	1216.57	3	1216.56	11.4352	346	359	3646.66	18	C147H247N26O69S1Ct8Nf2	AGLQAFFQVQECNK	A1TMTC12CamN13GlcNAcK14TMT	21							1.07523	0.866357									1.1538	0.846452
CP_N358_N4H5F0S1	P00450	CP	358	N4H5F0S1	01Y41Y41M(31M41Y41L)61M61Y41L32S	P00450_AGLQAFFQVQECNK_A1TMTC12CamN13GlcNAcK14TMT_358_N4H5F0S1_01Y41Y41M(31M41Y41L)61M61Y41L32S	35231	74.97	1003.96	1004.21	4	1004.2	7.64997	346	359	4011.79	3	C161H270N27O79S1Ct8Nf2	AGLQAFFQVQECNK	A1TMTC12CamN13GlcNAcK14TMT	20	0.569784	1.79656	0.772211	1.142	0.888295	1.0012	1.14513	0.816645	1.78267	0.743636	1.05727	0.751318	0.799706	1.44303	0.980862	0.720254	1.07888	0.790909	1.22608	1.16309
CP_N358_N4H5F0S2	P00450	CP	358	N4H5F0S2	01Y41Y41M(31M)61M(21Y41L32S)61Y41L32S	P00450_AGLQAFFQVQECNK_A1TMTC12CamN13GlcNAcK14TMT_358_N4H5F0S2_01Y41Y41M(31M)61M(21Y41L32S)61Y41L32S	38970	82.64	1076.98	1076.98	4	1076.98	6.05417	346	359	4302.89	3	C172H287N28O87S1Ct8Nf2	AGLQAFFQVQECNK	A1TMTC12CamN13GlcNAcK14TMT	23	1.14731	1.6107	0.887905	1.03072	1.18049	0.672126	1.15757	0.902542	1.75733	1.0314	1.02298	1.16262	0.774108	3.16257	1.85659	0.579601	1.31654	0.897826	1.06854	1.18483
CP_N358_N4H5F1S2	P00450	CP	358	N4H5F1S2	01Y41Y41M(31M)61M(21Y(31F)41L32S)61Y41L32S	P00450_AGLQAFFQVQECNK_A1TMTC12CamN13GlcNAcK14TMT_358_N4H5F1S2_01Y41Y41M(31M)61M(21Y(31F)41L32S)61Y41L32S	39069	82.85	1113.56	1113.5	4	1113.49	5.67263	346	359	4448.95	1	C178H297N28O91S1Ct8Nf2	AGLQAFFQVQECNK	A1TMTC12CamN13GlcNAcK14TMT	21	1.24574	1.88359					1.15467	0.817121	1.50348	0.933327	0.954365	1.29331					1.61287	1.05101	1.37745	1.0592
CP_N358_N4H5F2S0	P00450	CP	358	N4H5F2S0	01Y41Y41M(31M(21Y(31F)41L)41Y31F)61M61M	P00450_AGLQAFFQVQECNK_A1TMTC12CamN13GlcNAcK14TMT_358_N4H5F2S0_01Y41Y41M(31M(21Y(31F)41L)41Y31F)61M61M	39384	83.28	1004.21	1004.46	4	1004.46	-3.08737	346	359	4012.81	0	C162H273N26O79S1Ct8Nf2	AGLQAFFQVQECNK	A1TMTC12CamN13GlcNAcK14TMT	16							1.00396	0.614029									1.17264	0.838397
CP_N358_N4H6F1S1	P00450	CP	358	N4H6F1S1	01Y41Y41M(31M(21Y(31F)41L32S)41Y41L)61M61M	P00450_AGLQAFFQVQECNK_A1TMTC12CamN13GlcNAcK14TMT_358_N4H6F1S1_01Y41Y41M(31M(21Y(31F)41L32S)41Y41L)61M61M	39074	82.86	1081.24	1081.24	4	1081.23	9.70903	346	359	4319.9	0	C173H290N27O88S1Ct8Nf2	AGLQAFFQVQECNK	A1TMTC12CamN13GlcNAcK14TMT	25	0.437103	1.67108	1.87681	1.29485	1.02254	0.869603	1.24985	0.533051	1.58807	0.718022	1.05543	1.07217	0.929195	1.2171	1.24433	0.638783	1.40395	0.981002	1.42787	1.17522
CP_N358_N4H6F3S0	P00450	CP	358	N4H6F3S0	01Y41Y41M(31M(21Y(31F)41L21F)41Y(31F)41L)61M61M	P00450_AGLQAFFQVQECNK_A1TMTC12CamN13GlcNAcK14TMT_358_N4H6F3S0_01Y41Y41M(31M(21Y(31F)41L21F)41Y(31F)41L)61M61M	39125	82.96	865.2	865.398	5	865.391	7.33777	346	359	4320.92	0	C174H293N26O88S1Ct8Nf2	AGLQAFFQVQECNK	A1TMTC12CamN13GlcNAcK14TMT	9	1.11022	1.37697							1.49802	0.983285	0.900751	0.873976							1.5303	0.877578
CP_N138_N2H12F0S0	P00450	CP	138	N2H12F0S0	01Y41Y41M(31M21M21M31G31G21G)61M(31M21M)61M21M	P00450_EHEGAIYPDNTTDFQR_E1TMTN10GlcNAc_138_N2H12F0S0_01Y41Y41M(31M21M21M31G31G21G)61M(31M21M)61M21M	11268	25.85	895.782	895.782	5	895.766	17.1309	129	144	4472.8	6	C177H284N26O102Ct4Nf1	EHEGAIYPDNTTDFQR	E1TMTN10GlcNAc	15							1.12853	1.03945									1.15691	1.01374
CP_N138_N4H5F0S2	P00450	CP	138	N4H5F0S2	01Y41Y41M(31M)61M(21Y41L32S)61Y41L32S	P00450_EHEGAIYPDNTTDFQR_E1TMTN10GlcNAc_138_N4H5F0S2_01Y41Y41M(31M)61M(21Y41L32S)61Y41L32S	11233	26	1082.71	1082.96	4	1082.95	6.57076	129	144	4326.78	2	C173H274N30O93Ct4Nf1	EHEGAIYPDNTTDFQR	E1TMTN10GlcNAc	20			0.388936	1.26122	0.76955	0.752915	0.41713	1.02521					0.928661	1.72541	1.13964	0.771954	0.716605	1.10144
CP_N138_N4H5F1S1	P00450	CP	138	N4H5F1S1	01Y(61F)41Y41M(31M)61M(21Y41L32S)61Y41L	P00450_EHEGAIYPDNTTDFQR_E1TMTN10GlcNAc_138_N4H5F1S1_01Y(61F)41Y41M(31M)61M(21Y41L32S)61Y41L	9588	22.47	1046.7	1046.7	4	1046.69	5.49314	129	144	4181.74	0	C168H267N29O89Ct4Nf1	EHEGAIYPDNTTDFQR	E1TMTN10GlcNAc	17							0.553053	1.77819									0.669032	0.597898
CP_N138_N4H5F1S2	P00450	CP	138	N4H5F1S2	01Y(61F)41Y41M(31M)61M(21Y41L32S)61Y41L32S	P00450_EHEGAIYPDNTTDFQR_E1TMTN10GlcNAc_138_N4H5F1S2_01Y(61F)41Y41M(31M)61M(21Y41L32S)61Y41L32S	10894	25.3	1119.22	1119.47	4	1119.47	2.46872	129	144	4472.83	1	C179H284N30O97Ct4Nf1	EHEGAIYPDNTTDFQR	E1TMTN10GlcNAc	18	0.797417	1.17402	1.1138	1.2322	1.22836	0.854417	0.561957	1.14817	0.983778	0.929362	0.955747	1.12445	0.849224	1.9008	1.3643	0.713536	0.854292	0.99628	0.643307	0.917984
CP_N138_N4H5F1S2	P00450	CP	138	N4H5F1S2	01Y41Y41M(31M21Y(31F)41L32S)61M61Y41L32S	P00450_EHEGAIYPDNTTDFQR_E1TMTN10GlcNAc_138_N4H5F1S2_01Y41Y41M(31M21Y(31F)41L32S)61M61Y41L32S	11067	25.66	895.786	895.786	5	895.774	13.2194	129	144	4472.83	0	C179H284N30O97Ct4Nf1	EHEGAIYPDNTTDFQR	E1TMTN10GlcNAc	11			0.870225	1.08436	1.00275	1.30439							1.28187	1.30644	1.09941	0.927016
CP_N138_N4H5F2S1	P00450	CP	138	N4H5F2S1	01Y(61F)41Y41M(31M41Y(31F)41L)61M61Y41L32S	P00450_EHEGAIYPDNTTDFQR_E1TMTN10GlcNAc_138_N4H5F2S1_01Y(61F)41Y41M(31M41Y(31F)41L)61M61Y41L32S	11124	25.77	1083.21	1083.21	4	1083.21	2.41797	129	144	4327.8	0	C174H277N29O93Ct4Nf1	EHEGAIYPDNTTDFQR	E1TMTN10GlcNAc	18	0.740877	1.51845							1.40477	1.20723	1.32381	1.11597							1.43966	1.38112
CP_N762_N4H5F0S1	P00450	CP	762	N4H5F0S1	01Y41Y41M(31M(21Y41L32S)41Y)61M61M	P00450_ELHHLQEQNVSNAFLDK_E1TMTN9GlcNAcK17TMT_762_N4H5F0S1_01Y41Y41M(31M(21Y41L32S)41Y)61M61M	18927	41.38	1099.51	1099.77	4	1099.76	7.18989	754	770	4394.01	5	C177H296N33O86Ct8Nf2	ELHHLQEQNVSNAFLDK	E1TMTN9GlcNAcK17TMT	12							0.651512	0.960158									0.946699	0.834155
CP_N762_N4H5F0S2	P00450	CP	762	N4H5F0S2	01Y41Y41M(31M)61M(21Y41L32S)61Y41L32S	P00450_ELHHLQEQNVSNAFLDK_E1TMTN9GlcNAcK17TMT_762_N4H5F0S2_01Y41Y41M(31M)61M(21Y41L32S)61Y41L32S	21121	46.08	1172.54	1172.54	4	1172.53	4.19704	754	770	4685.1	3	C188H313N34O94Ct8Nf2	ELHHLQEQNVSNAFLDK	E1TMTN9GlcNAcK17TMT	15	0.825095	1.27445	0.98255	1.09162	1.06665	0.884994	0.82941	1.30831	1.8388	1.02804	0.982127	0.780701	1.32389	1.79716	1.42702	0.899347	0.807751	0.892381	1.63464	1.456
CP_N762_N4H5F1S2	P00450	CP	762	N4H5F1S2	01Y(61F)41Y41M(31M)61M(21Y41L32S)61Y41L32S	P00450_ELHHLQEQNVSNAFLDK_E1TMTN9GlcNAcK17TMT_762_N4H5F1S2_01Y(61F)41Y41M(31M)61M(21Y41L32S)61Y41L32S	20874	45.57	1209.06	1209.06	4	1209.05	10.265	754	770	4831.16	2	C194H323N34O98Ct8Nf2	ELHHLQEQNVSNAFLDK	E1TMTN9GlcNAcK17TMT	15	0.714253	1.7401	0.755635	0.984215	0.809273	0.569446	0.824406	0.839486	1.62244	0.829842	1.11717	0.88398	1.00726	1.79261	1.31026	0.596417	1.26636	1.13999	2.35277	1.37096
CP_N762_N4H5F2S1	P00450	CP	762	N4H5F2S1	01Y41Y41M(31M(21Y(31F)41L32S)41Y31F)61M61M	P00450_ELHHLQEQNVSNAFLDK_E1TMTN9GlcNAcK17TMT_762_N4H5F2S1_01Y41Y41M(31M(21Y(31F)41L32S)41Y31F)61M61M	21698	47.32	938.24	938.438	5	938.431	7.52893	754	770	4686.12	2	C189H316N33O94Ct8Nf2	ELHHLQEQNVSNAFLDK	E1TMTN9GlcNAcK17TMT	14			0.852693	1.13404	0.909918	1.03538							1.31384	1.45222	1.54038	0.654657
CP_N397_N4H5F0S1	P00450	CP	397	N4H5F0S1	01Y41Y41M(31M)61M(21Y41L32S)61Y41L	P00450_ENLTAPGSDSAVFFEQGTTR_E1TMTN2GlcNAc_397_N4H5F0S1_01Y41Y41M(31M)61M(21Y41L32S)61Y41L	26573	57.24	1068.72	1068.72	4	1068.72	4.25401	396	415	4269.84	0	C172H279N31O89Ct4Nf1	ENLTAPGSDSAVFFEQGTTR	E1TMTN2GlcNAc	19	0.816041	1.37436	0.765318	0.964146	0.926662	0.70776			0.645494	0.91106	1.2277	0.952292	0.890564	1.43977	1.35334	0.688209			1.41007	1.39634
CP_N397_N4H5F0S2	P00450	CP	397	N4H5F0S2	01Y41Y41M(31M)61M(21Y41L32S)61Y41L32S	P00450_ENLTAPGSDSAVFFEQGTTR_E1TMTN2GlcNAc_397_N4H5F0S2_01Y41Y41M(31M)61M(21Y41L32S)61Y41L32S	30170	64.59	1521.99	1521.66	3	1521.65	3.85535	396	415	4560.93	0	C183H296N32O97Ct4Nf1	ENLTAPGSDSAVFFEQGTTR	E1TMTN2GlcNAc	23	0.551201	2.60746							1.94814	0.858365	1.17165	0.941996							2.78874	1.62387
CP_N397_N4H5F1S2	P00450	CP	397	N4H5F1S2	01Y(61F)41Y41M(31M)61M(21Y41L32S)61Y41L32S	P00450_ENLTAPGSDSAVFFEQGTTR_E1TMTN2GlcNAc_397_N4H5F1S2_01Y(61F)41Y41M(31M)61M(21Y41L32S)61Y41L32S	29920	64.08	1178.26	1178	4	1178	-0.400226	396	415	4706.99	0	C189H306N32O101Ct4Nf1	ENLTAPGSDSAVFFEQGTTR	E1TMTN2GlcNAc	19	0.993201	1.20285	0.569072	0.771501	0.787172	0.731547			1.56654	1.05004	1.3626	1.02912	0.691401	0.969606	1.05381	0.510746			1.60699	1.21851
CP_N397_N4H5F2S1	P00450	CP	397	N4H5F2S1	01Y41Y41M(31M(21Y(31F)41L32S)41Y31F)61M61M	P00450_ENLTAPGSDSAVFFEQGTTR_E1TMTN2GlcNAc_397_N4H5F2S1_01Y41Y41M(31M(21Y(31F)41L32S)41Y31F)61M61M	29829	63.94	1141.5	1141.75	4	1141.75	1.38412	396	415	4561.96	1	C184H299N31O97Ct4Nf1	ENLTAPGSDSAVFFEQGTTR	E1TMTN2GlcNAc	24			0.678941	0.84165	1.40637	0.650844							0.854709	1.5453	1.18476	0.701723
CP_N397_N4H6F1S1	P00450	CP	397	N4H6F1S1	01Y(61F)41Y41M(31M(21Y41L32S)41Y41L)61M61M	P00450_ENLTAPGSDSAVFFEQGTTR_E1TMTN2GlcNAc_397_N4H6F1S1_01Y(61F)41Y41M(31M(21Y41L32S)41Y41L)61M61M	30228	64.5	1146	1145.75	4	1145.74	1.31752	396	415	4577.95	0	C184H299N31O98Ct4Nf1	ENLTAPGSDSAVFFEQGTTR	E1TMTN2GlcNAc	20							1.00781	0.938387									1.1096	1.0939
F8_N776_N2H6F0S0	P00451	F8	776	N2H6F0S0	01Y41Y41M(31M)61M(31M21M)61M	P00451_QFNATTIPENDIEK_Q1TMTN3GlcNAcK14TMT_776_N2H6F0S0_01Y41Y41M(31M)61M(31M21M)61M	15764	35.22	865.164	865.163	4	865.154	11.2525	774	787	3456.59	2	C138H237N22O70Ct8Nf2	QFNATTIPENDIEK	Q1TMTN3GlcNAcK14TMT	6			0.972796	1.04352	0.979045	0.931882							1.06414	1.22019	1.42559	0.933237
F8_N1278_N2H9F0S0	P00451	F8	1278	N2H9F0S0	01Y41Y41M(31M21M21M)61M(31M21M)61M21M	P00451_SLNDSTNRTK_S1TMTN7GlcNAcK10TMT_1278_N2H9F0S0_01Y41Y41M(31M21M21M)61M(31M21M)61M21M	7837	18.96	1153.85	1153.85	3	1153.85	2.1788	1272	1281	3458.53	0	C130H235N20O78Ct8Nf2	SLNDSTNRTK	S1TMTN7GlcNAcK10TMT	5								1.07167									0.914028	1.03987
ABL1_N770_N2H6F0S0	P00519	ABL1	770	N2H6F0S0	01Y41Y41M(31M)61M(31M21M)61M	P00519_AGENRSDQVTR_A1TMTN4GlcNAc_770_N2H6F0S0_01Y41Y41M(31M)61M(31M21M)61M	5320	14.18	947.746	947.746	3	947.751	-5.39423	767	777	2840.24	1	C107H188N22O62Ct4Nf1	AGENRSDQVTR	A1TMTN4GlcNAc	5	1.09271	0.839408							3.56	0.892463	0.972617	1.4083							1.75438	0.868042
EGFR_N352_N2H6F0S0	P00533	EGFR	352	N2H6F0S0	01Y41Y41M(31M)61M(31M21M)61M	P00533_DSLSINATNIK_D1TMTN6GlcNAcK11TMT_352_N2H6F0S0_01Y41Y41M(31M)61M(31M21M)61M	18278	40.28	1005.15	1005.15	3	1005.15	6.25539	347	357	3012.43	1	C117H213N18O63Ct8Nf2	DSLSINATNIK	D1TMTN6GlcNAcK11TMT	20	1.9308	0.737127	1.06684	1.34156	1.0382	1.13187	0.870759	2.1406	1.0538	0.86504	0.595387	0.704221	0.790025	0.497809	0.41415	0.505002	0.580595	0.686237	1.03374	0.715164
EGFR_N497_N4H5F0S2	P00533	EGFR	497	N4H5F0S2	01Y41Y41M(31M)61M(21Y41L32S)61Y41L32S	P00533_IISNRGENSCK_I1TMTN8GlcNAcC10CamK11TMT_497_N4H5F0S2_01Y41Y41M(31M)61M(21Y41L32S)61Y41L32S	41639	88.13	986.442	986.442	4	986.437	4.33928	490	500	3940.73	2	C150H265N26O84S1Ct8Nf2	IISNRGENSCK	I1TMTN8GlcNAcC10CamK11TMT	5	0.75801	1.24034	1.25522	2.03959	0.683621	0.860202			0.78627	0.842298	0.852935	0.698973	1.4237	0.90427	0.713716	0.98247			1.16719	1.49205
EGFR_N528_N2H8F0S0	P00533	EGFR	528	N2H8F0S0	01Y41Y41M(31M21M)61M(31M21M)61M21M	P00533_NVSRGR_N1GlcNAc@TMT_528_N2H8F0S0_01Y41Y41M(31M21M)61M(31M21M)61M21M	3998	11.45	1311.07	1311.07	2	1311.07	0.578267	528	533	2620.13	0	C98H176N16O61Ct4Nf1	NVSRGR	N1GlcNAc@TMT	5							1.66334	1.92977									0.76139	0.471068
HP_N207_N4H5F0S1	P00738	HP	207	N4H5F0S1	01Y41Y41M(31M41Y41L)61M61Y41L32S	P00738_NLFLNHSENATAK_N1TMTN5GlcNAcK13TMT_207_N4H5F0S1_01Y41Y41M(31M41Y41L)61M61Y41L32S	13248	30.08	958.946	958.69	4	958.69	0.683868	203	215	3830.74	1	C152H259N26O78Ct8Nf2	NLFLNHSENATAK	N1TMTN5GlcNAcK13TMT	11	0.836038	0.881492	1.08125	1.45424	0.885523	0.910987	0.652684	0.762114	0.774908	0.940237	0.879521	1.3185	1.06779	1.04989	1.14149	0.841532	1.10032	0.906092	0.978572	1.0071
HP_N207_N4H5F0S1	P00738	HP	207	N4H5F0S1	01Y41Y41M(31M41Y41L32S)(41Y)61M61M	P00738_NLFLNHSENATAK_N1TMTN5GlcNAcK13TMT_207_N4H5F0S1_01Y41Y41M(31M41Y41L32S)(41Y)61M61M	13782	31.18	1278.26	1277.93	3	1277.92	10.0793	203	215	3830.74	0	C152H259N26O78Ct8Nf2	NLFLNHSENATAK	N1TMTN5GlcNAcK13TMT	11			1.06613	2.06539	0.711782	0.779435							1.15296	0.968745	1.08785	0.398388
HP_N207_N4H5F0S2	P00738	HP	207	N4H5F0S2	01Y41Y41M(31M)61M(21Y41L32S)61Y41L32S	P00738_NLFLNHSENATAK_N1TMTN5GlcNAcK13TMT_207_N4H5F0S2_01Y41Y41M(31M)61M(21Y41L32S)61Y41L32S	16142	35.94	1031.72	1031.72	4	1031.71	4.1357	203	215	4121.83	0	C163H276N27O86Ct8Nf2	NLFLNHSENATAK	N1TMTN5GlcNAcK13TMT	15	0.563691	0.299446	1.15403	0.842991	0.990485	0.656964	0.646211	0.806104	0.28197	0.504123	0.885945	0.327397	1.21056	0.912934	1.31053	0.511213	1.02489	1.00273	0.611025	0.562461
HP_N207_N4H5F2S0	P00738	HP	207	N4H5F2S0	01Y41Y41M(31M41Y41L)61M21Y(31F)41L21F	P00738_NLFLNHSENATAK_N1TMTN5GlcNAcK13TMT_207_N4H5F2S0_01Y41Y41M(31M41Y41L)61M21Y(31F)41L21F	13752	31.12	958.948	958.948	4	958.945	3.3172	203	215	3831.76	1	C153H262N25O78Ct8Nf2	NLFLNHSENATAK	N1TMTN5GlcNAcK13TMT	12			1.08125	1.45424	0.885523	0.910987							1.06779	1.04989	1.14149	0.841532
HP_N207_N4H5F2S1	P00738	HP	207	N4H5F2S1	01Y41Y41M(31M)61M(21Y(31F)41L32S)61Y(31F)41L	P00738_NLFLNHSENATAK_N1TMTN5GlcNAcK13TMT_207_N4H5F2S1_01Y41Y41M(31M)61M(21Y(31F)41L32S)61Y(31F)41L	17003	37.74	1031.96	1031.96	4	1031.97	-8.2663	203	215	4122.85	2	C164H279N26O86Ct8Nf2	NLFLNHSENATAK	N1TMTN5GlcNAcK13TMT	8			1.3381	0.399047	0.976369	0.701231							1.51637	0.816971	0.838952	0.742091
HP_N211_N4H5F0S1	P00738	HP	211	N4H5F0S1	01Y41Y41M(31M41Y41L)61M61Y41L32S	P00738_NLFLNHSENATAK_N1TMTN9GlcNAcK13TMT_211_N4H5F0S1_01Y41Y41M(31M41Y41L)61M61Y41L32S	13248	30.08	958.946	958.69	4	958.69	0.683868	203	215	3830.74	1	C152H259N26O78Ct8Nf2	NLFLNHSENATAK	N1TMTN9GlcNAcK13TMT	11	0.836038	0.881492	1.08125	1.45424	0.885523	0.910987	0.652684	0.762114	0.774908	0.940237	0.879521	1.3185	1.06779	1.04989	1.14149	0.841532	1.10032	0.906092	0.978572	1.0071
HP_N211_N4H5F0S1	P00738	HP	211	N4H5F0S1	01Y41Y41M(31M41Y41L32S)(41Y)61M61M	P00738_NLFLNHSENATAK_N1TMTN9GlcNAcK13TMT_211_N4H5F0S1_01Y41Y41M(31M41Y41L32S)(41Y)61M61M	13782	31.18	1278.26	1277.93	3	1277.92	10.0793	203	215	3830.74	0	C152H259N26O78Ct8Nf2	NLFLNHSENATAK	N1TMTN9GlcNAcK13TMT	11			1.06613	2.06539	0.711782	0.779435							1.15296	0.968745	1.08785	0.398388
HP_N211_N4H5F0S2	P00738	HP	211	N4H5F0S2	01Y41Y41M(31M)61M(21Y41L32S)61Y41L32S	P00738_NLFLNHSENATAK_N1TMTN9GlcNAcK13TMT_211_N4H5F0S2_01Y41Y41M(31M)61M(21Y41L32S)61Y41L32S	16142	35.94	1031.72	1031.72	4	1031.71	4.1357	203	215	4121.83	0	C163H276N27O86Ct8Nf2	NLFLNHSENATAK	N1TMTN9GlcNAcK13TMT	14	0.563691	0.299446	1.15403	0.842991	0.990485	0.656964	0.646211	0.806104	0.28197	0.504123	0.885945	0.327397	1.21056	0.912934	1.31053	0.511213	1.02489	1.00273	0.611025	0.562461
HP_N211_N4H5F2S0	P00738	HP	211	N4H5F2S0	01Y41Y41M(31M41Y41L)61M21Y(31F)41L21F	P00738_NLFLNHSENATAK_N1TMTN9GlcNAcK13TMT_211_N4H5F2S0_01Y41Y41M(31M41Y41L)61M21Y(31F)41L21F	13752	31.12	958.948	958.948	4	958.945	3.3172	203	215	3831.76	1	C153H262N25O78Ct8Nf2	NLFLNHSENATAK	N1TMTN9GlcNAcK13TMT	12			1.08125	1.45424	0.885523	0.910987							1.06779	1.04989	1.14149	0.841532
HP_N211_N4H5F2S1	P00738	HP	211	N4H5F2S1	01Y41Y41M(31M)61M(21Y(31F)41L32S)61Y(31F)41L	P00738_NLFLNHSENATAK_N1TMTN9GlcNAcK13TMT_211_N4H5F2S1_01Y41Y41M(31M)61M(21Y(31F)41L32S)61Y(31F)41L	17003	37.74	1031.96	1031.96	4	1031.97	-8.2663	203	215	4122.85	2	C164H279N26O86Ct8Nf2	NLFLNHSENATAK	N1TMTN9GlcNAcK13TMT	8			1.3381	0.399047	0.976369	0.701231							1.51637	0.816971	0.838952	0.742091
HP_N241_N2H12F0S0	P00738	HP	241	N2H12F0S0	01Y41Y41M(31M21M21M31G31G21G)61M(31M21M)61M21M	P00738_VVLHPNYSQVDIGLIK_V1TMTN6GlcNAcK16TMT_241_N2H12F0S0_01Y41Y41M(31M21M21M31G31G21G)61M(31M21M)61M21M	39358	83.23	922.251	922.048	5	922.033	16.921	236	251	4604.13	7	C187H322N25O97Ct8Nf2	VVLHPNYSQVDIGLIK	V1TMTN6GlcNAcK16TMT	14							0.726254	1.28146									0.567488	1.41718
HP_N241_N3H3F2S0	P00738	HP	241	N3H3F2S0	01Y(61F)41Y41M(31M)61M61Y31F	P00738_VVLHPNYSQVDIGLIK_V1TMTN6GlcNAcK16TMT_241_N3H3F2S0_01Y(61F)41Y41M(31M)61M61Y31F	38907	82.56	911.215	911.215	4	911.218	-3.43967	236	251	3640.85	3	C153H265N26O65Ct8Nf2	VVLHPNYSQVDIGLIK	V1TMTN6GlcNAcK16TMT	14			0.800635	0.696121	0.768677	0.924003	0.85357	0.840831					1.24864	0.74482	1.35851	0.530681	1.01738	0.888799
HP_N241_N3H4F0S0	P00738	HP	241	N3H4F0S0	01Y41Y41M(31M)(41Y)61M61M	P00738_VVLHPNYSQVDIGLIK_V1TMTN6GlcNAcK16TMT_241_N3H4F0S0_01Y41Y41M(31M)(41Y)61M61M	39012	82.52	1171.6	1171.27	3	1171.27	3.14436	236	251	3510.79	0	C147H255N26O62Ct8Nf2	VVLHPNYSQVDIGLIK	V1TMTN6GlcNAcK16TMT	23							0.682458	0.856962									1.00751	1.24584
HP_N241_N3H4F0S1	P00738	HP	241	N3H4F0S1	01Y41Y41M(31M)61M61Y41L32S	P00738_VVLHPNYSQVDIGLIK_V1TMTN6GlcNAcK16TMT_241_N3H4F0S1_01Y41Y41M(31M)61M61Y41L32S	38719	82.13	951.487	951.735	4	951.727	8.8402	236	251	3801.88	22	C158H272N27O70Ct8Nf2	VVLHPNYSQVDIGLIK	V1TMTN6GlcNAcK16TMT	17	0.510906	0.339406	0.982454	0.37002	0.670845	0.646566	0.924144	0.918837	0.321592	0.37455	0.714123	0.242428	1.02586	0.571447	1.1916	0.438601	0.935441	0.910936	0.611703	0.550824
HP_N241_N3H4F2S0	P00738	HP	241	N3H4F2S0	01Y41Y41M(31M)61M21Y(31F)41L21F	P00738_VVLHPNYSQVDIGLIK_V1TMTN6GlcNAcK16TMT_241_N3H4F2S0_01Y41Y41M(31M)61M21Y(31F)41L21F	38725	82.14	1268.65	1268.98	3	1268.97	8.60685	236	251	3802.9	1	C159H275N26O70Ct8Nf2	VVLHPNYSQVDIGLIK	V1TMTN6GlcNAcK16TMT	15	0.480065								0.183722	0.293014	0.652139								0.320071	0.502395
HP_N241_N4H5F0S0	P00738	HP	241	N4H5F0S0	01Y41Y41M(31M)61M(21Y41L)61Y41L	P00738_VVLHPNYSQVDIGLIK_V1TMTN6GlcNAcK16TMT_241_N4H5F0S0_01Y41Y41M(31M)61M(21Y41L)61Y41L	32138	68.42	970.242	970.242	4	970.236	6.11122	236	251	3875.92	3	C161H278N27O72Ct8Nf2	VVLHPNYSQVDIGLIK	V1TMTN6GlcNAcK16TMT	10							1.08848	1.21671									1.00759	1.36684
HP_N241_N4H5F0S1	P00738	HP	241	N4H5F0S1	01Y41Y41M(31M(21Y41L32S)41Y)61M61M	P00738_VVLHPNYSQVDIGLIK_V1TMTN6GlcNAcK16TMT_241_N4H5F0S1_01Y41Y41M(31M(21Y41L32S)41Y)61M61M	35356	75.23	834.526	834.616	5	834.609	7.41255	236	251	4167.01	0	C172H295N28O80Ct8Nf2	VVLHPNYSQVDIGLIK	V1TMTN6GlcNAcK16TMT	15	0.462497	0.267583	0.793076	0.756069	0.748488	0.813083	0.824078	0.889099	0.280987	0.386424	0.750775	0.220625	1.1309	0.724383	1.41767	0.295707	0.788465	0.987131	0.48615	0.501507
HP_N241_N4H5F0S1	P00738	HP	241	N4H5F0S1	01Y41Y41M(31M)61M(21Y41L32S)61Y41L	P00738_VVLHPNYSQVDIGLIK_V1TMTN6GlcNAcK16TMT_241_N4H5F0S1_01Y41Y41M(31M)61M(21Y41L32S)61Y41L	35629	75.78	1043.02	1043.02	4	1043.01	6.8607	236	251	4167.01	0	C172H295N28O80Ct8Nf2	VVLHPNYSQVDIGLIK	V1TMTN6GlcNAcK16TMT	17	0.321772		0.909518		0.751272	0.509774	0.739256	0.667616	0.27996	0.432048	0.745092		1.1832	0.623829		0.335368	1.03481	1.14359	0.648031	0.552525
HP_N241_N4H5F0S2	P00738	HP	241	N4H5F0S2	01Y41Y41M(31M)61M(21Y41L32S)61Y41L32S	P00738_VVLHPNYSQVDIGLIK_V1TMTN6GlcNAcK16TMT_241_N4H5F0S2_01Y41Y41M(31M)61M(21Y41L32S)61Y41L32S	38671	82.03	1487.38	1487.38	3	1487.38	4.25986	236	251	4458.11	3	C183H312N29O88Ct8Nf2	VVLHPNYSQVDIGLIK	V1TMTN6GlcNAcK16TMT	15	0.197523		1.04333		0.484152	0.350724	0.670348	0.645052		0.406045	0.591336		1.3495	0.570881		0.159719	1.05379	1.08547		0.387468
HP_N241_N4H5F1S1	P00738	HP	241	N4H5F1S1	01Y41Y41M(31M(21Y41L32S)41Y31F)61M61M	P00738_VVLHPNYSQVDIGLIK_V1TMTN6GlcNAcK16TMT_241_N4H5F1S1_01Y41Y41M(31M(21Y41L32S)41Y31F)61M61M	36031	76.65	1079.53	1079.53	4	1079.52	4.97264	236	251	4313.07	1	C178H305N28O84Ct8Nf2	VVLHPNYSQVDIGLIK	V1TMTN6GlcNAcK16TMT	10			1.18271	1.15319	1.12116	1.01779							1.01255	1.38301	1.17852	0.790102
HP_N241_N4H5F1S1	P00738	HP	241	N4H5F1S1	01Y41Y41M(31M)61M(21Y(31F)41L32S)61Y41L	P00738_VVLHPNYSQVDIGLIK_V1TMTN6GlcNAcK16TMT_241_N4H5F1S1_01Y41Y41M(31M)61M(21Y(31F)41L32S)61Y41L	35544	75.65	1079.29	1079.54	4	1079.52	15.1496	236	251	4313.07	0	C178H305N28O84Ct8Nf2	VVLHPNYSQVDIGLIK	V1TMTN6GlcNAcK16TMT	9			0.850798	1.11452	1.01155	0.903327							1.19074	1.46769	1.45906	0.755932
HP_N241_N4H5F1S2	P00738	HP	241	N4H5F1S2	01Y41Y41M(31M21Y(31F)41L32S)61M61Y41L32S	P00738_VVLHPNYSQVDIGLIK_V1TMTN6GlcNAcK16TMT_241_N4H5F1S2_01Y41Y41M(31M21Y(31F)41L32S)61M61Y41L32S	39053	82.81	1152.31	1152.31	4	1152.3	11.3905	236	251	4604.17	1	C189H322N29O92Ct8Nf2	VVLHPNYSQVDIGLIK	V1TMTN6GlcNAcK16TMT	15	0.417237	1.49829	0.860243	0.844393	1.32077	0.820689	0.719487	0.977193	1.27769	0.660747	0.985431		1.17881	1.82195	1.87157	0.373413	0.952478	1.48428	1.11018	1.00419
HP_N241_N4H5F2S0	P00738	HP	241	N4H5F2S0	01Y41Y41M(31M(21Y(31F)41L21F)41Y)61M61M	P00738_VVLHPNYSQVDIGLIK_V1TMTN6GlcNAcK16TMT_241_N4H5F2S0_01Y41Y41M(31M(21Y(31F)41L21F)41Y)61M61M	37340	79.09	1043.02	1043.27	4	1043.26	1.14475	236	251	4168.04	0	C173H298N27O80Ct8Nf2	VVLHPNYSQVDIGLIK	V1TMTN6GlcNAcK16TMT	13							0.869568	1.01172									1.15706	1.15155
HP_N241_N4H5F2S0	P00738	HP	241	N4H5F2S0	01Y41Y41M(31M)61M(21Y(31F)41L21F)61Y41L	P00738_VVLHPNYSQVDIGLIK_V1TMTN6GlcNAcK16TMT_241_N4H5F2S0_01Y41Y41M(31M)61M(21Y(31F)41L21F)61Y41L	39083	82.67	1043.03	1043.28	4	1043.26	14.7177	236	251	4168.04	0	C173H298N27O80Ct8Nf2	VVLHPNYSQVDIGLIK	V1TMTN6GlcNAcK16TMT	10							0.922896	1.15671									0.936137	1.01433
HP_N241_N4H5F2S1	P00738	HP	241	N4H5F2S1	01Y41Y41M(31M(21Y(31F)41L32S)41Y31F)61M61M	P00738_VVLHPNYSQVDIGLIK_V1TMTN6GlcNAcK16TMT_241_N4H5F2S1_01Y41Y41M(31M(21Y(31F)41L32S)41Y31F)61M61M	38637	81.96	892.835	893.036	5	893.033	3.28819	236	251	4459.13	2	C184H315N28O88Ct8Nf2	VVLHPNYSQVDIGLIK	V1TMTN6GlcNAcK16TMT	14	0.569738		1.0961	0.382622	0.769304	0.644185	0.531384	0.587005	0.384144	0.420505	0.660813		1.42028	0.713504		0.310133	0.85907	0.642712	0.508853	0.546229
HP_N241_N4H5F2S1	P00738	HP	241	N4H5F2S1	01Y41Y41M(31M)61M(21Y(31F)41L32S)61Y(31F)41L	P00738_VVLHPNYSQVDIGLIK_V1TMTN6GlcNAcK16TMT_241_N4H5F2S1_01Y41Y41M(31M)61M(21Y(31F)41L32S)61Y(31F)41L	38214	81.14	1116.04	1116.04	4	1116.04	1.56835	236	251	4459.13	0	C184H315N28O88Ct8Nf2	VVLHPNYSQVDIGLIK	V1TMTN6GlcNAcK16TMT	9			0.86368	0.563665	0.841574	0.921343							1.02148	0.926538		0.663904
HP_N241_N4H6F1S0	P00738	HP	241	N4H6F1S0	01Y41Y41M(31M(21Y(31F)41L)41Y41L)61M61M	P00738_VVLHPNYSQVDIGLIK_V1TMTN6GlcNAcK16TMT_241_N4H6F1S0_01Y41Y41M(31M(21Y(31F)41L)41Y41L)61M61M	35290	75.09	1047.01	1047.26	4	1047.26	-5.2215	236	251	4184.03	0	C173H298N27O81Ct8Nf2	VVLHPNYSQVDIGLIK	V1TMTN6GlcNAcK16TMT	10	0.585733		1.00131		0.761654	0.727405			1.03821	0.666634	0.83947		1.07018	0.888194		0.647888			0.941524	0.816891
HP_N241_N4H6F1S1	P00738	HP	241	N4H6F1S1	01Y41Y41M(31M(21Y(31F)41L32S)41Y41L)61M61M	P00738_VVLHPNYSQVDIGLIK_V1TMTN6GlcNAcK16TMT_241_N4H6F1S1_01Y41Y41M(31M(21Y(31F)41L32S)41Y41L)61M61M	38720	82.13	896.24	896.24	5	896.232	9.19196	236	251	4475.13	0	C184H315N28O89Ct8Nf2	VVLHPNYSQVDIGLIK	V1TMTN6GlcNAcK16TMT	13	0.410343		1.03207	0.739005	0.885441	0.800203	0.947748	1.00633		0.739337	0.647666		1.3946	0.779709	1.38631	0.536566	0.990109	1.1122	1.30469	0.6487
HP_N241_N4H6F2S1	P00738	HP	241	N4H6F2S1	01Y41Y41M(31M(21Y(31F)41L32S)41Y(31F)41L)61M61M	P00738_VVLHPNYSQVDIGLIK_V1TMTN6GlcNAcK16TMT_241_N4H6F2S1_01Y41Y41M(31M(21Y(31F)41L32S)41Y(31F)41L)61M61M	38892	82.27	1156.32	1156.56	4	1156.55	5.81714	236	251	4621.18	2	C190H325N28O93Ct8Nf2	VVLHPNYSQVDIGLIK	V1TMTN6GlcNAcK16TMT	11							1.13459	1.40447									1.15702	0.814148
HP_N241_N4H6F3S0	P00738	HP	241	N4H6F3S0	01Y41Y41M(31M(21Y(31F)41L21F)41Y(31F)41L)61M61M	P00738_VVLHPNYSQVDIGLIK_V1TMTN6GlcNAcK16TMT_241_N4H6F3S0_01Y41Y41M(31M(21Y(31F)41L21F)41Y(31F)41L)61M61M	39006	82.76	896.437	896.438	5	896.436	2.67316	236	251	4476.15	0	C185H318N27O89Ct8Nf2	VVLHPNYSQVDIGLIK	V1TMTN6GlcNAcK16TMT	15			1.03207	0.739005	0.885441	0.800203							1.3946	0.779709	1.38631	0.536566
HP_N241_N5H6F0S1	P00738	HP	241	N5H6F0S1	01Y41Y41M(31M)61M(21Y41L31Y41L32S)61Y41L	P00738_VVLHPNYSQVDIGLIK_V1TMTN6GlcNAcK16TMT_241_N5H6F0S1_01Y41Y41M(31M)61M(21Y41L31Y41L32S)61Y41L	34687	73.85	907.443	907.64	5	907.636	4.64579	236	251	4532.15	2	C186H318N29O90Ct8Nf2	VVLHPNYSQVDIGLIK	V1TMTN6GlcNAcK16TMT	9	0.832453		1.11827	0.514255	0.930521	0.636227	1.14301	0.711651	0.800137	0.541706	1.29744		1.2894	0.928701	1.61745	0.371888	1.15548	0.954726		0.450489
HP_N241_N5H6F0S2	P00738	HP	241	N5H6F0S2	01Y41Y41M(31M(21Y41L32S)41Y41L32S)(41Y)61M61M	P00738_VVLHPNYSQVDIGLIK_V1TMTN6GlcNAcK16TMT_241_N5H6F0S2_01Y41Y41M(31M(21Y41L32S)41Y41L32S)(41Y)61M61M	38240	81.14	966.06	965.867	5	965.855	12.5479	236	251	4823.24	2	C197H335N30O98Ct8Nf2	VVLHPNYSQVDIGLIK	V1TMTN6GlcNAcK16TMT	9	0.73469		1.16596	0.958851	0.537719	0.544706	0.656213	0.872211	0.849747	0.763174	1.04274		1.36548	0.70338		0.547797	0.98094	1.29548	0.783146	0.878625
HP_N241_N5H6F0S2	P00738	HP	241	N5H6F0S2	01Y41Y41M(31M41Y41L32S)61M(21Y41L32S)61Y41L	P00738_VVLHPNYSQVDIGLIK_V1TMTN6GlcNAcK16TMT_241_N5H6F0S2_01Y41Y41M(31M41Y41L32S)61M(21Y41L32S)61Y41L	38656	82	966.058	965.861	5	965.855	5.84943	236	251	4823.24	0	C197H335N30O98Ct8Nf2	VVLHPNYSQVDIGLIK	V1TMTN6GlcNAcK16TMT	10	0.527065	0.68878	1.09424	0.311999	0.880025	0.646648			0.460618	0.618428	0.982184		1.14455	0.588391	1.3284	0.442798				1.08138
HP_N241_N5H6F0S3	P00738	HP	241	N5H6F0S3	01Y41Y41M(31M41Y41L32S)61M(21Y41L32S)61Y41L32S	P00738_VVLHPNYSQVDIGLIK_V1TMTN6GlcNAcK16TMT_241_N5H6F0S3_01Y41Y41M(31M41Y41L32S)61M(21Y41L32S)61Y41L32S	41824	88.51	1279.6	1279.85	4	1279.84	6.95579	236	251	5114.34	19	C208H352N31O106Ct8Nf2	VVLHPNYSQVDIGLIK	V1TMTN6GlcNAcK16TMT	11	0.487759	0.429359	1.2271		1.15405	0.711046	0.927466	1.3217	0.410423	0.601317	0.886305		1.45924	0.617134		0.692433	1.5342	1.42754	0.46987	0.588443
HP_N241_N5H6F1S2	P00738	HP	241	N5H6F1S2	01Y41Y41M(31M(21Y(31F)41L32S)41Y41L32S)(41Y)61M61M	P00738_VVLHPNYSQVDIGLIK_V1TMTN6GlcNAcK16TMT_241_N5H6F1S2_01Y41Y41M(31M(21Y(31F)41L32S)41Y41L32S)(41Y)61M61M	38544	81.77	1243.6	1243.6	4	1243.58	18.919	236	251	4969.3	0	C203H345N30O102Ct8Nf2	VVLHPNYSQVDIGLIK	V1TMTN6GlcNAcK16TMT	9	0.955714	0.399494	0.714172	0.580442	0.929106	0.807283	0.891809	1.27535		0.985953	0.817763	0.301228	0.768662	1.03831	0.892635	0.593382	0.782266	1.05756		0.614381
HP_N241_N5H6F1S3	P00738	HP	241	N5H6F1S3	01Y41Y41M(31M(21Y(31F)41L32S)41Y41L32S)61M61Y41L32S	P00738_VVLHPNYSQVDIGLIK_V1TMTN6GlcNAcK16TMT_241_N5H6F1S3_01Y41Y41M(31M(21Y(31F)41L32S)41Y41L32S)61M61Y41L32S	41559	87.96	1316.36	1316.36	4	1316.36	3.55087	236	251	5260.4	2	C214H362N31O110Ct8Nf2	VVLHPNYSQVDIGLIK	V1TMTN6GlcNAcK16TMT	9	0.812176	0.966822					0.66427	0.803224	1.04654	1.09686	0.771903						1.33806	1.41541		1.47787
HP_N241_N5H6F2S2	P00738	HP	241	N5H6F2S2	01Y41Y41M(31M41Y41L)61M(21Y(31F)41L32S)61Y(31F)41L32S	P00738_VVLHPNYSQVDIGLIK_V1TMTN6GlcNAcK16TMT_241_N5H6F2S2_01Y41Y41M(31M41Y41L)61M(21Y(31F)41L32S)61Y(31F)41L32S	41379	87.62	1024.29	1024.28	5	1024.28	5.56243	236	251	5115.36	0	C209H355N30O106Ct8Nf2	VVLHPNYSQVDIGLIK	V1TMTN6GlcNAcK16TMT	10			1.23059	0.853565	1.05555	1.15592	0.927466	1.3217					0.975431	0.762088		0.538017	1.5342	1.42754
HP_N241_N5H7F1S1	P00738	HP	241	N5H7F1S1	01Y41Y41M(31M(21Y41L31Y(31F)41L32S)41Y41L)61M61M	P00738_VVLHPNYSQVDIGLIK_V1TMTN6GlcNAcK16TMT_241_N5H7F1S1_01Y41Y41M(31M(21Y41L31Y(31F)41L32S)41Y41L)61M61M	38634	82	1211.59	1211.33	4	1211.32	8.76379	236	251	4840.26	0	C198H338N29O99Ct8Nf2	VVLHPNYSQVDIGLIK	V1TMTN6GlcNAcK16TMT	10			1.19896	0.872833	0.803588	1.53161							1.1267	0.750467	1.11061	0.664765
HP_N241_N5H7F3S0	P00738	HP	241	N5H7F3S0	01Y41Y41M(31M(21Y(31F)41L31Y(31F)41L)41Y(31F)41L)61M61M	P00738_VVLHPNYSQVDIGLIK_V1TMTN6GlcNAcK16TMT_241_N5H7F3S0_01Y41Y41M(31M(21Y(31F)41L31Y(31F)41L)41Y(31F)41L)61M61M	38964	82.42	969.472	969.472	5	969.462	10.4501	236	251	4841.28	0	C199H341N28O99Ct8Nf2	VVLHPNYSQVDIGLIK	V1TMTN6GlcNAcK16TMT	10							0.889051	0.67177									0.953654	0.877205
HP_N241_N6H4F4S0	P00738	HP	241	N6H4F4S0	01Y41Y41M(31M(21Y31F)41Y)61M(21Y(31F)41L21F)61Y31F	P00738_VVLHPNYSQVDIGLIK_V1TMTN6GlcNAcK16TMT_241_N6H4F4S0_01Y41Y41M(31M(21Y31F)41Y)61M(21Y(31F)41L21F)61Y31F	35961	76.51	941.871	942.074	5	942.058	16.9178	236	251	4704.26	0	C195H334N29O93Ct8Nf2	VVLHPNYSQVDIGLIK	V1TMTN6GlcNAcK16TMT	12			1.2085	0.824573	1.11868	0.651011							1.60664	1.02126	1.64181	0.593163
CFB_N378_N4H5F0S2	P00751	CFB	378	N4H5F0S2	01Y41Y41M(31M)61M(21Y41L32S)61Y41L32S	P00751_ALQAVYSMMSWPDDVPPEGWNR_A1TMTN21GlcNAc_378_N4H5F0S2_01Y41Y41M(31M)61M(21Y41L32S)61Y41L32S	50673	106.65	1247.04	1247.04	4	1247.03	4.59551	358	379	4983.09	2	C206H322N36O97S2Ct4Nf1	ALQAVYSMMSWPDDVPPEGWNR	A1TMTN21GlcNAc	21			1.32477	0.613283	1.11883	0.58817							1.44021	1.75951	1.17719	0.683107
CFB_N285_N4H5F0S2	P00751	CFB	285	N4H5F0S2	01Y41Y41M(31M)61M(21Y41L32S)61Y41L32S	P00751_IVLDPSGSMNIYLVLDGSDSIGASNFTGAK_I1TMTN25GlcNAcK30TMT_285_N4H5F0S2_01Y41Y41M(31M)61M(21Y41L32S)61Y41L32S	51445	108.2	1427.42	1427.67	4	1427.66	4.8892	261	290	5704.61	3	C233H390N41O111S1Ct8Nf2	IVLDPSGSMNIYLVLDGSDSIGASNFTGAK	I1TMTN25GlcNAcK30TMT	35	0.415318	1.50036	1.14391	0.53447	0.536407	0.860845	1.51659			0.483665	1.01308	0.460689	1.04312	3.04618	1.49572	0.603709	1.19763	0.570577	0.82333	1.23595
CFB_N285_N4H6F1S1	P00751	CFB	285	N4H6F1S1	01Y(61F)41Y41M(31M(21Y41L32S)41Y41L)61M61M	P00751_IVLDPSGSMNIYLVLDGSDSIGASNFTGAK_I1TMTN25GlcNAcK30TMT_285_N4H6F1S1_01Y(61F)41Y41M(31M(21Y41L32S)41Y41L)61M61M	51467	108.25	1145.74	1145.74	5	1145.73	5.4328	261	290	5721.63	0	C234H393N40O112S1Ct8Nf2	IVLDPSGSMNIYLVLDGSDSIGASNFTGAK	I1TMTN25GlcNAcK30TMT	30	1.74851	1.68476								0.708554	1.33831									1.2964
CFB_N285_N4H6F1S1	P00751	CFB	285	N4H6F1S1	01Y41Y41M(31M(21Y(31F)41L32S)41Y41L)61M61M	P00751_IVLDPSGSMNIYLVLDGSDSIGASNFTGAK_I1TMTN25GlcNAcK30TMT_285_N4H6F1S1_01Y41Y41M(31M(21Y(31F)41L32S)41Y41L)61M61M	51458	108.23	1431.91	1431.91	4	1431.91	-0.702747	261	290	5721.63	0	C234H393N40O112S1Ct8Nf2	IVLDPSGSMNIYLVLDGSDSIGASNFTGAK	I1TMTN25GlcNAcK30TMT	33	0.629336	1.96428							0.7211	0.734544	1.63299	0.755887								1.77893
SERPINC1_N128_N4H5F0S2	P01008	SERPINC1	128	N4H5F0S2	01Y41Y41M(31M)61M(21Y41L32S)61Y41L32S	P01008_LGACNDTLQQLMEVFKFDTISEK_L1TMTC4CamN5GlcNAcK16TMTK23TMT_128_N4H5F0S2_01Y41Y41M(31M)61M(21Y41L32S)61Y41L32S	51968	109.3	1117.33	1117.33	5	1117.32	11.2533	124	146	5579.57	2	C225H384N38O106S2Ct12Nf3	LGACNDTLQQLMEVFKFDTISEK	L1TMTC4CamN5GlcNAcK16TMTK23TMT	9			1.90966	1.67161		1.03746								3.64652	1.12327	1.14502
SERPINC1_N128_N4H5F2S1	P01008	SERPINC1	128	N4H5F2S1	01Y41Y41M(31M)61M(21Y(31F)41L32S)61Y(31F)41L	P01008_LGACNDTLQQLMEVFKFDTISEK_L1TMTC4CamN5GlcNAcK16TMTK23TMT_128_N4H5F2S1_01Y41Y41M(31M)61M(21Y(31F)41L32S)61Y(31F)41L	52035	109.4	1117.33	1117.52	5	1117.52	-3.5905	124	146	5580.59	1	C226H387N37O106S2Ct12Nf3	LGACNDTLQQLMEVFKFDTISEK	L1TMTC4CamN5GlcNAcK16TMTK23TMT	10	0.733352	0.615342							1.94192	0.728056	3.21469	1.77079								0.970782
SERPINC1_N128_N3H4F0S1	P01008	SERPINC1	128	N3H4F0S1	01Y41Y41M(31M)61M61Y41L32S	P01008_LGACNDTLQQLMEVFK_L1TMTC4CamN5GlcNAcK16TMT_128_N3H4F0S1_01Y41Y41M(31M)61M61Y41L32S	51463	108.24	1292.61	1292.61	3	1292.6	5.95723	124	139	3873.78	12	C155H268N27O73S2Ct8Nf2	LGACNDTLQQLMEVFK	L1TMTC4CamN5GlcNAcK16TMT	22	0.773423	0.381738	1.71372	0.424948	0.29006	0.565534	1.95933	0.319477	1.07749	0.184758	2.2078	1.45721	0.333499	3.70796	1.03179	0.274139	1.21145	0.309284	0.499757	0.504622
SERPINC1_N128_N3H4F2S0	P01008	SERPINC1	128	N3H4F2S0	01Y41Y41M(31M)61M21Y(31F)41L21F	P01008_LGACNDTLQQLMEVFK_L1TMTC4CamN5GlcNAcK16TMT_128_N3H4F2S0_01Y41Y41M(31M)61M21Y(31F)41L21F	51463	108.24	1292.61	1292.94	3	1292.94	0.247486	124	139	3874.8	2	C156H271N26O73S2Ct8Nf2	LGACNDTLQQLMEVFK	L1TMTC4CamN5GlcNAcK16TMT	22	0.773423	0.381738					2.04231	0.394769	1.07749	0.184758	2.2078	1.45721					0.995481	0.360159	0.499757	0.504622
SERPINC1_N128_N4H5F0S1	P01008	SERPINC1	128	N4H5F0S1	01Y41Y41M(31M)61M(21Y41L32S)61Y41L	P01008_LGACNDTLQQLMEVFK_L1TMTC4CamN5GlcNAcK16TMT_128_N4H5F0S1_01Y41Y41M(31M)61M(21Y41L32S)61Y41L	50667	106.61	1414.31	1414.31	3	1414.31	3.49296	124	139	4238.91	0	C169H291N28O83S2Ct8Nf2	LGACNDTLQQLMEVFK	L1TMTC4CamN5GlcNAcK16TMT	21	1.0285	0.316893							1.11487	0.187613	2.58636	1.83713							0.412733	0.37381
SERPINC1_N128_N4H5F0S1	P01008	SERPINC1	128	N4H5F0S1	01Y41Y41M(31M41Y41L)61M61Y41L32S	P01008_LGACNDTLQQLMEVFK_L1TMTC4CamN5GlcNAcK16TMT_128_N4H5F0S1_01Y41Y41M(31M41Y41L)61M61Y41L32S	50646	106.57	1061	1061	4	1060.98	10.8536	124	139	4238.91	2	C169H291N28O83S2Ct8Nf2	LGACNDTLQQLMEVFK	L1TMTC4CamN5GlcNAcK16TMT	27	0.927496	0.497998	1.23807	0.38721	0.301337	0.675895	1.8533	0.571782	1.27874	0.362367	2.32501	1.55973	0.336138	2.93234	1.00894	0.299069	1.18362	0.418165	0.718704	0.648901
SERPINC1_N128_N4H5F0S2	P01008	SERPINC1	128	N4H5F0S2	01Y41Y41M(31M)61M(21Y41L32S)61Y41L32S	P01008_LGACNDTLQQLMEVFK_L1TMTC4CamN5GlcNAcK16TMT_128_N4H5F0S2_01Y41Y41M(31M)61M(21Y41L32S)61Y41L32S	51434	108.18	907.417	907.217	5	907.208	10.1069	124	139	4530.01	0	C180H308N29O91S2Ct8Nf2	LGACNDTLQQLMEVFK	L1TMTC4CamN5GlcNAcK16TMT	20	1.21561	0.270396	1.10101	0.570241			1.71912	0.18955	0.654367		1.93735	0.679534		3.00407	1.05877	0.319105	1.11851	0.229954		0.493137
SERPINC1_N128_N4H5F1S1	P01008	SERPINC1	128	N4H5F1S1	01Y41Y41M(31M(21Y41L32S)41Y31F)61M61M	P01008_LGACNDTLQQLMEVFK_L1TMTC4CamN5GlcNAcK16TMT_128_N4H5F1S1_01Y41Y41M(31M(21Y41L32S)41Y31F)61M61M	50601	106.51	1097.5	1097.5	4	1097.5	5.7438	124	139	4384.97	2	C175H301N28O87S2Ct8Nf2	LGACNDTLQQLMEVFK	L1TMTC4CamN5GlcNAcK16TMT	8			1.14667	0.696711	0.771347	0.74881							0.707973	3.00758	1.00567	0.754061
SERPINC1_N128_N4H5F1S2	P01008	SERPINC1	128	N4H5F1S2	01Y41Y41M(31M)61M(21Y(31F)41L32S)61Y41L32S	P01008_LGACNDTLQQLMEVFK_L1TMTC4CamN5GlcNAcK16TMT_128_N4H5F1S2_01Y41Y41M(31M)61M(21Y(31F)41L32S)61Y41L32S	51389	108.09	1170.28	1170.28	4	1170.27	9.39804	124	139	4676.07	1	C186H318N29O95S2Ct8Nf2	LGACNDTLQQLMEVFK	L1TMTC4CamN5GlcNAcK16TMT	13	0.740917	0.49611	1.46258		1.0315		1.88358		0.964202	0.381357	2.03421	1.20188		3.00268	1.23542	0.974272	1.09681	0.48372	0.632659	0.641723
SERPINC1_N128_N4H5F2S1	P01008	SERPINC1	128	N4H5F2S1	01Y41Y41M(31M(21Y(31F)41L32S)41Y31F)61M61M	P01008_LGACNDTLQQLMEVFK_L1TMTC4CamN5GlcNAcK16TMT_128_N4H5F2S1_01Y41Y41M(31M(21Y(31F)41L32S)41Y31F)61M61M	51482	108.06	907.425	907.425	5	907.412	14.2932	124	139	4531.03	1	C181H311N28O91S2Ct8Nf2	LGACNDTLQQLMEVFK	L1TMTC4CamN5GlcNAcK16TMT	14							2.46321										1.53019	0.908291
SERPINC1_N128_N4H6F1S0	P01008	SERPINC1	128	N4H6F1S0	01Y(61F)41Y41M(31M(21Y41L)41Y)61M(31M)61M	P01008_LGACNDTLQQLMEVFK_L1TMTC4CamN5GlcNAcK16TMT_128_N4H6F1S0_01Y(61F)41Y41M(31M(21Y41L)41Y)61M(31M)61M	50675	106.63	1065.5	1065.25	4	1065.24	6.86537	124	139	4255.93	0	C170H294N27O84S2Ct8Nf2	LGACNDTLQQLMEVFK	L1TMTC4CamN5GlcNAcK16TMT	15	0.690463	0.591227							0.704232	0.442881	2.02634	1.51894							0.750922	0.655735
SERPINC1_N128_N4H6F1S0	P01008	SERPINC1	128	N4H6F1S0	01Y41Y41M(31M(21Y(31F)41L)41Y41L)61M61M	P01008_LGACNDTLQQLMEVFK_L1TMTC4CamN5GlcNAcK16TMT_128_N4H6F1S0_01Y41Y41M(31M(21Y(31F)41L)41Y41L)61M61M	50644	106.59	1065.25	1065.25	4	1065.24	14.0848	124	139	4255.93	0	C170H294N27O84S2Ct8Nf2	LGACNDTLQQLMEVFK	L1TMTC4CamN5GlcNAcK16TMT	21			0.784683	0.324702	0.333581	0.621352							0.391127	2.40812	0.601912	0.393043
SERPINC1_N128_N4H6F1S1	P01008	SERPINC1	128	N4H6F1S1	01Y41Y41M(31M(21Y(31F)41L32S)41Y41L)61M61M	P01008_LGACNDTLQQLMEVFK_L1TMTC4CamN5GlcNAcK16TMT_128_N4H6F1S1_01Y41Y41M(31M(21Y(31F)41L32S)41Y41L)61M61M	51448	108.21	1517.03	1517.03	3	1517.01	8.89269	124	139	4547.02	0	C181H311N28O92S2Ct8Nf2	LGACNDTLQQLMEVFK	L1TMTC4CamN5GlcNAcK16TMT	16	0.801092	0.416285	1.55852	0.391703	0.432193	0.658111	1.64364		1.10195	0.183807	2.16906	1.192		3.4868	1.22946	0.384035	0.793858		0.671537	0.408258
SERPINC1_N128_N4H6F3S0	P01008	SERPINC1	128	N4H6F3S0	01Y41Y41M(31M(21Y(31F)41L21F)41Y(31F)41L)61M61M	P01008_LGACNDTLQQLMEVFK_L1TMTC4CamN5GlcNAcK16TMT_128_N4H6F3S0_01Y41Y41M(31M(21Y(31F)41L21F)41Y(31F)41L)61M61M	51389	108.11	910.622	910.82	5	910.815	5.53723	124	139	4548.04	0	C182H314N27O92S2Ct8Nf2	LGACNDTLQQLMEVFK	L1TMTC4CamN5GlcNAcK16TMT	18			1.14874			0.725568								3.5749	1.33837	0.493909
SERPINC1_N128_N5H6F0S3	P01008	SERPINC1	128	N5H6F0S3	01Y41Y41M(31M41Y41L32S)61M(21Y41L32S)61Y41L32S	P01008_LGACNDTLQQLMEVFK_L1TMTC4CamN5GlcNAcK16TMT_128_N5H6F0S3_01Y41Y41M(31M41Y41L32S)61M(21Y41L32S)61Y41L32S	52043	109.21	1297.83	1297.83	4	1297.81	9.06459	124	139	5186.24	14	C205H348N31O109S2Ct8Nf2	LGACNDTLQQLMEVFK	L1TMTC4CamN5GlcNAcK16TMT	7							1.19309										0.603419
SERPINC1_N128_N5H6F1S3	P01008	SERPINC1	128	N5H6F1S3	01Y41Y41M(31M(21Y(31F)41L32S)41Y41L32S)61M61Y41L32S	P01008_LGACNDTLQQLMEVFK_L1TMTC4CamN5GlcNAcK16TMT_128_N5H6F1S3_01Y41Y41M(31M(21Y(31F)41L32S)41Y41L32S)61M61Y41L32S	51956	109.24	1334.34	1334.34	4	1334.33	7.74897	124	139	5332.29	0	C211H358N31O113S2Ct8Nf2	LGACNDTLQQLMEVFK	L1TMTC4CamN5GlcNAcK16TMT	5	0.499902						0.638733				1.1141	0.697221					0.755346	0.785692		0.6542
SERPINC1_N128_N6H3F5S0	P01008	SERPINC1	128	N6H3F5S0	01Y(61F)41Y41M(31M(21Y31F)41Y31F)61M(21Y31F)61Y31F	P01008_LGACNDTLQQLMEVFK_L1TMTC4CamN5GlcNAcK16TMT_128_N6H3F5S0_01Y(61F)41Y41M(31M(21Y31F)41Y31F)61M(21Y31F)61Y31F	50542	106.36	1191.31	1191.31	4	1191.3	12.0606	124	139	4760.16	2	C192H330N29O95S2Ct8Nf2	LGACNDTLQQLMEVFK	L1TMTC4CamN5GlcNAcK16TMT	16	0.872147	0.623158							1.41267	0.454268	1.6325	1.11972							1.11228	0.85397
SERPINC1_N128_N8H5F0S0	P01008	SERPINC1	128	N8H5F0S0	01Y41Y41M(31M(21Y41L31Y)41Y)(41Y)61M(21Y41L)61Y	P01008_LGACNDTLQQLMEVFK_L1TMTC4CamN5GlcNAcK16TMT_128_N8H5F0S0_01Y41Y41M(31M(21Y41L31Y)41Y)(41Y)61M(21Y41L)61Y	50389	106.07	953.047	953.252	5	953.233	19.4696	124	139	4760.13	0	C190H326N31O95S2Ct8Nf2	LGACNDTLQQLMEVFK	L1TMTC4CamN5GlcNAcK16TMT	16			3.77964	0.623806	0.616112	0.652462							1.19998	2.616	0.850484	0.331297
SERPINC1_N187_N3H6F0S1	P01008	SERPINC1	187	N3H6F0S1	01Y41Y41M(31M41Y41L32S)61M(31M)61M	P01008_SLTFNETYQDISELVYGAK_S1TMTN5GlcNAcK19TMT_187_N3H6F0S1_01Y41Y41M(31M41Y41L32S)61M(31M)61M	50365	106.02	1128.27	1128.53	4	1128.52	13.5042	183	201	4509.04	16	C185H305N28O91Ct8Nf2	SLTFNETYQDISELVYGAK	S1TMTN5GlcNAcK19TMT	21			0.951525	0.553893	0.554183	0.799265							0.482765	2.33932	0.837992	0.37121
SERPINC1_N187_N4H5F0S1	P01008	SERPINC1	187	N4H5F0S1	01Y41Y41M(31M(21Y41L32S)41Y)61M61M	P01008_SLTFNETYQDISELVYGAK_S1TMTN5GlcNAcK19TMT_187_N4H5F0S1_01Y41Y41M(31M(21Y41L32S)41Y)61M61M	50366	105.99	911.024	911.222	5	911.219	2.86403	183	201	4550.06	2	C187H308N29O91Ct8Nf2	SLTFNETYQDISELVYGAK	S1TMTN5GlcNAcK19TMT	10	0.474345								0.845222	0.293541	1.3055	1.27446								0.438822
SERPINC1_N187_N4H5F0S1	P01008	SERPINC1	187	N4H5F0S1	01Y41Y41M(31M)61M(21Y41L32S)61Y41L	P01008_SLTFNETYQDISELVYGAK_S1TMTN5GlcNAcK19TMT_187_N4H5F0S1_01Y41Y41M(31M)61M(21Y41L32S)61Y41L	50357	105.98	1518.03	1518.03	3	1518.03	5.28122	183	201	4550.06	0	C187H308N29O91Ct8Nf2	SLTFNETYQDISELVYGAK	S1TMTN5GlcNAcK19TMT	21	1.61005	0.582288	1.38706	0.291922	0.30189	0.68744	1.84896	0.366063	1.37597	0.32228	2.44009	2.37594	0.210352	2.64436	0.914601	0.347619	1.11834	0.199633	0.744479	0.626492
SERPINC1_N187_N4H5F0S2	P01008	SERPINC1	187	N4H5F0S2	01Y41Y41M(31M)61M(21Y41L32S)61Y41L32S	P01008_SLTFNETYQDISELVYGAK_S1TMTN5GlcNAcK19TMT_187_N4H5F0S2_01Y41Y41M(31M)61M(21Y41L32S)61Y41L32S	50984	107.26	1211.55	1211.55	4	1211.55	5.64681	183	201	4841.16	0	C198H325N30O99Ct8Nf2	SLTFNETYQDISELVYGAK	S1TMTN5GlcNAcK19TMT	32	1.09153	0.351766	1.52609	0.352194	0.284082	0.571353	2.16826	0.388358	0.907498	0.183453	2.53152	2.04577	0.261202	3.49624	1.04478	0.33353	1.29603	0.239925	0.923588	0.673953
SERPINC1_N187_N4H5F1S1	P01008	SERPINC1	187	N4H5F1S1	01Y(61F)41Y41M(31M)61M(21Y41L32S)61Y41L	P01008_SLTFNETYQDISELVYGAK_S1TMTN5GlcNAcK19TMT_187_N4H5F1S1_01Y(61F)41Y41M(31M)61M(21Y41L32S)61Y41L	50278	105.84	940.239	940.438	5	940.431	7.53826	183	201	4696.12	0	C193H318N29O95Ct8Nf2	SLTFNETYQDISELVYGAK	S1TMTN5GlcNAcK19TMT	15			1.34139	0.692148	1.02528	1.12962								5.42232	1.65096	0.916313
SERPINC1_N187_N4H5F1S1	P01008	SERPINC1	187	N4H5F1S1	01Y41Y41M(31M(21Y41L32S)41Y31F)61M61M	P01008_SLTFNETYQDISELVYGAK_S1TMTN5GlcNAcK19TMT_187_N4H5F1S1_01Y41Y41M(31M(21Y41L32S)41Y31F)61M61M	50290	105.84	1175.3	1175.3	4	1175.29	7.25521	183	201	4696.12	0	C193H318N29O95Ct8Nf2	SLTFNETYQDISELVYGAK	S1TMTN5GlcNAcK19TMT	20	1.11283	0.425199	1.00945	0.976515	0.50093	0.750611			1.35732	0.33526	1.83383	1.37717	0.543815	6.39878	1.0556	0.452618			1.60265	0.451597
SERPINC1_N187_N4H5F1S2	P01008	SERPINC1	187	N4H5F1S2	01Y41Y41M(31M)61M(21Y(31F)41L32S)61Y41L32S	P01008_SLTFNETYQDISELVYGAK_S1TMTN5GlcNAcK19TMT_187_N4H5F1S2_01Y41Y41M(31M)61M(21Y(31F)41L32S)61Y41L32S	51055	107.4	1248.07	1248.07	4	1248.06	7.17989	183	201	4987.22	1	C204H335N30O103Ct8Nf2	SLTFNETYQDISELVYGAK	S1TMTN5GlcNAcK19TMT	27	0.8454	0.5473	1.44302		0.817488	1.22651			1.0663	0.345899	2.57875	2.8734	0.48461	3.75264	1.78225	0.533534			0.934261	0.668041
SERPINC1_N187_N4H5F2S0	P01008	SERPINC1	187	N4H5F2S0	01Y41Y41M(31M(21Y(31F)41L)41Y31F)61M61M	P01008_SLTFNETYQDISELVYGAK_S1TMTN5GlcNAcK19TMT_187_N4H5F2S0_01Y41Y41M(31M(21Y(31F)41L)41Y31F)61M61M	50998	107.28	1138.78	1139.03	4	1139.03	3.92898	183	201	4551.08	0	C188H311N28O91Ct8Nf2	SLTFNETYQDISELVYGAK	S1TMTN5GlcNAcK19TMT	10	0.90718	1.02233							1.15237	0.576251	1.99503	1.56821							2.43211	0.680251
SERPINC1_N187_N4H6F0S2	P01008	SERPINC1	187	N4H6F0S2	01Y41Y41M(31M(21Y41L32S)41Y41L32S)61M61M	P01008_SLTFNETYQDISELVYGAK_S1TMTN5GlcNAcK19TMT_187_N4H6F0S2_01Y41Y41M(31M(21Y41L32S)41Y41L32S)61M61M	51164	107.41	1252.08	1252.08	4	1252.06	16.9475	183	201	5003.21	16	C204H335N30O104Ct8Nf2	SLTFNETYQDISELVYGAK	S1TMTN5GlcNAcK19TMT	11							1.25009	0.722164									0.6771	0.565297
SERPINC1_N187_N4H6F1S0	P01008	SERPINC1	187	N4H6F1S0	01Y(61F)41Y41M(31M(21Y41L)41Y41L)61M61M	P01008_SLTFNETYQDISELVYGAK_S1TMTN5GlcNAcK19TMT_187_N4H6F1S0_01Y(61F)41Y41M(31M(21Y41L)41Y41L)61M61M	50455	105.96	1143.28	1143.04	4	1143.03	12.397	183	201	4567.08	1	C188H311N28O92Ct8Nf2	SLTFNETYQDISELVYGAK	S1TMTN5GlcNAcK19TMT	12							1.42566	0.865061									0.856973	0.448909
SERPINC1_N187_N4H6F1S1	P01008	SERPINC1	187	N4H6F1S1	01Y41Y41M(31M(21Y(31F)41L32S)41Y41L)61M61M	P01008_SLTFNETYQDISELVYGAK_S1TMTN5GlcNAcK19TMT_187_N4H6F1S1_01Y41Y41M(31M(21Y(31F)41L32S)41Y41L)61M61M	51010	107.31	1215.56	1215.82	4	1215.8	16.6304	183	201	4858.17	0	C199H328N29O100Ct8Nf2	SLTFNETYQDISELVYGAK	S1TMTN5GlcNAcK19TMT	20	0.795053	0.412409	1.15441	0.187194	0.372535	0.552875	1.71609	0.48877	0.739759	0.369043	1.78653	1.6298	0.342003	2.79403	0.985466	0.551463	1.19634	0.396924	1.07561	0.60901
SERPINC1_N187_N4H6F1S1	P01008	SERPINC1	187	N4H6F1S1	01Y41Y41M(31M21Y(31F)41L32S)(41Y)61M(31M)61M	P01008_SLTFNETYQDISELVYGAK_S1TMTN5GlcNAcK19TMT_187_N4H6F1S1_01Y41Y41M(31M21Y(31F)41L32S)(41Y)61M(31M)61M	51131	107.34	1621.07	1620.74	3	1620.73	5.63879	183	201	4858.17	2	C199H328N29O100Ct8Nf2	SLTFNETYQDISELVYGAK	S1TMTN5GlcNAcK19TMT	11							1.96778										0.981942
SERPINA1_N107_N4H5F0S1	P01009	SERPINA1	107	N4H5F0S1	01Y41Y41M(31M)61M(21Y41L32S)61Y41L	P01009_ADTHDEILEGLNFNLTEIPEAQIHEGFQELLR_A1TMTN14GlcNAc_107_N4H5F0S1_01Y41Y41M(31M)61M(21Y41L32S)61Y41L	50568	106.41	1459.93	1460.19	4	1460.17	10.613	94	125	5834.66	0	C244H391N49O110Ct4Nf1	ADTHDEILEGLNFNLTEIPEAQIHEGFQELLR	A1TMTN14GlcNAc	23		1.52609					0.415399	0.883331		0.54835	0.48105	0.947664					0.699585	1.16262		0.786573
SERPINA1_N107_N4H5F0S2	P01009	SERPINA1	107	N4H5F0S2	01Y41Y41M(31M)61M(21Y41L32S)61Y41L32S	P01009_ADTHDEILEGLNFNLTEIPEAQIHEGFQELLR_A1TMTN14GlcNAc_107_N4H5F0S2_01Y41Y41M(31M)61M(21Y41L32S)61Y41L32S	51150	107.59	1226.37	1226.57	5	1226.56	5.88915	94	125	6125.76	4	C255H408N50O118Ct4Nf1	ADTHDEILEGLNFNLTEIPEAQIHEGFQELLR	A1TMTN14GlcNAc	27		1.24517							1.38352		0.824047						0.562196	0.971021	1.40262
SERPINA1_N107_N4H5F1S1	P01009	SERPINA1	107	N4H5F1S1	01Y(61F)41Y41M(31M41Y41L)61M61Y41L32S	P01009_ADTHDEILEGLNFNLTEIPEAQIHEGFQELLR_A1TMTN14GlcNAc_107_N4H5F1S1_01Y(61F)41Y41M(31M41Y41L)61M61Y41L32S	50522	106.34	1197.76	1197.56	5	1197.55	8.52472	94	125	5980.72	0	C250H401N49O114Ct4Nf1	ADTHDEILEGLNFNLTEIPEAQIHEGFQELLR	A1TMTN14GlcNAc	7				0.994236	0.77443	1.15249	1.09824	1.02559						1.53408	1.29627	0.670161	0.951708	1.02814
SERPINA1_N107_N4H5F1S2	P01009	SERPINA1	107	N4H5F1S2	01Y41Y41M(31M)61M(21Y(31F)41L32S)61Y41L32S	P01009_ADTHDEILEGLNFNLTEIPEAQIHEGFQELLR_A1TMTN14GlcNAc_107_N4H5F1S2_01Y41Y41M(31M)61M(21Y(31F)41L32S)61Y41L32S	51107	107.51	1255.77	1255.77	5	1255.77	2.80476	94	125	6271.82	2	C261H418N50O122Ct4Nf1	ADTHDEILEGLNFNLTEIPEAQIHEGFQELLR	A1TMTN14GlcNAc	25		1.26273	1.4852		1.48146	0.891336			1.34688		0.404127	1.0358	1.43071	2.28951	1.55972
SERPINA1_N107_N4H5F2S1	P01009	SERPINA1	107	N4H5F2S1	01Y41Y41M(31M)61M(21Y(31F)41L32S)61Y(31F)41L	P01009_ADTHDEILEGLNFNLTEIPEAQIHEGFQELLR_A1TMTN14GlcNAc_107_N4H5F2S1_01Y41Y41M(31M)61M(21Y(31F)41L32S)61Y(31F)41L	51191	107.68	1532.95	1533.2	4	1533.2	0.927093	94	125	6126.78	0	C256H411N49O118Ct4Nf1	ADTHDEILEGLNFNLTEIPEAQIHEGFQELLR	A1TMTN14GlcNAc	30		1.04022							1.60124	0.539728	0.474698	0.802018							1.51706	0.610968
SERPINA1_N107_N4H6F1S1	P01009	SERPINA1	107	N4H6F1S1	01Y41Y41M(31M(21Y(31F)41L32S)41Y41L)61M61M	P01009_ADTHDEILEGLNFNLTEIPEAQIHEGFQELLR_A1TMTN14GlcNAc_107_N4H6F1S1_01Y41Y41M(31M(21Y(31F)41L32S)41Y41L)61M61M	51168	107.63	1230.17	1229.97	5	1229.96	7.76519	94	125	6142.78	0	C256H411N49O119Ct4Nf1	ADTHDEILEGLNFNLTEIPEAQIHEGFQELLR	A1TMTN14GlcNAc	24	0.985101	1.27509	1.29448		1.05664	0.68641	0.684791		1.82126	0.717839	1.03128	1.47121	1.40316	0.896497	0.992717	1.84625	0.608124	1.33223
SERPINA1_N107_N5H6F0S3	P01009	SERPINA1	107	N5H6F0S3	01Y41Y41M(31M41Y41L32S)61M(21Y41L32S)61Y41L32S	P01009_ADTHDEILEGLNFNLTEIPEAQIHEGFQELLR_A1TMTN14GlcNAc_107_N5H6F0S3_01Y41Y41M(31M41Y41L32S)61M(21Y41L32S)61Y41L32S	51666	108.44	1358.01	1357.81	5	1357.8	4.20233	94	125	6781.99	0	C280H448N52O136Ct4Nf1	ADTHDEILEGLNFNLTEIPEAQIHEGFQELLR	A1TMTN14GlcNAc	24							0.838752	1.67159
SERPINA1_N107_N5H6F2S2	P01009	SERPINA1	107	N5H6F2S2	01Y41Y41M(31M41Y41L)61M(21Y(31F)41L32S)61Y(31F)41L32S	P01009_ADTHDEILEGLNFNLTEIPEAQIHEGFQELLR_A1TMTN14GlcNAc_107_N5H6F2S2_01Y41Y41M(31M41Y41L)61M(21Y(31F)41L32S)61Y(31F)41L32S	51594	108.5	1358.01	1358.01	5	1358.01	3.94496	94	125	6783.01	0	C281H451N51O136Ct4Nf1	ADTHDEILEGLNFNLTEIPEAQIHEGFQELLR	A1TMTN14GlcNAc	23		2.39002			1.06634		0.838752	1.67159	2.14862	0.818682	1.54336		1.12994	1.67541	0.739693				3.32244	1.53024
SERPINA1_N107_N5H6F3S2	P01009	SERPINA1	107	N5H6F3S2	01Y(61F)41Y41M(31M41Y41L)61M(21Y(31F)41L32S)61Y(31F)41L32S	P01009_ADTHDEILEGLNFNLTEIPEAQIHEGFQELLR_A1TMTN14GlcNAc_107_N5H6F3S2_01Y(61F)41Y41M(31M41Y41L)61M(21Y(31F)41L32S)61Y(31F)41L32S	51614	108.55	1387.22	1387.22	5	1387.22	0.313819	94	125	6929.07	1	C287H461N51O140Ct4Nf1	ADTHDEILEGLNFNLTEIPEAQIHEGFQELLR	A1TMTN14GlcNAc	22		2.3619							2.02367		0.954184	1.00884								1.46311
SERPINA1_N271_N2H12F0S0	P01009	SERPINA1	271	N2H12F0S0	01Y41Y41M(31M21M21M31G31G21G)61M(31M21M)61M21M	P01009_YLGNATAIFFLPDEGK_Y1TMTN4GlcNAcK16TMT_271_N2H12F0S0_01Y41Y41M(31M21M21M31G31G21G)61M(31M21M)61M21M	49879	105.01	914.418	914.215	5	914.209	5.93378	268	283	4565.01	4	C187H309N22O98Ct8Nf2	YLGNATAIFFLPDEGK	Y1TMTN4GlcNAcK16TMT	14	1.1012	1.1715								0.844254	0.965885									1.00814
SERPINA1_N271_N2H8F0S0	P01009	SERPINA1	271	N2H8F0S0	01Y41Y41M(31M21M)61M(31M21M)61M21M	P01009_YLGNATAIFFLPDEGK_Y1TMTN4GlcNAcK16TMT_271_N2H8F0S0_01Y41Y41M(31M21M)61M(31M21M)61M21M	45114	95.24	1306.61	1306.95	3	1306.94	7.76183	268	283	3916.8	1	C163H269N22O78Ct8Nf2	YLGNATAIFFLPDEGK	Y1TMTN4GlcNAcK16TMT	20	1.93792	0.61278	2.77787	0.804787	0.93385	1.14639			0.678518	0.909623	0.512415	0.691611	0.792131	0.799554	0.687935	0.465858			0.511822	0.416134
SERPINA1_N271_N3H3F0S0	P01009	SERPINA1	271	N3H3F0S0	01Y41Y41M(31M)(41Y)61M	P01009_YLGNATAIFFLPDEGK_Y1TMTN4GlcNAcK16TMT_271_N3H3F0S0_01Y41Y41M(31M)(41Y)61M	48757	102.71	1104.22	1104.22	3	1104.21	8.3133	268	283	3309.62	0	C141H232N23O58Ct8Nf2	YLGNATAIFFLPDEGK	Y1TMTN4GlcNAcK16TMT	28	0.414651	1.52016	1.11799	0.685065	0.905687	0.630387			1.38085	0.643274	0.880423	0.817613	1.2346	2.11397	1.55719	0.527365			1.15368	1.02322
SERPINA1_N271_N3H3F2S0	P01009	SERPINA1	271	N3H3F2S0	01Y(61F)41Y41M(31M)61M61Y31F	P01009_YLGNATAIFFLPDEGK_Y1TMTN4GlcNAcK16TMT_271_N3H3F2S0_01Y(61F)41Y41M(31M)61M61Y31F	48810	102.82	901.436	901.436	4	901.439	-3.40006	268	283	3601.73	1	C153H252N23O66Ct8Nf2	YLGNATAIFFLPDEGK	Y1TMTN4GlcNAcK16TMT	16	1.00667	1.35719	1.17323	0.468275	0.994614	0.486362	0.865196	0.715237	1.36292	0.805924	0.986045	0.701239	1.3595	2.01361	1.51624	0.654826	1.0034	0.96136	1.48513	0.832628
SERPINA1_N271_N3H4F0S0	P01009	SERPINA1	271	N3H4F0S0	01Y41Y41M(31M)(41Y)61M61M	P01009_YLGNATAIFFLPDEGK_Y1TMTN4GlcNAcK16TMT_271_N3H4F0S0_01Y41Y41M(31M)(41Y)61M61M	48759	102.71	869.18	868.926	4	868.923	3.08	268	283	3471.67	0	C147H242N23O63Ct8Nf2	YLGNATAIFFLPDEGK	Y1TMTN4GlcNAcK16TMT	21	0.554973	1.51743							1.20307	0.726298	0.856192	0.911044							1.17987	1.14872
SERPINA1_N271_N3H4F0S0	P01009	SERPINA1	271	N3H4F0S0	01Y41Y41M(31M)61M61Y41L	P01009_YLGNATAIFFLPDEGK_Y1TMTN4GlcNAcK16TMT_271_N3H4F0S0_01Y41Y41M(31M)61M61Y41L	49873	105	1158.24	1158.24	3	1158.23	5.89385	268	283	3471.67	2	C147H242N23O63Ct8Nf2	YLGNATAIFFLPDEGK	Y1TMTN4GlcNAcK16TMT	30	0.390476	1.88898	0.952908	0.571398	0.744465	0.423091	0.823687	0.830688	1.32454	0.694881	0.832543	0.819405	1.25662	1.86331	1.34725	0.617933	0.970069	0.989833	1.16246	1.09198
SERPINA1_N271_N3H4F0S1	P01009	SERPINA1	271	N3H4F0S1	01Y41Y41M(31M)61M61Y41L32S	P01009_YLGNATAIFFLPDEGK_Y1TMTN4GlcNAcK16TMT_271_N3H4F0S1_01Y41Y41M(31M)61M61Y41L32S	49911	105.07	1882.88	1882.88	2	1882.89	-1.754	268	283	3762.77	16	C158H259N24O71Ct8Nf2	YLGNATAIFFLPDEGK	Y1TMTN4GlcNAcK16TMT	31	0.270521	2.0255	0.870655	0.699128	0.775475	0.561079	0.816913	0.790809	1.41839	0.671267	0.7635	0.744362	1.28175	1.93004	1.52506	0.661813	0.913776	0.925436	1.13754	1.04568
SERPINA1_N271_N3H4F2S0	P01009	SERPINA1	271	N3H4F2S0	01Y41Y41M(31M)61M21Y(31F)41L21F	P01009_YLGNATAIFFLPDEGK_Y1TMTN4GlcNAcK16TMT_271_N3H4F2S0_01Y41Y41M(31M)61M21Y(31F)41L21F	50013	105.27	1255.6	1255.94	3	1255.93	2.25086	268	283	3763.79	1	C159H262N23O71Ct8Nf2	YLGNATAIFFLPDEGK	Y1TMTN4GlcNAcK16TMT	28	0.415411	2.11983					0.734192	0.656142	1.29796	0.726125	0.862436	1.59726					0.976513	0.928703	1.3146	1.2323
SERPINA1_N271_N3H5F0S1	P01009	SERPINA1	271	N3H5F0S1	01Y41Y41M(31M41Y41L32S)61M61M	P01009_YLGNATAIFFLPDEGK_Y1TMTN4GlcNAcK16TMT_271_N3H5F0S1_01Y41Y41M(31M41Y41L32S)61M61M	49032	103.27	982.466	982.466	4	982.461	5.55611	268	283	3924.82	18	C164H269N24O76Ct8Nf2	YLGNATAIFFLPDEGK	Y1TMTN4GlcNAcK16TMT	23	0.964578	1.69256	1.35901	0.830635	0.787577	0.77106			1.13843	0.739421	0.869569	1.25023	1.086	2.1162	1.36817	0.69082			1.55282	0.882765
SERPINA1_N271_N3H5F2S0	P01009	SERPINA1	271	N3H5F2S0	01Y41Y41M(31M21Y(31F)41L21F)61M61M	P01009_YLGNATAIFFLPDEGK_Y1TMTN4GlcNAcK16TMT_271_N3H5F2S0_01Y41Y41M(31M21Y(31F)41L21F)61M61M	49033	103.29	982.461	982.713	4	982.716	-2.68547	268	283	3925.84	1	C165H272N23O76Ct8Nf2	YLGNATAIFFLPDEGK	Y1TMTN4GlcNAcK16TMT	22			1.35901	0.830635	0.787577	0.77106							1.086	2.1162	1.36817	0.69082
SERPINA1_N271_N4H5F0S0	P01009	SERPINA1	271	N4H5F0S0	01Y41Y41M(31M(21Y41L)41Y)61M61M	P01009_YLGNATAIFFLPDEGK_Y1TMTN4GlcNAcK16TMT_271_N4H5F0S0_01Y41Y41M(31M(21Y41L)41Y)61M61M	45185	95.39	960.466	960.466	4	960.457	8.9084	268	283	3836.8	4	C161H265N24O73Ct8Nf2	YLGNATAIFFLPDEGK	Y1TMTN4GlcNAcK16TMT	23	1.09335	1.4789	0.924399	0.645592	0.754524	0.503045	0.821328	1.16748	1.08326	0.770637	0.721246	0.870761	1.07596	2.11532	1.48905	0.529877	0.87508	0.959247	1.37459	0.912547
SERPINA1_N271_N4H5F0S1	P01009	SERPINA1	271	N4H5F0S1	01Y41Y41M(31M(21Y41L32S)41Y)61M61M	P01009_YLGNATAIFFLPDEGK_Y1TMTN4GlcNAcK16TMT_271_N4H5F0S1_01Y41Y41M(31M(21Y41L32S)41Y)61M61M	49867	104.98	826.791	826.789	5	826.786	3.58807	268	283	4127.9	4	C172H282N25O81Ct8Nf2	YLGNATAIFFLPDEGK	Y1TMTN4GlcNAcK16TMT	23	0.582362	1.76557	0.924349	0.80897	1.24396	0.520024			1.35586	0.649906	0.764193	0.759923	1.69503	2.1083	1.44959	0.523858			0.966548	1.01165
SERPINA1_N271_N4H5F0S1	P01009	SERPINA1	271	N4H5F0S1	01Y41Y41M(31M)61M(21Y41L32S)61Y41L	P01009_YLGNATAIFFLPDEGK_Y1TMTN4GlcNAcK16TMT_271_N4H5F0S1_01Y41Y41M(31M)61M(21Y41L32S)61Y41L	49089	103.39	1033.24	1033.24	4	1033.23	7.10507	268	283	4127.9	0	C172H282N25O81Ct8Nf2	YLGNATAIFFLPDEGK	Y1TMTN4GlcNAcK16TMT	30	0.342322	2.22295	1.21601	0.597788	1.04738	0.61481	0.709771	0.743244	1.24614	0.7195	0.816971	0.818825	1.50305	2.35829	1.80969	0.575232	1.13951	0.992252	1.12352	1.0256
SERPINA1_N271_N4H5F0S2	P01009	SERPINA1	271	N4H5F0S2	01Y41Y41M(31M)61M(21Y41L32S)61Y41L32S	P01009_YLGNATAIFFLPDEGK_Y1TMTN4GlcNAcK16TMT_271_N4H5F0S2_01Y41Y41M(31M)61M(21Y41L32S)61Y41L32S	50055	105.35	1106.01	1106.02	4	1106	9.56848	268	283	4418.99	0	C183H299N26O89Ct8Nf2	YLGNATAIFFLPDEGK	Y1TMTN4GlcNAcK16TMT	29	0.496988	2.17014	0.639834	0.311568	0.416491	0.562932	0.953207	0.875151	1.68361	0.752324	0.852152	0.886212	0.96549	0.827633	0.820398	0.93852	1.43794	1.12932	1.14826	1.29108
SERPINA1_N271_N4H5F1S1	P01009	SERPINA1	271	N4H5F1S1	01Y41Y41M(31M(21Y41L32S)41Y31F)61M61M	P01009_YLGNATAIFFLPDEGK_Y1TMTN4GlcNAcK16TMT_271_N4H5F1S1_01Y41Y41M(31M(21Y41L32S)41Y31F)61M61M	49002	103.22	1069.5	1069.76	4	1069.75	15.5765	268	283	4273.96	2	C178H292N25O85Ct8Nf2	YLGNATAIFFLPDEGK	Y1TMTN4GlcNAcK16TMT	23			0.880932	0.743354	0.902993	0.596835							1.25173	1.62189	1.52928	0.726392
SERPINA1_N271_N4H5F1S1	P01009	SERPINA1	271	N4H5F1S1	01Y41Y41M(31M)61M(21Y(31F)41L32S)61Y41L	P01009_YLGNATAIFFLPDEGK_Y1TMTN4GlcNAcK16TMT_271_N4H5F1S1_01Y41Y41M(31M)61M(21Y(31F)41L32S)61Y41L	48587	102.36	1069.75	1069.75	4	1069.75	7.47458	268	283	4273.96	0	C178H292N25O85Ct8Nf2	YLGNATAIFFLPDEGK	Y1TMTN4GlcNAcK16TMT	27	0.689074	1.43813	0.928933	1.28215	1.309	0.467386	0.623927	0.906496	1.32606	0.677887	0.839662	0.820486	1.29516	2.79421	2.07468	0.341956	0.681651	0.943405	1.54703	0.953616
SERPINA1_N271_N4H5F1S2	P01009	SERPINA1	271	N4H5F1S2	01Y(61F)41Y41M(31M41Y41L32S)61M61Y41L32S	P01009_YLGNATAIFFLPDEGK_Y1TMTN4GlcNAcK16TMT_271_N4H5F1S2_01Y(61F)41Y41M(31M41Y41L32S)61M61Y41L32S	49973	105.19	1142.27	1142.53	4	1142.52	5.24147	268	283	4565.05	0	C189H309N26O93Ct8Nf2	YLGNATAIFFLPDEGK	Y1TMTN4GlcNAcK16TMT	28	0.333703	1.99153	0.995827	0.620825	0.996548	0.444564	1.04934	0.992425	1.19396	0.520176	0.495359	1.02917	1.04339	1.7802	1.45995	0.711285	1.27346	1.00879	1.06545	0.625997
SERPINA1_N271_N4H5F2S1	P01009	SERPINA1	271	N4H5F2S1	01Y41Y41M(31M)61M(21Y(31F)41L32S)61Y(31F)41L	P01009_YLGNATAIFFLPDEGK_Y1TMTN4GlcNAcK16TMT_271_N4H5F2S1_01Y41Y41M(31M)61M(21Y(31F)41L32S)61Y(31F)41L	55544	118.62	1106.01	1106.26	4	1106.26	4.28866	268	283	4420.01	0	C184H302N25O89Ct8Nf2	YLGNATAIFFLPDEGK	Y1TMTN4GlcNAcK16TMT	7							0.583039	1.21661									1.02312	0.581377
SERPINA1_N271_N4H5F4S0	P01009	SERPINA1	271	N4H5F4S0	01Y(61F)41Y41M(31M(21Y(31F)41L21F)41Y31F)61M61M	P01009_YLGNATAIFFLPDEGK_Y1TMTN4GlcNAcK16TMT_271_N4H5F4S0_01Y(61F)41Y41M(31M(21Y(31F)41L21F)41Y31F)61M61M	48549	102.3	1106.27	1106.52	4	1106.51	0.776375	268	283	4421.03	6	C185H305N24O89Ct8Nf2	YLGNATAIFFLPDEGK	Y1TMTN4GlcNAcK16TMT	21			0.725787	0.746216	0.934869	0.667269							1.06203	1.13266	1.11086	0.946549
SERPINA1_N271_N4H6F0S1	P01009	SERPINA1	271	N4H6F0S1	01Y41Y41M(31M(21Y41L32S)41Y41L)61M61M	P01009_YLGNATAIFFLPDEGK_Y1TMTN4GlcNAcK16TMT_271_N4H6F0S1_01Y41Y41M(31M(21Y41L32S)41Y41L)61M61M	48570	102.33	1430.99	1431.33	3	1431.32	8.09502	268	283	4289.95	5	C178H292N25O86Ct8Nf2	YLGNATAIFFLPDEGK	Y1TMTN4GlcNAcK16TMT	22	0.649086	1.33157	0.891782	0.965149	0.947504	0.486821			1.59103	0.685494	0.776627	0.921961	1.12359	2.59124	1.58081	0.587775			1.40907	1.02564
SERPINA1_N271_N4H6F0S2	P01009	SERPINA1	271	N4H6F0S2	01Y41Y41M(31M(21Y41L32S)41Y41L32S)61M61M	P01009_YLGNATAIFFLPDEGK_Y1TMTN4GlcNAcK16TMT_271_N4H6F0S2_01Y41Y41M(31M(21Y41L32S)41Y41L32S)61M61M	49846	104.94	1528.36	1528.36	3	1528.35	2.26206	268	283	4581.05	0	C189H309N26O94Ct8Nf2	YLGNATAIFFLPDEGK	Y1TMTN4GlcNAcK16TMT	24	0.448066	2.00443	0.907788	0.629355	0.880315	0.602399	0.959187	0.501806	2.051	0.885851	0.781964	1.06443	1.64416	2.14968	1.47599	0.476271	1.25256	0.692747	2.22561	1.34989
SERPINA1_N271_N4H6F1S0	P01009	SERPINA1	271	N4H6F1S0	01Y(61F)41Y41M(31M(21Y41L)41Y41L)61M61M	P01009_YLGNATAIFFLPDEGK_Y1TMTN4GlcNAcK16TMT_271_N4H6F1S0_01Y(61F)41Y41M(31M(21Y41L)41Y41L)61M61M	48751	102.7	830.396	830.198	5	830.189	9.97941	268	283	4144.91	1	C173H285N24O82Ct8Nf2	YLGNATAIFFLPDEGK	Y1TMTN4GlcNAcK16TMT	19	0.71491	1.77215							1.31894	0.677202	0.843952	0.873757							1.37898	0.981422
SERPINA1_N271_N4H6F1S0	P01009	SERPINA1	271	N4H6F1S0	01Y41Y41M(31M(21Y(31F)41L)41Y41L)61M61M	P01009_YLGNATAIFFLPDEGK_Y1TMTN4GlcNAcK16TMT_271_N4H6F1S0_01Y41Y41M(31M(21Y(31F)41L)41Y41L)61M61M	48713	102.62	1037.24	1037.5	4	1037.48	10.3214	268	283	4144.91	0	C173H285N24O82Ct8Nf2	YLGNATAIFFLPDEGK	Y1TMTN4GlcNAcK16TMT	28	0.594857	1.74956	0.998961	0.786748	0.860729	0.55839	0.837665	0.742575	1.28284	0.838713	0.801589	0.875423	1.35723	1.59998	1.23428	0.701308	1.00473	1.06764	1.17726	1.13537
SERPINA1_N271_N4H6F1S0	P01009	SERPINA1	271	N4H6F1S0	01Y41Y41M(31M41Y(31F)41L31Y)61M(31M)61M	P01009_YLGNATAIFFLPDEGK_Y1TMTN4GlcNAcK16TMT_271_N4H6F1S0_01Y41Y41M(31M41Y(31F)41L31Y)61M(31M)61M	48717	102.63	1382.66	1382.99	3	1382.98	9.17877	268	283	4144.91	0	C173H285N24O82Ct8Nf2	YLGNATAIFFLPDEGK	Y1TMTN4GlcNAcK16TMT	25	0.624575	1.73477							1.40847	0.581891	0.988799	0.850605							1.28925	1.2809
SERPINA1_N271_N4H6F1S1	P01009	SERPINA1	271	N4H6F1S1	01Y(61F)41Y41M(31M(21Y41L32S)41Y41L)61M61M	P01009_YLGNATAIFFLPDEGK_Y1TMTN4GlcNAcK16TMT_271_N4H6F1S1_01Y(61F)41Y41M(31M(21Y41L32S)41Y41L)61M61M	41925	88.71	888.221	888.413	5	888.408	5.71826	268	283	4436.01	0	C184H302N25O90Ct8Nf2	YLGNATAIFFLPDEGK	Y1TMTN4GlcNAcK16TMT	15	2.25525	2.42024					0.778605	0.853674	2.08683	1.47594	1.35019						1.01118	1.11132	2.95246	1.84154
SERPINA1_N271_N4H6F1S1	P01009	SERPINA1	271	N4H6F1S1	01Y41Y41M(31M(21Y(31F)41L32S)41Y41L)61M61M	P01009_YLGNATAIFFLPDEGK_Y1TMTN4GlcNAcK16TMT_271_N4H6F1S1_01Y41Y41M(31M(21Y(31F)41L32S)41Y41L)61M61M	49849	104.95	1480.02	1480.02	3	1480.01	6.05415	268	283	4436.01	0	C184H302N25O90Ct8Nf2	YLGNATAIFFLPDEGK	Y1TMTN4GlcNAcK16TMT	30	0.460963	2.12922	0.846387	0.387231	0.736595	0.388157	1.04664	0.68364	1.35638	0.739751	0.98712	1.03173	1.26255	1.76259	1.44196	0.653503	1.42296	1.18284	1.07776	1.40836
SERPINA1_N271_N4H6F1S1	P01009	SERPINA1	271	N4H6F1S1	01Y41Y41M(31M(21Y41L32S)41Y31F)61M(31M)61M	P01009_YLGNATAIFFLPDEGK_Y1TMTN4GlcNAcK16TMT_271_N4H6F1S1_01Y41Y41M(31M(21Y41L32S)41Y31F)61M(31M)61M	41879	88.62	1110.03	1110.26	4	1110.26	0.141401	268	283	4436.01	2	C184H302N25O90Ct8Nf2	YLGNATAIFFLPDEGK	Y1TMTN4GlcNAcK16TMT	20	1.54402	1.69064	0.733517	0.414549	0.872117	0.412015			1.93294	1.51994	0.920952	1.4069	1.14675	1.96118	1.71521	0.492965			1.83516	1.80388
SERPINA1_N271_N4H6F2S0	P01009	SERPINA1	271	N4H6F2S0	01Y41Y41M(31M(21Y(31F)41L)41Y(31F)41L)61M61M	P01009_YLGNATAIFFLPDEGK_Y1TMTN4GlcNAcK16TMT_271_N4H6F2S0_01Y41Y41M(31M(21Y(31F)41L)41Y(31F)41L)61M61M	48709	102.63	1073.76	1074.01	4	1074	8.76157	268	283	4290.97	0	C179H295N24O86Ct8Nf2	YLGNATAIFFLPDEGK	Y1TMTN4GlcNAcK16TMT	27			0.891782	0.965149	0.947504	0.486821							1.12359	2.59124	1.58081	0.587775
SERPINA1_N271_N4H6F2S1	P01009	SERPINA1	271	N4H6F2S1	01Y41Y41M(31M(21Y(31F)41L32S)41Y(31F)41L)61M61M	P01009_YLGNATAIFFLPDEGK_Y1TMTN4GlcNAcK16TMT_271_N4H6F2S1_01Y41Y41M(31M(21Y(31F)41L32S)41Y(31F)41L)61M61M	49846	104.94	1528.36	1528.7	3	1528.69	0.62976	268	283	4582.07	0	C190H312N25O94Ct8Nf2	YLGNATAIFFLPDEGK	Y1TMTN4GlcNAcK16TMT	24	0.448066	2.00443	0.907788	0.629355	0.880315	0.602399	0.959187	0.501806	2.051	0.885851	0.781964	1.06443	1.64416	2.14968	1.47599	0.476271	1.25256	0.692747	2.22561	1.34989
SERPINA1_N271_N4H6F2S1	P01009	SERPINA1	271	N4H6F2S1	01Y41Y41M(31M(21Y(31F)41L32S)41Y31F)61M(31M)61M	P01009_YLGNATAIFFLPDEGK_Y1TMTN4GlcNAcK16TMT_271_N4H6F2S1_01Y41Y41M(31M(21Y(31F)41L32S)41Y31F)61M(31M)61M	49998	105.24	917.827	917.626	5	917.62	6.82494	268	283	4582.07	0	C190H312N25O94Ct8Nf2	YLGNATAIFFLPDEGK	Y1TMTN4GlcNAcK16TMT	13		1.9518							1.39722	0.775152	1.2059	1.2574
SERPINA1_N271_N4H6F3S0	P01009	SERPINA1	271	N4H6F3S0	01Y41Y41M(31M(21Y(31F)41L21F)41Y(31F)41L)61M61M	P01009_YLGNATAIFFLPDEGK_Y1TMTN4GlcNAcK16TMT_271_N4H6F3S0_01Y41Y41M(31M(21Y(31F)41L21F)41Y(31F)41L)61M61M	49847	104.94	888.414	888.617	5	888.612	4.56792	268	283	4437.03	0	C185H305N24O90Ct8Nf2	YLGNATAIFFLPDEGK	Y1TMTN4GlcNAcK16TMT	26	0.482404	1.99992							1.46097	0.6635	0.663709	0.987749							1.18648	1.24796
SERPINA1_N271_N4H6F4S0	P01009	SERPINA1	271	N4H6F4S0	01Y(61F)41Y41M(31M(21Y(31F)41L21F)41Y(31F)41L)61M61M	P01009_YLGNATAIFFLPDEGK_Y1TMTN4GlcNAcK16TMT_271_N4H6F4S0_01Y(61F)41Y41M(31M(21Y(31F)41L21F)41Y(31F)41L)61M61M	48530	102.26	1146.78	1147.04	4	1147.03	11.2618	268	283	4583.09	0	C191H315N24O94Ct8Nf2	YLGNATAIFFLPDEGK	Y1TMTN4GlcNAcK16TMT	12			1.43451	0.928011	1.05295	0.797327							1.42047	1.49069	1.10566	0.727636
SERPINA1_N271_N4H7F0S0	P01009	SERPINA1	271	N4H7F0S0	01Y41Y41M(31M(21Y41L)41Y41L)61M(31M)61M	P01009_YLGNATAIFFLPDEGK_Y1TMTN4GlcNAcK16TMT_271_N4H7F0S0_01Y41Y41M(31M(21Y41L)41Y41L)61M(31M)61M	48816	102.83	1041.49	1041.5	4	1041.48	14.4333	268	283	4160.91	0	C173H285N24O83Ct8Nf2	YLGNATAIFFLPDEGK	Y1TMTN4GlcNAcK16TMT	14	0.843729	1.1605							1.26034	0.753148	0.837494	1.16144							1.62347	1.03177
SERPINA1_N271_N4H7F1S1	P01009	SERPINA1	271	N4H7F1S1	01Y41Y41M(31M(21Y41L32S)41Y(31F)41L)61M(31M)61M	P01009_YLGNATAIFFLPDEGK_Y1TMTN4GlcNAcK16TMT_271_N4H7F1S1_01Y41Y41M(31M(21Y41L32S)41Y(31F)41L)61M(31M)61M	49770	104.8	1150.79	1150.79	4	1150.77	11.9932	268	283	4598.06	1	C190H312N25O95Ct8Nf2	YLGNATAIFFLPDEGK	Y1TMTN4GlcNAcK16TMT	18			1.06226	0.698043	0.748793	0.64835							1.13648	1.90618	1.14011	0.714375
SERPINA1_N271_N5H4F4S0	P01009	SERPINA1	271	N5H4F4S0	01Y(61F)41Y41M(31M41Y)61M(21Y(31F)41L21F)61Y31F	P01009_YLGNATAIFFLPDEGK_Y1TMTN4GlcNAcK16TMT_271_N5H4F4S0_01Y(61F)41Y41M(31M41Y)61M(21Y(31F)41L21F)61Y31F	50006	105.25	1117	1116.76	4	1116.77	-13.0421	268	283	4462.06	1	C187H308N25O89Ct8Nf2	YLGNATAIFFLPDEGK	Y1TMTN4GlcNAcK16TMT	15	0.360449	1.85408							1.39434	0.610616	1.11269	0.929698							1.80687	1.16757
SERPINA1_N271_N5H5F1S1	P01009	SERPINA1	271	N5H5F1S1	01Y(61F)41Y41M(31M41Y)61M(21Y41L32S)61Y41L	P01009_YLGNATAIFFLPDEGK_Y1TMTN4GlcNAcK16TMT_271_N5H5F1S1_01Y(61F)41Y41M(31M41Y)61M(21Y41L32S)61Y41L	48629	102.45	1120.52	1120.52	4	1120.52	8.49003	268	283	4477.04	0	C186H305N26O90Ct8Nf2	YLGNATAIFFLPDEGK	Y1TMTN4GlcNAcK16TMT	22	2.24021	0.907078							2.83057	1.27219	0.70056	0.575392							1.39757	0.753369
SERPINA1_N271_N5H5F1S1	P01009	SERPINA1	271	N5H5F1S1	01Y41Y41M(31M41Y31F)61M(21Y41L32S)61Y41L	P01009_YLGNATAIFFLPDEGK_Y1TMTN4GlcNAcK16TMT_271_N5H5F1S1_01Y41Y41M(31M41Y31F)61M(21Y41L32S)61Y41L	45035	95.09	1120.53	1120.53	4	1120.52	16.007	268	283	4477.04	0	C186H305N26O90Ct8Nf2	YLGNATAIFFLPDEGK	Y1TMTN4GlcNAcK16TMT	14			1.01928	0.898879	1.01029	0.614246							1.4175	0.870631	0.839541	0.677978
SERPINA1_N271_N5H5F1S2	P01009	SERPINA1	271	N5H5F1S2	01Y41Y41M(31M41Y)61M(21Y(31F)41L32S)61Y41L32S	P01009_YLGNATAIFFLPDEGK_Y1TMTN4GlcNAcK16TMT_271_N5H5F1S2_01Y41Y41M(31M41Y)61M(21Y(31F)41L32S)61Y41L32S	49848	104.95	1193.3	1193.3	4	1193.29	6.29	268	283	4768.13	0	C197H322N27O98Ct8Nf2	YLGNATAIFFLPDEGK	Y1TMTN4GlcNAcK16TMT	24	3.68927	0.939921	0.683074	0.427758	0.998939	0.398946	2.84494	0.51633	1.10217	2.71258	0.805291	0.623769	0.724639	0.915705	0.511245	0.747006	1.09529	0.66084	1.38185	0.51163
SERPINA1_N271_N5H5F4S0	P01009	SERPINA1	271	N5H5F4S0	01Y41Y41M(31M41Y31F)61M(21Y(31F)41L21F)61Y(31F)41L	P01009_YLGNATAIFFLPDEGK_Y1TMTN4GlcNAcK16TMT_271_N5H5F4S0_01Y41Y41M(31M41Y31F)61M(21Y(31F)41L21F)61Y(31F)41L	44558	94.1	1157.55	1157.29	4	1157.28	5.2178	268	283	4624.11	0	C193H318N25O94Ct8Nf2	YLGNATAIFFLPDEGK	Y1TMTN4GlcNAcK16TMT	11	0.957397	0.835391							2.74518	1.16674	0.919269	0.825157							1.13184	0.977153
SERPINA1_N271_N5H6F0S2	P01009	SERPINA1	271	N5H6F0S2	01Y41Y41M(31M41Y41L)61M(21Y41L32S)61Y41L32S	P01009_YLGNATAIFFLPDEGK_Y1TMTN4GlcNAcK16TMT_271_N5H6F0S2_01Y41Y41M(31M41Y41L)61M(21Y41L32S)61Y41L32S	49744	104.73	1197.05	1197.3	4	1197.29	6.41379	268	283	4784.13	1	C197H322N27O99Ct8Nf2	YLGNATAIFFLPDEGK	Y1TMTN4GlcNAcK16TMT	23	0.593748	1.51577	0.881974	0.810553	0.810345	0.661452	1.55339	0.608361	1.62026	0.847145	1.12967	1.0242	0.945031	2.44873	1.27721	0.648197	1.72698	0.737612	1.50955	1.2494
SERPINA1_N271_N5H6F0S3	P01009	SERPINA1	271	N5H6F0S3	01Y41Y41M(31M41Y41L32S)61M(21Y41L32S)61Y41L32S	P01009_YLGNATAIFFLPDEGK_Y1TMTN4GlcNAcK16TMT_271_N5H6F0S3_01Y41Y41M(31M41Y41L32S)61M(21Y41L32S)61Y41L32S	50583	106.44	1016.45	1016.26	5	1016.25	5.66474	268	283	5075.22	0	C208H339N28O107Ct8Nf2	YLGNATAIFFLPDEGK	Y1TMTN4GlcNAcK16TMT	19	0.510419	1.93139	1.03165	0.80797	0.794438	0.582855	2.10027	0.489505	0.794968	1.00258	1.25787	0.857576	1.61608	2.03617	1.44681	0.610809	2.45972	0.679512	1.19815	1.12401
SERPINA1_N271_N5H6F1S1	P01009	SERPINA1	271	N5H6F1S1	01Y41Y41M(31M41Y41L)61M(21Y(31F)41L32S)61Y41L	P01009_YLGNATAIFFLPDEGK_Y1TMTN4GlcNAcK16TMT_271_N5H6F1S1_01Y41Y41M(31M41Y41L)61M(21Y(31F)41L32S)61Y41L	48591	102.15	1161.3	1161.04	4	1161.03	12.692	268	283	4639.09	0	C192H315N26O95Ct8Nf2	YLGNATAIFFLPDEGK	Y1TMTN4GlcNAcK16TMT	12							1.29194	0.817011									1.23684	1.13891
SERPINA1_N271_N5H6F1S2	P01009	SERPINA1	271	N5H6F1S2	01Y41Y41M(31M(21Y(31F)41L32S)41Y41L32S)(41Y)61M61M	P01009_YLGNATAIFFLPDEGK_Y1TMTN4GlcNAcK16TMT_271_N5H6F1S2_01Y41Y41M(31M(21Y(31F)41L32S)41Y41L32S)(41Y)61M61M	49562	104.37	1233.78	1233.78	4	1233.8	-16.4959	268	283	4930.18	0	C203H332N27O103Ct8Nf2	YLGNATAIFFLPDEGK	Y1TMTN4GlcNAcK16TMT	17			0.910913	0.976795	0.786457	0.709374	1.01593	0.881043					0.775671	2.67469	1.28674	0.635259	1.13009	0.922433
SERPINA1_N271_N5H6F1S3	P01009	SERPINA1	271	N5H6F1S3	01Y41Y41M(31M(21Y(31F)41L32S)41Y41L32S)61M61Y41L32S	P01009_YLGNATAIFFLPDEGK_Y1TMTN4GlcNAcK16TMT_271_N5H6F1S3_01Y41Y41M(31M(21Y(31F)41L32S)41Y41L32S)61M61Y41L32S	50544	106.36	1306.33	1306.58	4	1306.58	5.49677	268	283	5221.28	1	C214H349N28O111Ct8Nf2	YLGNATAIFFLPDEGK	Y1TMTN4GlcNAcK16TMT	20	0.490824	2.37073	1.34477	0.618797	1.36281	0.817842	1.05152	0.881878	0.783207	0.782975	0.907022	1.17834	1.32385	1.80135	1.48101	0.589138	1.58299	1.048	1.11638	1.01644
SERPINA1_N271_N5H6F2S2	P01009	SERPINA1	271	N5H6F2S2	01Y41Y41M(31M41Y41L)61M(21Y(31F)41L32S)61Y(31F)41L32S	P01009_YLGNATAIFFLPDEGK_Y1TMTN4GlcNAcK16TMT_271_N5H6F2S2_01Y41Y41M(31M41Y41L)61M(21Y(31F)41L32S)61Y(31F)41L32S	50583	106.44	1016.45	1016.45	5	1016.45	-2.00515	268	283	5076.24	0	C209H342N27O107Ct8Nf2	YLGNATAIFFLPDEGK	Y1TMTN4GlcNAcK16TMT	19	0.510419	1.93139							0.794968	1.00258	1.25787	0.857576							1.19815	1.12401
SERPINA1_N271_N5H7F4S1	P01009	SERPINA1	271	N5H7F4S1	01Y(61F)41Y41M(31M(21Y(31F)41L31Y(31F)41L32S)41Y(31F)41L)61M61M	P01009_YLGNATAIFFLPDEGK_Y1TMTN4GlcNAcK16TMT_271_N5H7F4S1_01Y(61F)41Y41M(31M(21Y(31F)41L31Y(31F)41L32S)41Y(31F)41L)61M61M	50451	106.2	1311.34	1311.1	4	1311.09	7.87738	268	283	5239.32	5	C216H355N26O112Ct8Nf2	YLGNATAIFFLPDEGK	Y1TMTN4GlcNAcK16TMT	13			0.824967	0.445569	0.766039	1.13548							0.980617	1.18493	0.902875	0.535263
SERPINA1_N271_N6H3F3S0	P01009	SERPINA1	271	N6H3F3S0	01Y41Y41M(31M(21Y31F)41Y31F)61M(21Y31F)61Y	P01009_YLGNATAIFFLPDEGK_Y1TMTN4GlcNAcK16TMT_271_N6H3F3S0_01Y41Y41M(31M(21Y31F)41Y31F)61M(21Y31F)61Y	45204	95.43	872.625	872.625	5	872.613	14.6	268	283	4357.03	0	C183H301N26O85Ct8Nf2	YLGNATAIFFLPDEGK	Y1TMTN4GlcNAcK16TMT	17	0.457077	1.49302	1.30178	0.773379	0.888705	0.576448			1.62358	0.462781	0.714269	0.730702	1.10571	1.48582	1.17106	0.49087			1.13487	1.29437
SERPINA1_N271_N6H4F1S0	P01009	SERPINA1	271	N6H4F1S0	01Y41Y41M(31M41Y(31F)41L31Y)(41Y)61M61Y	P01009_YLGNATAIFFLPDEGK_Y1TMTN4GlcNAcK16TMT_271_N6H4F1S0_01Y41Y41M(31M41Y(31F)41L31Y)(41Y)61M61Y	49065	103.12	1058.24	1058	4	1058	4.50336	268	283	4226.97	0	C177H291N26O82Ct8Nf2	YLGNATAIFFLPDEGK	Y1TMTN4GlcNAcK16TMT	15							1.01749	0.866282									0.975043	0.876624
SERPINA1_N271_N6H4F1S1	P01009	SERPINA1	271	N6H4F1S1	01Y41Y41M(31M(21Y31F)41Y)(41Y)61M61Y41L32S	P01009_YLGNATAIFFLPDEGK_Y1TMTN4GlcNAcK16TMT_271_N6H4F1S1_01Y41Y41M(31M(21Y31F)41Y)(41Y)61M61Y41L32S	50074	105.39	904.609	904.818	5	904.819	-0.896014	268	283	4518.06	0	C188H308N27O90Ct8Nf2	YLGNATAIFFLPDEGK	Y1TMTN4GlcNAcK16TMT	18	0.690469	1.00043					0.77523	0.621475	0.912798	0.55622	1.1826	0.67622					1.0024	0.871445	1.56916	0.921131
SERPINA1_N271_N6H4F1S1	P01009	SERPINA1	271	N6H4F1S1	01Y41Y41M(31M(21Y31F)41Y)61M(21Y41L32S)61Y	P01009_YLGNATAIFFLPDEGK_Y1TMTN4GlcNAcK16TMT_271_N6H4F1S1_01Y41Y41M(31M(21Y31F)41Y)61M(21Y41L32S)61Y	50115	105.26	1507.68	1507.35	3	1507.36	-3.17478	268	283	4518.06	0	C188H308N27O90Ct8Nf2	YLGNATAIFFLPDEGK	Y1TMTN4GlcNAcK16TMT	20							1.07017	0.731625									1.05462	0.671277
SERPINA1_N271_N6H4F4S0	P01009	SERPINA1	271	N6H4F4S0	01Y(61F)41Y41M(31M41Y31F)61M(21Y(31F)41L31Y)61Y31F	P01009_YLGNATAIFFLPDEGK_Y1TMTN4GlcNAcK16TMT_271_N6H4F4S0_01Y(61F)41Y41M(31M41Y31F)61M(21Y(31F)41L31Y)61Y31F	50040	105.35	1167.54	1167.54	4	1167.54	-2.28747	268	283	4665.14	0	C195H321N26O94Ct8Nf2	YLGNATAIFFLPDEGK	Y1TMTN4GlcNAcK16TMT	15			1.12792	0.965853	1.08949	0.965921							0.886432	1.19979	1.0905	0.790537
SERPINA1_N271_N6H5F0S1	P01009	SERPINA1	271	N6H5F0S1	01Y41Y41M(31M(21Y41L)41Y)(41Y)61M61Y41L32S	P01009_YLGNATAIFFLPDEGK_Y1TMTN4GlcNAcK16TMT_271_N6H5F0S1_01Y41Y41M(31M(21Y41L)41Y)(41Y)61M61Y41L32S	50033	105.34	1135.02	1134.77	4	1134.77	1.721	268	283	4534.06	0	C188H308N27O91Ct8Nf2	YLGNATAIFFLPDEGK	Y1TMTN4GlcNAcK16TMT	18			1.48481	1.06138	1.20202	0.700572							2.06448	2.18268	1.78992	1.16961
SERPINA1_N271_N8H5F0S0	P01009	SERPINA1	271	N8H5F0S0	01Y41Y41M(31M41Y)(41Y)61M(21Y41L31Y)61Y41L31Y	P01009_YLGNATAIFFLPDEGK_Y1TMTN4GlcNAcK16TMT_271_N8H5F0S0_01Y41Y41M(31M41Y)(41Y)61M(21Y41L31Y)61Y41L31Y	48585	102.36	930.845	931.044	5	931.031	14.8197	268	283	4649.12	0	C193H317N28O93Ct8Nf2	YLGNATAIFFLPDEGK	Y1TMTN4GlcNAcK16TMT	26	0.485502	1.71979							1.94603	0.799002	0.85374	0.859164							1.54847	1.40818
SERPINA3_N127_N4H5F0S1	P01011	SERPINA3	127	N4H5F0S1	01Y41Y41M(31M)61M(21Y41L32S)61Y41L	P01011_TLNQSSDELQLSMGNAMFVK_T1TMTN3GlcNAcK20TMT_127_N4H5F0S1_01Y41Y41M(31M)61M(21Y41L32S)61Y41L	40418	85.62	1147.53	1147.53	4	1147.52	6.00184	125	144	4585.06	0	C182H313N32O90S2Ct8Nf2	TLNQSSDELQLSMGNAMFVK	T1TMTN3GlcNAcK20TMT	21	0.516353	1.50288	1.05144	1.0008	0.837796	0.958401			1.66533	0.562207	1.06709	1.4939	1.00238	1.90099	0.796588	0.551069			0.639856	0.689223
SERPINA3_N127_N4H5F0S2	P01011	SERPINA3	127	N4H5F0S2	01Y41Y41M(31M)61M(21Y41L32S)61Y41L32S	P01011_TLNQSSDELQLSMGNAMFVK_T1TMTN3GlcNAcK20TMT_127_N4H5F0S2_01Y41Y41M(31M)61M(21Y41L32S)61Y41L32S	43526	91.99	1220.29	1220.29	4	1220.3	-0.511627	125	144	4876.16	2	C193H330N33O98S2Ct8Nf2	TLNQSSDELQLSMGNAMFVK	T1TMTN3GlcNAcK20TMT	25	0.423818	1.77077		0.745369	0.663606	0.594256			1.33944	0.523293	0.665327	1.01381	0.852355	2.48005	1.42331	0.563355			1.02305	0.848482
SERPINA3_N127_N4H5F1S1	P01011	SERPINA3	127	N4H5F1S1	01Y41Y41M(31M)61M(21Y(31F)41L32S)61Y41L	P01011_TLNQSSDELQLSMGNAMFVK_T1TMTN3GlcNAcK20TMT_127_N4H5F1S1_01Y41Y41M(31M)61M(21Y(31F)41L32S)61Y41L	40503	85.83	1184.05	1184.05	4	1184.04	10.3863	125	144	4731.12	0	C188H323N32O94S2Ct8Nf2	TLNQSSDELQLSMGNAMFVK	T1TMTN3GlcNAcK20TMT	9			0.526416	1.15742	1.19464	1.30372							0.992456	2.1827	1.42464	0.610014
[truncated: 7,324 more rows]

## Sheet: Human N-glycome Database
Human N-glycome Database (6709 entries, retrosynthetic strategy)
01Y41Y41M(31M21M21M31G31G21G)61M(31M21M)61M21M
01Y41Y41M(31M21M)61M
01Y41Y41M(31M)61M(31M)61M
01Y(61F)41Y41M(31M)61M61Y31F
01Y41Y41M(31M(21Y41L31Y41L)41Y41L31Y)(41Y)61M(21Y41L31Y41V)61Y41L31Y41V
01Y41Y41M(31M(21Y41L31Y41V)41Y41L31Y41V)(41Y)61M(21Y41L31Y41V)61Y
[truncated: 6,703 more rows]
