# Supplementary material for: Comparative N-Glycoproteomics Reveals Subtype-Specific N-Glycosylation Signatures and Immune Associations in Cholangiocarcinoma
Source: Mol Cell Proteomics. 2025 Oct 7;24(11):101084. doi: 10.1016/j.mcpro.2025.101084 (PMC12615305; doi:10.1016/j.mcpro.2025.101084)
Supplement: Supplemental Table S3 [file mmc3.xlsx]

## Sheet: 6014 identified proteins
Proteins Identified in Our eCCA Cohort (n = 6,014)
Protein ID	Gene name	Unique peptides	Sequence coverage [%]	T1	T2	T3	T4	T5	T6	T7	T8	T9	T10	N1	N2	N3	N4	N5	N6	N7	N8	N9	N10
A0A075B6I0	IGLV8-61	2	13.1	-3.23919	-2.59367	-0.411466	0.252333	-1.16856	-0.208747	-0.10134	-1.83011	0.568919	-1.73786	0.12016	-2.66334	0.199183	1.26308	0.687011	0.374026	0.838068	-0.275039	1.64486	0.129498
A0A0B4J1U7	IGHV6-1	2	13.2	-2.07185	0.382352	-0.10398	0.646229	-0.799698	0.014767			0.0278092	0.536919	0.432153	0.0488527	0.302819	1.71939	0.808525	1.42273			0.583823	2.09654
A0A0B4J1Y8	IGLV9-49	3	16.3	-1.48578	0.148505	-1.07506	-0.934608	-1.05228	2.57753	-0.420428	-1.52503	1.4946	0.0885287	1.01698	-0.0624943	-0.558959	0.414587	0.583361	2.1913	-0.353114	0.013678	1.88596	1.48816
A0A0C4DH38	IGHV5-51	3	37.6	-0.6807	0.444645					0.902761	-2.15754	0.435619	-0.532067	1.60771	-1.91971					1.64607	0.480423	0.660712	0.351059
A0AV96	RBM47	12	21.9	0.558422	-0.604264	1.31619	0.743059	0.256105	0.702918	0.103119	1.1476	-1.03403	-0.286689	-1.2273	-1.35566	0.827524	-1.09261	-1.0505	-1.12979	-1.03344	-0.594386	-1.10867	-0.872492
A0AVT1	UBA6	28	28.5	-0.0285317	-0.102149	-0.181298	-0.155649	-0.0914954	-0.579867	0.243728	0.000507518	-0.572507	0.0712947	-0.192068	-0.442574	-0.173288	-0.295698	-0.525795	0.111066	-0.0310259	-0.122709	-0.417116	-0.365887
A0FGR8	ESYT2	21	25.6	-0.929248	-0.0103461	-0.0473931	0.425989	0.204657	-0.26078	0.107723	-0.325656	0.271582	-0.265149	-0.0247541	0.326342	0.189482	-0.127598	0.0711803	0.23781	-0.083371	0.125213	0.0275122	-0.292311
A0M8Q6	IGLC7	2	65.1	-1.18612	0.738039	-0.534462	-1.01047	-1.00846	1.40296			1.1152	0.573324	1.33585	0.156791	0.23557	0.232802	0.914106	2.7702			2.13602	2.36514
A0MZ66	KIAA1598	17	27.6	-0.286318	-0.549983	0.133117	-0.38708	-0.0959371	0.423983	-0.667602	-1.50275	-0.144613	0.339746	-0.3033	-0.0765838	-0.419748	-0.441705	-0.70006	-0.459624	-0.669342	-0.50656	-0.547826	-0.316177
A0PJW6	TMEM223	3	13.4	0.908712	-0.0713898					-0.61991	0.903883	-0.57851	-0.0214778	-0.32791	-0.487685					-0.326696	-0.649683	-0.277016	-0.247141
A1A4S6	ARHGAP10	6	8.1	-0.22187	0.413943	-0.244658	0.171476	0.148012	0.968223	0.164597	-0.188055	-0.282464	-0.120623	0.165914	0.389956	0.558324	-0.929396	0.64324	1.51391	-0.171208	-0.0387393	0.0196237	-0.101974
A1IGU5	ARHGEF37	6	9.2	-1.41126	0.219579					0.315003	-0.12804	0.551622	0.443817	0.475654	-0.0456066					-0.575893	0.695591	0.214131	-0.147913
A1L0T0	ILVBL	10	20.7	-0.0783937	0.0297473	0.11652	0.220513	0.105907	0.175461	-0.0647247	-0.573088	0.101517	0.141363	-0.318608	-0.0324697	0.51582	0.0465141	0.00129973	0.0917232	-0.164049	-0.419476	-0.0967835	-0.309735
A1L390	PLEKHG3	4	3.5	-0.285971	-1.23549					-0.0614897	0.329421	-0.401639	-0.657167	-1.08718	-1.0134					-0.548032	-0.596922	-0.846148	-1.82252
A1L4H1	SSC5D	11	11.3	-1.39926	0.0762817	-1.84415	0.000599914	-0.0377396	-1.02772	-0.641907	-1.37233	-0.617688	0.640266	1.78783	1.02555	-1.2565	2.07649	2.0244	-0.100628	0.578573	0.722301	-0.414832	0.522381
A1X283	SH3PXD2B	11	14.1	-0.767839	0.457212	-0.554114	0.190599	-0.0634736	-0.268241	0.437319	-1.02251	-0.792731	0.27633	0.143494	0.506576	-0.757435	-0.152851	0.667331	-0.480021	0.427868	0.137787	0.195373	0.570473
A2RRP1	NBAS	30	13.2	-0.268196	0.227396	0.0758904	0.60164	-0.363374	0.937323	0.338127	-0.737573	-0.139613	-0.304267	0.102781	0.217023	0.295819	-0.123106	-0.246743	0.467293	0.0585905	-0.200212	0.0785042	0.0456981
A2RTX5	TARSL2	5	9.2	-0.58044	0.0684224	0.00259487	1.12667	0.157315	1.10682	0.398954	0.807369	-1.35647	-0.050554	-0.11066	0.159916	0.151905	-0.204392	-0.610575	0.325899	0.00944476	-0.0400962	-0.407718	-0.50011
A2RUS2	DENND3	5	4.1	-0.228792	0.168567	-0.565373	0.752715	-0.686576	9.22471e-05	0.663346	-1.03703	0.715407	0.116288	-0.213216	0.566896	0.0671599	-0.340172	-0.202881	1.24011	0.404212	0.0942369	0.406066	0.104596
A3KMH1	VWA8	36	19.7	0.133159	-0.152417	0.422192	0.265701	-0.0621675	-0.0730236	-0.606783	-0.0703858	-0.791393	-0.192499	-0.0503042	-0.0623914	0.255151	-0.566898	-0.716158	-0.156883	-0.608766	-0.66711	0.104317	-0.528946
A3KN83	SBNO1	7	5.6	0.17547	-0.67991	0.947266	-0.426834	0.410415	-0.343382			-0.61793	-0.687765	-0.56538	-0.116609	-0.0726237	0.152963	-0.632738	0.100344			-0.752974	-1.00857
A4D1P6	WDR91	15	21.8	-0.848373	0.366877	-0.55296	0.658925	-0.55455	0.789672	0.376513	-1.20691	0.818018	0.274724	0.103981	0.519337	-0.254167	-0.00753834	-0.132954	-0.036986	0.250606	-0.218857	0.296877	0.0759528
A5PLN9	TRAPPC13	3	5.8	-0.219692	0.0145315	0.0220667	0.442872	0.0830502	0.402491	0.365301	0.0642702	-0.824341	0.0232786	-0.0626496	0.156473	0.322103	-0.0679929	-0.119338	0.291281	0.0603383	-0.0750603	0.295823	0.263322
A5YKK6	CNOT1	39	16.7	0.301924	-0.130784	0.384464	0.325436	-0.0645959	0.269837	0.310485	0.643679	0.474169	-0.124086	-0.377211	-0.160462	0.253429	-0.770459	-0.694114	0.130812	-0.300407	-0.314034	-0.621103	-0.235594
A6NDB9	PALM3	2	2.7	1.1983	-1.08724	-0.155019	-0.376081	0.579062	0.374329			-0.933609	0.135657	-0.163252	-1.27665	-0.485744	0.137121	-0.152943	0.179393			-0.689924	-0.541032
A6NDG6	PGP	6	21.5	0.252153	-0.558251	0.805693	-0.362651	-0.00755096	-0.639826	-0.315288	0.478605	-0.422624	-0.0083612	-0.169826	-0.492429	0.00677702	-0.358962	-0.522806	0.28872	-0.139428	0.0770261	-0.551074	-0.266703
A6NDU8	C5orf51	4	13.6	0.0855333	0.443138	-0.123296	-1.74429	0.567105	-2.85177	-0.753099	-0.536969	-0.28701	-0.0602669	0.47661	-0.0395155	-0.426457	-0.12506	0.144084	0.12392	0.142286	-0.161278	0.207396	-0.402381
A6NHR9	SMCHD1	36	18.7	0.674921	0.0999485	-0.220345	0.0077647	-0.338171	0.0112593	0.246273	0.0975828	-0.438313	-0.0460642	-0.159203	0.0118856	0.0859261	0.246143	-0.142964	0.555195	-0.082785	-0.365377	0.056866	-0.323788
A6NIH7	UNC119B	4	25.5	0.136822	-0.921949					-0.0218549	-0.516888	-2.27616	-0.748445	-0.676718	-2.9282					-0.0654809	-0.0593933		-0.823475
A6NJ78	METTL15	2	6.6	0.458231	-0.193937					-2.03348	-1.17361	-2.35946	-0.893473	-0.0711264	-1.69945					-2.2588	-2.92117	-1.14865	0.00506177
A6NMZ7	COL6A6	4	1.9	-1.11888	0.0121582	-0.534459	-0.554615	-0.919804	-0.105169	0.0669108	-1.38656	-0.901371	0.525837	0.688721	0.839757	-0.947691	0.161052	1.36498	-0.0257855	1.30168	1.92915	0.802158	1.25151
A8K7I4	CLCA1	22	25.7	-1.35248	-2.68768	1.89751	2.44583	0.00610912	-1.05041	-1.44045	-2.47309	-3.12963	-1.71717	-4.22228	-1.31313	3.5292	-0.359178	-1.16772	-1.46522	-1.81014	-1.93616	-2.15311	-0.793585
A8MXV4	NUDT19	4	17.3			0.263324	0.80299	-0.0670894	0.719156	-0.580734	-2.11132					0.801735	-0.688938	-0.624537	-0.20604	-0.4735	-0.344688
A9UHW6	MIF4GD	6	22.5	-0.137417	-0.0336288	-0.168108	-0.862187	0.575976	-0.40186	0.231821	-0.0822371	1.24914	0.157048	0.569898	-0.053174	-0.14808	-0.859041	-0.0710183	0.0871843	-0.022965	0.474905	-0.628363	-0.354038
B0I1T2	MYO1G	13	16	-0.666844	0.32849	-0.702414	-0.361581	-0.275578	-0.290512	0.742922	-1.65027	-0.600696	0.224701	0.414881	0.263149	-0.000130559	-0.116649	0.185108	1.23843	0.958917	-0.264951	-0.453427	0.305634
B1AJZ9	FHAD1	2	1.6			1.35318	-0.517454	-2.43889	-1.16552	0.981588	-1.23852					1.00728	-0.973553	0.496673	1.54669	-1.07075	1.35798
B7ZAP0	RABGAP1L	4	19.8	0.473825	-0.439627					-0.0383115	0.637866	-0.31591	0.404615	-0.161967	0.46531					0.0502631	-0.135634	-0.239743	-0.203786
C9JI98	TMEM238	2	11.9	0.653392	-0.930729	-0.816352	-0.793591	1.4178	-1.49289			-0.458892	-0.774793	-0.406913	-0.366352	-1.82615	-1.39528	-1.51303	-0.797608			-1.45407	-0.7812
L0R6Q1	SLC35A4	3	33	-0.358059	-0.0422709	0.621762	0.418518	-0.17717	0.630338	0.585785	-0.536515	1.15728	0.454001	-0.755592	-0.0230056	0.483503	-0.370316	-0.476945	0.408635	-0.16172	-0.793975	-0.663882	-0.74448
L0R819	ASNSD1	3	21.9	1.40672	-0.867842					-0.898922	1.24848	-0.110326	-0.786732	-0.411688	-0.782035					-1.11679	-0.723564	-0.169553	-1.46284
O00115	DNASE2	4	13.1	-0.15634	0.0760621	-0.605689	0.874781	-0.369701	-0.106028	0.409594	-1.13445	-0.538598	0.70275	-0.362124	-0.276531	-0.429016	-0.228827	-0.383845	0.0647859	0.124466	-0.22983	-0.799547	-0.485799
O00116	AGPS	13	25.5	0.410432	-0.153284	0.162592	0.374305	-0.250129	-0.824609	0.253094	0.834019	0.297985	-0.162503	-0.348036	0.0261489	0.105809	-0.463711	-0.341418	-0.212006	-0.395071	-0.44223	-0.126961	-0.353426
O00139	KIF2A	13	19.3	-0.0753364	-0.0949513	-0.0935873	0.0711588	-0.640512	0.0346939	0.0422924	-0.0758049	-0.0577696	-0.48474	-0.301696	0.0363751	-0.154096	-0.303841	-0.502352	0.27149	-0.0495787	-0.312978	-0.500107	-0.456911
O00142	TK2	4	14.3	-0.818054	0.623205	-1.6782	0.126104	-0.0485412	-0.674466	-0.188136	-1.74889	-0.622872	-0.119743	1.41548	-0.201481	-0.974078	1.26905	1.72193	0.270186	1.53926	1.87247	-0.553042	1.34206
O00148	DDX39A	3	24.8	0.767604	-0.723635	-0.58716	0.718182	-1.21623	-0.628432	-0.050326	-0.323939	-1.65564	-0.0396655	-0.886508	-1.9389	-0.29049	-1.14416	-1.2556	0.166863	-0.51564	-0.734272	-2.07921	-1.90087
O00151	PDLIM1	16	60.2	-0.554667	-0.169875	0.13188	-0.0996985	0.969735	-0.810823	-0.598445	-2.0161	-1.9646	-0.909679	-0.0474261	-0.801516	-0.53887	0.423493	0.235243	0.0810586	0.0894131	-0.53875	-0.686154	-0.301963
O00154	ACOT7	11	31.6	-0.161008	-0.282033	0.497711	0.554096	-0.00830201	-0.932912	0.0809396	1.03949	-0.842983	-0.285194	-0.0155817	-0.259433	0.0951533	-0.671816	-0.679584	-0.300996	-0.546087	0.562324	-0.0630534	-0.269171
O00159	MYO1C	35	34.3	-0.444541	0.252433	-0.690992	-0.11135	0.470716	-0.0555243	-0.183495	-0.507061	-0.797138	-0.436012	0.429873	-0.13395	0.113972	-0.466581	0.361969	-0.0333395	0.101858	0.375747	1.16233	0.13208
O00160	MYO1F	13	14.5	-0.662652	0.471109	-0.413048	0.271614	-0.263303	-0.297569	0.639639	-1.25954	0.469187	-0.418922	-0.0309302	0.13086	0.137642	0.458538	0.502968	0.388813	0.605042	-0.206215	0.247207	-0.122826
O00161	SNAP23	8	47.4	-0.302512	-0.0102292	0.411025	0.506128	-0.311582	-0.389685	0.56472	0.648955	0.396587	0.640875	0.0242622	0.0123603	-0.00945115	-0.349695	-0.437098	0.0537473	0.212011	-0.182797	-0.0966238	-0.28203
O00165	HAX1	5	17.2	0.284883	-0.402958	-0.269449	-1.48289	0.222287	-0.819749	-0.944873	0.449111	-0.176109	0.0765018	-0.275577	0.11659	-1.16046	-0.094531	-0.439812	-0.24195	0.0559557	-0.132426	-0.217317	-0.734878
O00170	AIP	10	37.9	0.165341	-0.546493	-0.492075	-1.64157	0.288196	-2.107	-0.153548	-0.588011	-1.88466	0.183383	0.00204474	-0.842109	-1.00232	-0.205345	-0.200994	0.298887	-0.120537	-0.372477	-0.703916	-0.211401
O00178	GTPBP1	10	18.2	0.474055	-0.0413982	-0.365138	-0.0357963	-0.294051	0.291	0.157554	-0.0691659	-0.957474	-0.124446	0.153092	-0.147038	-0.0794985	0.0611746	-0.166564	0.259784	0.184106	-0.040402	-0.136703	0.0886006
O00182	LGALS9	7	22.3	-0.313088	0.10626	0.193577	0.760892	0.0250161	0.518948	0.300783	-0.1938	0.745658	0.763669	-0.367487	0.374166	-0.38932	-0.588655	-0.365582	-0.270297	-0.344705	-0.579615	-0.0339822	-0.635899
O00186	STXBP3	19	32.9	-0.0559874	0.211132	0.235088	-0.242678	0.426725	-0.127066	-0.0301043	0.0921472	-0.976898	0.0712956	0.0530068	-0.181335	0.188049	-0.0961323	0.0769203	0.192494	0.0178681	0.0129362	-0.485869	-0.112016
O00187	MASP2	2	4.5	-1.41963	0.543846					-0.780387	-2.35826	-0.443589	0.340374	-0.0907321	0.323266					1.23672	1.07075	0.381749	0.550214
O00193	SMAP	2	16.4	0.971704	-1.17876					-0.433799	0.982654	-0.854431	-0.376746	-1.8351	-0.959963					-1.25027	-1.26851	-1.13196	-0.628546
O00194	RAB27B	5	30.7	0.657428	-0.704826	-0.472007	-0.312487	-0.544632	-1.04411	-0.467852	0.313678	-1.26807	-0.171244	-0.445875	-0.212826	0.0585537	-0.0130655	-0.0717853	-0.130398	-1.03494	-0.531737	-0.0512352	-0.741491
O00203	AP3B1	28	24.1	-0.207312	0.199871	-0.153875	0.487875	-0.282026	0.83052	0.365016	0.106279	-0.725498	-0.204447	-0.0211172	0.017587	0.342669	0.561716	0.401692	0.239342	0.132903	-0.0310109	-0.34681	-0.0412042
O00204	SULT2B1	3	6.8	-2.45851	-2.14958	0.60893	0.907103	0.95048	-1.41643	-0.75679	0.41998	-0.260729	-1.82059	-5.20645	-1.92195	0.292041	-2.21435	-1.68062	-1.41163	-2.34964	-1.2179	-1.34435	-1.15619
O00214	LGALS8	5	15.8	-1.10644	-0.0567513	-0.23016	0.910495	2.87351e-05	0.315542	0.342088	0.0419823	-0.770777	0.0723349	-0.766209	-0.0671801	0.255062	-0.808992	-0.103473	0.116363	-0.0791378	-0.555715	-0.419288	-0.200127
O00217	NDUFS8	4	21.9	0.494175	-1.00813	0.0696109	-3.36375	0.0783696	-3.50266	-1.18579	-0.436171	-2.58415	0.730902	0.358487	-1.69668	0.753756	-0.315501	-0.486617	0.643986	-0.410289	-0.106909	-0.146311	0.259826
O00231	PSMD11	21	48.6	0.21137	-0.0282858	0.160789	0.118218	-0.202503	0.0820664	0.333459	0.228085	0.109545	0.0142668	-0.122771	0.343636	0.012812	-0.283106	-0.368707	0.101798	-0.0026743	0.00570463	0.176843	-0.252531
O00232	PSMD12	15	28.1	0.380772	-0.0189322	0.362421	0.281755	-0.565831	0.144305	0.368111	0.300977	0.539739	-0.141961	-0.453183	0.302518	0.224514	-0.765007	-0.690608	0.0270439	-0.00568122	0.0527037	-0.0689138	-0.330271
O00233	PSMD9	9	39.9	-0.529125	-0.800101	-0.356116	-1.84148	0.517513	-0.722853	-1.41089	-0.252459	0.112049	0.142114	-0.126709	0.295555	-1.29825	-0.124016	-0.0896158	-0.0159107	-0.71404	-0.170907	1.01754	0.116933
O00244	ATOX1	4	51.5	-0.278321	0.0786249	0.46325	0.170843	-0.824633	-0.0650187	0.808702	-1.01823	0.250129	0.575006	-0.606976	0.193761	0.564598	-0.380993	-0.295407	0.418156	0.256909	-0.365128	-0.425712	-0.513772
O00264	PGRMC1	9	46.2	0.329574	-0.715703	-0.122517	-1.50528	0.277957	-1.39547	-0.805959	0.43702	-0.197759	-0.0705658	0.293669	0.232985	-0.727611	-0.31368	-0.206605	-0.32632	-0.561324	-0.245009	0.907777	-0.34798
O00267	SUPT5H	17	15.9	0.604	-0.351896	0.295618	0.732457	0.0170823	0.515831	0.486802	0.77552	-0.540303	-0.275203	-0.587893	-0.087767	0.400439	-0.320301	-0.371428	0.145808	-0.451264	-0.301222	-0.428268	-0.596064
O00268	TAF4	7	7.8	0.107086	-0.742905	0.801648	0.268227	-0.311963	-0.0799126	0.212187	-0.324358	-0.0597323	-0.36512	-1.78191	1.22526	0.429417	-1.15858	-0.430569	-0.228547	-0.858371	-0.551386	-1.07759	-0.966889
O00273	DFFA	7	23.9	0.223326	0.268145	0.16698	-0.554926	0.383418	-1.04349	-0.222739	0.0922759	-1.35368	0.0937568	0.477575	-1.09408	0.00976666	0.386602	-0.0190417	-0.39714	0.420728	0.139451	-0.907646	0.0552924
O00291	HIP1	23	24	-0.204605	-0.238068	-0.664264	-0.847721	-0.341506	-1.16163	-0.123299	-0.751907	0.701172	0.310854	0.534336	-0.00532639	-0.0324917	0.354858	0.33638	-0.140058	0.525726	0.466046	-0.17802	0.344333
O00299	CLIC1	12	49.8	1.49011	-0.376883	0.337037	-0.137011	0.211807	-1.443	0.0871989	0.758286	-0.0844889	0.349538	-0.504082	-0.653562	0.00863789	-0.800579	-0.860032	-0.415586	-0.288337	-0.0183556	-0.756619	-0.419916
O00303	EIF3F	11	32.8	0.35454	-0.0198597	0.207529	-0.319368	-0.0980831	0.54775	-0.141525	-0.191688	-0.678276	-0.0952979	-0.560048	-0.308668	0.202671	-0.22004	-0.418916	0.00379174	-0.284873	-0.492383	-0.614873	-0.465855
O00329	PIK3CD	6	7	-0.74054	0.557382	-0.368336	0.608562	-0.261424	0.0778655	0.626303	-0.769199	-0.571444	0.286824	0.0294326	0.414658	-0.0247515	-0.29578	-0.00445353	1.11558	0.372854	-0.142835	0.0302774	0.359298
O00330	PDHX	11	27.7	0.395509	-0.545053	0.60709	-0.133148	-0.00112203	0.027894	-0.155299	-0.0123707	-0.627078	0.0451682	-0.393796	-0.0716764	0.425059	-0.380519	-0.536383	0.085047	-0.584478	-0.424963	0.343498	-0.451004
O00338	SULT1C2	3	11.8	0.74419	-1.40535	0.633542	-0.596952	-0.424769	-1.65703	-0.01005	-0.97704	-0.61038	0.27567	-1.23092	-0.955114	-0.180814	-1.10029	-1.82064	-1.75235	-1.49374	-1.55578	-0.689703	-0.853014
O00339	MATN2	11	14.1	-1.5263	0.603082	-1.09927	-0.392561	1.06966	-1.12164	0.114128	-0.87194	-1.09127	0.554747	0.840798	0.105643	-0.145955	-0.467759	0.912981	0.168889	0.697027	1.07261	-0.794593	1.06436
O00391	QSOX1	15	23	-0.546866	0.448688	-0.982264	1.35606	0.0467853	-0.982548	0.222764	0.0136003	1.38116	0.320617	-0.164847	0.443479	-0.0128753	0.384276	0.1132	-0.0396971	0.479014	0.181036	-0.14468	0.254117
O00399	DCTN6	4	21.6	-0.391695	-0.313106					-0.25084	0.286886	-0.560517	0.145976	0.0853759	0.248207					0.0360327	0.36251	0.0944839	0.290243
O00400	SLC33A1	8	15.7	-0.379399	-0.253695	-0.105482	-0.024072	-0.395424	1.57687	-0.116753	-0.173228	-1.99262	-0.749911	-0.479542	-1.3599	0.0515743	-0.696804	-0.802171	0.420881	-0.474253	-0.819271	-1.75864	-0.99658
O00401	WASL	7	11.3	0.104546	-0.420114	0.00845484	0.420199	-0.0489179	0.00563824	-0.814858	-0.910644	-0.153366	-0.308704	-0.433154	-0.121565	-0.573541	-0.461733	-0.480331	-0.297894	-0.554769	-0.487072	-0.331558	-0.206737
O00410	IPO5	29	30.3	0.514251	-0.22957	0.239797	0.00508999	-0.331157	-0.447921	-0.273246	0.430694	-0.339763	-0.0764867	-0.384854	-0.376452	0.0496568	-0.434133	-0.506089	0.0512413	-0.0282804	-0.0111399	-0.714456	-0.515084
O00411	POLRMT	6	5	1.30709	-0.809572	2.41289	-0.591757	-0.928613	-0.868817	-0.585685	-0.222604	0.0209226	0.0378575	-2.41067	-0.229445	1.15979	-1.60424	-1.78804	-1.5803	-2.0268	-1.39073	-1.36223	-1.21137
O00418	EEF2K	7	8.6	0.0429944	-0.307039	0.109514	-0.413879	-0.220407	0.393293	-0.0884961	-0.0990425	-0.987366	-0.0272231	-0.44158	-0.698965	0.21678	-0.129518	-0.501448	0.236572	-0.190103	0.0403131	-0.560332	-0.65682
O00422	SAP18	9	43.1	0.809871	-0.668581	0.121178	-1.4904	0.147071	-1.37018	-0.44867	0.878702	-0.290674	0.4291	-0.434364	-0.392162	-0.393306	-0.522115	-0.773412	-0.274972	-0.512871	-0.333888	-1.06529	-0.417389
O00423	EML1	11	14.7	0.0031484	0.423087	-0.47508	0.203196	0.0776594	0.122042	-0.183416	-0.189206	0.564583	-0.475726	0.000692086	0.94389	0.456539	0.0064891	-0.125617	0.0518892	-0.101239	0.693644	0.647424	0.00328501
O00425	IGF2BP3	14	31.4	1.74447	-1.56811	-5.99621	-1.28067	-1.15576	-5.02292	-1.08801	1.10013	0.520699	-1.19516	-1.30232	-0.748208	-4.29983	-3.27141	-4.87189	-1.7092	-1.36834	-1.23453	-0.259763	-1.90156
O00429	DNM1L	31	38.7	0.597118	-0.0219884	0.153469	-0.857592	-0.0839083	-1.03194	-0.206328	-0.0781574	-0.126289	0.0569498	-0.12537	-0.13167	0.240592	-0.327676	-0.350136	-0.00861385	-0.16149	-0.0333854	-0.11841	-0.233566
O00442	RTCA	7	18.3	-0.129554	0.00017902	-0.254778	0.451738	-0.184379	0.495606	0.00794593	0.161855	-1.00146	0.0668168	-0.0340109	-0.519943	0.184189	-0.71328	-0.584615	0.449996	-0.163846	0.0718133	-0.587298	-0.361921
O00443	PIK3C2A	22	14	0.359215	0.141342	0.31499	0.307133	0.0328528	0.174787	0.0142557	0.146944	-0.420124	-0.22334	-0.584476	0.0723397	0.277324	-0.276676	-0.166394	0.17668	0.0221945	0.0156132	-0.449634	-0.376817
O00459	PIK3R2	5	7.8	-0.08244	0.25662	-0.180777	-0.676719	0.0127185	0.345836	0.169967	0.0820334	-0.973924	0.165828	0.720675	0.121851	-0.502212	0.184335	-0.308821	-0.903525	-0.323435	0.0217975	-1.32238	-0.030769
O00461	GOLIM4	18	28.4	1.05538	-0.856439	0.758044	-1.28071	0.222787	-0.958016	-0.363486	0.552546	-0.2773	0.161555	-0.344275	-0.287426	-0.455242	0.111898	-0.276963	-0.685082	-0.309932	-0.234535	-0.617948	-0.422209
O00462	MANBA	5	6.7	0.232812	0.601524	-0.301407	1.33845	-0.00711881	-0.134466	1.00371	-0.466172	-1.05866	0.479945	-0.203243	0.2827	0.096053	-0.102519	-0.43037	-0.194105	-0.17188	-0.584141	0.0876169	0.460208
O00468	AGRN	38	24.1	-0.267767	-0.277703	-1.32688	-0.275646	-0.595027	-0.0668804	-0.27136	-0.679773	-0.79081	0.0982867	0.29716	-0.668845	-0.76619	-0.026322	-0.28646	-0.590221	-0.021654	0.149419	-1.02842	0.120474
O00469	PLOD2	14	20.9	-0.316738	-0.716741	0.2577	-0.253673	-1.63907	-1.30165	0.336008	-1.15154	1.40879	-0.348615	-0.974688	0.0591733	0.0435148	0.477545	0.125155	-1.08284	0.438884	-0.778644	0.242348	0.286014
O00471	EXOC5	17	23.4	-0.201745	0.10398	-0.0291691	0.424425	0.39999	0.149196	0.234221	0.107346	0.610373	0.176644	0.0392065	0.656546	0.307497	-0.367135	-0.0791217	-0.0787576	-0.0756073	0.100155	0.345995	-0.125733
O00478	BTN3A3	6	13	-0.116627	0.271835	-0.546519	1.11453	-0.291577	0.70482	0.584721	-0.834485	0.188452	0.573961	0.293424	0.776124	0.56623	0.0866547	-0.016702	0.817359	0.0342485	0.458589	0.134616	0.41701
O00479	HMGN4	4	41.1	-0.246539	-1.72087	-2.08582	-2.80804	0.882862	-6.53573	-2.12463	-0.216066	-0.0697537	-1.78574	-3.19959	-1.14617	-5.01529	-2.85434	-2.1404	-1.3753	-5.23426	-3.17089	-1.39677	-2.11811
O00483	NDUFA4	5	55.6	0.186301	-0.214305	0.391018	-0.664439	-0.272128	-0.107626	-0.0575325	0.984115	0.244542	-0.162797	-0.585635	-0.112943	0.577688	-0.397839	-0.635039	0.109137	-0.182947	-0.455074	-0.516455	-0.203044
O00487	PSMD14	10	24.5	0.276234	0.0132887	0.0980201	0.348905	-0.765615	0.154365	0.311147	0.0956661	1.17546	-0.232548	-0.489266	0.574215	0.140439	-0.786729	-0.740862	0.130501	0.076716	0.0571908	0.149802	-0.132456
O00499	BIN1	13	30.2	0.816061	-0.600552	0.425909	-0.869713	0.0725262	-1.1989	-0.932818	-0.26952	-0.510236	-0.0951412	-0.369696	0.0545374	-0.211046	-0.249539	-0.307051	0.0701596	-0.338568	0.0146645	0.059803	-0.447676
O00505	KPNA3	5	15	0.200626	-0.0173674					-1.24995	0.432261	-1.29675	-0.196187	-0.202991	-0.340363					0.110236	0.157254	-0.479049	-0.16266
O00506	STK25	3	14.6	0.176332	-0.162212	-0.406609	-1.90821	0.552578	-3.98989			0.439599	-0.131442	-0.494669	-0.0706985	-1.44628	-0.279534	-0.190528	-0.0215463			-0.453369	-0.335282
O00515	LAD1	15	33.7	0.0356281	-2.17258	-1.1099	-1.32506	-0.79442	-0.611642	-1.8733	0.474342	-1.2409	-1.17994	-2.01539	-2.01063	-1.71741	-1.75924	-2.06159	-1.5987	-3.36527	-2.29969	-2.37452	-2.14996
O00533	CHL1	6	5.2	-3.31346	0.563765					-0.926322	-2.37977	-2.71322	0.335782	-0.0769295	1.96017					0.340736	2.23842	0.162563	0.581613
O00534	VWA5A	19	28.8	-0.0468047	0.329304	0.433795	0.710489	-0.621482	0.282025	0.452797	0.88058	0.591367	0.740734	0.160961	0.17579	0.649758	-0.182416	-0.357337	0.32276	-0.0787119	0.50475	-0.359023	0.310893
O00541	PES1	13	22.6	0.821478	-0.930176	0.679849	-0.141091	-0.338856	-0.509776	-0.189144	1.0744	-0.207775	-0.264176	-1.43929	-0.561307	-0.191586	-0.674913	-1.00748	-0.467647	-0.515359	-0.399947	-0.962543	-0.484512
O00560	SDCBP	5	17.1	-0.387616	-0.105201	-0.418326	0.76728	-0.79994	0.326092	-0.0188005	-0.237139	-0.537717	-0.262721	-0.835605	0.24054	0.205936	-0.073673	-0.394973	0.0313943	-0.13572	-0.158588	0.013146	-0.383499
O00562	PITPNM1	8	7.1	0.00474855	-0.0203169	0.066308	-0.205095	-0.351332	-0.579159	-0.136454	-0.464656	-0.171193	-0.137932	-0.246712	0.505785	0.180152	-0.237298	-0.169413	0.545045	0.178818	-0.010831	-0.665542	-0.16495
O00567	NOP56	19	33.3	1.02798	-0.295303	-0.159163	-0.552071	-0.0369292	0.47628	-0.319479	0.129346	-0.447911	-0.307862	-0.339049	-0.590479	-0.458254	-0.559033	-0.788853	0.0946857	-0.339253	-0.489333	-0.229663	-0.77464
O00571	DDX3X	6	28.1	0.690848	0.0498406	0.49929	-0.342393	-0.219665	-0.398973	0.326071	0.649363	-1.63889	-0.22223	-0.138194	-0.381019	0.29346	-0.63024	-0.418351	-0.179923	-0.0681881	-0.49869	-0.724242	-0.618785
O00584	RNASET2	8	34.4	0.597256	-0.434189	0.116184	-1.01524	-0.505698	-2.0376	0.908365	0.82618	2.06029	1.10996	-0.606067	0.015402	0.0572643	-0.717531	-0.896097	-0.390068	-0.342734	0.145678	-0.114564	-0.481779
O00592	PODXL	7	12.9	-1.02094	-0.747447	-1.3744	-1.80288	-0.656189	-2.92127	-1.01385	-1.57146	-1.40166	-0.0288889	-0.168576	-0.537505	-0.191447	0.151331	-0.208886	0.00783142	-0.0806939	-0.292785	0.098183	-0.258447
O00602	FCN1	4	14.1	-0.841363	0.00127876	0.0679571	0.0525081	-1.60801	-0.670532	0.445976	-1.78814	0.865653	-1.84137	-0.193146	1.75759	-0.433685	1.27345	1.67865	-0.0496057	0.374973	-0.345222	0.776381	-1.72135
O00625	PIR	4	13.8	0.460518	-0.183336					1.045	1.00229	-0.988203	0.636512	0.79891	-0.833511					0.94095	1.00025	0.341332	0.422649
O00629	KPNA4	4	13.2	-0.0985218	-0.574166	0.190773	-2.00479	0.0306026	-0.683328	-0.252676	-0.272818	-1.23991	-0.797209	-0.806468	-0.111755	-0.345944	-0.63384	-0.420771	-0.139663	0.0565651	-0.349392	-0.507976	-0.823642
O00635	TRIM38	4	8.6	0.629536	0.486197	0.11057	-0.11498	0.210571	0.126174	0.0654454	-0.763606	-1.09545	-0.0443294	0.0699203	0.229679	0.151003	-0.174143	0.0398247	0.801166	0.231007	-0.248487	-0.0196829	-0.0300046
O00712	NFIB	3	11.9	-0.994451	0.937903	-0.863289	0.408415	-0.0481802	0.876544	-0.0960015	-0.0681109	-0.672779	-0.460412	0.717615	0.559269	-0.472027	-0.440167	-0.151395	0.0701369	0.0275722	0.0740425	0.819705	0.240085
O00743	PPP6C	10	28.9	-0.0136413	-0.354558	0.220212	0.360596	0.12201	0.200264	0.139532	0.271139	0.208251	-0.0679947	-0.302036	0.665037	0.225567	-0.333829	-0.540814	0.0207252	-0.160456	-0.297681	0.762151	-0.320159
O00748	CES2	13	29.7	0.269395	-1.89587	1.86373	-0.0721893	1.22176	-1.4073	-0.450398	1.44736	-1.8978	-0.362149	-1.69796	-1.12713	1.58948	-0.489181	-0.40636	-0.271102	-0.713283	0.15939	-0.708585	0.443986
O00750	PIK3C2B	7	4.5	0.817394	-1.6887					-0.132725	0.610616	-0.0477011	0.4973							-0.419909	-0.0386347	-0.22619	0.0687997
O00754	MAN2B1	11	11.9	-0.0624006	0.307836	-0.538557	0.533792	-0.0721678	0.164288	0.912349	-0.769162	-0.197174	1.07023	0.141368	0.456004	0.0362792	0.258853	0.0535739	0.406419	0.259748	-0.00393517	0.00134233	-0.0464044
O00757	FBP2	4	16.2	0.0521341	-0.52856	0.49107	1.68516	1.17266	1.02302	0.509542	-0.599112	-0.172357	-0.0475876	-0.01425	-0.60706	1.46334	-0.986705	-1.53984	0.254867	-0.825566	-0.556975	-0.93983	-0.0969372
O00762	UBE2C	3	17.9	1.04969	-2.51305	0.485931	-2.21013	-0.89536	-3.45649	-0.844841	-0.734328	-2.03406	-2.65581	-2.79479	-1.73225	-0.882795	-2.32227	-2.2326	-0.901255	-1.40178	-1.27958	-2.22235	-2.63014
O00763	ACACB	6	5.4	-1.48414	-0.504314					0.928784	-1.57328	-0.862828	-0.811638	-0.621804	0.807777					-0.391499	0.465788	4.53731	-1.44067
O00764	PDXK	10	26	-0.465012	-0.544	-0.358824	-0.216555	0.29726	0.0339957	0.285966	-0.803005	-0.395622	-0.207471	-0.63908	-0.762051	-0.183079	-0.869894	-0.628772	-0.0538994	-0.453604	-0.437944	-0.387916	-0.615487
O14494	PPAP2A	3	12			-0.201005	1.02615	0.403022	-0.126388	0.927933	-1.45045					0.280658	1.46763	0.509545	0.693018	1.01731	0.474558
O14495	PPAP2B	5	18.3	-0.839616	0.711018	-0.697268	0.195364	-0.259451	-0.453488	-0.0468978	-1.30799	-1.02796	0.298589	0.774566	-0.398258	0.25503	0.904002	0.812562	0.159185	0.582891	0.622838	0.0313205	0.402453
O14497	ARID1A	10	5.6	0.811238	-0.345679	0.317352	-0.210717	-0.204221	-0.642115	-0.0376018	0.92636	-0.952403	0.0243875	-0.426074	-0.256063	0.0914007	0.0600806	-0.186555	0.10974	-0.0668731	-0.463502	-0.379435	-0.317415
O14498	ISLR	5	13.1	-1.8204	-0.443298	-0.547499	-0.455786	-0.571988	-0.604045	-0.134293	-1.8638	0.452951	-0.180531	1.15868	-0.707788	-0.415747	-0.726613	0.509837	0.0582419	0.174364	-0.424631	-0.312223	0.0386385
O14524	TMEM194A	5	11.3	-1.00041	-0.367622	-0.0313569	0.105507	0.0545953	-0.176032	-0.000806794	1.10214	-0.722703	-0.352667	-0.568015	0.0763829	0.115756	-0.829998	-0.440439	0.715431	-0.00940059	0.0181354	-0.305779	-0.411426
O14548	COX7A2L	4	33.3	0.400729	-0.328261	0.733606	-0.274552	0.30049	-0.13122	-0.327549	0.372706	0.0727996	-0.0373599	-0.561586	-0.398097	0.692609	-0.473212	-0.453861	0.156809	-0.637139	-0.359769	-0.765535	-0.68853
O14558	HSPB6	5	37.5	-1.93896	0.535232	-1.56734	-0.347959	0.887369	-1.33108	-1.22275	-1.99472	-1.48624	-0.145677	1.15462	0.4578	-0.955099	0.578088	1.30937	0.423094	0.690341	0.281328	1.16864	0.408513
O14562	UBFD1	5	15.5	0.659343	-0.246627	0.08031	-0.822609	-0.217109	-0.416999	-0.240974	-1.16854	-0.460978	-0.116291	-0.0297494	-0.221583	-0.557559	-0.106363	-0.290569	-0.105132	-0.165445	-0.518656	0.0614249	-0.221422
O14578	CIT	6	3.1	-1.3016	0.994345					-0.346282	0.564251	-0.675794	0.844486	0.946454	0.519785					-0.20635	-0.503542	0.0989862	-1.13676
O14579	COPE	7	22.7	0.33383	0.123526	0.139087	0.686032	-0.119284	0.64606	0.436133	0.366037	-0.527879	0.186367	-0.200304	-0.0845696	0.231836	-0.241184	-0.563845	0.263528	0.0469748	-0.296161	-0.124032	0.201576
O14617	AP3D1	19	17.5	-0.164498	0.161788	-0.0315837	1.00367	-0.753497	0.902265	0.509857	0.206753	0.199216	-0.296232	-0.4562	-0.247026	0.284708	-0.716715	-0.096371	0.178556	-0.0266882	-0.117154	-0.828754	-0.199678
O14618	CCS	4	13.5	-1.24225	-0.601218	-0.353402	-2.64455	0.760438		-0.494732	-0.20405	-0.531613	0.363228	-0.151908	0.669774	-0.588008	0.315711	-0.00357289	0.69026	0.212543	0.148269	1.34512	0.513447
O14639	ABLIM1	15	19.9	-1.09617	-0.023268	-0.268782	0.117114	0.450312	0.44708	-0.626569	-0.263156	-0.726369	0.0711233	-0.21724	-0.0507116	-0.375158	-0.851836	-0.334802	-0.476141	-1.00578	0.321119	-0.378399	-0.183773
O14647	CHD2	4	2	0.840974	-0.430667	0.533068	0.36744	0.0757762	0.375714	-0.679876	-0.189099	0.627229	-0.20303	-0.690014	-0.264013	0.0214367	-1.12153	-0.883878	0.0331145	-0.433985	-1.28032	-0.998058	-0.883359
O14653	GOSR2	4	23.1	0.290948	-0.444915	0.0178432	-0.235117	0.00620723	0.521236	-0.129706	0.177728	-0.376717	-0.165804	-0.33288	0.07419	-0.0186591	-0.224242	-0.072958	0.245664	-0.0840433	-0.0436583	0.191696	-0.138195
O14656	TOR1A	3	10.2	-0.396379	0.148399					0.33025	-0.515996	-0.280955	0.205564	-0.0636012	0.303038					0.0182026	-0.506342	0.0830373	0.0574588
O14657	TOR1B	5	17	0.130103	-0.16839	0.291439	0.500778	-0.582363	-0.139158	-0.367824	-0.881095	-0.152306	0.378487	0.0954918	0.250656	0.220326	-0.877233	-0.748747	-0.334889	-0.117231	0.024056	-0.312176	-0.287782
O14662	STX16	4	12.6			-0.26185	-2.19543	0.000210272	-2.57416	-1.00145	0.269909					-0.248334	-0.0306485	0.205444	0.257337	0.521874	0.0716974
O14672	ADAM10	16	24.2	0.214984	-0.369429	-0.239946	0.206792	0.346914	-0.236794	0.283066	0.351317	-0.00511097	-0.0200659	-0.320661	-0.241134	-0.167374	0.297344	-0.579975	-0.495732	-0.283493	-0.00481893	-0.502552	-0.337025
O14678	ABCD4	4	8.1	0.328238	0.663327	-0.148813	0.988862	0.343228	0.350687	0.331497	0.412294	-0.393022	-0.405081	0.0571059	-0.104645	0.319136	-0.0559174	0.308892	0.368122	-0.660769	-0.422808	-0.344236	-1.02203
O14683	TP53I11	3	13.8			-0.530772	0.469468	0.557718	-0.325065	0.00301223	-0.484648					-0.167928	-0.139194	-0.496685	0.386242	-0.918635	-1.16046
O14727	APAF1	14	11.4	0.0218335	0.220979	0.541902	0.662123	0.217265	0.137305	0.449226	0.897649	0.397069	-0.0331898	-0.157995	0.598167	0.271719	-0.0681468	-0.414791	0.2651	0.0520277	0.00316189	0.280536	-0.159625
O14732	IMPA2	5	16	-0.590261	-0.546225	-1.12493	-0.396894	-4.11276	1.36777	-0.164866	-1.32695	-1.75626	-1.15266	-1.83401	-1.20863	-0.196581	-0.365314	-0.915444	-1.76936	-0.40571	-0.629656	-0.777073	-1.10007
O14733	MAP2K7	4	9.5	-0.198526	-0.131852	0.0439603	-0.390761	0.368611	0.0654358	0.107625	0.131638	-0.839659	-0.51046	-0.0538044	-0.594999	-0.0615855	-0.615594	-0.27007	-0.321845	-0.137266	-0.325308	-0.576153	0.0796674
O14734	ACOT8	5	16.3	0.358182	-0.383662	1.46772	-0.669638	-0.159399	-0.901273	-0.310143	0.355289	-0.238779	-1.00659	-1.35038	-0.122365	0.658442	-0.969475	-0.66737	0.080119	-0.894242	-0.735893	-1.82727	-0.342854
O14737	PDCD5	9	72	0.603838	-0.500569	0.927113	-0.518111	0.282476	0.152928	-0.0564562	0.24201	-1.97362	-0.813921	-1.23622	-0.29326	0.016797	-0.959376	-0.68634	-0.0524555	-0.860877	-1.07982	-1.2264	-1.04059
O14744	PRMT5	15	27	0.350971	-0.18943	0.606812	0.280652	0.0334578	0.566979	-0.0407854	0.0528226	-0.744043	-0.0338821	-0.316368	-0.41888	0.373983	-0.559346	-0.509301	-0.0851228	-0.112325	-0.0419263	-0.0648709	-0.218465
O14745	SLC9A3R1	16	55.3	1.17522	-0.865937	1.13384	-0.954368	-0.0182686	-0.964083	-0.552914	0.0359975	-0.438194	-0.103616	-0.116149	-0.547052	0.540903	-0.269853	-0.389123	-0.111954	-0.419883	-0.437444	-0.833697	-0.358636
O14772	FPGT	5	7.7	-0.489204	0.12488					0.804654	0.210538	1.52956	0.0511853	-0.101105	-0.213066					0.203551	0.0638701	-0.710816	-0.275378
O14773	TPP1	7	11.7	-0.998242	0.564378	-0.475246	-0.238074	0.22451	-1.00997	-0.0507454	-1.32192	-0.114604	0.710281	0.132158	0.75599	0.12858	0.113857	0.00428684	0.320375	0.298147	-0.0467169	0.595575	-0.109036
O14776	TCERG1	19	17.9	0.614088	-0.123235	0.321513	-0.15712	0.150589	-0.204483	0.169683	0.577207	0.16846	0.102604	-0.201437	-0.297735	-0.427517	-0.401648	-0.321231	-0.0343963	-0.293154	-0.367562	-0.527117	-0.426866
O14786	NRP1	9	11.8	-0.602236	0.750373	-1.02533	0.635305	-0.0511526	-0.170427	0.20055	-1.00253	-0.328455	0.222989	0.291691	1.01365	0.115772	0.205418	0.32929	0.195539	0.508271	0.674026	0.482064	0.247402
O14787	TNPO2	6	12.7	0.155416	-0.125415	-0.333372	0.417414	-0.592383	-0.062642	0.457277	0.136603	0.0630252	0.0546278	-0.119416	-0.605919	0.149981	-0.16181	-0.185269	0.145002	0.0612087	0.101691	-0.541396	-0.352912
O14791	APOL1	9	25.9	-1.80988	1.8338	-1.1211	-0.465061	-2.75715	-0.833706	-0.104779	1.09885	0.270484	-0.110621	1.65227	1.29207	-0.67252	0.912201	-0.322634	0.680955	1.01913	-0.276131	1.98314	1.55492
O14802	POLR3A	12	9	0.566788	-0.190167					0.13767	0.0246237	-1.16175	-0.516347	-0.656508	-1.38304					0.063078	-0.0961284	-1.93685	-0.429611
O14807	MRAS	4	19.2	-0.165759	0.324289					0.349353	-0.889862	-0.065083	0.403586	0.177458	0.907858					0.239395	0.31335	1.32725	-0.195994
O14818	PSMA7	11	41.9	-0.0355441	-0.220663	0.584195	1.01221	-0.14607	0.579997	0.44612	0.0442601	1.34774	0.330753	-0.434486	0.373274	0.385206	-0.271574	-0.498623	0.122338	0.0656981	-0.0286319	0.367258	-0.168245
O14828	SCAMP3	8	21.6	-0.522287	-0.203138	-0.184387	-0.691994	-0.361069	0.472704	0.0882851	-0.350517	-0.617793	0.273528	-0.312413	-0.140746	-0.194437	-0.358688	-0.343705	0.0894731	-0.32915	-0.83733	-0.470347	-0.206009
O14832	PHYH	3	8	-0.153483	-0.0967094	0.846896	-0.0652748	0.401263	0.244188	0.673411	0.721181	-0.61576	-1.30671	-0.636989	0.505667	0.521199	0.14745	-0.104771	-0.196183	-0.822639	-0.929012	-0.216932	-0.23147
O14841	OPLAH	18	17.5	-0.133722	-0.463024	0.326644	1.71424	0.417819	0.507964	-0.336667	0.212989	0.169313	0.122565	-0.463519	-0.599805	0.298916	-0.421427	-0.547884	-0.0958564	-0.487279	-0.187532	-0.354118	-0.86891
O14874	BCKDK	5	14.8	0.25417	0.251238					0.263382	-0.473825	-0.77576	-0.462732	-0.25802	-0.455691					-0.70309	-0.503255	-0.51818	-0.487954
O14879	IFIT3	9	22.2	-0.365319	-0.913574	-1.39461	-0.379736	-1.14451	0.294267	0.239951	-2.08099	-0.165251	1.62196	-0.504116	-0.240818	-1.34937	-0.760067	-0.633801	-0.639407	-0.917277	-0.225589	-0.388254	-0.445597
O14880	MGST3	3	23	0.156587	-0.646192	0.957128	0.535055	-0.184401	-0.221588	-0.249594	1.03455	1.05454	0.199706	-0.633697	-0.318735	0.402263	-1.6694	-1.14656	-0.349403	-1.21537	-0.229411	-0.135919	-0.698083
O14893	GEMIN2	2	7.1			0.504116	0.218734	0.00785516	-0.125022	0.377302	0.458487					0.688148	0.110049	-0.231853	0.134719	0.0199539	0.0139441
O14896	IRF6	4	8.8	0.354963	-1.04553	-0.328953	0.119624	0.752256	0.464363	-0.551242	1.00431	-0.356845	0.40173	-0.497989	-0.637734	-0.456934	-1.30865	-1.56493	-0.392228	-0.670286	-0.357839	-0.51022	-0.490968
O14907	TAX1BP3	3	30.6	-0.153932	0.0137976	-0.265	-0.75496	0.789633	-0.797402	-0.439996	-0.462057	-1.94641	-0.261633	0.363652	-0.295108	-0.165788	-0.714049	-0.00153455	-0.266277	0.146341	0.0916857	-0.604699	0.37444
O14908	GIPC1	7	25.2	0.833819	-0.512217	-0.258507	0.887549	-0.0915444	-1.30061	-0.221605	-0.0448255	-0.758644	0.130648	-0.748775	-0.582693	-0.544762	-1.23043	-0.811785	-0.759339	-0.669899	-0.619911	-0.348923	-0.505136
O14920	IKBKB	10	15.2	0.139525	0.253763	-0.255394	1.41519	0.00196024	0.244947	0.24419	-0.000589757	0.967928	0.373681	0.131693	0.197393	0.179928	0.764088	-0.121126	0.45745	0.162455	0.000943049	0.042169	0.20823
O14936	CASK	24	26.1	0.342764	-0.102082	0.290534	0.719162	0.57729	0.496109	0.217735	0.823712	0.0904453	-0.297793	-0.0495605	-0.128649	0.414152	-0.0361767	-0.225287	0.178544	-0.145966	-0.00848813	-0.624832	0.00619767
O14939	PLD2	5	4.5	0.477382	-0.257268	-0.301271	0.904506	0.813633	0.307869	0.695128	0.536523	1.19335	-0.138084	-0.584572	0.105507	0.197983	-0.230245	-0.0154007	0.222012	0.530469	-0.0944123	-0.764899	-0.901513
O14949	UQCRQ	4	30.5	0.0838519	-0.834164	0.827883	-0.83144	0.41147	0.0511876	-0.131038	1.3442	0.977899	-0.502105	-0.742194	-0.619454	0.279791	-0.583117	-0.646381	0.0576774	-0.474284	-0.0714796	-1.03629	-0.979369
O14964	HGS	13	15.4	0.0196693	0.055966	-0.0862312	-0.551915	-0.0361178	-0.0947253	-0.212272	0.059494	0.24761	0.154129	0.225638	-0.225283	-0.565898	-0.29311	0.011543	-0.467086	0.0769389	0.389423	-0.373483	0.180198
O14972	DSCR3	8	31.3	-0.512566	0.359095	-0.34245	0.5706	-0.325267	0.405913	0.287767	-0.64277	-0.127154	0.0488155	0.39077	0.453307	0.344834	0.0643895	-0.298642	0.444609	-0.0197776	0.00387145	0.913498	0.17535
O14974	PPP1R12A	26	28.1	-0.0517165	-0.199675	-1.24066	-1.14174	1.42714	-1.64487	-1.0333	-0.871353	-0.734587	-0.174846	-0.260239	-0.134647	-1.40179	-0.33857	0.307565	-0.793459	-0.411458	-0.441361	-0.583664	-0.167405
O14975	SLC27A2	4	5.8	0.0538552	-0.723089	1.12668	0.613965	-0.754843	0.733124	-0.973301	0.107085	-0.633311	-0.836484	-0.346088	0.222384	-0.0901757	-0.809565	-0.978032	-1.03414	-2.09655	-1.19906	0.196966	-0.405565
O14976	GAK	23	18.5	-0.133065	-0.579886	0.629445	-0.0169852	-0.0876273	-0.483586	-0.163898	0.35759	-0.38906	0.0505585	-0.555963	-0.896781	0.00580589	-0.596739	-0.755479	-0.289892	-0.353986	-0.462009	-1.20853	-0.622518
O14979	HNRNPDL	14	27.6	0.994306	-0.441249	-0.898731	-1.72399	0.00707686	-2.26468	-0.634875	-0.219966	-1.74131	-0.235837	-0.408981	-1.02727	-1.72853	-0.656628	-0.695675	-0.619179	-0.520544	-0.338358	-0.997029	-0.39144
O14980	XPO1	27	26.1	0.293448	-0.104096	0.286732	0.415444	-0.181436	0.0444908	0.209973	0.322003	0.447553	-0.223503	-0.525472	-0.480778	0.179279	-0.625033	-0.679007	-0.0762276	-0.25631	-0.257855	-0.775039	-0.496489
O14981	BTAF1	12	6.9	-0.14328	-0.298192	0.467512	0.0807881	0.134837	-0.556997	0.198607	-0.240017	-0.802615	-0.190544	-0.483922	-0.130264	0.290885	-0.950151	-0.132218	0.0469037	-0.163019	-0.120533	-0.820824	-0.65149
O15013	ARHGEF10	7	5.7	-1.02061	0.182095	-0.515613	0.127415	0.107621	-0.958109	0.0154901	0.219073	-0.0303661	-0.0375604	-0.296458	0.484395	0.375964	0.0515555	0.248144	-0.23176	0.334851	0.619835	0.187538	0.307549
O15020	SPTBN2	33	18.7	-0.98303	-0.713086	-0.882997	-1.2386	-0.210904	-0.196137	-0.38462	-0.044746	0.585043	-0.413698	-1.03942	0.138229	-0.929292	-1.29294	-1.18243	-0.427737	-0.901181	0.0481737	-0.327723	-0.498283
O15027	SEC16A	15	7.1	0.00721349	-0.461936	-0.381005	-0.175906	-0.0232452	-0.78394	-0.207089	0.0791134	-0.339373	0.0737848	-0.694585	-0.330715	-0.739149	-0.113062	0.00271058	-0.0361626	-0.423667	-0.324178	-0.886807	-0.0941658
O15031	PLXNB2	29	19.6	-0.098317	0.0507941	-0.221586	0.275321	-0.188317	-0.375143	0.38281	0.195719	0.0281537	-0.0688172	0.0653196	0.280662	0.0889533	-0.0694281	-0.0135917	-0.0220256	-0.0917042	-0.110032	-0.370328	-0.0417618
O15037	KHNYN	2	2.4	-0.131124	-0.724994	0.867646	-0.968049	0.863328	-1.2763	-0.316623	0.58425	0.62507	0.130369	-0.0499392	-0.344343	0.403974	-1.29908	-0.564414	0.2129	-0.225363	-0.118033	-0.320072	-0.494973
O15042	U2SURP	13	11.2	0.87782	-0.537706	-0.155384	-0.714786	0.113778	-0.674064	0.112002	0.519237	-0.163553	-0.431071	-0.712057	-0.502638	-0.743628	-0.824731	-0.726904	-0.535677	-0.438225	-0.37563	-0.558798	-0.968898
O15047	SETD1A	3	2.2	0.221028	-0.5095	-0.0240373	-1.01021	0.446344	-0.152887	0.126464	0.177873	-1.20772	-0.461288	-0.324985	-0.084705	-1.00761	-0.0827812	-0.184097	0.143657	-0.0684785	-0.237683	-0.69981	-0.433416
O15061	SYNM	37	22.7	-1.50757	0.791616	-1.40677	-0.452963	2.50796	-1.08888	-0.763788	-2.80233	-1.84771	1.18993	0.103427	0.681553	-1.02391	-0.54798	0.675204	-0.301359	-0.350005	0.034748	0.695968	-0.306131
O15066	KIF3B	12	17.1	0.213508	-0.150031	-0.244161	-2.54966	0.332544	-0.669496	-0.0197358	0.46543	-0.778861	-0.330126	-0.448241	-0.00588139	-0.686721	-0.732463	-0.329293	-0.470975	-0.0309117	0.0512886	-0.342993	-0.294676
O15067	PFAS	16	12.1	0.369382	0.403058	-0.0922568	-0.630666	0.421387	-0.445957	-0.23235	-0.0337073	-0.991245	0.0739595	0.470128	-0.290367	-0.0479925	-0.100755	-0.284156	0.0998029	0.276775	0.17992	0.5541	0.334253
O15068	MCF2L	4	3.2	-0.747909	-0.192811	0.0739534	0.643147	0.0996888	-0.273809	0.202895	0.285135	0.348064	-0.0621716	0.166826	0.890168	0.389904	0.236713	0.0226038	0.181357	0.00549675	0.307686	1.80355	0.178632
O15075	DCLK1	4	5.7	-1.89922	0.793004	-1.61038	-1.1082	0.323189	-0.866108	-0.269724	-2.22376	-0.160066	0.378075	0.446351	1.12248	-0.431379	-0.316525	0.824066	0.540359	-0.0527601	0.580521	0.992099	0.507835
O15084	ANKRD28	5	7.9	0.165904	-0.125425	0.45207	-0.0102396	-1.03078	0.443206	-0.503076	-0.423308	-1.31383	-0.0477782	-0.00936129	0.430357	0.709247	-0.643998	-0.730458	0.155901	-0.73804	-0.679387	-0.0728632	-0.169428
O15085	ARHGEF11	8	5	0.0843982	0.12869	0.256298	0.796246	0.165933	0.0260007	0.264651	0.443386	-0.756682	0.277271	0.265306	0.58601	0.411219	-0.37711	-0.323459	0.0730722	0.222625	0.245923	0.0582243	-0.0663791
O15091	KIAA0391	4	7.2	0.0284213	-0.532958	0.930082	0.00741698	0.0206116	0.588281	0.360693	0.140336	0.574728	0.443071	-0.864928	-0.171416	0.781398	-0.543591	-1.29562	-0.0981082	-0.732409	-0.353733	-0.377256	-0.723001
O15111	CHUK	3	4.3	-0.370379	-0.0689289	-0.231397	0.909052	-0.191026	0.510891	0.439177	0.289961	0.214374	-0.288623	-0.0639388	0.377525	0.127907	-0.276265	-0.143472	0.273073	-0.335297	-0.136991	0.519324	0.267319
O15117	FYB	5	7.3	-1.08815	0.139533	-0.697713	-0.760826	-0.698864	-3.41028	0.278547	-1.38881	-0.37786	0.324325	-0.427943	0.0142423	-0.407553	-0.204542	-0.555785	1.18643	0.791952	-0.439996	0.212921	-0.169902
O15118	NPC1	10	9.9	0.951403	-0.399267	-0.0253075	0.406017	-0.483343	-0.359045	0.296903	-0.983526	0.435039	0.305959	-0.623247	-0.191089	-0.0515046	-0.619656	-0.726529	-0.617134	-0.584046	-0.646633	-0.789944	-1.05432
O15120	AGPAT2	2	6.1			1.08603	0.713107	0.00743771	0.752758	0.132009	0.447515					0.64726	-1.16935	-1.04215	-0.380969	-0.893184	-0.586963
O15126	SCAMP1	5	15.4	-0.785377	-0.16959	-0.631856	-0.531326	-0.679583	-0.424522	-0.705184	-0.579198	-0.252546	0.251712	-0.116825	0.474711	-0.0268721	-0.20229	-0.109552	-0.105814	-0.0164241	-0.140138	-0.197563	0.00531948
O15127	SCAMP2	4	15.8	-0.501539	0.48721	-0.3569	0.204071	-0.110569	-0.509281	0.0496197	-0.010182	-0.607977	0.749858	-0.0784924	0.404888	0.0215127	0.727315	0.698544	0.00158559	-0.110048	-0.385189	0.891222	0.807451
O15143	ARPC1B	16	48.4	-0.171047	0.123607	-0.0263203	0.339121	-0.460692	-0.401597	0.44311	-0.735403	0.28771	0.0391589	-0.357406	-0.149566	-0.273898	-0.336887	-0.329191	0.190408	0.201799	-0.242071	-0.777794	-0.196722
O15144	ARPC2	17	45.7	0.0127799	0.311136	-0.0464178	0.558967	-0.416275	-0.0418977	0.603994	-0.503841	0.0408355	0.0784881	-0.275557	0.0500792	0.0476358	-0.320005	-0.228712	0.287786	0.194177	-0.0986997	-0.362101	-0.006291
O15145	ARPC3	7	35.4	-0.225297	0.636152	0.0663673	0.753392	-0.391728	-0.16555	0.472054	-0.859235	0.220541	0.439915	-0.0606883	0.451017	0.379204	-0.228484	-0.402871	0.473298	0.303361	-0.0710976	-0.697881	-0.0241634
O15160	POLR1C	7	26.6	0.770611	-0.337241	0.16689	0.261244	-0.0424417	-0.499982	-0.0192418	-0.068726	-0.443727	-0.0647102	-0.121825	-0.0506817	0.14424	0.048751	-0.717666	0.0251646	-0.326112	-0.0301046	0.230379	-0.783167
O15162	PLSCR1	4	11.9	0.0994636	-0.508233					0.372502	-0.220339	2.03997	0.280831	-1.8496	-0.0323668					-0.419184	-0.382048	-0.594763	-0.768979
O15173	PGRMC2	8	33.6	-0.261171	-0.599415	-0.358015	-0.609627	-0.0796238	-0.0594873	-0.653437	-0.506901	-0.00354829	-0.021952	0.825276	0.161189	-0.260717	0.0945912	0.113733	0.211333	0.153901	-0.0335046	0.848366	0.173573
O15195	VILL	21	25	0.904054	-0.62046	0.742061	0.126889	0.132056	-1.9033	0.347709	1.36456	0.437823	-0.569102	-0.398211	-0.932803	0.515748	-0.942746	-1.32842	-0.507466	-1.22932	-0.317151	-0.443808	-0.368881
O15211	RGL2	5	6	1.08019	0.453567	0.198441	-0.101571	0.550838	0.176754	-0.14167	-0.286392	-0.0762311	0.256473	0.509254	0.388783	-0.419937	0.617243	0.281979	0.0735353	0.0248312	-0.218949	0.278605	0.0609244
O15212	PFDN6	10	59.7	-0.0800304	0.0162415	0.475522	-0.026625	-0.116358	-0.0594806	0.0584701	0.684551	1.30936	0.216024	-0.0707944	0.13256	0.0851065	-0.669355	-0.641949	-0.0749471	-0.239145	-0.0566252	0.350587	0.139188
O15213	WDR46	4	6.2	0.89934	-0.983848					-0.636232	0.228162	-0.703102	-0.37178	-1.71763	-0.0489622					-0.708759	-0.914707	-0.832098	-1.12543
O15226	NKRF	11	14.9	0.278246	-0.018196	0.722159	-0.215853	-0.0605771	-0.353078	-0.0105825	0.998673	-0.993709	-0.028206	-0.667659	-0.467936	0.204211	-0.514238	-1.08049	0.0780711	-0.503437	-0.634719	-0.60064	-0.127483
O15228	GNPAT	8	10.9	0.493899	-0.358592	0.366953	1.58635	0.1591	-0.0442335	0.274137	1.53983	-0.083902	-0.164357	-0.431789	-0.237228	0.185853	-0.575605	-0.882956	0.151861	-0.544367	-0.328342	-0.580539	-0.617653
O15230	LAMA5	66	22.2	-0.109038	0.466536	-0.697814	0.103434	0.209233	-0.291785	-0.0869142	-0.783991	-0.397055	0.546793	0.507566	-0.032273	-0.428887	-0.09225	0.582123	0.111412	0.310941	0.543866	-0.582926	0.906108
O15247	CLIC2	8	33.6	-0.911141	0.901817	-0.724599	0.0995152	0.210103	-0.548691	1.00494	-1.20358	-0.784735	0.749989	0.475443	0.146585	-0.0506667	0.408504	0.523208	0.409703	0.893564	0.45393	-0.54126	-0.0311792
O15254	ACOX3	5	10.4	-0.515391	-0.183585	1.33635	0.731757	0.282022	0.183736	0.284302	-0.208995	0.302063	-0.521285	-0.548405	-0.384858	0.500647	-0.700222	-0.471377	0.23692	-0.395637	-0.620787	-0.0904554	-0.384183
O15258	RER1	9	44.4	-0.102914	-0.159563	0.0651795	0.448488	-0.792923	0.413039	1.27718	1.31594	0.60546	0.167793	-0.2085	-0.687643	-0.266989	-0.980044	-0.742592	-0.346195	-0.381368	-0.27705	-0.686277	-0.299459
O15260	SURF4	4	11.9	-0.484355	0.0580763	0.207025	1.03026	-0.819365	1.48488	0.363582	-0.0430454	0.857811	-0.226409	-0.386231	-0.378869	0.355818	-0.959349	-0.808342	2.02284	-0.0440476	-0.365998	-0.649345	0.00109849
O15264	MAPK13	6	21.6	1.5192	-0.646074	0.679649	0.051301	0.37657	0.516225	-0.333331	-0.0781134	-0.408845	-0.668014	-0.434011	-1.03459	0.550786	-0.384198	-1.26473	0.144495	-0.499328	-0.617608	-0.89718	-1.29353
O15269	SPTLC1	10	16.9	0.33645	-0.352038	0.204387	0.36159	-0.358681	-0.640796	0.553361	0.79309	-0.194214	0.16628	-0.576729	-0.323369	0.149023	-0.613231	-0.59565	-0.324377	-0.661739	-0.401441	-0.995158	-0.429329
O15270	SPTLC2	10	20.5	0.519219	-0.195357	-0.0220639	1.12477	-0.386372	0.358518	0.744348	-0.00599525	-0.692972	0.0264558	-0.613242	-0.510777	0.131173	-0.151727	-0.425397	-0.444495	-0.467982	-0.412238	-0.652366	-0.698419
O15294	OGT	17	15.6	-0.0982584	-0.124835	0.287201	0.0974734	-0.299115	0.133281	-0.0391005	-0.177961	-0.0340961	-0.00344517	-0.32415	0.224277	0.314261	-0.414898	-0.453035	0.446892	-0.339935	-0.227404	0.207806	-0.221558
O15305	PMM2	9	29.3	0.430801	-0.411989	0.304029	-0.603551	0.209112	0.3611	0.856351	1.34759	-1.31178	-0.142161	-0.321585	-0.663541	-0.820142	-0.594616	-0.80343	-0.918717	0.290984	0.145873	-1.08512	-0.556297
O15321	TM9SF1	6	11.1	0.238911	-0.0222243	0.419212	0.60384	-0.298727	0.962997	0.472952	0.274317	-0.129488	-0.171231	-0.46054	-0.017927	0.480797	-0.34599	-0.571056	0.0295198	-0.336575	-0.684352	-0.436396	-0.273172
O15327	INPP4B	11	12.6	-0.383875	-0.736896	-0.273103	-0.222474	1.05802	-0.571231	-0.321995	-0.55541	0.204391	0.489148	-0.914174	-0.790751	-0.720528	-1.27598	-1.15985	-0.815223	-0.958616	-0.674897	-1.63074	-0.928107
O15344	MID1	6	9.9	-0.798616	-0.122319	0.144583	0.352523	0.465456	-0.338448	0.624813	0.0960773	-0.0680733	-0.218028	-0.139042	0.131878	-0.0881761	-0.0409525	-0.0156669	0.34731	0.310689	0.117426	-0.36468	0.233679
O15347	HMGB3	5	24	0.468236	-0.943648	-0.114292	-0.807447	0.956384	-1.10685	-0.309753	1.23347	0.871403	-0.791565	-0.995036	-0.122529	-0.925456	-1.26717	-1.25738	-0.473574	-1.62084	-1.3043	-1.05464	-1.05532
O15355	PPM1G	14	31.7	0.497409	-0.767967	0.742002	-0.915819	-0.0648344	-1.17394	-0.49474	-0.0850049	-0.00506007	0.066918	-0.773225	-0.766082	-0.565341	-0.64881	-0.864429	-0.770609	-0.620521	-0.410395	-1.18068	-0.840741
O15357	INPPL1	12	9.8	0.229262	0.0403343	0.244261	0.780641	-0.193697	0.278007	0.305718	-0.0589714	-0.217812	0.137269	0.0371	-0.316368	0.239805	-0.317742	-0.12138	0.225686	-0.0113766	-0.077195	-0.164181	0.233271
O15371	EIF3D	11	23.7	0.0987145	-0.0091761	-0.182809	0.0788737	0.195374	0.274128	0.160509	0.282066	-0.79943	0.228619	-0.308353	-0.163227	-0.237399	-0.548409	-0.566077	-0.319345	-0.315264	-0.43616	-0.551591	-0.228074
O15372	EIF3H	11	25.9	0.0978264	-0.241769	0.268305	-0.22519	-0.223044	0.635874	0.0547162	0.0745951	-0.653757	-0.292176	-0.705003	-0.0903222	0.139921	-0.45099	-0.666387	0.262524	-0.411399	-0.475673	-0.84701	-0.57494
O15379	HDAC3	4	11.4	0.598059	0.226022	0.306448	0.475913	0.0624144	-0.166416	0.14336	-0.0253398	-1.65353	-0.991092	-0.718873	-0.652545	0.152404	-0.893802	-0.459691	0.165668	-0.109884	-0.774162	-1.74412	-1.49733
O15381	NVL	6	8.5	0.159765	-0.234399	-1.34708	-1.181	-1.42187	-1.03305	0.157529	0.194823	-0.1253	-0.01264	-0.612987	-0.443774	-0.660545	0.159641	-0.770367	-0.502433	-0.132149	-0.796433	0.0280837	-0.738034
O15382	BCAT2	10	32.9	0.331822	-0.127162	-0.436347	0.208861	-0.259105	1.34286	0.216438	0.38293	0.411659	-0.359457	-0.484056	-0.0676495	-0.0792496	-0.662264	-0.854631	-0.113966	-0.849406	-0.142225	0.216122	-0.247332
O15394	NCAM2	3	3.5	-2.12571	0.18596	-1.3706	-0.726474	-0.572652	-0.0363587	-0.436835	-2.45054	-0.609257	-0.079367	0.515706	1.7254	0.827625	0.0982559	0.411168	0.410968	0.0740354	1.85503	0.356186	0.450624
O15397	IPO8	9	10.2	-0.0787113	0.0997289	0.139303	0.321537	0.329566	-0.14007	-0.0640461	0.444	-0.0631197	-0.19504	-0.0255043	0.266442	0.160688	-0.688267	-0.567172	0.156295	0.0311107	0.0482292	0.0772135	0.165867
O15400	STX7	7	33.3	-0.624451	-0.886597	-0.201438	-1.01218	-0.206997	-1.29774	-1.12714	0.0264362	0.681905	0.460526	0.220622	-0.241132	-0.33514	-0.126801	0.952569	0.423421	-0.205857	-0.0128821	-0.183446	-0.14098
O15427	SLC16A3	8	17.2	-0.545075	-0.496812	0.138974	-0.0474135	-1.53543	-0.630744	-0.0369951	0.713778	0.470603	-0.304727	-0.982913	-0.515425	-0.413917	-0.866277	-0.830639	-1.19974	-0.665958	-0.797635	-0.799542	-0.639406
O15438	ABCC3	19	14.7	-0.661945	-0.332243	0.355964	0.652035	-0.539369	0.147154	0.416352	1.4375	-1.00356	-0.347669	-0.962686	-0.797497	0.117745	-1.06132	-1.80465	-0.665614	-0.840707	-0.39998	-0.832102	-0.566515
O15439	ABCC4	12	8.9	0.198767	0.2851	-0.425508	0.51858	-0.414561	-0.122258	0.0429873	-0.0583203	0.461004	0.152581	0.0384524	0.146225	0.49628	0.6577	0.154053	0.0138291	0.538755	0.265103	-0.441698	0.314471
O15455	TLR3	8	10.3	-1.05458	0.663639	-0.610106	0.723988	-0.430479	1.73991	-0.549991	-1.33559	-0.147262	0.921988	0.251117	0.476158	0.213015	0.0757667	-0.346064	0.139244	0.27554	0.279477	0.175219	0.33332
O15460	P4HA2	13	26.2	-0.811718	0.100301	-0.35916	0.121658	-0.685344	-1.56035	-0.737635	-1.52724	-0.0662975	0.0817696	-0.379362	0.459817	-0.357008	1.05359	0.45225	-0.484076	0.235485	-0.0630166	-0.47852	0.623023
O15484	CAPN5	13	21.1	0.178853	0.0236362	-0.00108611	0.676378	0.844359	-0.980771	-0.180556	0.565316	-0.457302	0.110922	-0.0643444	0.300978	0.0963116	-0.265252	-0.312757	0.095926	-0.258887	0.193701	-0.550919	0.253133
O15498	YKT6	8	38.9	-0.242326	-0.0535789	0.0309078	-0.0718506	-0.530108	0.235149	-0.11484	0.166244	-0.121455	-0.40222	0.181883	-0.243334	-0.508953	-0.108749	-0.306174	-0.157405	-0.466742	-0.853526	0.0424514	-0.182491
O15511	ARPC5	10	76.2	-0.139071	-0.135617	-0.0902472	0.390971	-0.368214	-0.348355	0.416672	-0.34744	0.626351	0.649307	-0.209245	0.214317	0.0228537	-0.310059	-0.3716	0.28256	0.157881	0.0092716	-0.36427	-0.121143
O15523	DDX3Y	2	21.2	-2.17026	-2.39449	-1.86463	0.697448	0.600972	1.58212	-2.32527	1.14424	0.0774592	-0.122699	-2.93022	-0.435308	-2.10593	0.0424197	0.867567	0.746931	-4.57404	0.202088	0.987027	0.342685
O15530	PDPK1	9	16.7	-0.114374	-0.0760185	-0.0544683	-0.253279	-0.04197	-0.186631	-0.119651	0.690142	0.330019	0.295992	0.0471892	0.00124108	-1.05289	-0.111538	-0.114704	-0.465502	-0.353733	0.0631539	-0.487843	0.0948441
O15533	TAPBP	7	15.2	0.425335	-0.223789	0.0797489	-0.0302504	-0.0414253	-0.199356	0.1453	-0.984373	-0.917478	0.451697	0.68421	-1.33594	0.294863	0.172929	-0.350682	0.702418	-0.153155	-0.831353	-0.740046	-0.751153
O15550	KDM6A	5	3.9	0.367509	0.214711					0.49496	0.590325	0.439267	-0.285343	0.0688403	0.369479					-0.00227425	-0.212498	0.0438869	0.0818065
O15551	CLDN3	3	15	-1.09672	-1.57755	0.619313	-0.195974	0.88359	-1.04151	-1.71724	1.4577	0.435242	-1.47785	-1.90709	-3.84347	-0.132332	-0.922809	-2.04946	-2.10009	-3.57019	-2.09836	-2.77145	-1.37939
O15554	KCNN4	2	4	0.0900983	-0.923643					0.0553869	1.76018	0.435212	-0.78946	-0.389553	-0.625925					-0.409011	-0.387157	0.0537291	-0.768527
O43143	DHX15	25	35	0.440959	-0.303805	0.522582	0.394523	-0.135132	0.104081	0.529348	0.982687	-0.18051	-0.195516	-0.720527	-0.526785	0.247042	-0.641076	-0.654152	0.00224243	-0.569629	-0.604409	-1.09092	-0.876825
O43148	RNMT	12	27.5	1.09501	-0.232088	-0.354206	-0.0305131	0.248791	-0.242791	0.198277	0.329453	-0.130868	-0.484352	-0.358649	-0.576524	-0.346653	-0.827399	-0.797016	0.17065	-0.307747	-0.416366	-0.708013	-0.335813
O43149	ZZEF1	26	9.4	-0.113995	0.13999	0.528276	0.591081	0.116754	0.258142	0.142951	0.41437	-0.269051	-0.0748423	-0.127963	-0.113147	0.813593	-0.0658728	-0.307229	0.268022	0.0843618	0.148193	-0.350795	0.0504221
O43150	ASAP2	4	7.2			0.789243	0.16514	-0.214766	-0.412018	-0.0807765	-0.592665					0.579126	-0.453063	-0.976214	-0.671714	-1.02423	-0.443863
O43155	FLRT2	3	3.9	-1.74913	1.09966					-0.369511	-2.33958	-0.186332	-0.0663422	0.103227	1.12176					0.201822	0.847969	0.601258	0.422483
O43156	TTI1	4	5.1	0.568776	-0.291464	0.743992	0.406083	-0.460271	0.845677	0.250597	1.20528	0.00830562	-0.117179	-0.181051	0.353759	0.694591	-0.310289	-1.02886	-0.62129	-0.263801	-0.187767	-0.12478	-0.12875
O43157	PLXNB1	8	3.8	0.574238	-0.302395	-1.8		-0.371297	-0.681907	-0.177016	0.112955	-0.487989	-0.380734	0.512838	0.102984		-1.04809		-1.44659	0.0324431	0.000863645	-0.117309	0.237731
O43159	RRP8	3	5.7	-0.609435	0.274916					-0.179942	0.576189	0.757225	0.40871	0.452032	1.39548					-0.41888	-0.724505	0.376399	0.107927
O43166	SIPA1L1	6	4.1	0.130585	-0.881952					0.23274	-0.244999	-0.240908	-0.243244	-0.421588	-0.141661					-0.112138	-0.355796	-1.37665	0.0375174
O43169	CYB5B	5	34.7	-0.126663	-0.496841	0.3928	1.17962	0.479886	-0.398035	0.643071	1.36767	0.384811	0.0364182	-0.963183	-1.14135	0.13302	-1.08966	-0.792586	0.0387891	-0.361262	-0.0611255	-1.1404	-1.27615
O43172	PRPF4	11	23.9	0.49868	-0.291312	0.140165	-0.972544	0.255571	-0.600772	-0.112516	0.56976	-0.369222	-0.0749127	-0.781812	-0.65029	-0.313541	-0.293265	-0.553425	-0.0820636	-0.437349	-0.603611	-0.573813	-0.565782
O43175	PHGDH	13	29.3	0.734122	-0.371731	-0.217184	-1.70092	-2.29474	0.991957	-0.853873	-3.00328	-1.60858	-1.21579	-1.27162	-0.755134	-0.0743681	-1.04324	-1.2143	-0.264707	-1.18371	-1.2645	0.185311	-1.25679
O43181	NDUFS4	4	25.7	0.62036	-0.249151	-1.1974	-2.17031	0.715503	-1.39791	-1.21103	1.05867	-1.02638	-0.724184	0.677885	-0.883846	-1.70421	-0.0751609	-0.198082	-1.18959	-0.747185	-1.19953	-0.197053	-0.832876
O43236	2025-09-04	8	19	-0.711296	0.455594	-0.977211	-0.500316	-0.832792	-0.209537	-0.708752	-1.59674	-1.25846	-0.312735	1.37105	0.378339	0.0159032	-0.154873	0.154212	0.440487	0.588194	0.76176	0.340952	0.237165
O43237	DYNC1LI2	16	35.8	-0.115362	-0.130214	-0.686314	-0.932255	0.544042	-0.472093	-1.3836	-0.52737	-0.97935	-0.193285	0.212866	-0.121564	-0.616661	-0.160135	0.0909667	-0.423861	0.0557925	-0.224318	-0.413491	-0.0764513
O43242	PSMD3	21	38.2	0.382864	-0.0523742	0.249671	-0.10189	-0.436447	-0.0412608	0.195548	0.0444131	0.792825	-0.192244	-0.528397	0.219337	0.0425327	-0.147527	-0.333846	-0.0394212	-0.0254128	0.111747	-0.140535	-0.248016
O43252	PAPSS1	11	18.4	0.257891	-0.393252	-0.258194	0.107083	-0.508866	0.0345206	0.293285	-0.978976	-0.664795	0.409674	-0.142662	-0.442971	0.029001	-0.0414775	-0.196778	0.183302	-0.431329	-0.379399	-0.609054	-0.208366
O43264	ZW10	11	16.2	0.0542996	0.0523416	0.331472	0.179051	0.00717294	0.469155	0.42585	0.800109	0.161805	0.118843	-0.00908947	0.351542	0.0820943	0.10316	-0.287254	0.109904	-0.108841	-0.274496	0.288369	0.0695495
O43278	SPINT1	15	29.7	0.263509	-1.26582	0.321643	0.318296	0.755362	-0.72297	0.0159891	1.12418	0.157037	0.268588	-1.19651	-1.37349	-0.279246	-0.651494	-1.50199	-0.993022	-1.03097	-0.722454	-1.44773	-1.09385
O43290	SART1	16	21.6	0.631927	-0.582545	-0.808118	-1.65068	0.745105	-1.61388	-1.08444	-0.641909	-0.607744	-0.6218	-0.00213081	-0.547571	-1.56848	-0.749198	0.243974	-0.793905	-0.363952	-0.36279	-0.604864	-0.75058
O43291	SPINT2	6	27.8	1.28744	-2.65519	1.08787	-0.310054	-0.791084	-3.17134	0.643235	1.52758	-0.982475	-1.00287	-1.19433	-2.15473	-0.158752	-1.83041	-2.64993	-3.07192	-1.48968	-0.998246	-1.5327	-3.27897
O43292	GPAA1	7	8.1	0.360744	-0.2847	-0.146593	0.347634	0.104593	0.187242	0.436727	0.747943	0.161692	-0.231573	-0.294402	-0.0148401	0.0694556	-0.186814	-0.270581	0.00038534	-0.481477	-0.438877	-0.0519	0.0189384
O43293	DAPK3	6	15	-0.126739	-0.192494	0.243742	0.611507	0.70156	-0.149904	-0.205636	-0.941619	0.0900262	-0.0352715	0.499813	-0.0398972	0.540436	-0.301106	0.047799	0.579364	-0.182765	-0.275891	-0.415839	-0.0123786
O43294	TGFB1I1	14	39.5	-1.16569	-0.34607	-0.770092	-0.0721516	0.351078	-1.45376	-0.788519	-3.12255	-1.28734	-0.728147	0.253814	-0.445762	-0.04847	-0.620732	-0.180206	-0.477529	-0.280571	-0.291176	-0.599882	-0.564552
O43299	AP5Z1	5	5.3	-0.185863	-0.10001					0.0914257	-0.0671458	1.01272	0.52583	0.0427876	-0.0344736					-0.0465608	-0.443038	-0.4894	0.111457
O43301	HSPA12A	14	24.1	-1.85466	0.514622	-1.92938	-0.68575	-0.851745	-0.416181	-0.151637	-1.84338	1.97088	-0.652471	0.662075	0.979649	-0.577429	-0.356537	0.605405	0.296883	0.800078	1.6213	1.49609	0.293807
O43310	CTIF	8	12.7	-0.465371	0.160532	-0.786007	0.654656	0.0662161	0.261394	0.752842	-0.477819	0.718385	0.257174	0.89227	0.779494	0.0502036	-0.035435	0.617458	0.251817	0.548347	0.712632	-0.0422585	0.748168
O43314	PPIP5K2	7	7.1	-0.19598	0.155378	1.23365	-0.738466	-0.757388	-0.287046	0.322908	-0.15834	-0.118824	-0.150704	-0.129029	0.271743	0.86668	-0.282514	-0.371637	0.998281	0.207182	0.0864732	-0.125944	0.122144
O43324	EEF1E1	7	39.1	0.147978	-0.34845	-0.0953976	0.191647	-0.485859	0.958571	0.141252	0.185656	-0.667476	-0.157855	-0.626542	-0.23432	0.0169074	-0.413526	-0.792708	-0.0395026	-0.149317	-0.207406	-1.00089	-0.510034
O43353	RIPK2	4	10.4	-0.024757	0.120455	0.246909	0.619057	-0.134243	0.166757	0.277341	-0.445012	-0.304401	0.350757	0.535516	-0.00703445	-0.191463	-0.214319	-0.11238	0.372989	-0.0607382	-0.32677	0.472237	-0.196618
O43390	HNRNPR	16	35.4	0.385306	-0.0148282	0.327582	0.143203	-0.152465	0.0173284	0.179747	0.452879	-0.890406	-0.128765	-0.28577	-0.668203	-0.143189	-0.460471	-0.636161	-0.0170138	-0.338871	-0.43192	-1.02205	-0.535133
O43395	PRPF3	12	18.4	0.480542	-0.622783	0.0978946	-1.07372	0.277084	-0.864116	-0.377473	0.762836	-0.868059	-0.553266	-0.68025	-0.168302	-1.15614	-0.697295	-0.903909	-0.168851	-0.760412	-1.32491	-0.489453	-0.718581
O43396	TXNL1	10	41.2	0.194905	0.130755	-0.0381134	0.093228	0.190083	0.0473225	0.198012	0.323107	-1.00827	-0.011829	-0.0623638	0.0877756	0.219186	-0.541686	-0.38305	0.140839	0.0375441	0.278796	0.0363681	-0.186462
O43399	TPD52L2	13	63.1	0.492294	-0.481917	0.534036	-0.335332	-0.807204	0.32423	-0.134867	0.143951	-0.0438404	-0.685786	-1.60053	0.247484	-0.14049	-0.815179	-0.957331	0.0425737	-0.209996	-0.815486	-0.629486	-0.521138
O43402	EMC8	7	39.5	-0.0514349	-0.240172	-0.0947706	-0.575257	0.204263	0.00800394	-0.4867	0.165242	-1.22356	-0.403217	-0.0472291	-0.594439	-0.702666	-0.423214	-0.13869	-0.637712	-0.738225	-0.971138	-0.0137328	-0.179143
O43405	COCH	6	10.4	1.0777	-0.498059					-0.809192	0.951262	-0.726005	-0.664274	-0.962809	-0.339599					-0.846892	1.26753	-0.731574	0.920414
O43414	ERI3	4	10.1	-0.43365	0.0641484	0.0581193	1.19809	-0.0254726	1.34867	0.556549	0.131953	-0.625537	-0.191586	-0.50585	0.334221	0.264869	-0.733938	-0.329301	0.221542	0.0103894	0.112712	0.0406766	-0.0436433
O43422	PRKRIR	3	4.3	-0.30108	0.0137882					0.286164	0.261088	0.124283	-0.207702	0.193811	0.129102					-0.0459713	-0.0735224	-0.0454449	-0.33423
O43426	SYNJ1	6	4.5	-0.208568	0.502891	-0.211478	0.7538	-0.0169211	0.634819	0.398519	-0.408336	-0.217127	0.12139	-0.315271	0.655748	0.366135	0.00924915	0.0693804	0.346365	0.0927379	0.341669	0.432733	0.325993
O43427	FIBP	8	18.1	0.430501	-0.073655	0.186352	0.861505	0.0389793	0.581233	0.0101854	0.791252	-0.0443517	-0.368414	-0.403865	0.0394366	0.403255	-0.76991	-0.784406	0.281503	-0.231329	-0.149238	-0.267137	-0.3014
O43432	EIF4G3	13	12	-0.410835	-0.21549	0.329074	0.0552809	-0.282469	-0.636199	0.179455	0.431626	0.294085	0.376925	-0.300645	0.254626	0.107803	-0.0855096	0.0833716	0.337213	-0.158505	0.00437422	-0.231434	0.0199853
O43447	PPIH	7	33.9	0.227901	0.00256902	0.579724	0.632923	0.191076	0.109714	0.307097	0.700115	-0.227693	0.0903945	-0.16333	-0.459688	0.300702	-0.136246	-0.303355	0.370072	-0.184079	-0.0601039	-0.594695	-0.233885
O43451	MGAM	6	4	-1.51156	-0.48258	1.41207	-0.419924	-1.96452	-1.64606	0.106807	-1.90524	3.15519	-0.703778	-0.914394	1.94862	2.00241	-0.00500875	0.316819	-0.788547	-0.0322964	-0.222481	1.14131	0.171061
O43464	HTRA2	4	10.3	-0.405992	-0.387937	0.419669	0.674361	0.0269715	0.327901	0.539734	0.284881	1.47934	-0.578444	-0.508534	0.345266	0.18677	-0.491149	-0.587678	-0.00910831	-0.540826	-0.318521	-0.28142	-0.86754
O43488	AKR7A2	8	24.2	-0.401123	0.0717049	0.000561087	-0.443074	0.1898	-0.232984	0.529733	0.506566	-1.08895	-0.295483	-0.17221	-0.00155641	0.202647	-0.431544	-0.603261	-0.0520215	-0.129357	0.117246	-0.121169	-0.358008
O43490	PROM1	5	7.2	0.817587	-1.23771	-1.67853	1.67475	-0.53178	-0.304187	1.03972	1.22846	1.49609	0.966868	-1.46588	-1.275	-0.82011	-2.01838	-2.50857	-0.584807	-0.848328	-0.429328	-1.19015	-1.67215
O43491	EPB41L2	34	43.2	-1.28074	-0.100187	-0.304782	-0.755485	-0.140418	-0.853751	-0.819447	-0.838504	-1.63316	-0.447625	-0.323318	0.270451	-0.526651	0.108336	0.42998	-0.121114	0.527696	0.252865	0.134533	0.307647
O43493	TGOLN2	15	35.3	-0.056877	-0.486829	0.743753	-0.222803	-0.239928	0.209877	-0.145241	-0.139973	-0.228634	0.214833	-0.223118	0.0807546	0.123644	0.241879	0.121446	0.238968	-0.0421114	-0.720438	-0.240058	-0.667903
O43516	WIPF1	3	7	-0.429621	-0.457212					0.290195	-1.36384	1.17351	0.61155	-0.0386726	0.378966					-0.0942932	-0.147514	-0.324692	0.724409
O43520	ATP8B1	12	11	0.451511	-0.594109	0.568444	0.652294	0.839874	0.417388	-0.156391	1.83057	-0.21134	-0.761075	-1.06921	-1.05153	0.714314	-1.02961	-1.38643	0.363629	-1.03637	-0.571113	-1.05595	-1.17029
O43556	SGCE	6	15.8	-1.49903	0.664969	-1.17028	-0.66235	0.724498	-1.80546	-0.582902	-1.44826	-1.30901	-0.0687244	1.27257	0.676419	-0.0352572	0.620704	0.992289	-0.0503464	0.193608	0.737433	-0.13747	0.580728
O43566	RGS14	2	3.2	-0.957967	0.0222015	-0.0148145	0.00475242	-0.657679	-1.39397	0.983956	-0.706304	0.247566	0.0782678	-0.212273	0.363649	0.281211	0.503245	-0.312794	0.898272	0.832574	-0.0535263	0.561918	0.176928
O43583	DENR	4	27.8	0.526349	-1.05838	-1.14114	-1.45794	0.686036	-2.09502	-1.71885	0.393578	-1.2061	-0.631168	-0.240428	0.435229	-1.94703	-0.325713	-0.0472109	-0.699411	-1.28365	-0.703419	0.543896	-0.151586
O43586	PSTPIP1	5	12.7	-0.673203	-0.201247	-0.67762	-0.441862	0.729029	-1.17292	0.697516	-0.902649	-0.354114	0.512066	-0.0510526	0.859655	-0.328797	0.586944	0.763134	0.482986	0.389813	0.655109	-0.0964286	0.468287
O43592	XPOT	17	19.2	-0.0553406	0.0898207	-0.272311	0.186768	-0.69091	0.479636	0.177629	-0.23348	0.399594	-0.188899	-0.291096	-0.169249	-0.229724	-0.248386	-0.623747	-0.121804	-0.35424	-0.112479	-0.62111	-0.104515
O43598	DNPH1	6	42.5	0.367202	-0.578359	0.200688	-1.91073	0.412802	-1.25451	-0.177778	0.256179	-0.0974773	-0.0308285	0.197062	0.289178	-0.136862	-0.500844	-0.769378	-0.522792	-0.17929	-0.390059	0.922209	-0.193905
O43615	TIMM44	15	36.1	0.370087	-0.317012	0.314953	0.235951	-0.0275521	0.209605	-0.0905151	0.544665	-0.0387611	-0.238448	-1.05564	-0.0648963	-0.101384	-0.442719	-0.536237	-0.25638	-0.378898	-1.00464	-0.497953	-0.582701
O43617	TRAPPC3	6	30	0.0144793	-0.277356	0.16415	-0.297139	0.0429558	-1.11232	-0.212091	0.659729	-0.325758	0.538339	-0.0508692	-0.0385192	0.253884	0.0164036	-0.129868	0.378516	0.108193	0.199977	-0.180637	-0.0996103
O43633	CHMP2A	6	27.5	0.300857	-0.455243	0.906658	0.196772	0.596675	-0.137911	0.32764	1.62754	-0.811691	-0.494069	-0.956512	-0.928837	0.306755	-0.761254	-0.360266	0.147008	-0.845574	-0.762752	-0.391709	-0.420838
O43639	NCK2	8	24.5	0.37884	0.00881147	-0.0808489	-0.537756	0.772989	-0.525678	-0.190745	0.595784	-0.981505	-0.253247	0.181555	0.00670164	-0.739226	-0.516566	-0.489441	-0.385865	-0.303657	-0.214868	-0.973079	-0.399735
O43657	TSPAN6	5	18.8	1.0329	0.00327575	0.815652	-0.398271	-1.43056	-0.415018	-0.0768163	-1.0022	0.0143587	0.190374	-0.220346	-0.835116	0.806095	-0.439607	-0.490639	-0.543202	-0.593542	-0.60028	-0.866293	-0.0613756
O43660	PLRG1	10	20.6	0.327199	-0.195039	-0.0278882	0.466471	-0.378091	0.195086	0.339548	-0.0493203	0.793612	-0.444886	-0.569999	-0.0108499	0.245977	-0.237986	-0.761771	-0.222242	-0.428128	-0.632847	-0.316562	-0.639449
O43663	PRC1	5	8.2	0.575039	-0.521642					-0.21184	0.949762	-0.0662545	-0.412581	-0.567997	0.301619					-0.343821	-0.26559	-0.624452	-0.488605
O43665	RGS10	2	13.3	-0.745411	0.468058					-0.209365	-1.40672	-0.719545	1.05536	1.11639	0.451278					0.720789	-0.145016	-0.320921	0.133973
O43670	ZNF207	4	9.4	0.33748	-0.182903	0.576654	0.0462954	0.276585	0.351744	-0.355256	0.213086	-0.527539	0.212681	-0.369164	-0.217675	0.311574	-0.280884	-0.113181	0.122696	-0.101077	-0.30048	-0.758964	-0.418935
O43674	NDUFB5	3	14.3	0.0818038	-0.0862136	0.200725	-0.416414	0.165767	-0.733332	0.205396	0.283889	-0.892736	-0.392021	-0.255218	-0.253509	0.086749	-0.269596	-0.484144	-0.195096	0.490647	0.446227	-0.0976131	-0.317154
O43676	NDUFB3	3	28.6	0.126387	0.191446	-0.151858	-0.697501	0.100895	0.219093	0.47795	1.27586	-0.0958802	0.324939	0.22506	-0.413307	-0.0682321	-0.197729	-0.254266	-0.111957	-0.0417834	0.197164	-0.25892	0.239661
O43677	NDUFC1	2	27.6	-0.177451	-0.458011	0.0728842	0.663375	-0.372259	0.708809	0.444582	0.0621827	1.09813	-0.128432	-0.898631	0.104615	0.844271	-0.435311	-0.616255	0.224962	-0.446784	-0.973173	-0.4006	-1.15985
O43678	NDUFA2	6	57.6	0.0435054	0.142112	0.638103	-0.875324	-0.0515649	-0.0545956	-0.399885	0.551723	-0.284122	0.374012	0.315651	0.194721	1.05491	0.0142287	-0.250917	0.64726	-0.176812	0.116033	0.00920254	0.412765
O43681	ASNA1	8	26.4	-0.547597	0.0963771	-0.286717	0.716906	-0.188777	0.336874	0.418744	-0.613525	-0.610221	0.0317239	-0.299484	0.343913	0.0438858	-0.225806	-0.325414	0.236908	0.133248	0.0195665	0.25293	-0.0330697
O43684	BUB3	12	38.1	0.482461	-0.306632	0.628325	0.514477	-0.181697	1.04191	0.19447	0.280644	-0.436609	-0.0617146	-0.420703	-0.368572	0.2765	-0.899897	-0.658032	0.234399	-0.39127	-0.726593	-0.751401	-0.486894
O43704	SULT1B1	9	34.8	-0.551719	-1.10974	-0.393382	-0.984735	2.53971	-1.52832	-0.255131	1.41626	-1.06774	-1.3793	-1.08814	-0.877929	-0.0870594	-1.10395	-0.362907	1.06217	-1.06298	-0.301407	-1.30535	-0.837874
O43707	ACTN4	43	64	0.0142098	-0.349639	0.183677	-0.290947	0.0687395	-0.752895	0.0245999	0.191675	-0.0555151	-0.420727	-0.418532	-0.470217	0.235848	-0.805523	-0.388925	-0.186458	-0.405107	-0.076807	-0.903674	-0.439221
O43708	GSTZ1	4	20.8	-0.93516	-0.00669405	-0.372242	0.602998	1.11269	-0.54042	0.364679	0.626359	-1.06787	0.591111	-1.33361	-0.774081	0.534209	0.210675	0.260403	-0.485509	-0.0726096	0.436876	0.14627	0.226687
O43716	GATC	2	14.7	0.27036	-0.414052	1.15681	-0.597404	-1.39198	-0.602402	0.336568	0.700087	-0.1266	0.463257	-0.172834	0.331577	-1.91112	-0.0118674	-0.531339	-1.84295	-0.137174	0.0151477	0.187385	-0.678532
O43719	HTATSF1	24	28.2	0.738429	-0.428794	-0.189146	-0.281172	0.665122	-0.756167	0.0358428	0.534873	-0.651367	-0.55268	-0.854541	-0.893378	-0.96335	-0.594607	-0.669748	-0.321808	-0.732104	-0.62576	-1.15431	-0.886071
O43731	KDELR3	2	8.9	-0.11608	-0.617707	-1.34255	0.508221	-1.74812	0.245491	1.02526	0.432969	1.21015	-0.456975	-1.07475	-0.0901195	0.802229	-0.579913	-0.598271	-0.683659	-0.00377975	-0.368811	-0.764303	0.647292
O43741	PRKAB2	3	12.1	-0.624476	0.518795					-0.847108	-0.527927	-0.546404	-0.527012	0.510351	-0.00777633					-0.4319	-0.192609	-0.110228	-0.349672
O43747	AP1G1	19	20.2	0.0958258	-0.230165	-0.309991	0.577713	-0.178468	0.892913	0.594806	0.874287	1.31075	-0.216437	-0.626309	-0.388648	0.092366	-0.390052	-0.696565	0.155056	-0.373058	-0.258693	-0.885605	-0.445103
O43752	STX6	2	7.1	-0.179234	-0.559105	0.39484	-0.99647	-0.0690613	-1.58004	-0.175291	0.42103	-0.420664	0.509569	-0.245165	0.0376637	-0.196513	-0.23947	-0.280462	-0.21005	-0.604716	-0.170417	-0.464779	-0.356288
O43759	SYNGR1	3	14.6	-0.408522	0.643679					0.432233	-0.721979	1.07724	0.632525	0.936269	1.06383					0.209965	0.511243	-0.0455574	0.460343
O43760	SYNGR2	5	20.5	0.0300186	-1.06185	-0.102717	-0.0501191	-0.351311	-0.573384	0.52626	0.734496	1.36758	0.620838	-1.30847	-0.897792	0.127901	-0.394409	-0.816811	-0.327027	-0.62259	-0.59186	-1.06346	-1.13288
O43765	SGTA	9	27.5	0.560325	-0.113617	0.189502	-0.790115	-0.00987241	-0.860359	0.179159	0.0280633	-0.482048	0.554569	0.659237	-0.145734	0.354364	-0.186759	-0.302446	-0.0905272	0.132142	0.157433	-0.589584	0.200497
O43772	SLC25A20	11	31.2	0.211031	-0.0733737	0.884096	1.10587	-0.529069	1.05735	0.446802	0.51822	0.405687	-0.337665	-0.580468	-0.288647	0.914351	-0.442834	-0.898215	-0.0774346	-0.0263911	-0.390498	-0.223291	-0.385346
O43776	NARS	20	36.7	0.393835	-0.162123	-0.276598	-0.709351	0.452311	0.227453	-0.313066	0.909168	0.21796	-0.384392	-0.361144	-0.463256	-0.35057	-0.555772	-0.688109	-0.349113	-0.212361	-0.368297	-0.504788	-0.503569
O43795	MYO1B	28	25.8	0.41421	0.329293	-0.236703	0.0636199	-0.0132524	0.756994	0.178125	-0.166366	-0.960719	-0.280713	-0.425394	-0.249428	-0.0620084	-0.1399	-0.131463	0.227043	-0.0404953	-0.381465	-0.166581	-0.206024
O43805	SSNA1	4	31.1	-0.568432	-0.442707					-0.158979	-0.993167	-0.304931	0.351851	-0.696392	0.0509306					-0.349833	-0.308392	-0.776482	-0.506085
O43809	NUDT21	10	33.9	0.735941	-0.024314	0.112676	0.260112	0.313973	-0.168255	0.198619	-0.265678	-0.409389	-0.208333	-0.645645	-0.0456458	-0.167432	-0.218889	-0.606767	-0.278109	0.0949652	-0.470905	-0.495152	-0.262621
O43813	LANCL1	10	24.3	0.310847	0.425636	-0.417786	0.593667	0.786927	0.537482	0.419375	0.0262413	0.129594	-0.432568	0.859518	-0.0764263	-0.0140706	-0.336029	0.00717933	-0.0458953	0.125909	0.325631	-0.326546	-0.0145964
O43815	STRN	11	18.6	-0.309746	-0.215762	0.385138	0.0165976	-0.172776	-0.338439	-0.255971	-0.722493	-0.729527	-0.338347	-1.11527	-0.212367	0.271811	-0.329905	-0.385712	0.179271	-0.174618	-0.531213	-0.410098	-0.641261
O43818	RRP9	8	18.7	0.732045	-0.308214	0.0601009	-0.0778231	-0.909775	-0.12677	-0.290126	0.374804	-0.0915508	-0.311793	-0.298435	0.501612	-0.123953	-0.74865	-0.855943	-0.498922	-0.861437	-0.710969	-0.370506	-0.509823
O43819	SCO2	8	31.6	0.563215	-0.494927	0.321607	0.431021	-0.502468	-0.200071	-0.262016	0.96352	-0.689774	-0.0721179	-0.851765	-0.328838	0.688873	-0.327386	-1.192	0.0746226	-0.665698	-0.411223	-0.191658	-0.570343
O43823	AKAP8	7	12.6	0.788036	-0.72323	0.182921	0.482026	0.0283728	-0.0553034	-0.110236	-0.885983	0.414985	-0.28089	-0.610794	-0.26714	-0.694572	-0.565733	-1.12704	0.0191498	-0.789994	-1.29671	-0.713079	-0.201069
O43826	SLC37A4	4	9.8	0.436581	-0.582996	0.315562	0.332244	-0.138562	0.964612	0.275001	0.823557	0.206496	-0.200523	-0.468388	-0.169205	0.0684238	-0.642486	-0.990146	-0.577201	-1.0028	-0.465574	-0.0808499	-0.367695
O43837	IDH3B	12	30.1	0.116858	-0.264536	0.43247	-0.0596713	-0.0246365	0.0512773	-0.263736	0.72599	-0.444125	0.0472836	-0.73276	-0.919116	0.37988	-0.448241	-0.39297	0.288738	-0.356942	-0.227769	-0.595291	-0.518873
O43847	NRD1	19	17.7	0.469139	-0.257571	0.319799	1.05934	-0.31722	0.437118	0.574503	0.673842	0.214734	-0.00586017	-0.319402	-0.428665	0.2453	-0.499929	-0.779824	0.262475	-0.0776214	-0.184976	-0.888157	-0.619574
O43852	CALU	11	37.5	0.677407	-0.756376	-0.762294	-1.40321	-1.64356	-0.959335	-0.209223	-0.480202	-0.235725	-0.49255	1.37149	0.0545322	-1.16503	1.38925	0.621832	-0.969793	0.645178	0.196516	-0.465924	0.259766
O43854	EDIL3	4	7.7	-0.179517	-0.651926					-0.52184	-0.760996	0.254786	-0.865556	0.169943	0.0535131					-0.501571	-0.185481	-0.287914	-0.555056
O43861	ATP9B	4	5.7			-0.810922	0.8598	-0.133204	1.18388	0.406393	-0.324806					0.291009	-0.487102	-0.0930773	0.0755404	0.0965621	-0.0153187
O43865	AHCYL1	6	27	-0.221144	0.433245	-0.0056554	0.702883	-0.0210589	1.26084	0.473241	0.589278	0.0642734	0.349418	-0.0814666	-0.457442	0.457129	-0.32394	-0.354453	-0.0214787	0.0897795	0.216007	-0.128688	0.421214
O43866	CD5L	15	46.1	-1.26565	0.719817	-0.203629	-0.612822	-0.515934	-1.20491	-1.1571	-1.98576	-0.981303	0.132681	2.47374	-0.207381	0.263466	1.88578	1.22029	-0.0543493	1.58887	0.599482	0.329898	1.36207
O43895	XPNPEP2	5	7.3			1.88337	2.52486	-1.16785	-0.0403839	-0.663733	-2.29829					1.6329	0.166069	0.712667	-1.01396	0.21085	-0.122863
O43896	KIF1C	7	7.9	0.363274	-0.306099					-0.0930838	-0.299747	-0.937087	-0.217906	0.119457	-0.2169					-0.222418	-0.23016	0.131282	-0.00234393
O43913	ORC5	4	7.4	0.860552	-0.840389	0.552197	0.601592	0.0224147	0.370506	0.179913	0.601099	-0.594781	-0.177851	-0.177473	-0.668623	0.0659372	-1.71115	-1.08088	0.609295	-0.63456	-0.850999	-1.06658	-0.871678
O43920	NDUFS5	3	30.2	0.387955	-0.499475	0.052389	-2.70851	0.0525081	-0.914369	-0.17766	0.523486	-0.120686	0.184419	0.186977	0.295009	0.21091	-0.0599505	-0.223544	0.224861	0.224246	0.297213	-0.255181	-0.267078
O43924	PDE6D	2	20.7	-0.72776	0.443135					0.855554	-0.102367	0.630019	0.144454	-0.238639	0.313949					0.0444674	0.195146	-0.236024	0.709848
O43933	PEX1	10	7.2			0.236581	0.135833	-0.507224	0.486913	0.172072	2.27058					0.208852	-1.19799	-0.777769	-0.434425	-0.266393	-0.341594
O60216	RAD21	13	25.8	0.256264	-0.540154	0.241442	-0.445442	-0.0126952	-0.0742763	-0.512577	-0.0132004	-0.872282	-0.122419	-0.407096	-0.280852	0.08868	-0.421409	-0.448861	0.351613	-0.0668393	-0.449213	-0.381907	-0.242123
O60218	AKR1B10	16	56	-1.51727	-0.241974	0.5833	0.796776	1.04995	-2.74585	-0.415971	-0.577784	-0.151672	0.306419	1.57176	-0.848155	1.33208	-0.118117	-0.761908	-1.21525	0.245	0.0770322	-1.0233	1.5024
O60220	TIMM8A	2	22.7	0.171	-0.431451	0.906502	-0.305516	0.179686	-0.452546	0.371683	-1.06335	-0.369373	0.268086	-0.326243	-0.685405	0.260344	-1.00898	-0.290125	0.0969266	0.0487177	0.124462	-1.20749	-1.51844
O60229	KALRN	8	3.7	-0.380388	-0.888547	0.991357	0.684186	0.638604	1.53035	-0.18528	0.973848	-1.19553	-1.47891	-1.75847	-0.997296	0.72167	-0.887644	-1.02495	-0.59668	-0.686659	-0.0877869	-0.680149	-1.73687
O60231	DHX16	14	14.1	0.884004	-0.554906	0.680087	-0.372358	0.439088	-0.46842	0.098528	0.919056	-1.1167	-0.589304	-0.816824	-0.808691	0.134409	-1.08265	-0.99811	-0.319364	-0.51508	-0.583826	-0.898527	-0.878518
O60234	GMFG	5	43.7	-0.259345	0.389982	-0.244601	-0.76883	-0.637717	-1.14932	0.636856	-0.249212	-0.124922	0.418191	0.277705	0.0785145	0.00769435	0.510755	0.161358	0.863961	0.801037	0.211945	0.193506	0.184396
O60237	PPP1R12B	4	4.4	-0.851077	0.18411	-1.16162	-0.678143	1.92791	-1.95008	-0.923393	-1.59221	-0.120331	0.314364	0.315983	0.439557	-0.988806	-0.21904	0.872963	-0.350493	-0.293594	-0.22099	-1.26499	-0.208313
O60240	PLIN1	13	31.6	-3.02925	-0.712921	-2.09263	-2.58607	-2.03697	-3.30816	-1.32171	-2.04451	-0.494766	-0.996324	-0.615248	0.849875	-1.87265	-0.545453	-1.46384	-1.08299	-0.855757	-1.49528	5.26997	-0.666871
O60244	MED14	4	2.9	0.718363	-1.42746	0.310886	0.478946	-0.380198	0.43271	0.485926	0.665501	-1.27325	0.381711	-0.0687304	0.746851	0.354541	-0.390153	-1.04516	0.0129805	-0.419364	-0.457219
O60256	PRPSAP2	6	26.6	-0.144466	0.15887	0.0872128	-0.345716	-0.126517	0.12504	-0.0031789	0.070008	-0.0205675	-0.210613	0.223888	0.450747	0.238615	0.0758797	-0.213603	0.251532	0.101827	0.140028	0.764191	0.0177001
O60262	GNG7	4	58.8			-0.450951	-1.08884	0.489762	-0.627318	0.495621	-2.42658					0.858985	-0.944527	-0.149615	0.921477	0.395287	-0.427633
O60264	SMARCA5	21	27.8	0.468958	-0.314457	0.380099	0.289629	0.00209054	-0.0668766	-0.0167029	0.149821	-1.03271	-0.279553	-0.519657	-0.348679	0.0712423	-0.542477	-0.772831	0.106658	-0.405021	-0.644285	-0.97805	-0.885556
O60271	SPAG9	26	21.8	0.459881	-0.237407	0.0707293	-0.492832	-0.117698	0.580563	-0.566929	-0.170685	-1.09621	-0.451358	-0.103888	-0.308381	-0.710552	-0.467434	-0.459036	-0.580632	-0.319447	-0.306899	-0.575025	-0.274964
O60287	URB1	18	7.9	0.402428	-0.47833	0.525675	0.477055	-0.304623	0.93759	0.200958	0.152891	0.234897	-0.379711	-0.519627	0.11101	1.04705	0.0546281	0.747515	0.39226	-0.413225	-0.735574	-0.826342	-0.395582
O60292	SIPA1L3	4	3.1	0.0954794	-0.065971	-0.00010213	-0.0131882	-0.254558	0.228542	0.149321	0.106033	-0.0532209	-0.902054	-0.484482	0.109391	0.584664	-0.197971	0.00935996	0.0348471	-0.830459	-0.333415	-0.489486	-0.686252
O60306	AQR	19	13.6	0.620317	-0.174956	0.353358	0.471118	-0.342412	0.298402	0.215031	0.878138	-0.570198	-0.395841	-0.646301	-0.163734	0.262503	-0.443652	-1.00268	0.102147	-0.466776	-0.383959	-0.632805	-0.402987
O60313	OPA1	31	33.2	-0.0267873	-0.205524	0.467568	-0.234692	0.23049	-0.166274	-0.205762	-0.200616	-0.757368	0.0541046	-0.0925644	-0.268888	0.285326	-0.458343	-0.450786	0.243016	-0.399505	-0.465563	0.0820237	-0.689306
O60315	ZEB2	2	2.4	-0.966213	0.557024					-0.0735	-0.508499	-0.234188	0.130508	0.550444	0.852738					0.341348	0.0962559	-0.02274	0.643794
O60318	MCM3AP	7	5	-0.322907	-0.486339	0.369254	-0.318403	0.331236	0.305715	-0.165712	0.686737	0.156175	-0.782427	-0.649621	-0.764949	0.361218	-0.104738	-0.871283	0.405076	-0.276103	-0.462278	-0.373564	0.338441
O60341	KDM1A	15	19.6	0.530812	-0.211747	0.472515	0.343033	0.0324807	-0.0141169	0.0828363	0.740324	0.177564	-0.285738	-0.666531	-0.327357	0.204823	-0.656409	-0.855922	-0.233369	-0.447416	-0.342113	-0.142308	-0.326648
O60343	TBC1D4	10	9.5	-0.182978	0.261991	-0.396544	0.640143	0.62755	0.735123	-0.453842	-0.37147	-0.679599	-0.0409151	-0.516062	-0.297372	-0.406123	-0.203717	-0.635838	-0.493575	-0.626582	-0.470364	-1.1629	-0.435165
O60437	PPL	72	38.8	0.482598	-1.17183	-0.452668	-1.24327	0.811825	-1.76262	-0.306955	1.09765	0.376099	0.176087	-0.595708	-1.05234	-1.22704	-1.45864	-1.64074	-1.20502	-1.97642	-0.689805	-1.13612	-0.944528
O60443	DFNA5	5	12.5	0.331472	0.223262	-0.733442	0.541486	-1.11877	0.0816207	-0.0168149	-1.65663	0.814392	-0.146617	0.447467	0.318101	-0.223411	-0.40387	-0.113807	0.478831	0.126989	0.00120474	0.387391	0.0469949
O60449	LY75	21	13.2	0.399702	-0.321425	0.479622	1.02246	-0.0797825	-0.594558	0.0978545	-0.357947	-0.46724	0.493649	-0.861987	-0.506666	0.108489	-0.911053	-0.765046	0.464004	-0.39804	-0.688777	-0.92814	-0.677928
O60462	NRP2	7	7.9	-1.10263	0.541003	-0.886274	0.671109	0.244626	-0.610997	0.0950488	-2.29091		0.330913	0.871565	-1.31523	0.0789998	-0.239915	0.323724	0.0514048	-0.0205319	0.18179	-0.358914	-0.233347
O60476	MAN1A2	6	12	-0.186533	-0.366045	0.361125	0.609531	-0.606765	1.00866	0.513666	0.239201	-0.0966985	0.0492921	-0.329407	0.225475	0.502504	-1.21677	-0.46036	0.168427	-0.463289	-0.613374	-1.11139	-0.852522
O60486	PLXNC1	5	4	-1.08884	0.331738	-0.852753	0.767458	-1.19316	0.0642917	0.276085	-1.36396	0.820084	0.750192	0.454228	0.557177	0.433578	-0.516925	0.291868	0.623205	0.0865291	0.0147139	-0.516005	0.086813
O60488	ACSL4	13	20.4	0.207488	-0.0752474	0.363055	0.795167	0.395714	0.0381188	0.595077	0.586189	0.342401	-0.0803078	-0.325884	-0.00632795	-0.0103665	0.0886757	0.43208	-0.440519	-0.0844346	-0.287198	-0.00920258	-0.590217
O60493	SNX3	7	37	-0.175786	0.550612	-0.319915	-0.730525	0.26351	-0.969388	0.0280403	-0.415893	-0.976199	-0.023771	0.570376	0.403723	-1.10829	0.0925488	0.427689	-0.0628568	0.024622	-0.231475	0.190429	0.39453
O60496	DOK2	3	8	-0.492525	0.653212	-0.855815	-0.883387	-0.219629	-3.54883	-0.383715	-1.33324	-1.99444	0.982531	0.472004	0.71023	-0.496096	0.692853	0.189272	0.33165	0.562929	-0.128853	0.686124	0.494125
O60502	MGEA5	10	10.8	-0.286755	0.0170688	0.0822404	-0.702546	0.108984	-0.648085	-0.517354	-1.16204	-0.0697465	-0.057971	0.104083	-0.424454	0.093082	-0.54521	-0.397143	0.412913	-0.0809528	-0.175067	-0.431127	-0.0269586
O60504	SORBS3	13	18.9	-0.819525	-0.168931	-1.34904	-0.493674	-0.125761	-0.651754	-0.164648	-1.44708	-0.888274	-0.693777	0.494406	-0.227938	-0.77375	-0.363282	0.220692	-0.0865231	0.0543398	-0.305782	-0.55569	-0.256995
O60506	SYNCRIP	12	32.7	0.341205	0.0590749	0.726983	-0.00605493	-0.0925568	0.612047	0.239141	0.851795	-0.310302	0.114215	-0.435485	-0.292044	0.0380682	-0.592324	-0.484151	-0.345415	-0.114418	-0.0480488	-0.843815	-0.392736
O60508	CDC40	5	10.2	0.0370227	0.00591888	0.785056	0.771988	-0.20091	0.818403	-0.155217	0.453036	-0.743994	-0.244439	-0.474386	-0.763445	0.584393	-0.354698	-0.583466	0.649201	-0.16946	-0.339943	-0.259897	-0.269316
O60513	B4GALT4	5	14.5	0.721728	-0.451874	-0.162212	-0.488293	-2.11707	-0.0360186	0.115636	-0.0926893	-0.0198869	0.0124592	-0.223448	-0.352068	-0.0973879	-0.0653721	-0.847803	-1.55496	-0.530974	-0.770816	-0.237484	0.0909991
O60518	RANBP6	5	6.4	-0.238704	0.00455247	-0.922597	0.00625678	-1.10843	0.225193	0.213126	-0.995305	0.804498	0.314315	-0.487889	-0.149488	-0.043351	-0.761636	-0.536932	-0.172209	-0.19899	0.388218	-0.27517	-0.0544916
O60524	NEMF	13	11.8	-0.0640716	0.0319698	0.10664	0.0563294	-0.185931	0.493258	-0.249573	0.118278	-0.327928	-0.13401	-0.721863	0.625426	0.163532	-0.294439	-0.44345	-0.0863248	-0.0267688	-0.176273	-0.55438	-0.367168
O60547	GMDS	18	48.9	-0.161914	-0.781485	0.541069	0.399755	0.824764	-0.450583	0.326852	1.86797	-0.896849	0.551136	-1.03235	-1.35563	0.649988	-0.644114	-0.884015	-0.513831	-0.505191	0.0759424	-1.75055	-0.809665
O60568	PLOD3	20	30.1	0.232166	-0.102682	0.0953368	0.861187	-0.444824	-0.502898	0.218475	0.375485	-0.267415	0.0957181	-0.613917	0.229485	0.0427804	-0.273539	-0.404639	0.137403	-0.376652	-0.496243	0.0419247	-0.242617
O60573	EIF4E2	7	30.2			-0.475372	0.273223	-0.301155	0.595764	0.31776	0.0674245					-0.420857	-0.626919	-0.353419	-0.382666	-0.319605	-0.403808
O60603	TLR2	2	2.4	-0.762704	0.686375					0.327113	-1.75601	-0.728255	0.44907	-0.212326	1.0284					0.336602	-0.161023	0.243736	-0.220067
O60610	DIAPH1	29	20.3	0.0594036	-0.339057	0.52223	0.151849	-0.491276	-0.103451	0.275224	-0.191025	0.47224	0.275749	-0.695329	-0.078648	0.2088	-0.604394	-1.0328	-0.149923	-0.434303	-0.314481	-0.389372	-0.420583
O60637	TSPAN3	3	9.9	0.957061	-0.616758	1.38888	2.0528	-1.44349	-0.0137083	0.663435	1.98606	0.834071	-0.109975	-0.567995	0.531565	0.254665	-0.426273	-0.851704	-1.7684	-0.429535	-0.0896415	1.36124	-0.73406
O60645	EXOC3	11	16.4	-0.137278	0.209921	0.0798772	-0.127219	0.14889	0.0618735	-0.10144	0.379271	-0.381938	0.18241	0.012561	0.372358	0.214217	-0.059192	-0.267457	-0.075548	-0.0710575	-0.0934643	0.202252	-0.0858346
O60664	PLIN3	16	43.3	-0.449451	-0.213336	0.0656597	-0.341313	-0.509383	-0.556177	-0.134277	-0.402189	0.664807	-0.434234	-0.166403	-0.209198	-0.0837197	-0.614326	-0.433542	-0.00276487	0.0134502	-0.255501	-0.68722	-0.413439
O60669	SLC16A7	5	9.6	-2.5616	-0.471095	-1.72496	-0.167799	-0.580255	1.77601	0.0809842	-0.0342783	-0.211202	-0.926751	-0.811854	-0.18878	-0.259076	-0.843893	-0.869149	-0.226865	-0.908431	-0.616192	1.7508	-0.428509
O60678	PRMT3	3	5.6			0.254514	0.132619	0.0691669	-0.934386	-0.0425568	0.395517					-0.345836	0.0794368	0.143843	-0.53296	-0.282682	-0.29556
O60684	KPNA6	6	26.7	-0.243484	-0.140977	0.529081	0.378696	-0.0836341	0.259937	0.449565	0.517694	-1.28229	0.00984023	-0.41645	-0.455783	0.47613	-0.315613	-0.30263	0.377862	-0.0497492	0.0655374	-0.294729	-0.325495
O60687	SRPX2	5	11.6	-2.17144	-0.227105	-2.25156	-0.689476	-0.900426	-1.88052	-0.642659	-1.41618	-1.55992	-0.287194	0.645871	-1.32001	-0.734877	0.48596	1.07501	-1.04997	1.22487	0.819112	-1.33998	0.720894
O60701	UGDH	17	39.7	0.991724	-0.138584	1.03824	0.288249	0.0118653	-0.131837	-0.49777	0.054193	-0.942367	-0.263668	-0.0974101	-0.521762	0.342529	-0.373642	-0.508246	-0.405896	0.249146	-0.00365108	-0.642154	0.0635998
O60704	TPST2	5	14.1	-1.68982	-0.307247	-1.6296	-0.791086	-4.12983	2.18064	-1.09638	-1.23342	-0.98774	-1.29579	-1.60739	-0.694501	-1.91829	-1.90117	-2.08075	-1.58007	-1.53129	-1.25226	-0.454698	-1.67129
O60706	ABCC9	4	2.4			-0.576032	0.988466	-0.0842094	0.418407	0.516575	-1.54833					0.458677	-0.00692104	0.249304	0.534434	0.676227	0.481352
O60711	LPXN	4	8.5	-0.840587	0.221748	-0.491248	0.862462	-0.364944	0.637558	0.804839	-1.43265	-0.580628	0.299274	0.318207	-0.659055	-0.105572	-0.200998	-0.306347	1.08569	0.670188	-0.226412	-1.46163	0.223452
O60716	CTNND1	31	34.5	0.30767	-0.800795	0.365453	-0.705695	0.70698	-0.354884	-0.395428	0.714923	-0.500911	-0.342664	-0.982259	0.682171	-0.228112	-0.740757	-0.851539	-0.758642	-0.744114	-0.884186	-0.718404	-0.918193
O60749	SNX2	14	30.8	0.244027	0.362099	-0.333212	-0.752244	-0.053442	-0.116823	-0.415456	-1.14363	-1.31655	0.266807	-0.122584	0.450974	-0.622669	0.0918779	-0.0152307	0.111066	0.185207	-0.308169	0.230936	0.238315
O60760	HPGDS	3	14.6	-0.593007	0.975605	-0.617441	1.37552	-0.0101051	-1.9504	0.825804	-0.830598	-0.699088	0.681514	-0.0482204	0.63976	0.214704	-0.462485	-0.0512978	0.615448	0.179119	0.520814	-0.20497	0.684144
O60762	DPM1	9	35	-0.253897	-0.268487	0.089676	0.423431	-0.347912	1.32654	0.500181	0.910365	-0.0696151	-0.572493	-0.511367	-0.489321	0.245313	-0.660138	-0.746562	0.431014	-0.580881	-0.643985	-0.749408	-0.644735
O60763	USO1	32	40.3	-0.202625	-0.381489	-0.256471	-0.185632	-0.512545	0.824249	-0.00992311	0.39623	-0.0212845	-0.0311207	-0.3106	-0.255479	-0.215271	-0.492812	-0.767158	0.411167	-0.235256	-0.185723	-0.754331	-0.353164
O60784	TOM1	5	14.4	-0.449562	-0.356628	-1.11508	-0.998538	-0.130106	-2.49981	-0.427398	-0.707802	0.467014	-0.0809862	-0.106506	0.305568	-1.50677	0.124247	0.295128	-0.408974	-0.0107242	-0.427025	-0.461496	-0.0939075
O60825	PFKFB2	21	43.2	0.335927	-0.568223	0.765374	1.34968	0.299716	-0.0337753	0.0634172	1.34819	-0.160751	0.324571	-0.774035	-0.436754	0.78267	-0.921844	-0.994296	-0.574067	-0.625148	0.0856204	-0.820411	-0.382899
O60826	CCDC22	16	31.9	-0.275464	-0.283432	-0.0166472	-0.00368362	0.117784	-0.516984	-0.169326	-0.77474	-0.506626	0.130377	-0.0659229	0.019645	0.0902182	-0.160263	-0.0553899	0.177653	0.0217336	0.0638813	0.235655	-0.210851
O60828	PQBP1	5	15.8	0.877242	-1.57136	-0.190256	-1.28122	0.603063	-0.197455	-1.18713	1.45844	-1.07272	-1.57001	-1.44538	-0.717818	-5.39297	-0.439779	-0.88848	-1.11633	-1.0727	-1.28947	-0.884834	-2.99361
O60830	TIMM17B	4	34.3			0.803358	0.0448196	0.0257919	-0.354763	-0.382238	0.691542					0.753052	-0.879463	-0.858948	0.0545461	-0.530798	-0.230695
O60831	PRAF2	3	16.3	-0.484124	-0.000868989	-1.28894	-0.290001	-0.281922	-1.07162	-0.752216	-1.38178	-0.608435	0.170301	0.668039	-0.0715144	0.0297635	0.601251	0.931111	0.693246	0.382482	0.477755	-0.183739	0.569268
O60832	DKC1	19	33.3	0.381686	-0.417353	0.0302488	0.466066	0.0535414	0.582534	-0.22938	-0.040262	0.12993	-0.205823	-0.797401	-0.386609	-0.00991059	-0.959856	-0.899938	0.131207	-0.937758	-0.877041	-0.146581	-0.629928
O60841	EIF5B	30	26	1.06472	-0.571692	0.266729	-0.0162704	-0.274518	0.301113	-0.144323	0.279083	-0.556577	-0.416358	-0.667028	-0.735953	0.0532624	-0.540965	-0.803901	0.0406821	-0.66131	-0.769523	-0.113361	-0.689721
O60869	EDF1	8	47.3	0.509908	-1.22714	0.0177834	-1.32898	0.182999	-1.45316	-0.468058	1.34022	-0.185905	-0.740285	-1.368	-1.12646	-1.19384	-0.94624	-0.621362	-0.703782	-0.886836	-1.2133	-1.65217	-1.59259
O60870	KIN	6	16.8	1.09269	-1.02314	0.779187	-0.026593	0.134038	-0.230209	-0.0499934	0.45238	-0.161933	-0.360508	-1.01712	-0.739979	0.248736	-0.811522	-0.992656	-0.0318897	-0.323538	-0.682513	-1.07398	-1.1591
O60879	DIAPH2	19	14.4	-0.448899	0.202922	0.240681	0.790152	0.519132	-0.0550303	0.00238186	0.532994	-0.382544	0.266184	-0.293155	0.194571	0.25696	-0.22573	-0.244151	0.47419	-0.283899	0.1736	0.0153564	-0.162892
O60884	DNAJA2	11	23.8	0.0598582	-0.444592	0.897008	-0.328278	0.615176	-0.118492	0.223493	0.276228	-0.282227	-0.235924	-0.157648	-0.338809	-0.0802214	-0.378813	-0.192035	0.00486685	-0.582922	-0.215043	-0.29067	-0.450643
O60885	BRD4	7	7.7	0.217878	-0.103734	-0.100348	-0.364692	-0.00408152	-0.347786	-0.180047	0.0411212	0.518197	0.941223	-0.0725079	0.0889778	-0.169235	-0.33551	-0.42287	0.49465	-0.564938	-0.615372	-0.530396	-0.460921
O60921	HUS1	2	6.1	0.628	-0.0315231					0.244284	0.530687	-1.54412	-0.157997	0.0518745	-0.89561					-0.320466	-0.398709	-0.746781	-0.802814
O60925	PFDN1	6	41.8	0.368265	-0.600294	0.345433	-2.12993	0.194634	-1.3739	-1.04575	0.446661	-0.367461	0.326594	0.236806	-0.0685174	-0.529481	-0.318918	-0.130517	-0.127598	-0.349856	0.010969	0.0661245	0.173625
O60934	NBN	10	14.9	0.605322	0.200124	0.39115	-0.172018	0.152695	0.472544	-0.130471	-0.0922307	-0.567238	0.795911	0.0839939	-0.163544	-0.186818	-0.619833	-0.515087	-0.11846	-0.240825	-0.181586	-0.547758	-0.0232874
O60936	NOL3	5	30.3	-1.36624	-0.947257					-0.156772	0.082447	0.756788	-0.536673	-0.0769504	-1.00106					-0.570932	-0.733648	-0.538903	-1.39893
O60942	RNGTT	4	7.7	0.471337	-0.208053	0.542962	-0.110879	-0.492026	0.17364	-0.0821374	0.368461	-0.742598	0.228506	-0.937274	-0.535442	-0.0956744	0.0402065	-0.916812	0.352407	-0.413399	-0.590473	-0.776477	-0.736297
O75023	LILRB5	3	6.3	-0.836825	0.51585	-0.649286	0.754846	0.668239	0.279637	0.221236	-0.87218	0.0293092	-0.515283	0.250469	0.538491	0.711878	0.577061	0.572419	0.243017	-0.234482	0.0741989	1.06432	-0.326388
O75027	ABCB7	6	8	-0.10281	-0.689248	0.300185	0.50293	0.159808	0.272101	0.326662	1.00159	2.48589	-0.546606	-1.26546	1.08409	0.123306	-0.147572	-0.450076	0.174628	-0.587678	-0.484374	-0.70113	-0.60524
O75044	SRGAP2	8	9.2	0.107089	0.0810558	-0.982656	0.0916307	-0.898178	0.179065	0.0776672	-0.352859	-0.222518	0.418288	0.757682	0.349112	-0.417478	0.612891	0.0566884	0.384987	-0.0953947	0.273556	0.898951	1.01973
O75051	PLXNA2	7	5	-0.623796	-0.191206	-0.232294	0.797856	-0.229595	1.74333	-0.355411	0.29434	-0.218925	-0.19162	-0.227776	-0.656757	-0.169769	0.190229	-0.325901	-0.631589	-0.584005	-0.084272	-0.762695	-0.506674
O75052	NOS1AP	3	5.3	-0.42627	0.231594					-0.0909179	0.971933	1.55275	0.556713	-0.159786	1.12602					-0.163369	-0.2502	0.668242	0.361992
O75063	FAM20B	4	9.3	0.577299	-0.302482	-0.383685	0.239923	-0.496486	0.191282	0.548487	0.919938	-0.141506	0.141889	-0.372293	-0.0301387	-0.136988	-0.69013	-0.624656	-0.324324	-0.336799	-0.708266	-0.35617	-0.135483
O75071	EFCAB14	3	4.6	-0.0318423	-0.314856					0.0327914	0.804939	-0.0667922	0.0654094	-0.883653	-0.209674					-0.343854	0.0647829	-0.263078	-0.800096
O75083	WDR1	26	41.3	-0.367747	0.165622	0.542021	0.798517	-0.0602218	-0.476065	0.276263	-0.691982	-0.330944	0.0417612	-0.233856	-0.107862	0.315557	-0.469055	-0.494634	-0.012022	-0.112976	-0.158306	-0.116087	-0.105098
O75094	SLIT3	8	6.1	-0.785925	0.364676	-1.72324	-0.55646	0.106354	-0.797904	-0.441329	-1.90365	-0.492835	-0.490584	0.196493	0.275798	-0.746566	1.65102	1.54529	0.822021	1.2571	1.04203	0.178349	0.628264
O75095	MEGF6	10	8.7	-1.64508	-0.39698	-1.95533	-1.58343	-3.21064	-2.69986	-0.789799	-2.02197	-0.671021	-0.28025	2.33117	-0.205101	-2.46286	0.742958	1.5314	0.156346	0.883548	0.751294	-0.585968	0.913084
O75110	ATP9A	11	10.4	0.0171671	-0.567399	0.323612	-0.136127	-0.0663267	-0.0976006	-0.0608947	0.0589869	-0.701565	-0.426859	-0.600178	-0.674996	0.49122	-0.939592	-0.544127	-0.101591	-0.974962	-0.279568	-0.213688	-0.802041
O75112	LDB3	5	10	-2.29643	-0.407558	-1.45949	-1.12198	0.781747	-1.00885	-0.873558	-2.0026	-3.63986	-0.538627	-0.427307	-0.658397	-1.00932	-0.633894	-0.237861	-0.0779964	-0.910136	-1.30223	-1.08803	-2.13453
O75113	N4BP1	3	4.4	-0.322107	-0.0833356					-0.168241	-0.179639	-0.822436	0.268422	1.44688	0.576853					0.0130553	0.023648	2.28608	0.523389
O75116	ROCK2	44	34.3	-0.0373209	-0.14822	0.633865	-0.615478	0.207173	-0.615623	-0.475005	0.145498	-0.162798	0.0230518	-0.135823	0.168558	0.142827	-0.136027	-0.183946	-0.18844	-0.196882	0.236797	0.0504349	-0.155336
O75122	CLASP2	8	6.9	0.10894	-0.0929308	-0.3097	-1.07779	0.19828	-0.946862	0.023493	-0.317319	-0.0212585	-0.226197	-0.432382	0.308907	-0.660757	-0.221719	-0.246813	-0.329003	-0.0740852	-0.00137397	-0.532596	-0.602084
O75127	PTCD1	5	8.3	0.803369	-1.08301					-0.47137	0.208526	-0.55292	0.179287	-0.249814	-0.838989					-0.552589	-0.711326	-1.44695	-0.479901
O75131	CPNE3	18	32.2	0.0276189	0.0866918	-0.197247	0.246058	0.00425274	0.344063	0.192793	0.252484	0.0170425	-0.153874	0.140992	0.0196651	0.215634	0.128546	0.0221974	0.233732	0.0285918	0.160987	0.0670667	-0.112356
O75146	HIP1R	27	29.7	-0.168747	-0.555118	0.47743	-0.859724	0.702597	-0.748392	0.0727158	1.84775	-0.0343696	0.534592	-0.732654	-0.978491	0.153816	-0.40092	-0.575461	0.342276	-0.400369	-0.237249	-1.26949	-0.699835
O75147	OBSL1	4	2.7	-0.182113	0.171944	-0.426017	-0.130379	-0.344614	0.627434	0.0571437	-0.513595	-0.565382	-0.272612	0.0441802	0.148914	0.110751	-0.733136	0.133904	0.362102	0.43536	0.432653	0.21353	-1.16598
O75150	RNF40	14	18.5	0.768717	-0.182099	0.409847	-0.800238	0.100984	-0.80334	-0.544072	0.427174	-1.02089	0.101511	-0.360025	0.0627112	-0.178843	-0.572885	-0.546661	-0.153082	-0.489938	-0.45447	-0.490434	-0.271744
O75151	PHF2	3	2.7	0.162431	-0.440174	0.0800074	0.717996	0.229141	0.0791656	0.253937	0.382349	0.525241	-0.742898	-1.65348	-1.17502	0.326291	-0.675194	-0.354562	0.0578994	-0.0973742	0.053058	-1.23648	-1.04302
O75152	ZC3H11A	13	16.4	0.403494	-0.605805	-0.0950359	-1.77674	0.36079	-1.53639	-0.242919	0.379023	-1.14237	-0.606634	-1.18321	-0.420175	-1.99495	-0.86779	-1.04548	-0.32658	-0.684423	-1.31668	-0.536631	-0.685527
O75153	CLUH	20	15.5	0.776089	-0.521765	0.551525	0.614151	-0.0343881	0.489885	0.0485242	0.670994	-0.420555	-0.220145	-1.05322	-0.465359	0.43652	-1.14101	-1.40524	-0.653092	-0.418235	-0.422729	-0.557453	-0.899981
O75165	DNAJC13	49	22.2	0.0629225	0.407704	-0.0579673	0.338343	-0.0128843	0.0400098	0.489555	-0.324238	0.679802	-0.0429034	-0.0695679	0.468047	-0.0496569	-0.13189	0.0524252	0.069413	0.187044	-0.0633932	0.289576	0.224377
O75167	PHACTR2	3	3.8	0.384615	-1.30372					-1.25378	1.17278	-0.168376	0.676488	-0.014111	-0.170113					-0.252128	0.247111	-0.533275	-0.42296
O75170	PPP6R2	6	6.9	-0.638838	-0.0115982					0.0285247	-0.294096	0.47561	0.120914	0.104026	0.248905					0.33589	0.212879	0.269452	0.31498
O75175	CNOT3	6	7.8	0.481108	-0.333057					0.35845	0.95896	0.323345	-0.40689	-0.799422	-0.485336					-0.396787	-0.404735	-1.05042	-0.483967
O75179	ANKRD17	7	4	0.569385	-0.0576516					0.0663752	1.01558	0.00295225	-0.00509459	-0.879876	-0.120569					0.0950067	-0.795217	-0.471	-0.272953
O75190	DNAJB6	5	17.2	-0.240516	-0.884659					0.72894	-0.330694	0.505121	-0.263094	-0.689135	-0.522894					-0.416491	-0.885298	-0.448659	-0.895458
O75191	XYLB	6	11	1.29127	-0.57943	0.240509	0.611451	-0.0340882	0.32797	0.43362	-0.193185	-1.04885	-0.95335	-0.604325	-0.973494	0.417684	-0.315733	-0.738768	-0.680032	-0.288476	-0.309245	-0.380414	-0.439774
O75208	COQ9	7	26.1	0.460813	-0.468322	1.53222	-0.28224	0.777979	0.33054	-0.0831859	0.560355	-0.573772	0.40898	-0.269353	-0.415756	0.999379	-0.762151	-1.08475	0.167536	-0.489055	-0.074637	0.420908	-0.153124
O75223	GGCT	9	50	0.964979	-0.183703	0.42242	0.841058	0.206519	-0.0669614	0.19717	0.666582	0.230555	0.10278	-0.465867	-0.543849	0.0554412	-0.436586	-0.736191	-0.374089	-0.357269	0.118533	-0.288258	-0.301728
O75251	NDUFS7	4	15.5	-0.0441092	0.200617	0.45403	0.643645	-0.226952	0.937973	0.345365	0.571033	-0.399963	-0.0863547	0.12053	-0.00457697	0.972693	-0.402107	-0.359729	0.648422	-0.161826	-0.2733	0.438352	-0.15842
O75298	RTN2	4	5.9	-0.458844	0.0775128	-0.228495	0.662134	0.000117776	0.2983	0.61381	0.917868	0.410663	-0.269583	-0.0410577	0.413782	0.295671	0.134675	0.238557	0.420087	0.170563	0.100804	-0.0715553	0.245141
O75306	NDUFS2	9	21.6	0.0931532	0.174504	0.454513	0.345667	-0.371962	0.697976	0.296455	0.599642	0.221122	0.00733433	-0.25728	-0.169632	0.88813	0.118459	-0.493521	0.335538	-0.167644	-0.133633	0.895781	0.407112
O75312	ZPR1	7	17.2	0.683575	-0.448509	0.164202	-0.613511	-0.263314	-1.1057	-0.274061	-0.748638	0.761437	0.398067	-0.0599314	-0.457028	0.135347	0.122155	0.241927	0.0256848	-0.230173	-0.291973	-0.285827	-0.349064
O75323	GBAS	7	27.3	-0.00917022	-0.079067	0.198708	0.0248963	0.131694	0.905931	0.208162	0.587198	0.138432	-0.131686	-0.19658	-0.188639	-0.193711	-0.408074	-0.658444	-0.747111	-0.414091	-0.230472	-0.464104	-0.585126
O75339	CILP	9	8	-1.68715	0.293139	-1.83585	0.00386419	-0.589684	0.0120088	0.40158	-1.99053	1.2225	-0.551343	-0.204939	0.564273	-0.406079	-0.453728	0.656025	-0.962433	0.386897	1.12007	0.547996	1.29235
O75340	PDCD6	4	21.5	-0.129426	-0.0935556	0.286764	0.685704	0.21217	0.108984	0.25012	0.645551	1.01789	0.090941	-0.0049603	0.120413	0.207686	-0.110492	-0.132944	0.0819942	-0.402744	0.204726	-0.231696	-0.372531
O75347	TBCA	8	55.6	0.882028	-0.490695	0.0490829	-2.32777	-0.39982	-1.36518	-1.44481	-0.478206	-1.37643	-0.325037	-0.0624057	-0.187224	-1.09973	-0.159485	-0.14243	-0.0837508	-0.0489404	-0.0309568	0.0587127	-0.4012
O75348	ATP6V1G1	5	41.5	0.279447	-1.31081	-1.07752	-3.217	0.427452	-2.58385	-1.63989	1.0492	-0.440568	-0.738674	0.0442865	-0.0500328	-1.75788	0.247188	0.162924	-1.34583	-1.12613	-1.75796	-0.967856	-1.4907
O75351	VPS4B	11	34	0.417084	-0.48936	-0.0834931	-0.72154	0.22749	-1.038	-0.109241	-0.00324815	-0.0764974	-0.177676	-0.505259	-0.669893	-0.146061	-0.431479	-0.364883	0.0698821	-0.301043	-0.488964	-0.330824	-0.492571
O75352	MPDU1	4	13.8	-0.447602	0.182886	0.551411	0.674399	0.421353	0.88775	0.634539	-0.139821	-0.617652	-0.355668	-0.0309185	0.506723	0.883014	-0.0215226	0.320558	0.864214	-0.203751	-0.135104	0.885973	-0.0172275
O75356	ENTPD5	7	16.8	0.396449	-0.765464	1.85304	-0.817318	0.0416342	-1.75277	1.4649	0.659382	0.93431	0.0805838	0.0709349	-0.0391267	1.35281	-1.68363	-1.05094	-1.4565	-0.731296	-0.185288	0.129405	0.218403
O75363	BCAS1	5	10.6	-0.719197	-1.35961					-1.1129	-1.4546	-0.965294	-0.116933	-1.58721	-0.263475					-1.95725	-1.66225	-2.07258	-1.97458
O75366	AVIL	3	6.6	-1.39002	0.115838					0.177505	-1.34621	-1.55669	-0.283901	0.950621	0.693302					0.657416	2.57282	-0.352577	0.393634
O75367	H2AFY	14	42.7	0.207986	0.0429355	0.529185	-0.324565	0.142647	-0.873057	-0.00315191	-0.510156	0.259713	0.246372	-0.130509	-0.458906	0.435616	-0.374237	-0.449458	-0.147392	-0.0857335	-0.192792	-0.664826	-0.1107
O75368	SH3BGRL	9	84.2	0.00678911	0.48861	-1.0756	-0.718816	0.29129	-0.541267	0.406398	-1.05542	-0.80963	0.0394885	0.322173	0.516019	-1.41335	0.129249	0.255959	-0.684207	0.463215	0.0310125	0.123839	-0.08776
O75369	FLNB	100	48.5	0.709099	-0.30856	0.157384	-0.751629	-0.716439	-0.335955	-0.0822953	-0.290371	0.505008	-0.822642	-0.190814	-0.0418141	-0.0843061	-0.821489	-0.761536	-0.785506	-0.443838	-0.133903	-0.354262	-0.21566
O75376	NCOR1	3	1.4	0.472665	-0.149626					0.0946447	0.305603	0.0337305	-0.396075	0.0376516	0.116181					-0.37541	-0.397323	-0.41998	-0.217317
O75380	NDUFS6	4	33.1	0.553697	-0.633113	-0.621654	-1.32157	0.899616	-0.699947	-0.332043	1.07469	-0.390137	-0.617564	0.615255	-0.478542	-1.6234	0.121947	-0.0297384	-1.28123	-0.754561	-0.644185	0.225398	-0.0539812
O75381	PEX14	5	14.6	-0.208328	-0.750143	0.923671	-0.0209769	-0.474198	-1.14134	-1.09482	0.503851	-0.0474793	-0.000285382	-0.82661	-0.284985	0.368301	0.0448052	-0.521471	-0.0748097	-0.488912	-1.07885	-0.295721	-0.995123
O75382	TRIM3	5	8.6	-0.83578	0.146154	0.412719	0.00550635	0.472884	-0.619451	0.370039	0.147146	0.218915	0.630357	-0.177051	0.674296	0.640532	-0.000696925	0.115987	0.103721	0.47029	0.262122	-0.229694	0.290443
O75387	SLC43A1	3	6.4	-0.427206	-0.633164	-1.31116	-2.05598	-7.09373	2.48555			-2.75602	-1.37663	-0.895466	-1.23689	-1.0102	-2.04017	-2.52405	-1.03425			-0.627002	-1.66317
O75390	CS	14	29.2	-0.104266	-0.317338	0.571991	0.490528	0.086139	0.359995	0.235461	0.586576	0.664251	0.106835	-0.596377	0.0570498	0.517178	0.500214	-0.478109	0.172835	-0.243614	-0.196354	0.259534	-0.372054
O75391	SPAG7	2	11.5	0.849557	-0.282048	-0.114153	-1.66561	1.17833	-0.0517518	-0.419369	0.0577971	-1.67012	-1.19782	-0.0549027	0.027613	-4.11927	-1.73915	-0.299144	-1.06977	-0.0896017	-0.622099	-1.24845	-0.893381
O75396	SEC22B	10	45.6	-0.422883	-0.331593	-0.067647	-0.854759	0.129989	-0.538083	-0.422075	0.0639247	-1.17169	-0.212945	0.18317	-0.225086	-0.082219	0.0201911	0.195502	0.691234	0.170631	-0.1652	0.140296	0.016658
O75400	PRPF40A	15	15.3	0.713977	-0.368526	0.191604	-0.341451	0.117155	-0.124029	0.243512	0.789744	-0.352313	0.110745	-0.435344	-0.296389	-0.407485	-0.393152	-0.682155	0.116187	-0.444105	-0.499365	-1.09994	-0.77994
O75410	TACC1	9	11.1	-0.132159	-0.164624	-0.561316	-0.870023	0.362088	-0.578967	0.0515127	0.455937	0.488611	0.760798	0.0291417	0.294944	-0.123371	-0.295981	-0.203657	0.127099	-0.0192657	-0.0236446	-0.234132	-0.196119
O75427	LRCH4	4	10	-0.494786	-0.121716	-0.413859	0.0896903	-0.580638	0.073451	0.0742952	-0.114287	-0.75025	-0.323516	-0.366227	0.277439	-0.160533	0.465051	-0.669706	0.185826	-0.0509191	-0.373631	0.775803	-0.622898
O75431	MTX2	5	16.7	-0.15135	-0.418045	-0.109542	-0.0834769	-0.185041	0.141031	0.220876	0.45418	0.230849	0.0889107	-0.320564	0.0202984	-0.0806189	-0.391265	-0.516201	-0.222104	-0.353744	-0.159202	-0.312914	-0.482964
O75436	VPS26A	12	44.6	0.0631822	0.141089	0.206854	0.447209	0.0739235	0.138365	0.23503	0.0922293	-0.0576411	0.0703598	-0.162273	-0.0529214	0.414038	-0.269729	-0.310896	0.203361	-0.23582	-0.0072822	0.451653	0.0683315
O75438	NDUFB1	3	34.5	0.0293778	-0.238856	0.330131	0.299809	-0.487136	0.305295	-0.116064	1.33621	0.808726	0.0458814	-0.140316	-0.0439352	0.76677	-0.673765	-0.187608	0.565523	-0.110408	0.0875476	-0.498263	-0.352348
O75439	PMPCB	11	25.2	0.597347	-0.260517	1.0403	0.295169	-0.5179	0.0231463	-0.0405967	0.526855	-0.832897	0.149658	-0.464747	0.215177	0.719247	-0.419526	-0.886883	-0.11507	-0.112617	-0.235072	0.72692	-0.188819
O75448	MED24	5	4.9	0.374521	-0.232924	0.496896	0.684854	-0.300413	0.0898308	-0.0949817	0.268427	0.422462	-0.138169	-0.769323	-0.349508	0.211309	-0.301993	-0.550749	-0.056513	-0.548947	-0.420111	-0.253908	-0.508278
O75449	KATNA1	3	6.1	-0.0135602	-0.0969569					-0.0231052	0.111363	0.295062	-0.344859	-0.824593	0.278225					-0.691741	-0.422377	-0.100726	-0.676207
O75475	PSIP1	16	33.2	0.915249	-0.447666	-0.723689	-1.48509	0.22772	-1.45535	-1.21338	-0.531414	-1.07668	-1.27662	-0.450748	-0.707064	-1.20298	-0.26063	-0.519764	0.224387	-0.748133	-1.34617	-0.99714	-1.45555
O75477	ERLIN1	8	33.3	0.225235	0.264402	0.329311	1.56755	-0.0819433	0.134112	0.0127726	0.638492	-0.697263	-0.201519	0.0433333	0.431643	0.187064	-0.177842	-0.128904	-0.251901	-0.523461	0.0645051	0.544464	0.0122992
O75487	GPC4	5	12.1	-0.746354	0.349307	-0.524791	0.84646	0.210695	0.118742	-0.128491	-1.41895	0.821058	0.130277	0.812309	0.0996675	-0.199636	-0.0129912	0.565811	-0.861629	0.335207	0.609858	-0.173715	0.452699
O75489	NDUFS3	9	32.6	0.408671	0.0685169	0.45217	-0.621781	0.120568	-0.301359	0.156911	0.39677	0.241575	-0.11519	0.176089	0.466694	0.49635	-0.247434	-0.145984	0.0959378	-0.0240468	-0.392649	0.17819	-0.219282
O75494	SRSF10	4	13.7	1.193	-0.58443	-0.0859867	-0.955201	0.17298	-1.73373	-0.721802	0.701161	-0.475247	-0.0370293	0.110886	0.125015	-0.721284	-0.425854	-0.391029	-0.303057	-0.784909	-0.791565	-0.691063	-0.735251
O75503	CLN5	7	19	0.288809	0.256252	0.230561	1.5079	-0.303139	-0.390937	0.278701	0.599294	1.73925	0.592193	0.0273956	0.492488	-0.118206	-0.479647	-0.693614	-0.418306	-0.0974265	0.0616353	-0.258041	-0.136679
O75521	ECI2	10	24.9	0.46847	-0.302711	-0.461589	-0.057341	0.200504	0.965295	0.152406	0.648341	-0.0174383	0.355336	-0.550618	-0.752369	0.684296	-0.186183	-0.817695	0.0145341	-0.698737	-0.481598	-0.613265	-0.571909
O75525	KHDRBS3	4	13.3	-0.262871	0.240777					-0.708106	0.256036	0.336909	1.00922	0.127566	0.493148					-0.115548	0.674598	-0.137359	0.352126
O75531	BANF1	5	51.7	-0.224333	-0.555431	0.708804	0.442034	-0.0355781	0.299996	0.15724	-0.566254	0.702818	0.186727	-0.509892	-0.648283	0.526417	-0.421099	-0.257524	0.217709	-0.568504	-0.984703	-0.772062	-1.50394
O75533	SF3B1	37	30.8	0.715141	-0.36822	0.0871076	0.061247	0.120335	-0.280439	0.244197	0.4128	0.229787	-0.31718	-0.633711	-0.349842	-0.0478063	-0.450802	-0.701824	-0.114063	-0.441619	-0.533068	-0.94309	-0.569994
O75534	CSDE1	26	29.2	0.478608	-0.0435449	0.264349	-0.237333	0.163767	0.145121	0.152019	0.476005	-0.762576	-0.267955	-0.362972	-0.664206	-0.410577	-0.416034	-0.183114	-0.185315	-0.0946749	-0.278357	-0.607783	-0.252153
O75563	SKAP2	7	19.8	-0.629821	0.376987	-0.057633	0.681572	-0.601251	-0.101413	0.767863	-1.04405	0.639044	0.516121	0.0975711	0.957649	-0.155923	0.468159	0.291914	0.222341	0.730132	0.344836	0.205474	0.23545
O75569	PRKRA	11	35.8	0.364054	-0.1711	-0.00067631	-0.397283	-0.125016	-0.226051	-0.326836	-0.59706	-0.452301	-0.495887	-0.201748	-0.345619	-0.0711909	-0.569902	-0.572097	0.283457	-0.405555	-0.653865	-0.428208	-0.487628
O75582	RPS6KA5	5	7.1	0.146336	0.136239					0.100999	-0.892301	-1.14788	0.0865371	-0.192725	-1.01383					0.751579	0.676108	-0.413557	-0.279168
O75592	MYCBP2	29	6.9	-0.432972	0.0552646	0.212613	0.59159	-0.276327	0.230154	0.0749668	-0.382541	-0.39987	-0.203383	0.00457432	0.298496	0.356783	0.146188	-0.162005	0.517371	0.25731	0.0531833	0.406913	0.215574
O75594	PGLYRP1	2	12.2	-0.870373	0.190387	-0.732357	-0.647293	-1.37411	-2.51496	0.308746	0.503475	1.65687	-0.0143597	0.66117	0.599056	-2.06398	1.50787	1.22763	0.0051104	0.23785	1.34904	0.750297	0.698147
O75607	NPM3	3	23.6	0.366583	-0.675199	0.174415	-1.62815	-0.193612	-1.55	-0.696692	-0.877777	0.19504	0.217059	-0.212019	-1.04265	-0.938628	-0.710703	-1.04063	-0.634085	-0.365078	-0.641407	-1.10487	-1.66445
O75608	LYPLA1	4	17.8	0.879908	-0.331479	0.518331	0.333201	-0.313215	0.100402	-0.0199749	0.128725	-1.63802	-0.135851	-0.398109	-0.534446	0.537759	-0.610034	-0.685779	0.239152	-0.480761	-0.317621	-0.53196	-0.666895
O75616	ERAL1	3	10.1	1.24082	-0.776638					-0.95022	-0.207439	-0.966063	0.357866	0.570147	-0.996977					-1.37827	-1.68981	0.620892	-0.0937421
O75636	FCN3	4	14	-1.80661	0.579716	-0.627385	-0.359535	-0.680151	-0.947332	0.0294989	-1.32037	-0.936475	-0.756127	0.0551276	-0.180829	0.125167	0.924568	0.86325	-0.633594	1.44333	0.633864	0.0791241	0.0666924
O75643	SNRNP200	62	28.3	0.631253	0.0320475	0.413851	0.447306	-0.200116	0.142169	0.277857	0.557782	-0.417817	-0.30049	-0.497004	-0.145381	0.27494	-0.594285	-0.649715	-0.0160054	-0.386944	-0.55906	-0.40544	-0.273535
O75648	TRMU	5	13.5	0.264013	-0.509123	0.399314	0.779237	-0.381601	1.22616	-0.602395	-0.667093	-0.0479268	-0.36596	-0.49486	-0.361947	0.197998	-0.749221	-0.864376	-0.0729985	-0.148177	-0.600794	-0.478377	-0.51932
O75663	TIPRL	8	30.1	0.605034	-0.140422	-0.0954278	-0.459713	0.37845	-0.876077	-0.360827	0.508298	-1.1734	-0.143026	-0.12647	-0.375144	-0.405344	-0.81277	-0.537475	0.0645487	0.0549203	0.0491087	-0.312723	-0.328995
O75674	TOM1L1	4	9.9	0.130368	-0.389139	0.7413	-0.465647	-0.0976867	0.451644	-0.633189	0.343556	-0.0814336	-0.149336	-0.457445	-1.87724	0.594538	-0.330481	-0.573085	-0.991731	-0.916888	-0.361894	-1.0697	-0.681003
O75676	RPS6KA4	7	12	-0.30022	-0.0549983	0.141131	0.876082	0.51295	-0.163246	-0.418067	-0.0928936	-0.553465	0.248877	-0.162324	-0.173904	-0.184555	-0.46305	-0.594537	0.520768	-0.15786	-0.375845	0.00357259	0.250606
O75683	SURF6	5	17.2	0.630076	-0.513181	-0.62101	-1.10532	0.271047	-1.27388			0.160256	-0.478656	-0.760181	-0.206619	-1.25907	-0.62488	-0.845305	-1.23622			-0.660489	-0.620634
O75688	PPM1B	6	23.2	-0.414601	-0.155364	0.73141	0.116556	-0.144837	0.530417	0.185955	-0.141772	-0.377501	-0.0162545	-0.188935	-0.297912	0.676356	-0.899796	-0.554396	0.455219	-0.324336	0.0956407	-0.540341	-0.17444
O75689	ADAP1	8	19	-0.168328	-0.521028					0.0397251	0.906327	-0.637993	-0.213956	0.349053	-0.0878037					-0.220276	-0.0756766	0.0886826	-0.0887567
O75691	UTP20	22	8.2	0.0382965	0.0981539	0.549017	0.68162	-0.245049	0.485808	0.273394	0.229561	-0.0999808	-0.209639	-0.133478	0.419613	0.453412	-0.558022	-0.654538	-0.0530867	-0.174348	-0.347271	-0.413221	-0.507999
O75694	NUP155	21	17.5	0.149567	-0.0162066	0.123561	-0.121066	-0.299618	-0.0356107	0.294011	0.40485	-0.250165	-0.344029	-0.452831	-0.044423	-0.167663	-0.958524	-0.915783	0.0970551	-0.267047	-0.512524	-0.305742	-0.749074
O75695	RP2	8	17.4	-0.488226	0.26745	0.231796	0.953678	0.128247	-0.533736	0.56601	0.548768	0.136484	0.233024	-0.106158	0.691554	0.309425	0.24047	0.157496	0.302598	0.326679	0.224613	-0.00371532	0.0406409
O75717	WDHD1	3	2.3	0.793367	-0.650317	0.745837	-1.2528	-0.322654	-2.52752	0.209436	0.281327	-0.761111	-0.548332	-1.85422	-0.883888	-0.347112	0.307141	-1.01679	-1.53445	-1.02265	-1.31493	-0.720505	-0.880198
O75718	CRTAP	9	24.9	-0.535599	0.345018	-0.652658	-0.506261	-0.0894773	-0.137258	0.346014	-0.838356	0.514217	0.602116	-0.158483	0.666524	-0.456615	0.540795	0.568146	-0.0661063	1.01156	0.251126	-0.0737866	0.998704
O75746	SLC25A12	13	26	-1.21281	0.00495391	-0.568241	0.530448	0.346407	-0.146083	0.180479	-0.867758	-0.0040066	-0.540591	-0.0126275	0.22193	0.141316	-0.166455	0.0264485	0.623724	0.154813	-0.0739677	-0.608512	-0.226148
O75764	TCEA3	2	8.3			-1.47503	-2.22234	0.141084	-0.122227	-0.11457	1.02345					-3.44719	-3.20086	-2.48781	-2.25578	-1.4052	-1.12294
O75781	PALM	8	24.5	-1.9885	0.704183	-2.44656	-3.7341	0.959895	-0.894152	-0.163427	-2.66624	-1.0116	-0.272896	0.64944	1.30592	-3.20739	-1.32164	1.92562	0.399892	1.24413	0.681166	1.45733	0.979979
O75787	ATP6AP2	4	10.3			0.190299	-1.1081	-0.338898	-1.93723	-0.223999	1.0214					-0.245822	-0.184125	-0.133155	-0.148117	-0.361656	-0.0966522
O75791	GRAP2	6	19.4	-0.814172	0.205977	-0.662232	0.859502	-0.79729	-0.353611	0.682592	-1.20986	-0.853838	0.943032	0.113168	0.610385	0.573443	-0.19185	-0.489371	1.27268	0.641582	-0.0215366	-0.521843	0.0226886
O75792	RNASEH2A	3	10.7			0.10244	-1.34478	-0.240002	-2.64484	-1.13492	-1.18302					0.0862018	-0.0787433	-0.416354	0.183296	-0.00272996	-0.569971
O75794	CDC123	4	9.5	0.764743	-0.380164	0.0601434	1.02389	-0.414067	0.00156606			-0.230745	0.0730774	-0.609077	-0.59903	-0.081725	-0.818999	-0.75688	-0.0340767			-0.405358	0.0151924
O75821	EIF3G	10	30.3	0.459918	-0.0987592	0.00689918	-0.00389153	-0.123057	0.6735	-0.33605	-0.166046	-1.09474	-0.442021	-0.0671637	-0.462419	-0.245564	-0.388153	-0.539857	0.00701728	-0.277012	-0.706241	-0.343657	-0.409615
O75822	EIF3J	10	31.8	0.571744	-0.53537	-0.168098	-0.693526	0.279839	0.0381966	-0.501296	0.751682	-0.7403	-0.764199	-0.42069	-0.422819	-0.701096	-0.0846051	-0.298194	-0.936143	-0.447483	-1.00382	-0.583459	-1.37299
O75828	CBR3	11	52.3	-1.26341	0.585666	-0.763385	-0.616951	-0.344092	-1.29128	0.239077	-1.82447	-0.00709014	0.796251	0.276187	0.144562	0.133297	-0.259151	-0.00761801	0.0845287	0.025074	0.898009	0.324222	0.154798
O75830	SERPINI2	8	20	-4.15872	-0.675253	-1.4102	-1.12647	-2.71586	2.55267	-0.974147	-3.38554	-2.28786	-2.90136	-4.53506	-1.76111	-1.13529	-1.60421	-1.94018	-1.34594	-3.29731	-3.16357	-3.18107	-2.93008
O75832	PSMD10	7	37.6	-0.221435	0.0846138	0.321018	0.435877	0.309641	-0.0447214	0.401158	-0.177005	-0.1924	-0.198542	-0.181957	0.160599	0.339808	-0.285785	-0.276469	0.708599	0.185514	0.0342118	0.677496	-0.0992879
O75843	AP1G2	9	11.5	-0.0216068	-0.186444	0.616642	0.674125	-0.614972	-0.0183767	0.475777	0.921954	0.351087	-0.13534	-0.410277	-0.122613	0.0930488	-0.346129	-0.826974	-1.16337	0.00540632	0.0542243	-0.629879	-0.34873
O75844	ZMPSTE24	9	21.7	-0.219349	-0.18034	0.289418	0.699863	-0.272453	0.82576	0.613351	0.281348	-0.403516	-0.188834	-0.331277	0.0463852	0.0882459	-0.516031	-0.483069	0.279494	-0.12072	-0.113136	-0.665039	-0.26125
O75874	IDH1	27	62.1	1.38913	-0.345094	0.0516511	-0.205817	0.195889	-0.408618	0.935659	0.869126	-0.420224	0.485504	-0.256179	-0.0563038	0.0384408	-0.944286	-1.08212	-0.370577	-0.0249528	0.0848913	0.153011	-0.494795
O75879	GATB	3	5	0.224769	-0.232381					-0.634199	0.757567	-0.582493	0.679354	-0.638328	-0.253002					-1.03643	-0.0277936	-0.36789	-0.636731
O75880	SCO1	4	10.6	0.548013	0.126789	0.605906	-0.424329	0.5136	-0.508713	-0.699352	-0.34521	-2.30939	0.21314	-0.296824	-0.713922	0.665734	-0.212285	-1.0637	0.0771612	-0.451468	-0.34255	0.487569	-0.434551
O75881	CYP7B1	6	12.1	-0.583909	-0.311552	-0.811997	0.587867	-1.1084	1.24566	0.652379	-2.04072	1.81263	-0.463622	-0.0513434	0.423593	0.366477	0.504603	-0.275471	0.991863	0.208736	-0.25725	0.00227733	-0.771153
O75882	ATRN	14	9.4	-0.17966	1.21257	-0.965877	0.601483	-0.763955	-0.870975	0.0104805	-1.15542	0.163223	0.0423174	0.786435	0.480171	0.0262732	1.5743	0.931276	-0.00676187	1.32708	0.0885335	0.889588	1.08907
O75884	RBBP9	5	27.4	0.892171	0.297918	-0.702471	0.458313	1.01414	0.266054	0.201536	-0.335445	-1.65699	-0.290008	-0.0865809	-0.393912	-0.361085	-0.620987	-0.360621	0.228679	-0.207978	0.145838	-0.757699	-0.0356262
O75886	STAM2	5	13.1	0.114309	0.0721473	-0.238017	-0.960065	0.183781	-0.399511	-0.368512	-0.431244	-0.00531784	0.219675	0.0937426	-0.475563	-0.355487	-0.495004	-0.155911	0.0836547	0.0540872	0.253671	0.322131	0.28701
O75891	ALDH1L1	12	17	-0.169153	0.188439	-1.1682	-1.31868	-2.3855	1.67709	-1.05663	-2.00191	-1.07321	-0.462364	-0.17772	0.205413	-1.2674	-1.07112	-1.55498	-1.57729	-1.25488	-1.31737	2.62551	-0.337922
O75900	MMP23A	3	7.7	-0.905796	0.366962	-1.02636	-0.224964	-0.808592	-0.77165			-0.146153	0.526326	0.635812	0.88234	-0.638009	1.15132	1.7518	0.895489			-0.468007	1.19242
O75907	DGAT1	5	14.1	0.67048	-0.173206	0.561832	0.811871	0.333858	0.753919	0.0137278	0.466304	0.541747	-0.186098	-0.727161	-0.511527	-0.176798	-0.335287	-0.502059	-0.0925425	-0.258249	-0.643145	-0.830211	-0.542934
O75909	CCNK	7	14.3	0.857361	-0.370685	0.856472	0.765035	-0.142084	0.441531	0.313109	1.75216	0.289556	-0.161942	-0.748507	-0.369761	0.597626	-1.13738	-0.598327	-0.038621	-0.474392	-0.329514	-0.567717	-0.606256
O75911	DHRS3	6	22.5	0.464714	0.0978781	0.19779	0.699202	-0.73565	0.0688371	-0.0590771	0.776566	-0.845283	-0.167392	0.252633	0.536219	0.0437488	-0.234907	-0.283069	-0.362931	-0.447656	0.291131	2.74674	0.114623
O75915	ARL6IP5	5	28.2	-0.433167	0.320125	-0.0588736	0.659362	-0.47559	0.178403	0.33935	-0.735921	-0.959984	-0.120839	0.502988	-0.513111	0.383501	-0.040334	-0.180427	0.675887	0.01312	-0.067641	-0.759625	-0.314153
O75923	DYSF	33	18.3	0.197479	0.73129	-0.428205	0.124895	0.160399	-0.361223	0.457421	-0.752495	0.658379	-0.178461	0.139109	1.03045	0.467289	0.413667	0.6282	0.314494	0.483821	0.609535	0.753216	0.22557
O75934	BCAS2	9	31.6	0.231515	-0.21989	0.149139	0.272844	0.013934	-0.205903	0.0928951	0.342359	0.361359	0.440292	-0.0319345	-0.244189	0.688902	-0.41889	-0.203111	0.00725146	-0.169007	-0.141625	0.0267983	-0.0556625
O75935	DCTN3	8	36.6	-0.725717	-0.0180353	-0.242552	0.0559697	0.110281	-0.0479381	0.0470575	-0.1385	-0.620797	0.218617	0.198609	0.0151026	0.0266853	-0.0431718	0.0655273	0.450446	0.0708661	0.493112	-0.154444	0.0794161
O75937	DNAJC8	12	38.7	0.179773	-0.335786	0.195705	0.683101	-0.306096	0.0839209	0.079006	0.072457	0.602125	0.420595	-0.611152	-0.15994	0.277983	-0.525288	-0.739855	0.514097	-0.250941	-0.256019	-1.13044	-0.714015
O75947	ATP5H	7	31.1	0.291203	-0.453878	0.671525	-1.42981	0.360108	-1.50289	-1.6767	1.0011	-0.883806	0.549717	0.0399536	-0.419086	0.475066	-0.3268	-0.378502	0.469364	-0.176279	-0.310316	-0.831763	-0.261808
O75954	TSPAN9	3	15.5	-0.812141	-0.0240348					0.14758	-0.945269	0.195725	0.0800455	0.404302	-0.30316					0.431254	0.431016	-1.26587	-0.225948
O75955	FLOT1	19	53.4	0.643341	-0.0739698	-0.45551	-1.5136	0.0309318	-1.22286	0.249478	-0.186155	-0.330234	-0.0108883	-0.300417	0.0507101	-0.222493	0.204864	0.0342986	0.166798	0.0722544	-0.144776	1.03318	-0.237028
O75962	TRIO	10	3.5	-0.508264	-0.131256	-0.00976789	0.297721	-0.0940648	-0.178081	0.466289	-0.624389	0.697104	-0.0950853	0.128253	0.456147	0.310362	-0.144431	0.0153855	-0.0693526	0.361478	0.169104	0.314938	0.333851
O75964	ATP5L	6	47.6	0.00281083	-0.133589	0.442372	0.772319	0.752424	0.665322	0.135674	1.06734	-0.332995	0.0186766	-0.124493	-0.309503	0.722232	-0.13875	-0.204579	0.106735	-0.321845	-0.282674	-0.40995	-0.286941
O75976	CPD	22	15.9	0.012207	-0.180075	-0.153618	0.148076	-0.313664	0.422953	0.215421	1.98411	-0.337658	0.328487	-0.453217	-0.340242	0.5483	-0.0214795	-0.957153	-0.483171	-0.479188	-0.212914	0.0327744	-0.240225
O75995	SASH3	5	16.3	-0.188463	-0.330434	-1.28078	-1.09872	-0.539842	-4.16409	-0.939479	-2.04784	-1.61671	-0.937574	-0.422644	-0.58738	-2.09872	0.21534	0.0557809	1.30109	-0.342868	-0.626329	-0.623218	-0.316972
O76003	GLRX3	7	22.4	0.0876115	-0.254755	0.703511	-0.596811	0.163412	-0.97984	-0.326837	-0.625806	-1.24434	-0.0139025	-0.506971	-0.90212	0.318625	-0.105973	-0.336809	0.132239	0.413101	0.0862752	0.16998	-0.605894
O76021	RSL1D1	15	29	1.0207	-0.714168	-0.332888	-1.03601	0.205132	-0.643429	-0.666482	0.704371	0.289931	-0.91035	-1.04904	-1.0134	-0.998271	-1.18001	-1.14473	-0.646313	-1.26668	-1.50282	-0.814244	-1.65719
O76024	WFS1	14	15.7	-0.781398	-0.325434	0.0959607	0.265446	0.0760671	0.054224	0.101523	0.685289	0.254732	0.170624	-0.325797	-0.0100217	0.0889163	-0.692025	-0.847034	0.321497	-0.409324	0.0231797	0.33565	-0.601546
O76027	ANXA9	7	22	0.209978	-0.321108	-0.791115	-0.0811834	1.66095	0.351035	0.536579	0.906274	-0.515253	0.818313	0.200654	0.168507	-1.53729	-0.271	-0.439016	-1.63278	-0.974812	-0.00113513	1.32816	0.264947
O76031	CLPX	12	19.4	0.437452	-0.40732	0.576348	-1.14082	0.118074	0.0314291	-0.579771	0.157719	-0.558558	-0.118091	-0.58584	-0.221019	-0.176492	-0.468645	-0.821343	-0.605467	-0.676994	-0.966214	-0.313513	-0.671863
O76038	SCGN	3	11.2	-0.831643	0.320406	-0.841143	-0.485771	-1.33055	2.22024			-1.64124	-1.12913	-1.12503	-1.07996	1.46474	0.183366	-0.616449	-0.523603			-1.58097	-0.633766
O76054	SEC14L2	4	13.4	-0.178544	0.0457153					0.588004	1.71032	0.493722	0.375896	0.469614	0.246613					-0.166216	0.467302	0.213758	0.688401
O76061	STC2	2	7	-1.13383	0.682572					-0.664585	-2.39231	-0.717525	-0.407901	1.39503	0.348604					1.7169	1.8676	-2.02672	1.28102
O76062	TM7SF2	2	5	0.304979	-0.42265					0.137676	1.62499	-0.26388	-0.488393	-0.487725	-0.291853					-1.29794	-0.245717	0.872508	-0.753221
O76070	SNCG	5	55.1	-1.2554	-0.319388	-1.97292	-2.02718	-1.60779	-1.51176	-0.896502	-1.33759	-0.446362	-1.36588	-1.94485	0.225434	-0.530306	-1.02768	-0.595078	-0.574078	-0.526944	0.0323453	1.59463	-1.12305
O76071	CIAO1	5	22.1	0.0793162	0.0265406	-0.0416277	-0.25628	-1.10943	0.775559	-0.28289	-0.34861	-0.0537016	0.172699	0.132022	0.0111924	0.300432	1.20031	0.0886744	-0.574013	-0.247104	-0.303112	0.505516	0.262233
O76074	PDE5A	7	7.5	-0.440167	0.340337	0.0861959	0.350258	0.272377	0.453948	-0.116161	-0.149886	0.152219	-0.0220777	-0.166043	-0.136753	0.929032	0.0871653	0.102796	0.125299	0.0720462	0.179025	0.355171	0.131939
O76094	SRP72	20	31.4	-0.232161	-0.397132	0.127422	-0.565126	-0.79892	1.18783	0.0692862	-1.00374	-1.29255	-0.655059	-0.764138	-0.554737	-0.109676	-0.621166	-0.76119	0.317153	-0.620477	-1.07124	-1.2338	-0.825369
O94760	DDAH1	14	59.6	-0.212632	0.00206779	-0.100528	0.483233	0.636703	-0.0105426	0.104049	0.779087	-0.625399	0.14867	0.0602242	0.0550892	0.296651	0.296227	0.0723164	-0.33218	-0.380778	0.264561	-0.201818	0.134393
O94763	URI1	3	4.3			0.169579	-1.55942	0.122317	-0.542902	0.419623	-1.1777					-0.83064	-0.416037	-0.422984	-0.858488	-0.353772	-0.63605
O94766	B3GAT3	5	14.9	-0.302097	0.111584	-0.200739	0.797134	-0.59834	0.0282509	0.0600633	-0.47184	-1.34912	-0.00695593	-0.0742603	-0.0703725	0.26675	-0.0160864	-0.231071	0.0328724	-0.152975	-0.754758	-0.480926	-0.120527
O94776	MTA2	16	26.6	0.709694	-0.509425	-0.17904	-0.660408	0.381643	-0.895716	-0.0513068	0.162457	-1.12526	-0.532396	-0.915331	-0.403117	-0.569004	-0.610325	-0.574364	-0.431575	-0.167769	-0.324169	-0.937243	-0.86595
O94788	ALDH1A2	2	10.4	-1.05947	0.983632					-1.12884	-2.9208	-1.81369	-0.00181814	1.93363	-0.0346204					-0.681638	-0.682131	-0.173609	1.36883
O94804	STK10	12	13.1	-0.654041	0.0459911	-0.339781	0.504557	-0.739235	-0.432961	-0.208977	-1.12739	-0.592636	0.321345	-0.331247	0.319578	-0.647148	0.725395	-0.182593	0.438718	0.209392	-0.418461	-0.204245	-0.132338
O94811	TPPP	5	19.2	-2.86021	-0.356612	-1.40327	-1.45897	1.72591	-1.04107	-0.3908	-0.0694719	-1.70712	0.318995	-0.73953	-0.733722	0.969345	-1.49437	-0.723632	-0.528338	-0.629095	-0.446891	-0.187772	-1.29745
O94813	SLIT2	5	3.3	-1.05091	0.228579	-0.445693	-0.48437	-0.548613	-0.450949	-0.21608	-1.83164	-0.611277	0.568522	0.963814	0.365263	0.283758	1.03249	0.92519	0.377717	0.970072	0.823969	-0.708807	1.28798
O94819	KBTBD11	9	21.3	-0.108805	-0.127473	0.10729	0.337905	0.527928	0.6712	-0.222461	0.154721	-0.368638	-0.308376	0.107838	-0.353541	0.791013	0.0222122	0.0569131	0.330198	0.254679	0.0900446	-0.539356	-0.00890246
O94822	LTN1	12	6.3	-0.0162436	-0.230659	0.254156	0.395373	-0.170655	0.901864	0.449333	0.453045	0.804888	0.0363007	-0.428082	0.0748754	0.112263	-0.650691	-0.181671	0.0818736	-0.220504	-0.154221	0.0613511	0.0351949
O94826	TOMM70A	22	34.5	0.562167	-0.241297	0.787304	-0.602385	0.461402	-0.429423	-0.248653	0.325291	-0.414021	0.400899	-0.519151	-0.341747	0.12145	-0.523809	-0.755354	-0.298679	-0.834628	-0.513662	-0.650334	-0.755799
O94829	IPO13	4	4.9	0.0128782	0.0841579					-0.121675	0.422922	0.548672	0.202083	-0.216428	0.175234					0.148095	-0.196444	0.57233	0.428354
O94830	DDHD2	5	7.5	0.75461	0.0406098					-0.099383	-0.570174	-0.90011	-0.145742	-0.0426198	0.297307					0.315863	0.00515949	0.548066	0.210195
O94832	MYO1D	37	39.1	-0.0618672	-0.0226138	0.621996	-0.183951	0.201447	-0.036781	-0.0706191	-0.513677	-0.271946	-0.35154	0.513659	-0.382534	0.0695292	-0.658889	-0.352569	-0.0944621	-0.234469	0.0381314	-0.854925	0.476515
O94851	MICAL2	7	8.4	0.0100471	-0.684243	0.0635152	0.22997	-0.238981	-0.12764	-0.21966	-0.767015	-1.32872	-0.753496	-0.22968	-0.796194	-0.18985	-0.634516	-0.611796	-0.313286	-0.87416	-0.47786	-1.58413	-1.82862
O94855	SEC24D	21	21.7	-0.344397	0.110596	-0.60946	0.485434	-0.569706	1.11293	0.243345	-0.968428	-0.0359466	-0.4077	-0.0803946	-0.651054	0.23252	-0.16002	0.189804	0.551612	0.168715	-0.221855	-0.731491	0.509694
O94874	UFL1	26	35	-0.402014	-0.0962484	0.119387	-0.462041	-0.0136154	0.899291	-0.0442419	-0.0189034	-1.38245	-0.204489	-0.046242	-0.365588	0.131852	-0.199864	-0.162149	0.445522	-0.0591472	-0.207861	-0.541065	-0.501727
O94875	SORBS2	13	14.1	-1.90757	-0.370752	-2.18524	-1.649	-1.19514	0.017362	-0.923451	-2.15832	-1.7619	-1.4473	-0.865868	-0.836514	-1.36942	-1.06353	-0.405255	-0.601833	-0.934025	-0.703323	-1.47432	-1.02005
O94880	PHF14	3	2.8	1.13346	-1.18607	0.266572	-0.723623	0.359459	-1.26016	0.0180205	0.92093	-0.921648	-0.116518	-1.44211	-0.827258	0.0147665	-0.678986	-0.380001	-0.377846	-0.488309	-0.530416	-1.90914	-1.26478
O94886	TMEM63A	5	5.1	0.318357	-0.576375	-1.08215	0.842487	-0.75689	-0.0190532	-0.104552	0.850299	-1.97923	1.03617	-0.929111	-0.415907	-0.0968703	-0.56936	-0.8168	-0.278584	-0.727092	-0.663534	-0.0561067	-0.30987
O94887	FARP2	10	10.3	0.0135555	0.372981	-0.750787	2.35732	0.0717899	2.00334	0.788167	0.406585	-0.0104405	-0.407421	-0.623065	-0.413962	3.41802	1.58229	0.0974415	0.251148	-0.462644	-0.0912064	-0.303527	-0.235981
O94888	UBXN7	4	8.6	0.370736	-0.198556	0.33622	-0.890626	0.0708489	0.420109	-0.0825286	-0.928164	0.0397712	-0.223277	0.182015	-0.154933	-0.0270714	-0.101201	-0.0895996	-0.00561619	-0.488696	-0.544655	-0.869035	-0.372375
O94901	SUN1	15	21.2	-0.0848896	-0.244982	0.0705714	-0.197889	-0.284835	-0.784612	-0.406338	-0.461104	-0.0485492	0.0559933	-0.138225	-0.296012	0.418425	-0.412429	-0.525443	0.217614	-0.58984	-0.353463	-0.15105	-0.265704
O94903	PROSC	9	35.6	1.01414	-0.278307	-0.151621	-1.18825	0.423154	-0.686573	-0.522071	-0.655852	-0.381787	0.0139883	-0.00438827	-0.465076	-0.249108	-0.491887	-0.306662	0.0209936	-0.33752	-0.136501	-0.207677	-0.366757
O94905	ERLIN2	11	46.9	0.836263	0.241382	-0.167389	0.845973	-0.153618	0.684436	0.269352	1.3024	-0.131967	-0.212748	0.157928	0.135414	-0.0569726	-0.241708	-0.280505	-0.0575402	-0.119538	0.148687	0.389001	-0.172124
O94906	PRPF6	27	27.6	0.581263	-0.208584	0.758551	0.177797	-0.313163	0.13431	0.00735714	0.710109	0.327495	-0.344431	-0.620128	-0.254062	0.420883	-0.715963	-0.711299	0.165377	-0.583233	-0.707073	-0.551296	-0.500347
O94911	ABCA8	9	5.4	-1.9051	0.815218	-1.079	0.260055	-0.0842629	0.635066	-0.128185	-1.8107	-0.868547	-0.142197	0.600492	1.46747	1.35119	-0.246685	0.232935	0.177786	0.483296	1.22791	1.55282	0.462172
O94913	PCF11	4	3	-0.00157459	-0.560703					-0.448117	0.380879	-1.01432	-0.367319	-1.31029	-0.770184					-1.41322	-2.28624	-1.28975	-0.985259
O94915	FRYL	19	6.5	-0.34109	-0.222935	0.923899	0.512292	-0.035018	0.116935	0.423582	0.534675	0.642822	0.042276	-0.143002	0.118996	0.684446	0.334076	-0.148552	0.173017	0.123749	-0.0885915	0.0837133	0.110386
O94919	ENDOD1	11	28.4	-0.633196	0.0745171	-0.867652	0.594129	-0.0891729	-0.0426028	-0.299012	-1.41519	0.292046	-0.0482435	0.518034	-0.129202	-0.16851	0.170825	0.164103	-0.105057	-0.274886	0.106613	-0.534149	-0.0555486
O94923	GLCE	5	9.2			1.38289	1.75634	-0.471722	0.307238	0.344917	0.939525					0.9268	-0.140039	-0.31283	-1.08665	-0.569649	-0.560358
O94925	GLS	12	22.1	0.339608	-0.494442	2.02769	0.408949	-0.161916	0.215997	-0.656697	-1.61897	-0.953715	-0.864065	-0.777832	-0.403928	1.43711	-0.471382	-0.428358	0.370043	-0.459973	-0.28853	-1.43629	-0.861402
O94952	FBXO21	3	4.1	-0.320949	0.0738948	0.297103	0.591812	-0.278521	0.845714	0.199097	1.39811	0.958464	0.0443035	-0.293769	-1.90101	0.449983	-0.621024	-0.456522	-0.0710798	-0.348999	0.307753	-1.71031	-0.0630856
O94966	USP19	6	4.6	0.258955	-7.80145e-05	0.541765	0.149617	-0.682911	0.123818	0.271352	0.126347	-0.934988	-0.185107	0.0622135	-0.507118	0.853205	-0.144686	-0.253613	0.112782	-0.0553801	-0.0204867	-0.00597677	-0.136943
O94973	AP2A2	18	29.8	-0.247036	0.540269	-0.375021	0.449797	-0.330211	0.242926	-0.0592421	-0.458207	-0.262054	0.191178	0.117366	0.302592	0.206791	-0.142733	-0.0440489	-0.0553942	0.178915	0.173451	0.113194	0.156269
O94979	SEC31A	28	22.9	-0.238481	0.0597368	-0.312994	0.0395529	-0.063253	0.810445	0.515629	-0.449127	0.220587	0.0465872	0.0920332	-0.382018	-0.0154821	-0.268176	0.0219224	0.322087	0.143912	-0.157304	-0.706932	0.230311
O94985	CLSTN1	9	8.5	-0.731918	-0.482383	-0.099241	0.0435581	-0.402889	-0.661315	-0.0888519	-0.138634	0.694641	-0.148024	-0.282945	-0.46271	-0.354587	0.173784	0.342779	-0.775273	-0.0718295	0.236568	-0.402828	-0.253774
O95049	TJP3	13	15.1	0.629195	-1.18335	0.0367565	-0.916788	0.458668	-0.948777	-0.522089	0.969041	-0.132336	-0.789831	-0.670304	-0.9578	-0.707893	-1.25708	-1.17283	-0.811591	-1.61945	-1.00505	-0.795679	-0.776207
O95050	INMT	5	16.3	-0.657291	1.89105	-3.066	-1.22823	-3.02092		-3.03809	-5.76202	-1.70731	-2.9449	1.43056	1.63298	-4.2163	0.573536	-2.23076	-4.2664	-2.04717	-2.20632	-1.35792	-1.51279
O95059	RPP14	2	13.7			0.610757	0.103587	-0.299909	-0.482885	-0.1638	0.299907					0.197559	-0.74594	-1.20322	-0.409873	-0.113895	-0.124861
O95071	UBR5	12	4.4	0.48997	-0.289549	0.678904	0.122347	0.00165929	-0.141311	-0.0271146	0.0625868	-0.80439	-0.191593	-0.379564	-0.231463	0.379552	-0.577443	-0.797684	0.24638	-0.27151	-0.253329	-0.584688	-0.343137
O95081	AGFG2	4	9.6	-0.97253	0.319748	-0.331871	-1.5977	0.577868	0.201858	0.0995921	0.192966	-0.922085	-0.641054	-0.90189	-1.88476	-0.375806	-1.30747	-0.441785	0.0981528	-0.626272	-0.642355	-2.93588	-1.06007
O95104	SCAF4	5	3.4	0.0277784	-0.668632	0.344153	0.73288	-0.0352167	0.116996	0.301988	0.530951	0.680897	-0.24821	-0.368001	-0.788283	0.24529	-0.718922	-1.02532	0.18754	-0.793397	-0.669735	-0.769375	-0.651021
O95139	NDUFB6	5	37.5	-0.230441	-0.271463	0.431647	0.305962	-0.434036	0.782689	0.288145	0.762304	0.383041	0.209583	-0.502809	0.0683684	0.70602	-0.546976	-0.696862	0.300051	-0.539349	-0.278532	-0.0742051	-0.348176
O95140	MFN2	13	19.2	-0.452033	0.150851	0.754353	0.208782	-0.0834994	0.367581	0.34168	-0.397716	-0.81364	0.546181	-0.0221364	0.216946	0.532477	-0.739301	-0.514289	0.0766153	0.0189477	-0.0504613	0.461667	0.222545
O95149	SNUPN	5	11.7			0.135401	0.626966	0.0454585	0.239065	0.34577	1.37101					0.350351	-0.136981	-0.462865	0.224927	-0.467468	0.145856
O95154	AKR7A3	8	28.7	-1.74489	-0.771638	0.110132	-0.155503	-0.573346	1.23435	0.551229	1.30631	-1.00503	-0.493111	-0.589521	-0.96441	0.186587	-0.200118	-1.04577	-1.274	-0.275854	0.633035	-1.03934	0.116041
O95155	UBE4B	8	6.9	0.24256	0.0490642	-0.0259507	-0.629926	-0.198889	-0.396796	0.745967	0.607783	-0.62474	0.129552	-0.0641519	0.0571092	-0.355021	-0.23384	-0.29097	0.0742431	-0.12485	-0.052387	0.018148	-0.184742
O95159	ZFPL1	6	19.7	0.744428	-0.717255	0.0260332	-0.993504	0.194943	-0.427923	0.0830017	0.716013	-0.766291	0.0302834	-0.371094	-0.721809	-0.491631	-0.116009	-0.430364	-0.475949	-0.225566	-0.146546	-0.515106	-0.678576
O95163	IKBKAP	12	11.3	-0.0441097	0.161933	0.0738673	0.661371	0.0132993	0.587679	0.368722	0.654326	-0.232587	-0.101622	-0.287312	-0.167274	0.20725	-0.0822227	-0.435879	0.0551258	-0.0636485	-0.0361151	-0.222949	-0.253701
O95164	UBL3	4	39.3	-0.196635	-0.329594	0.159944	0.56816	-0.789536	0.160421	-0.18197	-0.186369	-0.329558	-0.441018	-0.53152	-0.0509591	0.0827142	-0.558759	-0.837159	-0.275416	-1.25624	-0.336319	-0.268586	-0.641743
O95166	GABARAP	2	15.4	0.0332042	0.186457	-0.151187	-0.400781	0.277781	-0.574266	0.791575	-0.474932	-0.195964	-0.400081	0.190945	0.0215689	-0.637323	0.475809	0.111278	0.372523	0.0950432	-0.453739	-0.000842702	-0.227422
O95167	NDUFA3	3	50	0.364351	-0.08265	0.288087	-0.598916	-0.271089	-0.365757	-1.26088	0.502167	-1.16329	0.123809	-0.021268	-0.476839	0.528252	0.234492	-0.132325	0.303073	0.0387141	0.12739	-0.929088	0.243415
O95168	NDUFB4	6	45.7	0.156526	0.101133	0.15598	-0.0932862	0.0356358	0.4361	-0.118532	0.101571	-0.884249	-0.109855	0.282892	-0.0335235	0.499022	-0.0434261	-0.0758284	0.220601	0.120246	-0.0725797	0.182386	-0.121698
O95169	NDUFB8	3	17.2			-0.284353	-0.19493	0.187311	0.177068	0.0498916	0.101421					-0.0809628	0.140265	-0.168183	0.205816	-0.117637	-0.164998
O95182	NDUFA7	7	54.9	0.0260348	-0.415172	0.0473508	-0.850877	0.134759	0.0738695	-0.162907	0.845677	-0.473962	0.38317	-0.172012	-0.0375885	0.395316	0.316028	-0.272012	0.444895	-0.258534	-0.0121085	0.271271	-0.0682935
O95183	VAMP5	4	34.5	-0.805652	0.532975	-0.25212	-0.239418	-0.323283	-1.18259	0.452344	-1.26534	0.793385	0.276145	-0.214567	0.801452	0.444631	0.119397	0.136742	0.399644	0.429886	-0.185925	0.530418	0.196543
O95197	RTN3	2	1.8	-0.207108	0.071992					0.703939	0.467377	1.76349	0.358643	-0.116171	-0.135539					0.521278	0.678366	-0.618324	-0.176833
O95202	LETM1	20	29.9	-0.287231	-1.38801	0.226303	-1.33008	-0.412245	-1.71848	-1.04407	0.341603	-1.49004	-0.23859	-1.11425	-1.35845	-0.251674	-1.09497	-1.12218	-0.295347	-0.831855	-0.957302	-0.67874	-1.47446
O95208	EPN2	2	2.7	0.134063	0.276768	-0.368699	-0.428641	0.416079	-1.01407	-0.685026	-0.501565	-1.56926	-0.0643793	0.525966	-0.648067	-0.127048	-0.48133	-0.104603	-0.687684	0.115274	0.245786	-0.154956	0.278432
O95218	ZRANB2	5	19.7	0.675765	-0.823334	-0.979667	-1.67884	0.707229	-0.759181	-1.08941	-0.975748	-2.18669	-1.58211	-0.126208	-1.93977	-2.54576	-0.360949	-0.0873498	-1.21995	-1.45678	-1.66104	-1.46263	-1.82346
O95219	SNX4	13	29.8	-1.84684e-05	-0.0405215	0.129136	0.351461	0.00386313	0.113133	0.111021	-0.0439212	0.0368155	0.129334	-0.154915	0.251262	0.0191806	-0.294747	-0.523635	-0.0997052	-0.209346	-0.184341	-0.195471	0.088166
O95232	LUC7L3	8	19.2	1.09559	-0.715734	-0.463248	-1.13559	0.533959	-1.54455	-0.515665	-0.594811	-0.105381	-0.20806	-0.453806	-0.340443	-1.56073	-1.70706	-1.09759	-1.18284	-0.629206	-0.829162	-1.1194	-0.945605
O95236	APOL3	6	15.7	-0.543818	0.105273	0.123258	-0.549931	-0.261811	-0.758727	0.398956	-0.965793	-0.753692	0.866492	0.258159	0.413832	0.349385	-0.0359343	0.39242	1.14379	0.279078	0.301133	0.101292	0.341437
O95248	SBF1	13	8	-0.203416	-0.0162252	-0.460515	-0.0245727	0.087102	-0.153543	-0.00321716	-0.21102	0.136398	-0.375	0.213996	0.455869	-0.315183	0.102339	0.39385	0.499348	0.576703	0.329692	-0.0537579	-0.203692
O95249	GOSR1	6	18	0.592871	-0.564689	0.750358	-0.19652	-0.396818	0.69409	0.0956517	0.770738	0.103311	-0.0436462	-0.472315	-0.219353	-0.0637817	-0.582476	-0.774873	-0.225052	-0.714432	-0.92058	-0.880675	-0.801393
O95260	ATE1	3	6.4	0.35347	0.18859	-0.523831	-2.0762	0.988672	-0.733605	-0.369027	-0.394891	-1.54348	-0.478453	0.652709	-0.38561	-1.08921	0.0963457	0.190735	-0.482158	0.0120194	-0.0641536	-0.188572	-0.117584
O95292	VAPB	10	47.7	-0.157978	-1.49091	-0.199442	-2.68526	0.356765	-3.35928	-1.31406	0.786912	-2.86697	-0.465348	-0.406216	-1.11393	-1.6175	-0.325169	-0.0445691	-0.450438	-1.11505	-0.571836	-0.825298	-0.701996
O95294	RASAL1	5	6.3	-0.796896	-0.932775	-0.693874	-0.687403	0.830927	-0.442132	-0.0366437	0.570257	-1.03334	0.673783	-1.66523	-0.950235	-0.27856	-1.45716	-1.77008	0.209615	-1.25159	-0.427956	-1.56508	-0.84479
O95295	SNAPIN	4	39	-0.480926	-0.564572	0.0641202	-0.213901	-0.00245176	0.0863709	-0.242114	0.0665822	0.343052	0.600913	-0.115375	0.512757	0.284957	-0.643671	-0.409995	0.487816	-0.0556781	-0.142579	-0.332566	-0.509425
O95297	MPZL1	4	17.5	-0.0349555	-0.308865	0.467607	-0.194495	-0.128003	-0.459056	0.278711	0.87121	-1.94703	0.305261	-0.0689261	0.287129	0.313348	-0.338017	-0.227328	0.541387	-0.0785278	-0.207734	0.18104	-0.26617
O95298	NDUFC2	5	30.3	0.305345	0.310071					-0.421299	1.11207	-3.39359	0.0146306	0.202151	-0.0247197					0.441375	0.319956	-0.0332666	-0.0383946
O95299	NDUFA10	13	28.7	0.461614	0.284564	0.226564	-0.868449	0.0980481	0.583571	-0.495353	0.27826	-1.30506	-0.266112	0.100303	-0.629386	0.677255	-0.198986	-0.205665	0.491989	-0.0446093	-0.506442	-0.415401	-0.266366
O95302	FKBP9	12	21.2	0.461896	-0.225149	-0.218596	0.188406	-0.371232	-0.87222	0.0866494	-0.370309	-0.400717	0.406839	0.169591	0.199671	-0.289469	0.327461	0.285772	-0.464344	0.36194	0.152121	-0.150512	0.464837
O95336	PGLS	9	45	0.495441	0.305224	-0.290945	-0.408041	0.115445	-0.361095	0.169022	-1.37749	-1.77108	0.340904	0.468855	-0.504587	-0.193805	-0.0717968	-0.128978	-0.126931	0.166602	-0.308813	0.0452619	0.0385461
O95340	PAPSS2	17	31.9	0.294128	-0.287793	0.45093	0.654068	0.547803	0.701405	0.0397925	-1.55159	-0.95507	-0.527669	-0.226689	-0.727801	0.16342	-0.234423	-0.274754	0.0992593	-0.0532799	-0.469743	-0.653403	-0.0601577
O95347	SMC2	29	22.7	0.714317	-0.825085	0.988658	-0.7499	-0.619382	-1.92861	-0.209897	1.21838	-0.511771	-0.512399	-1.75151	-0.426389	-0.174092	-0.720889	-1.14586	-0.488925	-0.699809	-0.592958	-0.631399	-1.37868
O95352	ATG7	11	18.5	-0.0135365	0.330956	-0.203483	0.381659	-0.572793	0.303451	0.499068	-0.963181	0.00192852	-0.0289846	-0.0867853	-0.499832	0.194844	-0.256498	-0.552854	0.327721	0.345004	0.431326	-0.240183	-0.22352
O95359	TACC2	7	3.1			0.602475	0.427524	0.650554	-0.700396	-0.51288	0.795155					0.430528	-1.18033	-0.513006	-0.152419	-0.954531	-0.325704
O95363	FARS2	4	7.5	0.59012	-0.0100521					-0.161944	-0.165571	-0.397126	0.164089	-0.070454	-0.677954					-0.145695	-0.26502	0.649428	-0.018794
O95372	LYPLA2	5	21.2	0.247932	-0.109089	0.134509	0.428854	-0.510414	0.261301	0.0153098	-0.106572	-1.09277	0.0165067	-0.180107	-0.898007	0.342536	-0.0968339	-0.26332	0.556443	0.181272	-0.204375	-0.409375	-0.145089
O95373	IPO7	15	18.1	0.4693	-0.113189	0.518478	0.635144	-0.0589987	-0.141439	-0.0890238	0.676986	0.406193	-0.376056	0.393915	0.0724547	0.142818	-0.118144	-0.456606	-0.0475839	-0.238984	-0.300593	-0.142969	-0.293708
O95376	ARIH2	7	11.6	0.168768	-0.0775506	-0.095086	0.394983	-1.0248	0.180682	0.382312	0.22764	0.345783	-0.131915	-0.509282	-0.0521177	-0.0226409	-0.894363	-0.918214	-0.52181	0.21122	0.00840267	0.290577	0.0167449
O95379	TNFAIP8	5	23.2	-0.8245	-0.660693	-1.12775	-0.689789	0.0243975	-1.1235	0.0532677	-1.16453	0.147137	-0.508958	-0.793071	-0.343228	-0.717565	-0.408973	-0.117445	0.814413	-0.116246	-1.07412	-0.397677	-0.949633
O95382	MAP3K6	4	3.3	-0.95959	0.246656					0.829014	-0.285367	0.343361	-0.533254	-0.235199	0.274387					0.202393	0.0663508	0.44486	0.334827
O95394	PGM3	16	28.8	0.0510299	0.144763	-0.261952	-0.634512	-0.728673	0.911071	-0.231259	0.126229	0.121283	-0.0546151	-0.252665	-0.0648024	-0.249841	-0.283388	-0.390039	0.0595376	0.324548	-0.00400921	-0.0499944	0.141583
O95395	GCNT3	5	10	1.5683	0.146953	1.90623	-0.0670603	-0.908972	-2.80024	0.613271	0.234744	0.221615	1.57419	0.103031	0.262996	0.42537	-1.6214	-2.45175	-5.25813	-0.988957	-1.2252	1.39721	-0.178757
O95396	MOCS3	7	17.2	0.298882	-0.108795	0.302827	-0.370239	0.290931	0.0275638	-0.106641	-0.0656731	-1.34151	-0.307035	-0.34622	-0.381668	0.0803482	-0.27131	-0.277229	0.0933852	-0.380294	-0.544117	-0.397457	-0.450454
O95400	CD2BP2	3	10.3	0.460933	-0.802775					-0.585867	0.878872	0.291133	0.332212	-0.263675	0.0885319					-0.204672	-0.509836	-0.363793	-0.524941
O95425	SVIL	34	19.1	-0.289992	-0.145871	-0.746939	-0.029176	0.415178	-0.70357	-0.15344	-1.24922	0.069541	-0.166951	0.446247	0.0841407	-0.997915	-0.402284	0.214666	-0.51704	-0.471159	-0.654925	-0.585347	0.0137817
O95427	PIGN	2	2	-0.397508	0.276117					0.495666	0.269046	0.0623593	0.24452	0.0583716	0.131111					0.317107	0.442775	-0.397561	0.622203
O95428	PAPLN	5	3.7	-1.34534	0.297158	-0.971563	-0.355095	0.437207	-0.716047	-1.02804	-3.12831	-1.38789	0.887448	1.60755	-0.504034	0.0079249	0.422609	0.292474	1.17438	0.846936	0.523027	0.213512	0.994601
O95433	AHSA1	11	30.8	0.595205	-0.294913	0.249842	7.13837e-05	0.421605	-0.141433	-0.404112	-0.252731	-0.78522	-0.250001	-0.515777	-0.195911	0.104761	-0.819485	-0.74389	0.0759952	-0.308377	-0.170426	-0.353116	-0.497121
O95445	APOM	3	14.4	-1.94321	1.14249	-1.18275	-1.32613	-0.596016	-2.48361	-0.694939	-1.65946	-1.06197	-0.123837	1.72646	0.869072	-0.721065	1.83802	1.96889	-0.420331	1.10213	0.496396	1.50729	1.33891
O95453	PARN	9	13.9	0.546498	-0.264836	0.315307	-0.141877	0.133915	0.320266	0.186667	1.03191	-0.937197	-0.188977	-0.365319	-0.280793	-0.136371	-0.486944	-0.557747	-0.373739	-0.540752	-0.314812	-0.60263	-0.493508
O95456	PSMG1	5	16.7	0.384927	-0.557126	0.35391	0.631351	0.175563	-0.0568343	0.402427	-0.344525	-0.317263	-0.302525	-0.792391	-0.760046	0.0840176	-0.562595	-0.715988	0.195747	-0.231227	-0.383047	-0.768205	-0.580307
O95466	FMNL1	16	14.2	-0.962597	0.157505	-0.706158	-0.0370719	-0.669289	-0.573301	0.679722	-1.7638	0.0381014	0.473899	-0.217385	0.289916	-0.173619	0.119714	0.0214176	0.997071	0.468825	-0.270952	-0.329336	-0.378646
O95470	SGPL1	11	16.5	0.89471	-0.0648269	0.408665	0.634295	-0.0850037	0.200678	0.503652	-0.572612	0.272409	-0.0595253	-0.345357	0.0146737	0.0647701	-0.464717	-0.745535	-0.0149422	-0.453902	-0.934551	-0.490505	-0.456648
O95477	ABCA1	6	2.4	-0.961785	0.288474					0.37157	-1.05874	1.39283	0.376776	0.29408	0.937712					0.528106	0.278063	0.396082	0.378607
O95478	NSA2	4	15	0.371025	-0.635281					0.231209	-0.507436	1.16369	-0.606315	-1.34598	-0.423153					-0.0296167	-0.82751	-0.250257	-0.272081
O95479	H6PD	17	20.4	-0.755434	0.489661	-0.216771	0.62826	-0.272397	-0.197205	0.89027	0.502268	-0.114192	-0.211212	-0.155174	0.333825	-0.0482443	-0.344426	-0.103875	0.0848634	0.286119	0.0766191	0.280579	-0.213588
O95486	SEC24A	10	11.1	0.0985068	-0.0943643	0.421448	0.0889853	-0.612811	0.79028	0.309805	-0.843087	-0.550087	-0.405237	0.0030973	-0.878297	0.580778	-0.610204	-0.520762	1.14806	0.244512	-0.545878	-0.821595	-0.241034
O95487	SEC24B	11	9.7	-0.218359	0.0367397	0.000677759	0.178361	-0.148934	0.299588	0.190758	-0.00758459	-0.401762	-0.179908	-0.022158	0.0795966	0.315001	-0.201488	-0.257262	0.245907	-0.00906248	-0.16075	-0.244187	-0.078915
O95490	LPHN2	2	1.7	0.201408	0.505961	-0.721542	0.595087	-0.00348601	-0.559554			0.605764	0.435761	0.62058	0.233472	0.979818	0.725135	0.502091	0.799847			-0.297769	0.431486
O95497	VNN1	4	10.7	-0.512894	-0.68359	0.357794	2.80643	-1.64535	-0.919355	-0.0691943	-1.51802	1.30193	2.21722	-0.53199	-0.794543	0.903909	1.41512	-0.499503	0.509217	-1.2895	-0.82404	-0.310513	1.62755
O95544	NADK	4	11.4	-0.580826	-0.496412	0.101003	1.37111	-0.989041	-0.409733	0.876068	0.582576	2.1994	0.0317375	0.129354	0.549809	-0.20212	-0.229875	-0.0983158	0.0794036	0.115255	0.351348	0.218648	-0.261707
O95563	MPC2	5	40.2	-0.430156	-0.0989774	0.520197	0.744535	-0.149812	0.336334	0.427191	1.13769	-0.0800277	0.0355158	0.228145	-0.857251	0.694254	-0.499307	-0.544315	-0.0443496	-0.638486	-0.179979	-1.40022	-0.447299
O95571	ETHE1	9	39.4	0.535614	-0.607197	1.04266	-0.167488	0.844974	-1.16195	-0.558921	0.705173	-0.814837	-0.160304	-0.758259	-0.738469	0.589422	-0.264976	-0.275799	-0.0500844	-0.679697	-0.207223	-0.992561	-0.389482
O95573	ACSL3	16	27.1	0.339307	-0.117581	-0.0769423	-0.125139	-0.74164	-0.221276	0.56535	1.00477	-0.0955971	-0.351221	-0.519575	-0.327782	-0.226912	-0.534746	-0.403089	-0.614452	-0.225538	-0.532986	-0.314495	-0.422879
O95602	POLR1A	18	11.1	0.364887	-0.721557					0.00283759	-0.139278	-0.243691	-0.126734	-0.545368	-0.510865					-0.592488	-0.548123	-0.3392	-0.806055
O95613	PCNT	9	2.7			-0.252281	-2.357	0.538709	-1.67887	-0.860642	0.409955					-0.612522	0.129501	-0.296879	-0.370462	-0.313161	0.104991
O95628	CNOT4	6	9.4	-0.0780081	-0.0170197					0.0929269	-0.089214	-0.606634	0.0732183	-0.404443	0.171702					-0.277489	-0.350112	-0.780071	-0.132676
O95630	STAMBP	8	21	0.27615	-0.317938	0.496887	-0.110654	0.434574	-0.23641	-0.300324	-0.257144	-0.263659	-0.167509	-0.193788	-0.30458	-0.359955	-0.62788	-0.55083	-0.0640829	-0.300513	-0.284298	0.0649963	-0.547581
O95639	CPSF4	4	19.3	0.677995	-0.207604	0.283062	0.284061	0.0856752	0.0984437	0.31772	0.886725	-1.30547	-0.47615	-0.994838	-1.28514	-0.862909	-0.7504	-1.11875	-0.753804	-0.513655	-0.530606	-0.685604	-0.595004
O95671	ASMTL	12	21.6	-0.513489	0.165601	0.133834	0.358468	0.453504	0.747438	0.611711	-0.804914	-0.624525	0.0104033	0.112606	-0.414365	0.0783893	-0.170859	-0.315699	0.496747	0.48636	0.191284	-0.299567	-0.0864157
O95674	CDS2	8	20	0.194938	0.00884173	0.11618	0.166964	0.050716	0.145168	-0.569231	-0.579904	-0.755689	-0.128873	-0.00305557	-0.886652	0.322639	-0.0825076	-6.85903e-05	0.525705	-0.177492	-0.256362	0.182731	-0.521153
O95696	BRD1	4	3.3	0.811716	0.0876693					-0.197022	-0.161268	0.0512231	-0.392066	-0.210888	-0.767675					-0.193996	-0.315589	-0.502636	-1.27727
O95707	POP4	3	16.4	0.642304	-0.0522421					0.0701885	-0.077888	-0.628714	-0.318119	-0.238864	-0.635346					-0.627976	-0.845199	0.619869	-0.50097
O95714	HERC2	15	3.3	-0.207457	-0.847957	0.395617	0.527295	-0.106317	0.475744	0.0881326	0.15632	0.828255	0.223752	0.239997		0.155376	-0.470567	-0.459164	-0.189487	-0.398294	-0.347013	0.931132	-1.31405
O95716	RAB3D	4	29.7	-0.470218	-0.349344	-0.296231	0.350665	-0.405233	1.20649	0.0309893	0.479942	-0.742159	-0.973416	-2.09811	-0.50967	0.614134	-0.480135	-0.680054	-0.0472273	-1.50738	-0.429672	-0.821774	-1.15643
O95721	SNAP29	8	35.7	-0.0433168	-0.65815	-0.0736927	0.436235	-0.376253	-2.2799	0.163523	0.731736	0.247936	0.30593	-0.383192	-0.230119	-0.469257	-1.89118	0.356476	0.264483	0.0565583	-0.510844	-0.0100937	-0.693101
O95747	OXSR1	11	29.2	0.269366	-0.253151	0.0329927	-0.449791	-0.0833008	-0.0821381	-0.312701	-0.970316	0.00297687	-0.460656	-0.286141	-0.018396	-0.302552	-0.0490654	-0.154439	0.373489	0.197411	-0.194953	0.6108	-0.458719
O95749	GGPS1	7	23.3	0.167689	0.178239	-0.610844	0.0437214	-0.124486	-0.404902	0.763819	0.373461	0.202943	0.759115	-0.142766	-0.495519	-0.369261	-0.716624	-0.654272	-0.184483	-0.159796	0.0804732	-0.823275	0.233711
O95757	HSPA4L	10	15.1	-0.777357	0.446398	-1.07269	0.557462	-0.0224232	0.430474	-0.0760988	-1.68861	-0.507261	-0.245778	0.102785	0.308393	-0.481051	-0.123576	-0.273161	-0.250719	-0.208131	0.103168	-0.70441	0.0412298
O95758	PTBP3	3	9.4	-0.445413	-0.186884	0.0520215	0.0497336	0.160103	0.0556778	-0.435073	-0.164562	0.0375935	0.0516151	-0.316483	-1.97018	0.282871	-0.307102	-0.163468	0.0663749	-0.266581	-0.481785	-2.40834	-1.03222
O95772	STARD3NL	2	9			0.0778568	-1.03749	-0.622154	-1.99155	0.558205	0.955812					0.348017	0.0423089	0.180331	0.639221	0.306938	0.367377
O95777	LSM8	4	37.5	-0.0221891	0.163983	0.36227	0.457815	-0.0815632	0.190395	0.539438	-0.0936239	-0.134116	0.530469	-0.139483	-0.259077	0.345172	-0.462376	-0.813461	0.139339	0.0598045	-0.13136	-0.838351	0.290905
O95782	AP2A1	26	32.8	-0.0382477	0.364783	-0.151413	0.494829	-0.0389643	-0.186072	0.490289	-0.392119	-0.100284	-0.0881891	0.0882846	0.219605	-0.0127086	0.10223	0.0615784	0.267077	0.40916	0.283423	0.245474	0.420794
O95785	WIZ	3	2.1	0.416182	-0.332818					0.00611895	-1.2353	-0.822128	-0.195916	-0.0437085	-0.434959					-0.290681	-0.851932	0.306086	-0.448935
O95786	DDX58	27	28	0.0506503	-0.149312	-1.54686	0.0120296	-0.916205	1.4328	0.53042	-1.72069	0.635386	0.898697	-0.247015	-0.286602	-1.14752	-0.686466	-0.519027	0.106186	-0.137367	-0.380963	-0.485512	-0.25548
O95793	STAU1	12	25.5	1.06482	-0.823296	0.406962	-0.602426	0.0964785	-1.06972	-0.432122	0.803928	-0.639073	-0.190461	-0.445356	-0.256268	-0.559187	-0.800873	-0.576991	-0.607874	-0.957064	-0.960604	-0.310654	-0.220115
O95801	TTC4	3	7.8	0.461062	-0.373441					0.00699299	1.22535	0.250464	0.000188221	-0.151918	-0.633948					-0.523819	-0.00380268	-0.125916	-0.338159
O95810	SDPR	12	33.9	-0.0961333	0.0898877	-0.881353	-0.913861	1.02995	-1.15434	-1.12998	-0.967591	-1.41638	-0.0722105	1.16382	0.32965	-0.377586	0.834345	1.24373	-0.295706	0.466018	0.741243	1.7573	0.53638
O95816	BAG2	13	50.7	0.312693	0.393602	-1.16234	0.00320212	1.05438	-1.05796	-0.412435	-3.65295	-0.664295	0.374224	1.20791	0.32028	-0.273996	0.485585	1.31867	0.371648	0.400768	0.53312	0.0508215	0.542453
O95817	BAG3	8	15.7	-1.50671	-0.101209	-0.92103	-0.92987	0.57955	-0.872228	-0.500723	-1.75515	-0.234065	0.24685	0.0338498	0.664959	-1.21836	0.19532	0.768543	-0.0886012	0.388392	0.15764	-0.145395	0.633822
O95819	MAP4K4	5	8.9	-0.300905	0.206129	-2.2787	-3.03855	0.13594	-2.21162	0.167028	0.0813814	-0.160702	0.060831	0.0901974	0.989493	-3.03734	-1.75611	-0.477316	-0.935348	0.113483	-0.151086	0.276636	0.0273353
O95822	MLYCD	10	23.5	-0.0446494	-0.313262	0.0270881	0.12786	0.472071	1.33551	0.188316	0.354892	-0.790239	-0.0539536	-0.616473	-0.313341	0.514704	-0.752923	-0.603589	0.056839	-0.216202	-0.255561	-0.257114	-0.358201
O95825	CRYZL1	7	20.9	-0.622814	0.190516	-0.309406	0.546864	0.0886529	0.139364	0.522298	-0.515516	-1.21209	-0.300863	0.229493	-0.332094	0.337292	-0.255566	-0.164871	0.227161	0.72196	0.372734	-0.920367	0.160721
O95831	AIFM1	18	34.9	-0.166732	-0.191396	0.589024	0.748209	-0.167855	1.03098	0.118099	0.536526	-0.232959	0.000774373	-0.462599	-0.111057	0.697831	-0.633324	-0.918748	0.574346	-0.507084	-0.551985	-0.103243	-0.399912
O95832	CLDN1	4	15.6	0.90002	-1.13172	-1.12743	0.302321	0.249847	0.281802	0.0839112	-0.330948	0.837379	-0.313588	-1.06472	-1.10256	-1.63983	-2.4366	-2.00701	-0.66358	-2.04058	-1.02274	-2.17579	-2.10018
O95833	CLIC3	7	37.3	-0.657738	-1.06534					-0.187257	-0.153883	0.318037	0.227062	-0.539667	-0.343275					-0.248034	-0.0581687	0.141411	-0.089642
O95834	EML2	14	26.7	-0.204956	-0.195146	-0.251593	0.307898	0.238741	0.618652	-0.44423	-0.328941	0.322047	-0.526251	-0.164318	-0.57243	0.268464	0.044217	-0.323562	0.217699	-0.698517	-0.202283	-0.0634894	-0.542483
O95858	TSPAN15	4	16.3			-0.194166	0.574542	0.579876	-0.598043	0.355987	0.413941					-0.292733	-1.23765	-1.3748	-1.18125	-0.649831	-0.0555706
O95861	BPNT1	16	49.7	0.815479	-0.301933	0.0590984	0.554909	0.513449	0.144018	-0.128974	0.931403	0.0896965	0.34548	-0.108105	-0.427658	-0.0527932	-0.537209	-0.747019	-0.276605	-0.626414	-0.10944	-0.124609	-0.00406071
O95865	DDAH2	12	53.3	0.833125	0.0560098	-0.752595	-0.945459	0.228791	-1.46239	-0.301341	-0.865543	-0.828984	-0.0711181	0.415604	0.421379	-0.249297	0.154458	0.181701	0.248426	0.144451	0.400907	0.515594	0.164976
O95870	ABHD16A	13	25.8	1.11086	0.0462845	0.271348	0.265824	-0.0909676	-0.152277	-0.143976	0.0493836	-0.537546	0.0189542	-0.0933286	0.286117	0.319996	-0.462518	-0.405496	-0.0383096	-0.334912	-0.204833	0.0560328	-0.362395
O95873	C6orf47	3	8.8	0.438727	-0.0889231	0.184881	-0.00581698	0.240567	-0.66644	-0.538394	0.728537	-0.435902	0.588765	-0.430412	-0.0649093	-0.148351	-0.465764	-0.297497	-0.761867	-0.796083	-0.37055	-0.133755	-0.363242
O95881	TXNDC12	6	36	0.223928	-0.646182	0.592902	-1.08922	-0.0799261	-1.0093	0.0552902	1.00074	0.00182534	0.368804	-0.37624	-1.44143	0.063517	-0.181511	-0.340706	0.280409	-0.300616	-0.109494	-1.3953	-0.392447
O95965	ITGBL1	4	12.8	-1.47898	-1.5536	-1.12048	-1.46706	-0.554442	-0.52204			0.472306	-0.553493	1.04222	-0.0521672	-0.84423	0.766697	1.04524	-0.387232			-3.15898	0.963004
O95967	EFEMP2	11	29.3	-0.657868	0.409912	-1.70255	-0.0772424	-0.385351	-0.537645	-0.215772	-1.76994	0.240092	-0.0364763	1.71207	0.219308	-1.05311	0.835747	1.0544	-0.0537835	1.27053	0.921366	0.227552	1.11782
O95980	RECK	11	11.5	-0.792063	0.94381	-1.07565	-0.877102	0.0885267	-1.32007	-0.267075	-1.30728	-1.72895	0.401077	1.42188	-0.53974	-0.143703	0.697744	0.954351	0.368236	1.01598	0.903836	-1.43642	0.99882
O95985	TOP3B	4	4.8	-0.132495	-0.125484	-0.0277978	0.710328	-0.0584555	0.531667	-0.114857	0.221463	0.410031	0.402621	-0.280824	0.269961	0.473522	-0.219919	-0.84829	-0.205957	0.0968532	0.0377736	-0.192841	-0.236906
O95989	NUDT3	3	19.2	0.421161	0.0132902	-0.0262934	0.254671	0.433816	0.0313219	0.821041	0.46548	0.140702	0.0196884	-0.184399	-0.049884	-0.132264	-0.713438	-0.691927	-0.275323	0.183301	0.531868	0.0528095	0.190085
O95994	AGR2	7	37.7	0.379356	-1.09765	-0.167318	0.698285	-0.286263	-2.77963	-0.566416	1.35298	-1.09075	-0.328156	-0.677652	-0.753025	0.487336	-1.18423	-2.37127	-1.11627	-1.60384	-0.871414	-0.912064	-0.840516
O95999	BCL10	4	17.2	0.0226602	-0.754971	-0.365206	0.319018	0.437493	-0.832699	-0.099126	-0.821481	0.139236	0.0241598	-0.341812	-0.211236	-1.08894	-0.466057	0.164891	0.703908	-0.165886	-0.377743	-0.646941	-0.592411
O96000	NDUFB10	9	50.6	0.31882	-0.537242	0.044928	-0.373344	0.165015	-0.766919	-0.493631	1.23044	-1.21799	0.0579124	0.0430844	-0.270677	-0.373397	-0.321898	-0.131869	-0.391836	-0.235484	-0.168255	-0.418371	-0.499138
O96005	CLPTM1	11	22.6	0.297706	-0.363717	0.17526	0.460051	-0.710926	0.229654	0.30943	0.477793	0.552661	0.100859	-0.0957099	-0.0468518	0.0972386	-0.675712	-0.477498	0.290275	-0.299323	-0.39585	0.0130712	-0.415028
O96006	ZBED1	2	2.9			0.0363185	0.800713	0.553196	0.311905	-0.0665531	0.233221					0.160362	-0.37614	-0.352093	0.0830278	0.019805	-0.450199
O96008	TOMM40	6	25.5	0.976187	-0.545413	0.799774	0.403501	-0.361369	0.0729519	-0.0780111	1.11153	-0.0570588	-0.336421	-1.0503	-0.346585	0.355183	-0.625616	-0.779982	-0.100853	-0.578932	-0.532851	-0.791956	-0.838059
O96011	PEX11B	7	37.1	-0.584276	-0.460191	0.148478	0.629799	-0.769755	-0.132498	0.162012	0.770491	0.765721	-0.171483	-0.81223	-0.274001	0.146226	-0.502492	-0.821085	0.089985	-0.312771	-0.389913	-1.08319	-0.824094
O96013	PAK4	4	5.8	1.0125	-0.471011					-0.44458	-0.130957	-0.581941	-1.00298	-0.958419	-0.11608					-1.1491	-0.355712	-0.488931	-1.046
O96019	ACTL6A	10	23.3	0.16779	-0.334112	0.257986	-0.153172	-0.0773572	-0.234089	-0.504108	-0.336896	0.194887	-0.414126	0.0890758	-0.0442195	0.288866	-0.551188	-0.59335	0.197694	-0.467846	-0.795896	-0.163776	-0.796727
P00167	CYB5A	6	56	-0.423972	-0.294935	-0.20625	-0.786982	0.184667	0.423564	-0.989145	-0.729569	-0.764552	-0.466851	0.014547	-1.00073	0.0862858	-0.172286	-0.372287	-0.496734	-1.02069	-0.941034	0.702522	-0.17945
P00325	ADH1B	4	40.3	-3.48448	1.52854	-1.92962	-0.502672	-1.8215	0.0724306	-0.118349	-2.7969	-3.35556	-0.481539	0.451146	0.422732	-0.756321	-0.134195	0.465584	-0.31182	0.73282	2.23979	0.921202	1.36449
P00326	ADH1C	4	33.9	0.250169	-0.976659	0.665052	1.39386	2.31231	-0.242197	0.919435	-0.151791	-2.11027	0.0692194	-0.863713	-1.0727	1.374	-0.336113	0.156659	0.574512	-0.477938	-0.449268	-1.14061	0.892444
P00338	LDHA	19	51.5	0.0350189	0.182876	0.723594	0.447457	-0.407791	0.0703492	-0.0445687	-0.0818446	0.0156739	-0.445705	0.180065	-0.0126716	0.467456	-0.29383	-0.351345	0.0878675	0.17384	0.13869	-0.403128	-0.141257
P00352	ALDH1A1	22	52.5	0.714659	-0.140025	0.844574	1.44645	-0.110184	1.47336	0.674712	0.265987	-0.226851	-0.110683	0.170349	0.11981	0.449246	-0.810986	-0.946255	-0.590024	-0.407929	0.87107	-0.157829	0.106179
P00367	GLUD1	20	34.8	-0.192874	-0.0711288	-0.185073	0.0974041	0.285451	0.352288	-0.338407	-0.219604	0.115177	-0.308982	-0.333492	0.271052	0.350072	-0.334117	-0.569559	0.36692	-0.10704	0.142303	-0.034617	-0.317596
P00387	CYB5R3	12	46.5	-0.894063	0.128073	-1.09487	-0.129225	0.107755	0.641771	0.244175	-0.966213	-0.917083	-0.563554	0.155901	-0.210071	-0.712872	-0.0454474	0.377504	-0.397217	0.193062	0.267643	0.551491	-0.0513214
P00390	GSR	18	30.1	-0.793274	0.066841	-0.538852	1.41225	-0.0216227	0.841142	0.497504	0.799245	1.40403	0.95425	0.100457	-0.103782	0.151377	-0.34872	-0.719198	0.267091	-0.201608	0.367053	-0.251348	0.106238
P00403	MT-CO2	6	30.8	0.24385	-0.0673196	0.948898	0.137967	0.408539	0.146583	-0.160455	-0.174558	-1.83189	-0.97531	-0.389282	-0.659074	0.593905	-0.684121	-0.532248	-0.38182	-0.274644	-0.781868	0.178891	-0.8091
P00441	SOD1	9	66.9	-1.25145	0.139698	-0.027692	0.353034	0.668454	0.195128	1.62121	0.780532	1.02559	0.947334	-0.211892	0.232952	-0.452456	-0.514393	-0.53184	-0.347455	0.50299	0.972556	0.735395	0.472147
P00450	CP	30	28.5	-1.60367	1.61429	-0.469278	0.0737037	0.00510826	-1.19446	0.206332	-1.48186	0.816148	0.371012	1.01073	0.750095	-0.0509939	2.01885	1.79925	-0.429736	1.27191	0.652301	1.48274	1.40206
P00480	OTC	12	35.3	-0.621411	-1.14751	2.09248	2.01231	0.91835	1.30303	-1.19656	-0.242279	0.317268	-0.66228	-1.98422	-0.00782937	2.30924	-1.11432	-1.11528	-1.18821	-1.58141	-0.832084	-0.940746	0.695273
P00488	F13A1	21	33.3	-1.75	1.298	-2.13299	0.217644	0.00352565	-0.906844	0.0703869	-1.68274	-1.10851	0.397603	-0.0597022	1.29121	0.0679364	0.892095	0.481361	0.261532	0.714338	0.63122	1.92086	0.889604
P00491	PNP	11	44.6	-0.272886	-0.274825	0.415103	0.33653	-0.679183	-0.344991	0.14078	-0.260913	0.842297	-0.145318	-0.0588071	0.393505	0.579079	-0.254154	-0.511009	-0.117566	0.376896	0.22029	0.670365	0.137921
P00492	HPRT1	9	54.6	-0.332852	-0.172239	-0.157103	-0.00799079	-0.424177	0.0431857	0.51257	0.170186	0.877779	0.418944	0.0391232	0.222646	0.00106314	0.320122	-0.279025	0.638147	0.378175	0.475215	0.702821	-0.04567
P00505	GOT2	21	43.7	-0.286503	-0.172587	1.12513	0.550208	0.0867705	0.804562	0.474433	0.543217	0.805442	0.183543	-0.681033	-0.0727279	0.766898	-0.479777	-0.718635	-0.00150105	-0.562551	0.130281	-0.945714	-0.264642
P00533	EGFR	15	13.2	0.271196	-0.30123	-0.263254	0.658785	-0.755921	0.196605	-0.423249	-0.230102	0.222306	-0.407275	-0.719795	-0.213537	0.0714127	-0.772005	-0.736645	-0.13446	-0.886182	-0.409228	-0.459927	-0.654632
P00558	PGK1	27	79.6	-0.133574	0.0142484	0.227423	0.134804	-0.00612009	-0.467671	0.265329	0.367024	0.499708	0.172438	-0.0655992	-0.478441	0.231306	-0.36562	-0.510715	0.0957589	0.0842673	0.221035	-0.590438	-0.124575
P00568	AK1	10	45.4	-1.4071	0.29145	-0.728466	-1.32951	0.135403	-1.58559	-1.01149	0.432176	-1.20413	0.154461	0.84399	0.516056	-0.777407	0.517473	0.426943	-0.724692	0.83857	0.760637	1.82302	0.780449
P00734	F2	23	44.9	-1.30664	0.641606	-1.14097	-1.3451	-0.393009	-1.74182	-0.809899	-2.0303	-0.694498	0.353239	1.50374	0.421695	-0.892065	2.0744	1.58098	-0.364329	0.890723	0.0436794	0.255762	0.992657
P00736	C1R	18	27.7	-1.36928	1.31938	-1.22144	0.0298105	-0.551895	-0.996004	-0.304272	-1.64508	-0.299395	0.267792	0.469019	0.97038	-0.653106	1.83706	1.17589	-0.0808708	1.33971	0.617227	-0.00252176	1.19336
P00738	HP	13	60.3	-2.67027	-2.81991	-0.0468944	-1.32885	-0.319557	-2.07272	-0.486774	-1.27142	-1.14697	-1.44111	0.503508	-1.90453	0.652431	0.203147	1.91151	-1.05982	0.96327	1.10331	-0.589663	-0.433379
P00740	F9	10	25.2	-2.11053	0.407296	-0.798872	-0.399561	-0.651995	-0.815921	-0.717804	-1.40285	-1.28055	-0.328071	0.984162	-0.220472	-0.916346	1.30013	0.78265	-0.330258	-0.16413	-0.320242	-0.613649	0.44312
P00742	F10	8	17.8	-1.36991	1.04393	-1.52676	-0.661125	-0.712956	-0.819911	-0.91736	-2.51439	-2.2299	-0.239976	1.68637	0.99786	-0.907328	2.37689	1.8928	0.737707	0.663269	-0.232004	0.357004	1.37779
P00746	CFD	7	36.4	-1.98904	0.70815	-1.12016	-0.30597	-0.664281	-0.621683	-0.256655	-2.86376	0.35407	-0.15143	0.938224	1.06753	0.163292	1.04247	0.474522	0.46288	1.01037	0.429156	1.87313	0.771235
P00747	PLG	32	45.9	-1.38935	1.2842	-1.07927	-0.735229	-0.675184	-1.04731	-1.033	-2.23536	-1.01829	-0.657058	1.54417	0.326628	-1.1309	2.03918	1.60949	-0.00360893	0.892101	0.0972717	0.640246	1.06534
P00748	F12	11	18.4	-1.04189	1.37053	-1.59646	-0.733376	-1.02759	-2.07731	-0.963504	-1.74198	-1.02186	0.0992098	1.44501	-0.0579555	-0.961032	1.95395	1.23371	-0.401514	0.784257	0.0642165	0.241751	1.35287
P00750	PLAT	3	6.4	0.244615	0.535103	-0.316699	0.325036	-0.271233	-0.310097	-0.228962	-1.18981	0.963054	-0.224645	0.383793	0.618089	0.708498	-0.0201964	0.0389864	0.360224	0.0978376	0.0972895	0.330737	0.46188
P00751	CFB	32	37.3	-1.3306	1.15032	-0.895255	-1.00041	-0.440934	-1.72622	-0.18622	-2.19538	-0.424979	0.0846674	1.19826	-0.0198177	-0.30212	1.72033	1.62409	-0.466514	1.28721	0.0904721	0.298058	1.26547
P00813	ADA	11	33.6	-0.994695	-0.248334	1.06324	0.00140397	-0.792804	-0.314742	-0.113933	-1.39221	0.361677	0.729516	-0.372384	0.436405	2.3075	-0.143982	-0.303168	-0.0140304	0.0777545	-0.427181	0.149149	1.26929
P00915	CA1	14	63.2	-1.96657	0.273464	-0.122624	-0.0942452	-1.10753	-1.79979	-1.22111	-2.11954	-0.530147	-0.647411	0.567876	1.32736	0.335958	0.960304	0.197949	-0.860504	1.57891	1.14961	2.8	0.910643
P00918	CA2	14	59.6	-0.231208	-0.338466	-0.86127	-0.342635	-1.22592	-0.612652	-0.870924	-0.202451	-0.929963	-0.499975	0.504861	0.368102	-0.0385239	0.420815	-0.350716	-1.13053	0.615214	0.592573	1.94957	0.505832
P00966	ASS1	17	33.5	0.157488	-0.0641916	-0.975784	0.992754	0.910592	-0.444023	0.15617	-1.43925	-1.71866	0.149445	0.118108	-0.837919	-1.2559	-0.261692	-0.361547	0.226814	-0.00412093	-0.184986	0.247674	-0.187135
P00973	OAS1	6	14.8	0.00548408	-1.55133	-0.666134	-0.216384	1.06636	-0.593708	-0.323981	-0.425307	-2.3071	0.446365	-1.23781	-1.67889	-0.483443	-1.37921	0.520954	-0.32154	-0.528544	-0.421699	-1.62852	-2.16045
P01008	SERPINC1	22	38.1	-1.08662	-0.45675	-0.322508	-0.768546	-1.8289	-0.993181	0.784938	-2.54445	0.150264	-1.47924	2.07103	1.45174	-0.74005	2.1934	1.04318	-0.841268	1.01086	-0.937379	0.318563	0.167458
P01009	SERPINA1	25	54.1	-1.85192	1.35667	-0.611601	-0.211818	-0.434198	-1.12273	-0.403758	-1.79935	0.656994	-0.118074	0.380423	0.356436	0.431328	1.62976	1.46317	-0.201115	0.644862	0.559243	0.505775	0.933865
P01011	SERPINA3	16	34.3	-1.83929	1.54851	-0.694671	-0.249706	-0.458112	-0.703446	-0.225745	-1.81583	0.634608	-0.798325	0.40892	1.22233	-0.364796	1.6465	1.78591	-0.327668	0.341969	-0.0164634	0.558667	0.363973
P01019	AGT	8	21	-1.59822	1.73892	-1.00485	0.26922	-0.851459	-0.944857	-0.00248722	-2.18707	-1.59161	0.199323	0.578671	0.126691	0.0469678	1.71239	1.01643	0.440799	1.26823	0.249663	0.888744	1.65672
P01023	A2M	47	40.4	-1.6949	1.59176	-0.402264	0.245513	-0.509616	-0.808923	-0.328741	-1.32022	-0.382819	0.224799	1.20222	1.14728	0.30735	1.71615	1.34549	-0.351008	1.3594	1.02168	1.35992	1.65568
P01024	C3	84	58.7	-1.73076	1.47262	-0.831636	0.319073	-0.678613	-1.05388	-0.0419239	-1.95069	-0.556686	-0.0452059	1.16743	0.561931	-0.118056	1.99461	1.46249	0.0457257	1.22854	0.179137	0.956661	1.56845
P01031	C5	43	23	-1.87039	1.3408	-0.821319	0.38112	-0.899234	-1.04826	-0.290572	-1.94785	-0.714868	-0.379335	0.82231	0.677493	-0.27648	1.58009	1.34462	-0.130953	1.04701	0.366312	0.404555	0.992258
P01033	TIMP1	5	28	-1.06013	-0.206371	-1.25759	0.511802	-1.03615	-0.347351	0.912359	-1.69558	-0.572582	0.241702	0.0149293	-0.541507	-0.889924	-0.0681321	-0.106081	-0.260088	0.877822	0.1162	-1.2019	0.443454
P01034	CST3	4	30.8	0.250849	0.0804262	-0.34534	-0.53265	-0.199833	0.043509	-0.55413	-0.259752	-0.317248	0.903335	-0.0171236	-0.553765	-0.316369	-0.012713	-0.185912	-0.77082	-0.327072	-0.282878	-0.147416	0.206358
P01040	CSTA	3	31.6	-0.626444	0.113025	-0.4936	0.136579	-1.15895	-0.603319	2.00978	-0.508867	0.855739	0.669161	0.561016	0.632362	-0.542044	0.325967	-0.507949	0.14959	-0.28474	0.484615	1.08252	-0.300327
P01042	KNG1	22	27.6	-1.47031	1.3964	-0.639886	0.302865	-0.750292	-1.15605	0.110666	-2.26703	-0.588043	0.247322	1.23979	-0.0688808	0.216236	1.97769	1.36526	-0.147368	1.40608	0.411604	-0.0126638	1.38416
P01116	KRAS	4	33.9	0.286622	-0.015084	-0.690164	-1.28178	0.279137	-0.630033	-0.0352671	0.395772	-0.0970612	-0.0605209	0.503533	0.0268826	-0.74366	-0.857144	-0.49586	-0.925669	0.00155781	0.145987	-0.354668	0.136879
P01137	TGFB1	4	12.6	-0.435782	0.25804	-0.140991	0.481576	-0.898997	-0.355407	0.326014	-1.74297	-1.31457	0.183948	0.656692	-0.199896	0.953183	0.067757	0.57745	1.02954	0.998308	1.19517	0.354052	0.956929
P01275	GCG	3	16.1	-2.79326	-3.21389	-4.21359	-4.66891	-3.62693	-2.46059			-2.66648	-2.28614	-2.63573	-2.25844	-3.09028	-2.79873	-2.82934	-4.58069			-2.46197	-2.41541
P01591	IGJ	5	37.7	-1.01196	-1.13235	0.154192	-3.24866	0.104237	-0.435936	-0.748777	-1.8185	0.331045	-0.554147	2.06071	0.881012	-0.605023	1.37577	0.612767	0.946944	0.905346	0.556466	1.71257	0.524547
P01619		3	26.7	-1.24444	0.205877	-1.00757	2.40995	-0.813779	0.315471	0.604562	-1.74199	0.12694	-0.726728	1.36097	-0.336589	-0.493294	3.84514	0.277865	0.303566	1.12232	0.144398	0.738936	0.668957
P01701		2	13.7	-0.908338	0.755022					0.481732	-2.2199	0.950502	-0.221817	1.13074	0.330979					1.3996	0.700635	1.55341	0.852846
P01780		2	32.5	-1.341	1.32878	-0.642116	0.0329605	-0.924317	-0.392024	0.374458	-1.51694	0.646555	-0.0259011	1.07222	0.851429	0.00819359	1.0717	1.1357	1.11958	1.48718	0.290001	1.11651	1.17934
P01833	PIGR	20	31.3	-1.6048	0.278347	1.5568	0.800751	-0.893871	-1.5789	1.03681	-0.843096	-0.572331	1.63897	-0.238574	-0.663799	1.47404	0.276942	0.11081	-1.4138	0.204948	-0.307187	-1.246	0.072158
P01859	IGHG2	8	50.9	-1.62853	1.09307	-1.86549	-0.18739	-0.911529	-0.0516247	0.140722	-1.40937	0.39083	-0.130793	1.45624	0.206741	-1.1074	1.66066	1.10457	1.07955	1.2486	0.24868	1.38502	1.47406
P01860	IGHG3	6	53.1	-1.8185	1.16453	-1.79526	0.400164	-1.89837	-0.757373	0.173701	-1.55313	-0.182885	-0.509573	0.48519	0.759145	-1.22655	2.36979	0.447654	0.365205	1.1947	0.382064	1.58298	0.375267
P01861	IGHG4	5	46.2	-1.53902	-0.0858038	-0.531741	-0.573292	-1.00219	0.228079	0.975205	-1.74383	-1.25583	-1.20987	1.03659	-1.22907	-0.323936	0.78038	0.322531	2.28301	1.60615	0.525875	0.578141	-0.0241256
P01871	IGHM	18	40.4	-1.00879	1.50186	0.392318	-0.131777	-0.76519	-1.06663	0.0548021	-2.09322	-0.855227	0.253459	2.18021	0.400294	1.27756	1.38848	0.75801	-0.142388	1.6546	0.64587	1.74844	1.51402
P01876	IGHA1	8	50.1	-1.50876	0.357797	-0.734093	-1.359	-0.412665	-0.785811	0.162084	-2.00728	-1.33899	0.133818	1.13367	-0.761118	-0.107504	1.09304	1.05659	1.25451	1.1147	0.41316	0.99405	1.35076
P01903	HLA-DRA	6	28.3	-1.28879	-0.281781	-0.591238	1.50799	-0.68749	-0.106554	2.14125	-1.61975	0.263705	2.06971	0.264266	0.0705414	0.197404	-0.0970553	-0.308291	0.555721	0.05692	-1.05379	-0.709922	0.073802
P01920	HLA-DQB1	7	31.4	-1.2558	-0.417687	-0.359111	0.918024	-0.681717	0.313924	1.34615	-1.5458	1.99276	1.07473	-0.653585	0.194723	0.327883	-0.593997	-0.559973	1.13019	-0.18047	-0.291935	0.7764	0.0773683
P02008	HBZ	5	47.9	-3.71314	0.026752					-2.20196	-1.70021	-2.51107	-0.510648	-0.523924	2.09345					-1.0515	1.9068	0.43671	1.8534
P02042	HBD	5	84.4	-2.10065	0.072481	-0.157806	-0.266509	-1.28263	-1.3364	-1.1736	-1.95779	-0.188322	-0.116385	0.961194	1.08212	0.128254	1.35163	0.315498	-0.914661	1.8054	1.508	2.38331	1.14041
P02144	MB	2	14.9	-0.388444	0.185417					-0.0279852	-1.04156	1.06833	0.131005	0.901153	0.502675					-0.92396	1.57451	1.41553	0.0540035
P02452	COL1A1	32	26.5	-1.82126	-0.0168403	-2.30331	-1.97398	-1.21323	-2.42506	-1.54383	-2.13713	0.505896	2.37321	0.0940545	0.875709	-1.61619	0.232183	1.01014	-0.41859	0.0290338	0.367612	0.0771013	0.928887
P02461	COL3A1	10	12.5	-1.36415	-0.173084	-2.04289	-1.13648	-0.821333	-1.50252	-0.534121	-1.6558	0.440749	1.0009	0.161284	0.197867	-1.18263	0.0514573	1.03827	0.318579	0.443534	0.670645	-0.760026	1.08618
P02462	COL4A1	5	3.6	-0.939421	0.614599	-1.31491	1.29205	-0.714709	0.128379	0.198964	-0.615903	-1.20077	0.521461	0.828133	-0.205012	-0.833358	0.275974	1.39377	0.20743	1.17314	1.11743	0.392516	1.59581
P02511	CRYAB	9	45.1	-2.10642	0.188383	-1.19268	-1.57797	0.0833662	-1.17547	-1.23864	-2.34377	-1.18951	-0.590631	0.335788	0.417577	-0.206165	-0.435116	0.229812	0.434863	-0.0485826	0.448373	2.77628	-0.042637
P02545	LMNA	51	70.2	-0.456324	-0.0777166	-0.500178	-1.17214	0.319834	-1.23936	-0.189626	0.520091	0.885773	0.204893	0.0970801	-0.00147077	-0.302972	-0.495716	-0.0969087	-0.0482757	-0.361579	0.12667	-0.245018	-0.0328669
P02549	SPTA1	93	41.3	-2.41149	-0.281584	-0.403622	-1.37197	-1.47657	-2.04131	-1.64861	-1.63712	-0.351414	-0.793665	0.795576	1.65061	-0.124083	1.96347	0.774375	-1.28767	1.2177	1.19294	3.10318	0.487952
P02647	APOA1	19	62.2	-1.26684	1.63823	-1.05597	-1.24187	-1.0425	0.0601782	-1.3892	-2.33415	-0.572542	-0.115099	1.3358	0.244926	-0.324472	0.497667	0.865157	1.01786	-0.427926	-0.0372634	0.512218	1.58584
P02649	APOE	19	59.9	-1.84366	0.828276	-0.638529	0.295164	-0.639763	-1.37875	-0.461163	-2.27052	0.742415	0.0272012	1.24014	0.628753	-0.0108516	2.2363	1.44491	-0.802303	1.43086	0.164445	1.52669	0.852346
P02652	APOA2	3	19	-1.43692	1.0278	-1.63029	-1.31518	-1.82735	-0.482703			-2.03504	-1.27107	0.776063	1.12256	-1.11975	0.843225	0.898941	0.563143			1.02691	0.447662
P02654	APOC1	4	32.5	-2.14112	1.76093	-0.7742	-0.444386	0.178792	-2.17247	-0.219492	-3.23525	0.158918	-0.555267	0.364104	2.35128	-1.17049	2.12806	2.39818	-1.51998	1.71655	-0.558396	1.79899	-0.509447
P02655	APOC2	3	28.7	-2.22431	1.44341	-0.837044	-2.91014	-0.22329	-2.11006	-2.72199	-2.18571	-2.06767	-1.48042	1.28186	1.42572	-1.06149	1.60266	3.29354	-0.875106	1.01181	-1.25939	0.502684	0.248939
P02656	APOC3	3	34.3	-2.17881	1.52417	-0.0755514	-0.0285757	-0.161373	0.0418598	-1.95792	-2.85443	-0.720806	-1.55705	0.0810779	2.77513	-0.561887	1.00784	1.84707	-0.153378	-0.655335	-1.46206	1.22583	-0.0836645
P02671	FGA	34	39.3	-2.64369	0.0517703	-0.586999	-0.810052	-0.657479	-1.79403	-1.33864	-1.67451	-1.55761	-0.809609	1.06424	2.14258	-0.582906	1.56534	2.08939	-0.565664	0.632597	1.24066	1.99682	1.389
P02675	FGB	29	61.3	-1.75884	0.360516	-0.555333	-0.724497	-0.480211	-1.40007	-0.98813	-1.56096	-1.03137	-0.660843	1.2837	1.82375	-0.398596	1.41405	1.87709	-0.586409	0.823404	1.61706	2.06011	1.09714
P02679	FGG	27	56.3	-1.72123	0.333011	-0.428832	-0.260093	-0.594038	-1.13222	-0.889619	-1.61326	-1.05288	-0.722376	1.11609	1.50728	-0.341303	1.28466	1.66023	-0.717168	0.761217	1.95705	1.77545	0.985906
P02730	SLC4A1	26	26.9	-2.49575	-0.229545	-0.301299	-0.741499	-1.90351	-1.48127	-1.36824	-1.59561	-0.60163	-1.24534	0.839423	1.47655	0.0718412	1.82195	0.594922	-1.10753	1.29187	0.964291	2.55179	0.342793
P02741	CRP	4	18.8	-2.94833	0.793987	-0.374325	-1.10819	0.388552	-2.7587	-1.65497	-3.37762	-0.450419	-1.65863	-1.81997	-0.242273	-0.0408467	0.66351	2.27066	-1.30482	-1.18355	0.251596	-2.01407	-0.36527
P02743	APCS	9	37.2	-2.80909	-0.0712471	-1.57022	-0.128878	-0.931223	-1.4103	-1.6849	-2.69062	-0.802601	0.322347	0.434376	0.685272	-1.09337	1.42052	0.925932	-0.429146	0.230566	0.512019	0.0249412	1.24602
P02746	C1QB	6	20.9	-1.451	1.57398	-1.19273	0.351616	-0.582692	-1.0532	-0.108829	-1.3542	-0.583545	0.0180624	0.609985	1.73449	-0.467899	1.90397	1.03365	-0.44565	1.21468	0.88476	0.583006	1.1003
P02747	C1QC	5	25.3	-1.66512	1.55918	-0.807514	0.0487373	-0.741585	-0.105486	-0.233193	-1.98069	-1.05065	-0.140682	0.71024	1.42365	-0.897761	1.56074	0.667314	-0.748236	1.24644	0.516964	0.0819496	0.969526
P02748	C9	15	26.8	-1.76579	1.07578	-1.62316	-1.45675	-0.77635	-1.68127	-0.91508	-1.72744	-1.85655	-0.469581	0.367751	-0.266411	-1.2955	0.973679	1.20182	-0.614414	0.103281	0.179324	-0.666741	0.0265545
P02749	APOH	12	40.3	-1.17729	1.37127	-2.11227	-2.73085	-0.42732	-2.53251	-1.88009	-1.8543	-1.58358	0.470882	1.47851	-0.46223	-1.81223	1.75442	1.49909	-3.02196	0.203179	0.393017	-0.485029	1.74399
P02750	LRG1	8	19.6	-1.76235	1.48518	-0.465108	-0.117842	-0.677319	-1.42212	-0.619674	-1.70361	0.184887	-0.707348	0.497207	0.406859	0.852481	1.28444	1.6482	-0.585193	0.190338	0.383597	0.170739	0.542524
P02751	FN1	81	38.5	-1.54821	0.247135	-1.7817	-0.382942	-0.702299	-1.23425	-0.302892	-1.96955	1.30012	-0.255754	1.1366	1.11366	-0.525181	0.31005	0.949499	-0.392596	1.18744	0.720284	0.536344	1.64931
P02753	RBP4	7	29.4	-0.610874	1.99836	-1.55505	-1.11794	-1.39643	-0.938925	-0.639743	-1.64851	-1.38858	0.0191719	1.18367	0.951576	-1.01737	1.74916	0.505218	0.666547	0.801722	0.28078	0.814156	1.47785
P02760	AMBP	11	33.8	-1.54456	1.15238	-1.06071	0.258245	-0.850459	-0.55404	-0.754195	-2.30061	-1.30055	0.566874	1.70582	-0.249771	-0.25561	1.5388	1.25058	0.663394	0.925006	0.588847	0.0627119	1.64832
P02763	ORM1	4	33.3	-1.26955	0.640612	-0.741673	-1.90742	-0.983168	-1.36483	0.104686	-0.949674	0.861467	-0.496841	1.34627	0.87756	-1.56167	2.25319	0.713585	-1.76451	0.254808	1.13004	-0.130666	0.916538
P02765	AHSG	7	24	-0.971469	0.763231	-1.00337	-2.07134	-0.259931	-2.58426	-0.350849	-2.03123	-1.4812	0.611167	1.74633	-0.732676	-0.814278	2.22511	1.41513	-0.461613	1.38546	0.610241	0.874096	1.56296
P02766	TTR	5	26.5	-0.601846	2.36629	-1.94787	-1.18787	-1.02717	0.338934	-0.0869606	-1.14375	0.833192	0.970404	1.84768	0.158898	-1.75929	1.68004	0.323094	-0.0895602	0.535618	0.770275	-0.249372	2.27794
P02774	GC	24	56.5	-1.16544	1.73338	-1.09649	-2.07734	-0.14455	-2.26636	-1.20119	-2.37058	-1.79908	0.405136	1.49593	0.0650663	-0.896906	1.56275	1.62772	-0.617915	1.00327	0.378253	0.0828641	1.32636
P02775	PPBP	4	27.3	-1.48699	-0.667895	-1.01428	-1.96466	-1.97791	-2.71229	-2.18663	-2.46031	-0.39292	-1.21747	1.46812	0.416965	-0.715366	1.94384	1.81974	-1.25626	1.27155	1.11331	1.20858	0.426712
P02786	TFRC	24	35	0.78503	-0.159184	1.02302	0.657547	-0.955611	-1.35001	0.162647	0.958502	0.634203	-0.489221	-1.33719	0.549826	0.146466	-1.09506	-1.08487	-0.517525	-0.764887	-0.770847	0.0305059	-1.04012
P02787	TF	47	62.5	-1.1499	1.73939	-0.645507	-0.483806	-0.441927	-0.681963	-0.0668893	-1.73065	-1.10159	0.513414	1.45204	-0.314801	0.0611662	1.91282	1.2006	0.439629	1.29685	0.633564	0.198607	1.53659
P02788	LTF	34	51.3	-1.48271	-0.801498	-0.881229	-1.42751	-2.54774	-2.37773	1.29517	0.518508	3.66967	-0.191152	-0.633882	1.66263	-1.40103	0.602173	0.911192	-0.0164449	-0.231927	0.832752	1.27646	0.0429927
P02790	HPX	17	36.8	-1.33327	1.38737	-0.756153	-0.470554	-0.781573	0.154209	-0.276779	-2.51845	-1.69871	-0.311951	0.520535	-0.354904	0.225172	1.0021	1.12613	0.947055	0.678811	-0.188692	-0.299014	0.83024
P02792	FTL	6	37.7	-0.810413	-1.26031	-1.39072	0.000889601	-1.61625	-0.964876	0.655419	-2.05761	2.31069	-0.294735	-0.39672	0.640316	-0.973007	-0.530188	-0.743956	0.0860782	0.290804	-0.764765	1.02429	0.0988703
P02794	FTH1	5	32.8	-1.2973	-1.21235	-0.818266	0.207932	-1.32114	-0.550585	0.742851	-1.30482	0.899172	0.00706521	-0.189951	0.224498	-0.795857	-0.229945	-0.326914	0.0771781	0.278431	-0.0815795	0.249494	-0.262376
P03905	MT-ND4	3	6.8	-0.0692778	-0.486923	-0.588231	0.367007	-0.727668	0.181393	0.401397	0.57443	-0.0620163	-1.04263	-0.367328	0.00527474	0.401579	0.77948	-0.0601369	0.488036	-0.0967798	-0.000361031	-0.572045	-1.23922
P03915	MT-ND5	2	5.3			0.279376	0.125013	-0.581226	0.452794	0.0653417	0.174093					0.0785642	-0.97168	-0.56952	0.144771	-0.170075	-0.041829
P03928	MT-ATP8	3	48.5	0.23924	-1.21647	-0.0303093	-1.81093	-0.152989	-1.75566	-1.45981	0.735476	-1.79827	0.257237	-0.587572	-2.1091	0.292459	-0.37033	-0.447111	0.415902	-0.482632	-0.472199	-2.84274	-0.881763
P03951	F11	8	11.7	-1.77254	1.18822	-1.09702	-0.315828	-0.799588	-0.575216	-0.31918	-1.13814	-1.07085	0.0343644	0.942629	0.647272	-0.560224	1.72411	1.51168	0.0828459	0.815761	0.185812	-0.256228	0.949712
P03952	KLKB1	16	26.6	-1.43256	1.39046	-0.770003	-0.084558	-0.824164	-0.45032	-0.00671497	-2.35465	-1.19731	0.0677894	1.00598	0.228736	-0.474633	1.29178	1.13669	0.65244	1.51743	0.0726032	0.568827	1.26881
P03956	MMP1	4	9.6	-0.187737	-1.04924					0.637776	-0.602612	0.1122	0.26002	-0.351027	-0.637302					0.541705	-0.770752	-1.00408	0.523517
P03973	SLPI	2	15.9	1.17342	-1.28592	-4.04147	-2.06128	-0.383503	-1.94528	-1.12044	0.732587	-1.36725	0.0199118	0.768065	-0.867747	-2.99597	-0.426245	0.787847	-0.393439	-0.924759	0.525065	-1.33712	0.751024
P04003	C4BPA	20	39.5	-1.51227	1.38639	-0.566169	0.225343	-0.416426	-1.07788	-0.484975	-2.01422	-1.02785	-0.132692	1.24993	0.266355	-0.0908984	1.71712	1.51231	-0.235493	1.29214	0.562736	0.877314	1.37202
P04004	VTN	15	38.7	-1.63768	1.14606	-1.22374	-0.884375	-1.05179	-1.28836	-1.24881	-2.45574	-1.06228	0.0748121	0.970789	0.703803	-1.01061	1.37341	1.12598	-0.428922	0.798035	-0.170168	1.41133	1.20723
P04040	CAT	25	51.2	-1.57975	-0.0995201	0.23274	0.639417	-0.768795	-0.341599	-0.479834	-0.565685	1.24416	-0.527285	0.118654	1.23524	0.466091	0.954262	-0.139532	-0.660016	0.42364	0.821921	2.55636	0.480504
P04049	RAF1	4	9.3	-0.117061	-0.350213	0.0837709	0.218592	-0.552071	0.446786	0.268891	-0.313467	0.396559	-0.203435	-1.06129	-0.424828	0.0877712	-0.362848	-0.417269	-0.525069	-0.221133	-0.219604	-1.11598	-0.244333
P04054	PLA2G1B	4	23	-4.13524	-0.778085	-2.71966	-1.83366	-2.72352	1.85685	-1.54903	-5.62617	-3.99292	-3.26786	-5.11504	-3.29501	-2.44011	-2.23518	-1.5352	-3.36144	-1.79845	-2.87564	-3.86885	-2.99815
P04062	GBA	9	14.7	0.0162344	0.313947	-0.130396	1.01134	-0.0279083	0.480009	0.329952	-0.187615	-0.696318	0.571345	0.0860307	0.240178	0.456471	-0.424801	-0.680484	0.276475	-0.296032	-0.226552	0.408243	0.0331488
P04066	FUCA1	10	20	-1.4123	0.0080733	0.746082	1.58022	0.361096	-0.215258	1.6134	0.553085	-0.428294	-0.0115094	-0.839202	-0.0138237	0.961715	-0.494589	-0.124334	-0.0884991	-0.130594	-0.148143	0.297368	-0.367425
P04070	PROC	5	11.1	-1.34923	1.29248	-1.37451	-1.95734	-0.538019	-2.40054	-0.556569	-1.60176	-1.95824	-0.084193	0.956233	2.07965	-0.867194	2.09436	1.75409	0.69854	1.03918	0.268899	1.04065	1.23137
P04075	ALDOA	20	65.7	-0.300608	-0.312483	1.01482	0.0631101	-0.693958	-0.27446	0.442345	0.495304	0.716255	0.226128	-0.131379	0.131019	0.566	-0.320815	-0.383902	-0.0270697	0.116987	0.286229	0.202376	-0.275918
P04080	CSTB	8	73.5	-0.441301	-0.161663	-0.304891	0.905882	-0.207312	-0.0981584	0.442331	-1.0336	1.35401	-0.317295	-0.0600864	-0.141325	-0.223601	-0.615669	-0.550357	-0.0195941	-0.00137344	-0.195205	0.179712	-0.534663
P04083	ANXA1	21	56.1	-0.825823	0.187938	-1.5763	-0.651119	-0.460956	-1.79538	0.329071	-0.658602	1.10159	0.446224	0.145872	0.465212	-0.636964	0.172628	0.273216	-0.310323	0.119643	0.509831	0.527136	0.324946
P04114	APOB	170	39.3	-2.04085	1.68067	-0.815143	0.732893	-0.722925	-1.68052	0.0195635	-1.51893	-0.700994	0.0493564	0.806884	1.04209	-0.254871	2.33504	1.41751	-0.922994	1.97561	0.588298	0.624674	1.82552
P04118	CLPS	6	73.2	-3.65727	-0.501532	-1.14314	-1.37639	-1.04953	1.7687	-0.117174	-3.17764	-2.98369	-3.2255	-3.77744	-2.37708	-1.11638	-0.558276	-0.915157	-1.00473	-2.4647	-2.51361	-3.20701	-3.14778
P04150	NR3C1	3	5.5	-0.302019	-0.0496246	-1.74857		0.258405	-1.22021			-2.32174	-0.438478	-0.0835442	-0.582401	-1.74555	1.22619	0.691759	0.17677				-0.272782
P04156	PRNP	2	6.7			-1.36526	0.234545	0.23225	-0.727939	-0.0181552	-1.87151					-0.213643	0.284006	0.637179	0.249551	0.278522	0.480946
P04179	SOD2	11	45.5	-0.673346	0.828294	-0.398459	0.656664	-1.44688	0.76461	0.974204	-0.848286	1.46699	0.791766	-0.403231	0.999269	-0.618594	-0.944265	-1.29856	0.459181	0.0818748	-0.368962	-0.754283	-0.804228
P04181	OAT	15	30.5	0.57182	-0.7295	1.01749	-0.801328	0.819853	-0.903754	-0.414626	-0.0440289	-2.17443	0.243998	-1.43572	-0.568079	1.50262	-0.0336043	-0.457617	0.423504	-0.438185	-0.403944	-1.14716	0.483129
P04196	HRG	13	21	-1.49003	1.1161	-1.22818	-0.614841	-0.859282	-0.378575	0.569066	-1.64175	0.325486	0.0640743	1.13377	0.797478	-0.988295	1.33707	1.43627	0.717047	1.67171	0.221585	1.20122	1.39027
P04216	THY1	4	24.8	-0.412266	0.538427	-1.66188	-0.89876	-0.541082	-0.835779	0.369141	-0.961104	0.178911	0.171305	1.14491	0.355904	-1.26127	0.797026	0.869049	-0.639863	1.13517	1.06684	0.253463	1.01688
P04217	A1BG	11	24	-1.2967	0.891747	-0.686223	-0.814029	-0.186367	-1.51065	-0.536705	-1.59353	0.319921	0.103438	1.19787	0.184536	-0.202258	1.97226	1.48164	-0.277166	1.02465	0.0906795	0.625933	1.06243
P04233	CD74	8	26	-1.39716	-0.346811	-0.00495045	1.12152	-0.512485	-0.216164	0.825367	-1.50624	0.390251	1.36886	-0.230729	-0.490977	0.264912	-0.0633117	-0.460863	1.28262	0.239153	-0.741324	-0.791705	-0.542215
P04275	VWF	56	22.4	-0.992464	1.05067	-0.82421	0.435116	0.354137	-1.13096	-0.22223	-1.32055	-1.05554	0.651824	0.721465	1.16889	-0.0286084	1.16702	1.2614	0.317752	1.04085	1.30999	1.28201	1.40229
P04278	SHBG	4	10.4	-1.45566	1.80294	-0.0358124	0.491283	-0.617373	-1.55045	-0.271289	-1.31081	-1.36499	0.12134	1.3429	0.518854	0.595567	1.71517	0.688752	-0.492286	0.340997	1.051	1.19999	1.84762
P04406	GAPDH	20	54.3	0.0582557	-0.0557663	0.230278	-0.0341272	-0.291811	-0.238111	0.160951	0.088649	-0.00507266	-0.145781	-0.0263967	-0.615795	0.341842	-0.391405	-0.625619	0.122384	0.0449645	-0.109999	-0.610716	-0.435619
P04424	ASL	18	38.8	1.11776	-0.45931	0.0813014	0.74226	0.592435	-0.399845	0.184543	0.197857	-0.269707	-0.179627	-0.390244	-0.500041	0.213285	-0.634883	-0.743511	-0.784183	-0.60404	-0.0868796	-0.732907	-0.233532
P04440	HLA-DPB1	4	22.1	-1.23923	-0.182613	-0.950962	1.22419	0.0192434	-0.644589	1.09016	-0.504582	0.858337	1.33201	-0.00945632	0.156309	-0.266157	0.875627	0.412675	0.12272	0.405883	0.240627	0.318598	0.0429013
P04626	ERBB2	15	15.5	0.341852	-0.845419	0.142931	-1.41715	-0.503892	-2.70647	-0.020929	4.15576	0.414271	-0.490253	-0.392421	-0.589142	-0.434354	-1.48011	-1.70153	-1.84561	0.341352	0.274271	-0.947818	-0.768352
P04632	CAPNS1	8	27.6	-0.367539	-0.25393	-0.485829	-0.738222	0.112745	-1.22574	-0.116983	0.470355	0.0307094	0.248918	-0.200606	-0.194692	-0.196635	-0.174487	-0.389681	0.00356412	-0.0255558	0.320684	-0.507006	0.103583
P04637	TP53	5	14	1.93886	-1.63974	0.803055	-1.13807	-0.804648		-0.323729	-1.88684	-1.92758	-0.951513	-0.602365	-1.2842	-0.135758	-3.20538	-2.43958	-3.94145	-1.65918	-1.32502	-1.62642	-1.58735
P04746	AMY2A	10	38			-2.10985	-2.34048	-3.39607	2.62911	-1.15143	-9.8745					-2.08495	-2.37197	-2.86989	-1.65781	-3.49777	-3.35721
P04792	HSPB1	13	63.9	-1.34791	-0.0966987	-1.59977	-1.46822	1.1148	-1.36723	-0.804305	-0.326197	-0.721393	-0.235975	0.062922	-0.12163	-1.13896	-0.401382	0.258313	0.0444229	-0.0534982	0.110918	-0.608904	-0.120702
P04839	CYBB	12	18.2	-0.521479	0.397107	-0.36504	0.726615	-0.743515	-1.01044	1.33631	-0.91862	0.756287	0.329736	-0.0989989	0.471614	0.440045	0.861485	0.402519	0.590827	0.246889	-0.00712376	0.202462	-0.104506
P04843	RPN1	28	43.5	0.0563461	-0.271261	0.153727	-0.375163	-0.771037	1.02022	-0.0421603	-0.23873	-0.667949	-0.54172	-0.0876213	-0.642345	0.290502	-0.52228	-0.561748	0.728253	-0.498656	-0.810793	-0.619993	-0.591646
P04844	RPN2	11	22.8	-0.243015	-0.241635	0.17152	0.0595573	-0.816909	1.18462	0.19053	-0.51683	-0.807127	-0.525938	-0.260138	-0.224696	0.356964	-0.485492	-0.637183	0.714228	-0.370902	-0.743881	-0.101546	-0.381288
P04899	GNAI2	8	46.5	-0.449491	0.599034	-0.87576	-0.242505	-0.472228	-0.552386	0.123695	-1.19808	-1.01292	0.0879	0.355068	0.327608	0.146766	0.192088	0.439218	0.700226	0.606205	0.266175	0.0804864	0.153194
P04920	SLC4A2	14	11.2	-0.810413	-0.743832	-0.280501	-0.664028	0.343803	-1.74045	0.267397	1.85744	1.16487	0.684315	-0.893951	-0.621706	-1.2646	-0.761843	-0.713649	0.0445365	-0.351098	-0.15745	-1.29146	-0.664331
P05023	ATP1A1	30	43.3	0.440053	-0.336039	0.811219	-0.258571	0.237641	-0.355069	-0.651496	1.3204	-0.658407	-0.0612826	-0.101478	-0.751866	0.148495	-0.302328	-0.667894	-0.367984	-0.716978	-0.0701447	-1.14707	-0.148659
P05026	ATP1B1	12	35.6	0.210414	-0.287891	1.21906	1.03693	-0.0656731	0.780454	-0.0346939	1.30461	-0.286898	0.524963	-0.719789	-1.16705	0.80011	-0.783235	-1.3815	-0.678758	-1.30827	-0.388188	-1.89684	-0.383979
P05062	ALDOB	15	40.9	-1.03303	-0.403951	2.58177	0.330706	-1.02512	0.646877	-1.16262	-2.48297	-1.61078	0.258279	0.609539	0.0580168	2.79699	-0.0520269	-0.76936	-0.945533	-0.94994	-1.04277	-1.88318	1.68784
P05067	APP	8	10	0.11051	-0.337729	-0.62966	-1.07002	0.61126	-0.0848762	-0.0350406	1.84408	-0.119746	-0.0339765	-0.198946	-0.346281	-0.563199	0.759834	-0.0653791	-0.838534	-0.47819	0.309968	-0.253534	-0.390104
P05089	ARG1	6	18.3	-1.26578	-0.178884	-0.870127	-0.202137	-0.316423	-0.233742	0.231316	-0.0827942	2.56876	-0.0398363	0.224601	1.44086	-0.497089	0.61726	0.651455	-0.586133	0.416699	1.00852	1.60853	0.679001
P05090	APOD	5	30.7	-1.43845	0.493519	-0.892941	0.940812	-0.170673	0.231539	0.437975	-0.913111	-0.80698	1.3181	0.695986	1.04134	-0.989306	1.58376	0.84437	-0.512766	0.0124867	1.66288	1.28107	1.35444
P05091	ALDH2	17	48	-0.987794	-1.06622	-0.149489	-1.22526	0.838935	-0.981521	0.163611	0.0143589	-0.917522	0.213838	-1.37278	-0.67993	-1.10066	-0.664963	-0.368453	-0.208341	-0.122552	-0.0153566	0.657416	-0.0268586
P05106	ITGB3	12	17.8	-0.819607	-0.60116	-0.437875	-1.2972	0.214874	-2.2519	-1.29612	-1.88321	-1.65546	-0.416327	0.887349	1.01679	0.00103287	1.67889	1.44566	-1.10741	-0.0354303	0.258997	2.24347	-0.275586
P05107	ITGB2	22	32	-1.14246	0.159102	-0.860441	0.156077	-0.81398	-1.17197	0.588719	-0.720534	1.50496	0.766914	-0.0337561	0.852249	-0.509796	0.810989	0.607583	0.493088	0.283514	0.168729	-0.157519	-0.283513
P05109	S100A8	12	71	-1.68898	-0.528986	-0.532831	-0.916359	-2.38453	-1.7964	1.01781	0.643951	3.48642	-0.747958	-0.577135	2.24955	-1.2259	0.321396	0.208202	-0.795884	0.135577	0.730715	1.21871	0.151435
P05114	HMGN1	4	43	1.17194	-2.29646	-1.08073	-1.44648	0.765482	-0.933526	-1.3452	0.480484	0.584735	-1.91044	-3.86817	-1.46511	-2.28769	-2.91826	-1.8919	-0.552588	-2.48221	-2.17452	-1.86913	-4.25505
P05120	SERPINB2	3	9.6	0.543801	-0.311854					0.0863368	-2.25141	0.773695	0.895491	-0.659018	-0.0825938					-1.01178	-0.81023	0.83718	-0.536674
P05121	SERPINE1	4	8.7	-1.45424	0.586592	-1.8955	-1.70268	-1.91037	-1.27755	0.200186	-2.73112	0.356507	0.304179	-0.983156	2.53432	-0.819573	-0.381559	0.913911	0.17722	-0.202657	-1.09657	0.246321	0.783424
P05141	SLC25A5	7	45	-0.176193	-0.293057	0.628471	0.851754	-0.327688	0.836855	0.228139	0.875861	-0.540937	-0.265314	-0.800214	-0.732194	0.198686	-0.526566	-0.602829	-0.0936306	-0.841067	-0.837154	-0.88205	-0.83327
P05154	SERPINA5	9	25.6	-0.889153	1.04892	-1.4915	0.846977	-1.50395	0.154611	0.0966781	-1.76544	0.0346656	0.520314	1.01819	1.52028	-0.309469	1.67174	0.59082	0.264403	0.481095	0.113098	0.778866	1.07613
P05155	SERPING1	13	25.8	-1.35149	1.1939	-0.694966	0.187593	-0.377377	-0.72771	-0.121779	-1.88775	0.498128	-0.0749444	0.777187	0.500968	-0.137043	1.85016	1.36902	-0.240003	0.98832	0.525264	0.844319	0.867205
P05156	CFI	14	28.3	-0.974883	1.55287	-1.01904	-0.862682	-0.560539	-1.19494	-0.101039	-1.81467	-1.34908	0.428857	0.88451	-0.638264	-0.181695	1.45484	1.42672	0.0517162	1.03947	0.378386	-0.473969	1.31437
P05160	F13B	7	16.3	-1.77927	1.28567	-1.26491	-0.317338	-0.890187	-1.19202	-0.675744	-1.94528	-1.11803	-0.362264	0.999544	2.3631	-0.247352	2.12753	2.11398	-0.243489	1.09762	0.885746	0.184036	1.36877
P05161	ISG15	5	29.1	0.44978	-0.980768	-0.893905	-0.183533	-1.31599	2.15661	0.648135	-0.638268	-0.465181	1.13259	-0.60507	-0.801789	-0.952323	1.00937	-0.110808	-0.931728	-0.732966	-0.62843	-0.511798	-0.673572
P05162	LGALS2	5	33.3	0.307979	0.0950779	-1.85386	-1.12842	-2.55883	0.346955	-0.332239	-0.0926333	-0.403106	0.0147897	1.4825	-0.38999	-1.2506	0.265817	-0.85007	-1.55508	-0.684416	-0.180277	-0.283605	0.32837
P05164	MPO	19	33.3	-1.64485	-0.666885	-0.61995	-1.28257	-2.22092	-2.53074	0.918984	0.514243	3.41192	-0.339761	-0.25584	1.53799	-1.35765	1.05914	1.27852	-0.872473	-0.313535	0.905053	1.4022	0.0133987
P05165	PCCA	15	23.1	0.17615	-0.152692	0.751533	-0.512574	0.985468	1.0804	0.156505	-2.5581	-0.146503	-0.25019	-0.62925	-0.257676	0.645372	-0.472997	-0.567793	-0.228585	-0.959072	-0.467049	0.480132	-0.408813
P05166	PCCB	12	26.3	0.145127	-0.302176	0.595545	-0.383685	0.801151	0.635138	-0.0694483	-2.88196	-1.22622	-0.336378	-0.756921	-0.760788	0.520815	-0.121854	-0.655049	-0.195923	-1.18726	-0.789109	0.401668	-0.880618
P05186	ALPL	5	10.1	-1.43395	0.115739	0.084336	0.571588	0.401069	-0.174293	-0.475209	-2.16345	0.117728	0.498769	0.719378	0.46454	1.2022	1.36942	1.32991	-0.315334	0.723529	-0.229546	0.898951	0.422787
P05198	EIF2S1	18	52.4	0.150653	-0.221699	0.0427242	-0.119855	-0.102853	0.641205	0.200111	0.0837524	-0.366307	-0.0902989	-0.417876	-0.574893	0.027568	-0.443471	-0.476815	0.0288401	-0.282993	-0.371286	-0.491004	-0.581042
P05204	HMGN2	3	40	1.0214	-2.18029	-0.117307	-2.40752	0.52678	-1.67654	-2.05977	1.49685	-0.935423	-2.27643	-3.80554	-2.1432	-2.47242	-2.05263	-1.80771	-0.827242	-2.82571	-4.20208	-3.79956
P05362	ICAM1	13	28.9	-0.580669	0.51992	-0.42788	-0.137309	-0.457645	-0.720275	0.67353	-1.64833	-0.653064	0.64909	0.202418	0.725338	0.240467	0.296721	0.239851	0.676992	0.442188	-0.157157	-0.460909	-7.11914e-05
P05387	RPLP2	7	75.7	-0.482304	-0.667402	0.386505	0.0664102	-0.829396	1.0346	0.242957	-1.54776	0.465949	-0.240207	-0.712911	0.119035	0.0583053	-0.267034	-0.27647	0.560024	-0.287786	-1.0518	-0.816366	-1.87149
P05388	RPLP0	3	32.5	0.199655	-0.0497961	0.303017	-0.0789503	-0.493415	1.13757	0.196946	0.249564	-0.688963	-0.169291	-0.675477	-0.301304	-0.181363	-0.429818	-0.728537	0.0260313	-0.326512	-0.613732	-0.766342	-0.205306
P05413	FABP3	10	58.6	-0.340068	-0.337372	-1.85933	0.96764	-0.87003	-1.45319	-0.375536	-2.11652	0.970424	-0.630325	-1.59227	0.291987	-0.855306	-1.53707	-1.0977	-1.00529	-1.43017	-0.342383	-0.709839	-1.43879
P05423	POLR3D	3	7.5	0.307144	-0.123531					-0.451864	-0.746538	-0.122074	0.0186288	-0.0836872	-0.550254					0.298029	-0.0350334	-0.474709	0.309268
P05451	REG1A	5	31.9	-2.85823	1.15896	-1.24002	-0.217638	-1.16497	2.54611	-1.18825	-3.8887	-2.21163	-2.18406	-2.18369	-1.94561	-1.68029	-0.988775	-0.588387	-1.98405	-2.3384	-3.58821	-2.35174	-2.23943
P05455	SSB	21	39.5	1.34198	-0.581077	0.130581	-0.453322	0.269878	-0.603749	-0.0124833	0.340624	-0.100497	0.272689	-0.544365	-0.329975	-0.371105	-0.718712	-0.893982	-0.358179	-0.603381	-0.49032	-0.865574	-0.724898
P05534	HLA-A	2	46.6	-2.34797	0.967373	-2.17833	1.13126	-2.75445	0.0121498	1.37808	-1.71555	-0.591473	-1.61485	-2.95055	1.41983	-1.1139	0.970045	-2.44685	1.61446	0.996905	-1.51918	-2.23596	-2.32113
P05543	SERPINA7	10	23.4	-1.52024	1.58285	0.289824	0.533453	-0.462527	-0.563317	0.196413	-0.875764	0.518831	0.103827	0.482409	0.372664	0.976239	1.11691	1.26731	0.186145	0.848009	0.537825	0.74101	1.36965
P05546	SERPIND1	12	22.6	-1.89874	0.782709	-1.22823	0.0333085	-1.09237	-0.84548	-0.406829	-2.3591	-1.27332	-0.604976	0.864484	1.3137	-0.694271	1.70441	1.06436	0.270581	1.30958	0.104343	1.53863	1.16011
P05556	ITGB1	20	24.7	-0.35195	-0.257849	-0.740595	-0.657248	0.128305	-1.27221	-0.357277	-0.506863	-0.236357	0.222179	0.136442	-0.0692636	-0.249524	-0.136985	0.101661	-0.542394	-0.365847	-0.0521005	-0.15289	-0.276534
P05771	PRKCB	5	7.6	-1.37702	0.291527	-0.845258	0.632973	-0.130581	-0.123181	0.188289	-2.80652	-1.36416	0.178408	0.0436547	0.639138	-0.219437	0.240735	0.161935	1.49752	0.137565	-0.663117	-0.143343	-0.244947
P05783	KRT18	18	62.3	-1.06022	-1.24536	0.805395	-0.500364	0.222626	1.12992	0.268085	-0.886083	0.512485	0.0259196	-1.47982	-2.26583	-0.312348	-1.56191	-2.25781	-1.67913	-1.57622	-1.13808	-2.22881	-1.68154
P05997	COL5A2	5	3.2	-1.25264	-1.04386	-2.6685	-3.77208	-1.19908	-3.02183	-0.564675	-1.43525	1.38899	1.70671	-0.382352	0.332419	-2.55944	0.0663998	0.481169	-0.810092	0.472049	0.241994	-0.72658	0.963069
P06127	CD5	5	11.3	-0.472516	-0.154037	-0.587152	-0.906268	-0.713064	-1.06781	0.280133	-2.09481	-0.792516	1.0381	0.293132	0.0353671	0.355083	-0.166959	-0.983347	1.53553	0.853123	-0.251445	-0.790126	-0.31035
P06132	UROD	6	16.1	-0.450118	0.120298	0.123664	0.147605	0.423146	0.7629	0.602353	-0.743314	0.294541	-0.593155	0.306481	0.574177	-0.0461417	1.52831	-0.00317092	-0.689527	0.715731	-0.382765	1.15624	-0.086703
P06213	INSR	11	8.2	-0.238959	-0.185448	-0.366059	-0.279639	-0.587725	1.06838	0.288043	-0.061529	-0.0240576	-0.171762	-0.17209	-0.0837783	0.0796168	-0.853725	-0.969604	-0.143468	-0.504031	-0.280635	-0.513377	-0.57418
P06239	LCK	3	8.4	-0.912966	0.716538					0.414191	-2.26357	-1.51665	0.10528	0.972129	0.172062					0.839365	-0.807571	0.244615	-0.0111913
P06276	BCHE	5	9.1	-2.06056	1.41838	-1.17053	-0.818412	-0.696106	-1.17189			-0.349226	0.53624	1.13631	1.36951	0.45327	1.14111	0.862339	-0.297171			1.4235	1.68338
P06280	GLA	9	20.7	-0.479594	0.430585	-0.0989664	1.48572	0.076206	-0.595412	0.259579	-0.354902	-0.639517	0.490517	-0.210475	0.348924	0.639299	0.00295438	0.0491321	0.0822649	-0.463493	-0.24635	-0.464471	0.0591754
P06312	IGKV4-1	3	22.3	-1.41155	1.06888	-0.504201	-0.0959351	-0.542288	0.389276	0.930029	-1.11777	1.36625	0.136365	1.60926	-0.033186	-0.809611	1.24133	0.62488	-0.0276928	1.22642	0.630178	0.862862	1.09724
P06400	RB1	12	10.9	0.414383	-1.01557	1.15909	0.803668	-0.698073	-1.01782	-0.443504	1.36464	-0.533796	-0.447695	-0.785331	-0.808035	0.369984	-0.805357	-1.00446	-0.48494	-0.949893	-0.598289	-0.827722	-1.12777
P06454	PTMA	7	36	0.995829	-2.18487	-0.290154	-1.74833	-2.16106	0.230639	-1.17598	-0.0648833	-1.19592	-1.24168	-1.72953	-1.31129	-1.35596	-0.844889	-0.94436	-0.683447	-0.142112	-0.0279761	-2.32153	-1.48077
P06493	CDK1	8	31.3	1.32913	-1.35659	0.774065	-1.26734	-0.704432	-2.26374	-0.296638	0.73684	-0.87461	-0.920401	-0.921846	-0.525039	-0.446632	-3.72047	-2.08509	-0.134826	-2.38766	-1.28586	-0.0996949	-1.47931
P06576	ATP5B	19	48.4	0.141012	-0.0919048	0.205862	-1.07639	0.292619	-0.470443	-0.597443	0.287642	-0.551795	0.0931661	-0.168391	-0.156073	0.409637	-0.177506	-0.27337	0.205941	-0.0317146	-0.0766752	0.134803	-0.226476
P06681	C2	21	32	-1.24824	1.0277	-1.32292	-0.070993	-0.654983	-1.45745	0.274447	-1.84012	1.38924	0.0142784	0.560974	0.983408	-0.890282	1.51976	1.09262	-0.466367	1.0871	0.00578202	0.641277	0.912908
P06702	S100A9	10	82.5	-1.85478	-0.799118	-0.622953	-1.32993	-2.83199	-2.9486	0.970737	0.540964	3.29318	-0.783925	-1.03438	2.14861	-1.55073	0.571337	0.488447	-0.682252	0.0711542	0.764426	1.06901	-0.138601
P06703	S100A6	5	36.7	-0.0839079	-1.00947	0.178361	0.721482	-1.17285	-1.55022	-0.115188	-0.0194117	1.76833	0.127956	-0.220017	0.0315716	-0.0588918	-0.766294	-0.709215	-0.218146	-0.412407	-0.344184	-0.394667	-0.983633
P06727	APOA4	22	56.3	-1.20215	0.901005	-0.123323	-0.125185	0.147732	-0.0947805	-1.00445	-1.42149	-1.0067	-1.03158	0.831209	-0.0480233	0.361382	1.52723	1.32905	-0.156061	-0.383291	0.486098	0.67391	0.927309
P06729	CD2	3	8.3	-0.51922	0.22888	-1.12973	-0.576265	0.0485934	-0.6594	1.1528	-2.6178	-0.802091	0.977449	0.293002	0.130889	-0.203184	-0.559029	-0.485221	1.24093	0.234041	-1.30124	-1.3213	-0.266935
P06730	EIF4E	9	43.8	0.346795	-0.188609	-0.0938241	-0.919793	0.362567	-0.217043	-0.274672	0.213257	-1.17556	-0.118578	0.0566546	-0.54875	-0.537807	-0.552811	-0.363504	-0.28264	-0.105231	-0.395609	-0.502483	-0.459179
P06731	CEACAM5	5	13.2	0.584673	-1.34161	1.72669	2.38882	-2.43303	-1.36279	-2.5754	-1.17582	1.79368	-1.02022	-1.62653	-1.1681	0.216835	-0.933023	-2.09086	-1.73348	-5.92799	-2.81565	-1.10909	-1.97829
P06733	ENO1	25	57.6	-0.198472	-0.0391623	0.566269	0.440558	-0.877604	-0.0051859	0.743716	0.879781	0.0807805	0.0784113	-0.24166	-0.290689	0.0150477	-0.531756	-0.984713	-0.124977	0.00343657	0.32179	-0.0265918	-0.188974
P06737	PYGL	28	41.1	-0.623354	0.595986	-0.525908	-0.0886359	-0.906441	-0.0751529	0.648862	-1.11312	0.930232	-0.312506	-0.0844956	0.92403	0.0137663	0.139726	0.301283	-0.0795759	0.516911	0.40136	1.72779	0.37141
P06744	GPI	24	37.3	-0.312892	-0.0825038	0.995494	1.09756	-0.321215	0.154014	0.65993	0.939427	1.22253	-0.0753729	-0.128428	0.26142	0.72039	-0.606331	-0.669626	-0.217241	-0.0462653	0.428382	0.121774	-0.108241
P06746	POLB	8	22.4	1.28598	-0.400602	0.0935791	-0.426605	0.819402	0.27626	0.0817309	0.497489	0.352944	0.137423	0.00546602	-0.0912669	-0.258828	-0.450668	-0.817103	-0.151748	-0.593584	-0.800477	0.366441	-0.697786
P06748	NPM1	11	39.8	0.346177	-0.502549	0.621834	-0.624216	-0.314012	0.190529	0.11423	0.0790183	0.859148	0.174586	-0.511388	-0.371291	-0.223167	-0.817889	-0.837862	-0.31282	-0.631898	-0.749842	-0.831917	-0.960838
P06753	TPM3	9	56.5	-0.369764	-0.324411	-0.325231	-2.11507	0.256827	-1.47142	-1.1424	1.1979	-0.361238	0.61965	0.8082	0.140974	-0.720038	-0.203653	-0.0249469	-0.154985	0.475758	0.489086	-0.637821	0.163219
P06756	ITGAV	32	29.9	0.111274	-0.119528	-0.79975	-0.229891	-0.19301	-0.996495	0.032106	-0.642817	0.256457	0.0331764	0.23856	0.0880511	-0.125844	-0.00554596	0.285955	0.000224822	0.201988	0.19961	-0.576204	0.0483252
P06865	HEXA	12	20.2	-0.154047	0.70712	0.0111924	0.774644	-0.00573761	-0.0715601	0.77492	0.265109	0.288167	0.422281	0.186743	0.884587	0.0647825	0.0727417	-0.141748	-0.234744	0.417311	0.204025	0.527656	0.401726
P06870	KLK1	2	10.7	-4.18998	-0.0702635					-0.817533	-3.34186	-3.80362	-2.71983	-2.1079	-0.440457					-1.7621	-2.37407	-0.812861	-2.26911
P07093	SERPINE2	9	18.6	-2.30899	-0.349241	-1.09721	0.104295	-0.102836	-0.291286	0.268899	-2.85288	-0.61699	-0.662898	1.54346	0.134201	-0.636262	1.54793	0.93922	0.415179	1.67802	0.677226	-0.132726	1.34423
P07099	EPHX1	15	30.3	-2.09418	0.107673	-1.06461	0.843277	-0.575457	1.84389	0.259533	-1.05764	0.441517	-1.04028	-1.08413	0.85147	0.0803369	-0.370904	-0.670022	-0.285471	-0.653666	-0.775944	1.16648	-0.849713
P07108	DBI	4	50.6	1.27262	-0.501797	1.22284	0.65999	-0.793971	0.678042	0.985641	-0.494539	1.2853	0.0226686	-0.107125	0.269568	-0.0959637	-0.479604	-1.03317	-0.74751	-0.0859009	-0.352894	0.0956184	-0.550041
P07148	FABP1	7	63	1.01818	-1.7288	3.31017	-0.556983	-0.405908	-0.953862	-2.62145	-2.6966	-2.66147	-0.879721	-3.57425	-1.09012	2.79614	-1.01955	-1.00377	-2.18536	-3.0132	-2.35467	-2.94725	0.577326
P07195	LDHB	14	41.6	0.980148	0.222916	-1.09427	0.172129	-0.688817	1.17341	0.478864	-2.31045	-0.0328078	-0.524972	0.150317	0.18922	-0.222566	-0.126604	-0.236226	0.201643	0.337077	-0.44485	0.81519	-0.276487
P07196	NEFL	15	27.3	-3.2026	-0.311113	-2.71679	-2.07662	-2.28315	-0.033307	-1.35966	-2.70065	-0.945852	-0.119675	0.381976	1.96182	-1.69442	-0.0160233	0.667929	0.518535	0.318086	3.42838	-2.13723	0.556896
P07197	NEFM	10	12.7	-2.14184	-0.43517	-1.35103	-1.81066	-2.60197	0.411832	-1.57801	-2.58839	-1.67503	0.162233	0.0123951	1.97464	-0.399239	-0.186008	0.228771	0.328321	0.372765	3.69746	-1.72792	0.437162
P07199	CENPB	9	17.5	0.451309	-0.536935	0.985033	0.236478	0.274193	0.0482986	-0.233485	0.810675	-1.18689	0.137558	-0.677193	-0.646269	0.282888	-0.546332	-0.857272	0.506266	-0.452114	-0.791499	-0.857083	-0.988128
P07203	GPX1	11	61.1	-1.17307	-0.161451	-1.0925	0.622648	-1.20704	0.142642	0.567179	-1.1869	0.38317	-0.204212	-0.340111	-0.294715	-0.162804	-0.457531	-0.746796	0.21648	0.0362018	-0.0993592	-0.0223191	-0.453162
P07204	THBD	3	6.8	-1.00526	-0.663626					-0.205998	-2.31396	-0.286613	-0.0273593	-0.274796	0.120966					0.184578	-0.315985	-0.810396	-0.228615
P07205	PGK2	2	22.5	-0.255416	-0.0203678					0.739152	0.902318	1.50585	0.309855	-0.399654	0.160566					-0.142327	0.332398	-0.59089	-0.400277
P07225	PROS1	11	16.7	-1.58677	1.02739	-0.797334	-0.201135	-0.638253	-1.38263	-0.633756	-2.09925	-0.98466	-0.131384	1.27474	1.36235	-0.496871	2.24409	1.57483	-0.376817	1.14014	0.440913	1.54117	1.14217
P07237	P4HB	35	61.8	-0.449359	-0.372263	0.03615	-0.344595	-1.17709	1.44057	0.101754	-0.562418	-0.188528	-0.0933807	-0.778173	-0.463056	-0.00368668	-0.575065	-0.735562	-0.359512	-0.682995	-0.69938	-1.05289	-0.492832
P07305	H1F0	8	34	-0.933075	-0.544758	-0.834973	-1.27928	0.269047	-0.622803	-0.771275	0.823463	0.267512	-0.678415	-3.02755	-0.613801	-0.158412	-0.587571	-0.842065	-0.196421	-1.13202	-1.39114	-1.16718	-2.3887
P07311	ACYP1	5	49.5	-0.305407	-0.0293367	0.0793091	0.652039	0.07508	-0.346457	-0.111855	0.547588	-0.121714	-0.327016	0.295521	-0.385919	0.0339218	-0.127625	-0.489454	-0.340855	0.244773	0.306245	0.93096	-0.141791
P07332	FES	6	8.5	0.0615077	0.0367977	-0.0018611	0.394571	0.246665	-0.0130231	0.223011	-1.1859	0.0792482	-0.107546	-0.327599	0.277303	0.150738	0.395323	0.558163	0.254667	0.235834	0.0693456	0.168959	-0.30066
P07339	CTSD	14	44.2	-0.869847	0.48958	-0.374251	1.26839	-0.195451	0.212325	0.18218	-0.385047	0.619166	0.892228	0.2721	0.155071	-0.109022	-0.298087	-0.408943	-0.619239	-0.541485	-0.301608	-0.244868	-0.29765
P07355	ANXA2	31	71.4	-0.0489365	0.0578737	-0.565933	-1.35473	0.0495836	-1.37482	-0.433745	0.92161	1.00238	0.209998	0.446866	0.068736	-0.820506	-0.322528	-0.114848	-0.873023	0.00811448	0.291976	0.6891	0.69726
P07357	C8A	15	30.3	-1.54074	1.00826	-0.836207	-0.366535	-0.774942	-1.61564	-0.235492	-1.85928	-0.932154	-0.189948	1.12946	0.249177	-0.274507	1.57576	1.36189	-0.277596	0.878648	0.0858135	0.206313	1.06651
P07358	C8B	14	27.6	-1.56658	1.16454	-0.974321	0.366421	-0.808516	-1.14843	-0.037888	-1.80981	-1.15334	-0.330795	1.24168	-0.0812581	-0.311942	1.79738	1.27928	-0.249862	0.777176	-0.121036	-0.246398	0.97452
P07359	GP1BA	4	5.2	-1.01351	-0.353143	-0.466323	-1.44707	-1.67764	-2.29261	-1.39975	-2.04393	-0.765466	-1.07913	0.957247	1.43447	-0.356905	1.90275	1.67098	-0.994597	0.456885	0.609491	2.38786	0.0100636
P07360	C8G	6	38.1	-1.46366	0.908316	-0.926297	0.492302	-0.683839	-0.518441	-0.324766	-1.73701	0.181049	-0.281762	0.141847	0.88832	-0.120188	1.3425	1.02845	-0.0948186	0.726096	-0.246708	0.411056	0.27521
P07384	CAPN1	27	34	0.111197	0.0341265	-0.315628	0.504416	0.294164	0.187551	0.125405	0.120275	0.823429	-0.432883	-0.103884	0.324032	-0.0636797	-0.349305	-0.39144	-0.195527	-0.104728	-0.0170968	0.590631	-0.296491
P07437	TUBB	3	45	0.607353	-0.0326457	-1.07426	-1.688	0.506984	-1.82347	-1.04193	-0.568872	-3.00362	-0.386816	0.38471	-0.199051	-1.47216	0.140932	0.116472	-0.966115	0.186674	0.0700635	0.637542	-0.0184371
P07451	CA3	5	20.8	-2.64694	0.190301	0.00574095	-0.362725	-2.01959	-1.86807	-0.796183	-1.66261	-1.40237	-0.996283	0.505886	1.16457	0.299079	1.18023	0.107498	-0.635101	1.61337	0.870708	2.05323	0.862723
P07478	PRSS2	3	28.7	-4.96962	-0.387677	-2.75775	-1.52659	-3.1527	2.13018	-0.450755	-5.71452	-4.45041	-3.23516	-6.99562	-3.77007	-1.52091	-2.10276	-1.95067	-3.77493	-1.58066	-2.56277	-3.29807	-3.39698
P07585	DCN	16	41.5	-1.78689	0.480534	-1.88221	-0.297516	-0.698139	-0.488737	-0.503582	-2.26827	-1.30161	0.187091	0.608546	0.925248	-0.402063	0.650615	0.899546	0.673271	0.676198	0.856972	0.879696	1.34386
P07602	PSAP	14	25	-0.437723	0.0706612	0.384434	0.252097	-0.401715	0.143898	0.73152	-1.49943	1.09695	0.630402	-0.579713	0.429055	-0.166238	-0.214782	-0.224339	-0.374363	-0.536419	-0.746274	-0.0266745	-0.808206
P07686	HEXB	17	30	-0.244823	0.36633	-0.492343	1.0572	-0.128209	0.20052	0.744964	0.00752867	0.638833	0.543323	0.0976892	0.542915	-0.015249	-0.0498481	-0.210444	-0.122198	0.172981	0.23644	-0.760701	0.164238
P07737	PFN1	10	60.7	-0.165176	0.187349	-0.204166	0.611725	0.0384871	-0.274029	0.461266	-0.121504	0.440359	-0.100438	-0.395713	0.137156	0.132012	-0.738468	-0.565403	0.248632	-0.0435627	-0.263073	-0.37959	-0.192009
P07738	BPGM	10	39	-1.86424	0.300249	-0.189718	0.148374	-1.13749	-0.959258	-0.757342	-1.01345	0.503001	-0.522244	1.08389	1.71549	0.0927342	1.29618	0.0938635	-0.899273	1.48595	1.32809	2.87988	0.950839
P07741	APRT	7	33.3	0.294123	-0.0968828	-0.129263	-0.209446	0.753571	0.471349	0.202761	0.0775786	-0.498564	-0.229189	-0.0565819	-0.0816806	-0.279088	-0.0515769	-0.573711	0.289956	-0.0327586	-0.194647	-0.116979	-0.282755
P07814	EPRS	48	35.2	0.288788	-0.122338	-0.259448	-0.135354	-0.0604494	0.587721	-0.2671	-0.0122474	-0.891373	-0.27664	-0.349687	-0.312762	-0.24737	-0.31461	-0.435387	-0.176489	-0.223678	-0.378464	-0.670275	-0.542029
P07858	CTSB	7	24.5	-0.394541	0.36237	-0.30514	0.606433	0.0992612	-0.44404	0.258911	-0.0295411	-0.929797	0.445929	-0.414119	0.071946	-0.149075	-0.238901	-0.0536353	-0.0687409	-0.165262	-0.244575	-0.761805	-0.366505
P07900	HSP90AA1	25	51.5	0.470002	-0.11485	-0.0108241	-0.238348	0.102519	-0.082229	0.107709	1.05542	0.0151034	-0.0210731	-0.48631	-0.116587	-0.264652	-0.369909	-0.803134	-0.620968	-0.420212	0.182005	-0.22612	-0.676359
P07902	GALT	6	18.7	-0.439069	0.105853	-0.052196	-0.268405	0.109574	0.39598	-0.259857	-0.687776	0.241499	0.241384	-0.265694	-0.00105934	0.521275	-0.784054	-0.602363	0.203949	0.307762	-0.0450763	0.179768	0.0176172
P07910	HNRNPC	18	52.6	0.82706	-1.31261	0.0208896	-1.24604	-0.0346331	0.100155	-1.15706	-0.312785	-2.18228	-0.99095	-1.06056	-1.17067	-0.824327	-0.804233	-1.01111	-0.771013	-1.00944	-1.20308	-1.19835	-1.39816
P07919	UQCRH	4	44	0.751908	-0.307465					-0.424145	1.46294	0.812988	-0.303816	0.549812	0.362134					-0.299279	0.490428	0.440563	-0.126728
P07942	LAMB1	48	27.2	-0.147593	0.277535	-0.569163	0.330194	0.0100457	0.0848835	0.0387211	-1.26702	-0.411308	0.564696	0.886777	0.0921357	-0.228176	0.800375	0.985132	-0.0982631	0.95042	1.10126	0.637342	1.19695
P07947	YES1	4	18.6	0.973545	0.214782					-0.0688704	0.325824	0.00279324	-0.212074	-0.166946	0.419538					-0.457609	-0.0123682	0.435998	-0.467954
P07948	LYN	11	27.7	0.0908268	0.149167	0.271818	0.64952	0.170232	-0.0973171	0.477671	0.616498	-0.104252	0.0395968	-0.185052	0.159181	0.263414	0.102363	-0.142876	0.725182	0.275877	-0.0290338	-0.16871	-0.246723
P07954	FH	15	31.6	0.0590456	-0.344034	0.858632	0.378953	0.120151	0.483899	0.0830246	1.06511	-1.33534	0.407302	-0.894472	-0.0709864	0.639688	-0.301729	-0.818783	0.0744019	-0.387586	0.373433	-0.0625471	-0.439415
P08047	SP1	2	3.2			0.39532	0.225116	0.461233	0.461438	0.200958	0.0569995					0.134706	-0.297748	0.0923506	-0.093092	-0.51215	-0.936784
P08123	COL1A2	23	19.3	-1.07901	-0.364502	-2.82741	-2.09205	-1.28733	-2.08928	-1.26977	-2.19796	0.0962865	2.36276	0.101608	0.375105	-1.86373	-0.199169	0.690102	-0.248811	0.274972	0.36786	-0.170919	0.642175
P08133	ANXA6	45	60.2	-0.841975	0.478058	-0.901032	-0.0587195	-0.103197	-0.284595	0.249738	-1.52783	0.00184611	0.153896	0.530101	0.716497	0.189675	0.086133	0.323396	0.726578	0.528424	0.489762	0.368558	0.546339
P08138	NGFR	3	9.4	-2.75746	-0.142559	-2.52533	-0.956278	-2.48403	-0.29871	-1.66686	-2.95334	-2.74083	-0.228066	0.765537	1.05823	-1.56556	-0.539129	0.594531	0.124706	-0.252639	1.25504	1.6591	0.437744
P08174	CD55	8	19.2	0.122141	-0.195572	-0.788862	0.534501	-0.356708	-1.92766	0.192564	-0.925223	-0.953384	0.24306	0.537694	-0.923005	-0.562107	-0.426947	0.292218	-0.856439	0.0103422	0.282397	-0.763399	-0.316228
P08183	ABCB1	6	7.2	-0.0987688	-0.0161872	1.54181	1.02032	0.0383521	0.14892	0.14614	-1.08878	0.800054	-0.319426	0.60325	-0.210642	1.2102	0.829923	-0.0200437	0.0435766	-0.0867214	0.0195128	-0.831625	0.174038
P08185	SERPINA6	6	14.6	-1.44516	1.78011	-0.656917	0.30376	-0.819973	-0.644734	0.271495	-1.81678	0.198098	0.15153	0.912017	0.565464	0.270009	1.64097	1.20446	-0.240725	1.47467	0.373985	0.759022	1.29697
P08195	SLC3A2	15	24.6	0.564871	-0.478285	0.0749951	0.10348	-0.393147	-0.679357	0.205793	-0.576711	-0.299156	0.0424998	-0.303013	-0.282821	0.140265	-0.669701	-0.68254	0.279567	-0.506284	-0.887308	0.435547	-0.826268
P08217	CELA2A	5	33.1	-3.79776	-0.861868	-1.32525	-0.537652	-4.17843	2.20408	-0.622709	-3.24484	-3.53967	-3.25666	-6.78728	-2.66091	-1.12581	-1.39022	-1.80604	-1.84862	-3.41075	-2.87354	-3.46348	-3.30807
P08218	CELA2B	3	17.5	-4.9385	-0.426292	-1.32551	-0.681532	-3.54323	3.74073	-0.115084	-5.55256	-6.48962	-3.56423		-3.47287	-1.48172	-1.65005	-1.97162	-1.82712	-3.12773	-3.43528	-5.69144	-3.17797
P08236	GUSB	13	17.8	0.38789	-0.159248	0.0846638	1.21908	-0.207266	0.493111	0.392858	0.55903	1.0537	0.902205	-0.143622	0.381977	0.692263	-0.667458	-0.791091	0.114483	-0.506827	-0.0916463	-0.460254	-0.00227296
P08237	PFKM	17	27.8	-0.545888	0.247247	-0.302511	0.454271	0.539094	-0.199388	-0.0342507	-1.44427	-0.215651	-0.0717929	0.107897	0.104409	0.192081	-0.123817	0.184058	0.209311	0.518085	0.632371	0.262762	0.0325121
P08238	HSP90AB1	23	54.4	1.13344	-0.429041	-0.380778	-1.07848	-0.0832675	-1.34664	-0.144336	0.809294	-0.114457	-0.212906	-0.447943	-0.277646	-1.1769	-1.09435	-1.46518	-1.56711	-0.712434	-0.454442	-0.8971	-0.736382
P08240	SRPR	20	30.7	-0.561444	-0.190185	-0.36564	-0.113188	-0.548231	1.7293	-0.0615085	-0.560476	-0.423263	-0.743552	-0.523659	-0.557125	-0.346877	-0.718896	-0.801057	0.263608	-0.503568	-0.848629	-0.662366	-0.532539
P08243	ASNS	9	15.9	0.403284	-0.883764	-0.479602	0.437501	-1.38439	1.36202	-0.187083	-0.802975	-0.701523	-0.614822	-1.09952	-1.20956	-0.704464	-0.563692	-0.852174	-0.460093	-0.627869	-0.992103	-1.23755	-1.98783
P08246	ELANE	3	9.4	-1.205	-0.636695	0.00133369	-1.88687	-2.2782	-2.51779	0.455438	0.109986	2.81666	-0.647931	-0.383542	1.29101	-0.915875	1.4618	1.55303	-0.638985	-0.119265	0.748126	1.03537	0.18722
P08253	MMP2	11	18.5	-0.935318	1.14033	-1.4965	0.9766	-0.442663	-0.60906	0.68792	-2.39435	-1.01213	0.832181	1.10497	-1.51999	-0.671301	0.0697807	0.317818	0.238774	1.17088	0.256742	-1.43143	0.788294
P08294	SOD3	9	45.4	-1.16403	0.383424	-1.69609	-0.533797	-1.40352	-0.538781	0.0843483	-0.578109	-0.608039	-0.0299321	0.869505	0.868472	-0.914989	-0.210743	-0.0976824	1.0518	0.650335	1.02406	0.239717	0.680236
P08311	CTSG	12	53.3	-1.95042	0.0872521	-0.0538611	-0.603406	-1.51797	-0.686175	-0.118242	-0.646775	1.86654	0.595647	-1.13983	0.265705	1.20964	0.871324	1.49126	0.59738	0.0772206	0.265445	0.35478	0.781896
P08319	ADH4	8	31.6	-0.643385	-0.194507	0.697329	-0.928344	-0.439415	0.969781	-1.49738	-1.90299	0.0741829	-0.286481	-1.89821	0.336967	1.83253	-0.475064	-0.339288	-1.004	-1.2963	-0.831285	-0.00387084	1.42159
P08397	HMBS	9	20.5	0.212355	0.100584	0.386206	0.467889	-0.175267	0.347012	0.157163	0.267227	0.531218	-0.102432	-0.109986	1.10653	0.512686	0.518608	-0.200301	-0.445891	0.575168	0.768829	2.18185	0.203261
P08473	MME	5	6.9	-1.69479	-1.63734	1.20926	-1.9913	-0.321714	-3.95767	-0.370673	-1.83017	2.39016	-0.819116	-2.28769	0.71492	2.16721	-0.993391	-1.86278	-2.07805	-0.669364	-0.79868	0.756287	0.0543497
P08514	ITGA2B	13	15.1	-1.92299	-0.603151	-0.864908	-1.75957	-1.88841	-2.11238	-2.80817	-2.6423	-1.15172	-1.53063	1.13755	1.58632	-0.948381	2.00042	1.5656	-1.09795	0.299523	0.495785	2.48786	-0.0806743
P08559	PDHA1	15	41	0.249392	-0.243771	0.53582	0.0293035	-0.00431977	0.249952	0.00530279	0.021794	-0.865875	-0.498357	-0.276893	-0.0554208	0.344459	-0.419218	-0.421056	0.291839	-0.425224	-0.342352	0.50296	-0.590181
P08567	PLEK	4	10.3			-0.744549	0.501277	-1.0728	-0.848512	0.62755	-0.96124					-0.718955	0.828244	0.514746	0.87809	0.280964	0.0270352
P08571	CD14	9	26.7	-0.763096	0.648652	-0.788838	-1.72488	-0.260243	-1.43744	-0.559882	-1.63358	-0.549115	0.710842	0.434767	0.717351	-0.125567	1.31257	1.15933	0.419773	0.55878	0.429623	0.284755	0.477439
P08572	COL4A2	11	8.6	-0.31414	0.585554	-1.13591	0.248828	-0.0562247	-0.244024	0.0133075	-0.744659	-0.733695	0.711689	1.29359	0.000645835	-0.906127	0.283087	1.22532	0.128028	0.904236	1.31692	0.427749	1.85345
P08574	CYC1	9	26.8	0.60305	-0.63471	0.389396	-0.728276	0.269021	-0.466474	-0.81021	0.430162	0.0109061	0.106958	-0.147317	-0.532893	-0.0865782	-0.543296	-0.603309	-0.69176	-0.449736	-0.336994	-0.886015	-0.730076
P08575	PTPRC	32	24	-0.777959	0.308676	-0.419899	0.457391	-0.553324	-0.271806	0.852472	-1.61513	0.0715571	0.678593	0.0539249	0.367425	0.31392	0.231145	-0.0552593	1.37881	0.811469	-0.199376	-0.491697	-0.313469
P08579	SNRPB2	6	33.8	0.602485	-0.401358	-0.587773	-2.32404	0.327447	-3.28325	-0.581051	0.432434	0.129985	-0.240984	-0.545418	-0.570662	-0.720127	-0.326489	-0.611309	-0.840547	-0.393226	-0.640334	-0.168989	-0.74402
P08581	MET	8	7.8	-1.10851	-0.472005	-0.710425	-0.359479	-0.780722	-1.60814	-0.324669	0.227549	2.18097	-0.470028	-0.866004	0.887122	-0.867759	-1.62258	-1.90176	-1.48684	-0.724802	-0.921585	1.02199	-0.174884
P08582	MFI2	4	5.8	-2.01447	-1.05837	-1.58196	-1.84206	-1.80723	-2.53457	-0.984788	-1.26896	-2.21075	0.248693	-1.6571	-0.648008	-1.03163	-1.14962	-0.979706	-1.78164	-1.04652	-0.843455	-0.676249	-0.0593671
P08603	CFH	47	44.5	-1.77989	1.17991	-1.09811	-0.717386	-0.503139	-1.51343	-0.646703	-2.1363	-1.87943	0.325123	1.32166	-1.00618	-0.471284	1.99999	1.49683	-0.195163	1.30832	-0.0413472	-0.943561	1.19821
P08621	SNRNP70	13	26.5	1.06812	-0.270305	-0.316782	-1.32506	0.389798	-0.82554	-0.537607	0.949533	-0.394864	-0.52471	-0.148899	-0.572407	-1.47013	-0.310815	-0.462864	-0.861793	-0.844276	-0.963994	-0.525585	-0.70849
P08648	ITGA5	11	11.2	-0.874513	0.784728	-0.449035	0.0955325	0.492003	-0.714687	0.0912542	-1.49032	0.774065	0.348219	0.263331	0.653551	0.880187	0.318499	0.695025	-0.171324	0.162966	0.202125	0.5661	0.150285
P08651	NFIC	3	8.3	-1.34431	0.0927877	-0.635828	-0.419622	0.553961	0.994644	0.436354	0.049415	-1.819	-0.594384	0.0573201	-0.161431	-0.41027	-0.775867	-0.260697	0.030422	0.041846	-0.172428	0.159556	-0.321964
P08670	VIM	36	73.8	-0.895881	0.192347	-1.02279	-0.659257	0.0662126	-0.662594	-0.178841	-1.83967	0.21387	0.130424	0.0424317	0.697413	-0.0335315	0.16788	0.421428	0.514147	0.375355	0.221994	0.153048	0.527786
P08697	SERPINF2	12	21	-2.17879	1.33746	-0.803869	-0.267221	-0.676533	-1.82825	-0.219336	-2.95692	-0.651444	-0.461751	0.252924	3.10982	-0.0607676	1.53872	1.48754	0.0465939	1.03775	0.261915	0.956556	1.02999
P08708	RPS17	6	29.6	0.122072	-0.13261	0.00929831	0.277532	-0.617345	1.34791	0.354579	0.450285	-0.0163005	-0.00886018	-0.653009	-0.628736	0.082885	-0.080673	-0.337765	0.339339	-0.150905	-0.308403	-1.29908	-0.49929
P08754	GNAI3	4	29.9	-0.114493	0.492354	-0.16802	-0.44182	-0.161245	-0.0285268	0.0960595	0.220009	-0.588242	0.245038	0.244748	0.0722322	0.0976013	-1.67979	0.0422332	0.297825	-0.0174997	0.178631	-0.489314	0.376028
P08758	ANXA5	20	53.1	-0.460292	0.463239	-1.00778	0.120192	-0.0519558	0.41465	0.420016	-0.660714	-0.51951	0.693474	0.454508	0.160863	-0.219279	0.280349	0.578046	-0.285725	0.169125	0.451223	-0.368468	0.627944
P08842	STS	5	9.9	-0.0163811	0.349139	-0.43243	1.39198	-0.426043	-0.416119	1.10533	-0.927754	-0.162915	0.397994	0.519648	0.836221	0.223501	0.402636	0.439247	0.0589314	0.476761	0.264201	0.555012	-0.0814454
P08861	CELA3B	4	21.9	-4.86788	-0.72142	-1.14112	-0.260375	-1.1519	1.51619	-0.784088	-4.45823	-4.9082	-3.43645	-4.82018	-3.29185	0.0256225	-0.0843143	-0.595053	0.045597	-3.03541	-3.00998	-3.08475	-3.02693
P08865	RPSA	12	45.4	0.1587	-0.302669	0.0547453	-0.473995	-0.263661	0.0385423	0.239552	-0.60553	0.661646	-0.598643	-0.771968	-0.0777034	-0.0983961	-0.391839	-0.427618	0.21284	-0.136119	-0.64868	-0.598812	-0.810447
P08913	ADRA2A	4	13.1			-2.75242	1.74175	0.427193	1.29922	-1.33509	1.17217					-0.515622	-0.373234	-0.654893	0.458485	-0.624017	-0.434199
P08962	CD63	3	10.5	-1.0796	-0.168851	-0.322145	1.26589	-0.879099	0.455824	0.414188	0.0101942	2.11281	0.699031	-0.661027	1.09977	0.199666	0.124401	-0.220511	-0.149233	-0.234165	0.308171	0.644001	-0.00741672
P09001	MRPL3	8	23.3	0.796626	-0.396153	0.730074	0.245642	0.323603	0.285114	0.138308	0.479087	-0.825821	0.015489	-0.619013	-0.553559	0.343144	-1.06786	-0.979179	-0.0899371	-0.386848	-0.603198	-0.884403	-0.784015
P09012	SNRPA	8	42.2	1.0553	-0.444427	-0.255093	-0.965658	0.33457	-0.84449	0.171276	0.750605	-0.338255	-0.248441	-0.47565	-0.603632	-0.860742	-0.414436	-0.611566	-0.447031	0.0539652	-0.0508852	-0.898914	-0.874633
P09093	CELA3A	4	21.9	-5.06907	-0.500369	-2.28332	-1.25461	-5.8881	3.04683	-0.774457	-4.80552	-4.07266	-3.76408	-8.18611	-3.16445	-2.40655	-1.80778	-3.20257	-3.29546	-4.36523	-3.381	-3.57773	-3.77484
P09104	ENO2	7	25.1	-0.674882	0.0919819	-0.706441	-0.27545	-0.620149	-0.496449	0.562579	0.408524	1.22892	0.639523	0.784937	0.269782	-0.783134	-0.511516	-0.54717	0.653579	-0.00852056	1.27771	1.10605	0.18778
P09105	HBQ1	2	16.9	-2.84924	0.183944					-1.87393	-1.99528	-1.28987	-0.7023	0.874727	1.39839					1.35948	1.56544	3.41949	1.22557
P09110	ACAA1	12	36.3	0.283326	-0.69219	0.488301	-1.99735	-0.540943	-1.59422	-0.516232	0.666813	0.0894116	-0.970767	-0.258153	-0.406555	-0.504023	-0.37741	-0.750441	-0.204242	-0.561418	-0.71296	-0.430404	-0.751384
P09132	SRP19	4	33.3			-0.503793	-0.5807	-0.509162	0.564941	-0.739691	0.00384877					-0.294429	-0.433724	-0.474204	0.137247	-0.720672	-1.16809
P09172	DBH	4	7.8	-1.42926	0.0996918					-0.589711	-2.22321	0.354206	-0.0887157	0.713776	1.36728					0.371666	3.3044	3.44029	1.06342
P09210	GSTA2	2	30.2			-0.954179	-0.577501	-2.43696	2.49553	-0.189829	-2.33237					-0.0150042	-0.997456	-1.59418	-1.80164	-0.797448	-0.998739
P09211	GSTP1	11	61	0.502605	-0.264714	-0.520516	-0.665735	0.496511	-0.98546	-0.174105	0.21394	-1.28526	-0.00650828	-0.344739	-0.838455	-0.72093	-0.540326	-0.715868	-0.15866	-0.239012	0.134825	-1.07132	-0.184245
P09234	SNRPC	2	13.2	0.354393	-0.531223	0.409908	-1.01575	0.468121	0.132031	0.277985	-0.0778006	-0.841538	-0.849474	-0.482042	-0.446693	-1.60515	-0.436985	-0.964831	-0.562307	-0.612293	-0.811399	-0.959528	-1.31149
P09237	MMP7	4	11.6	-1.32942	-1.06664	-3.86398	-1.55713	-0.934256	-3.03325	0.396479	-2.90127	-0.48868	-0.994108	-0.533756	-2.20774	-3.41069	-1.60283	-3.08405	-0.876045	-1.03383	-1.14447	-1.59788	-1.34923
P09326	CD48	5	14	-1.35954	0.0104124	0.00613723	0.681851	-0.234611	0.555895	0.77145	-1.04563	-0.161219	0.751644	0.0551927	0.299606	1.85432	0.723695	0.142582	2.02953	0.741592	-0.239703	-1.10303	-0.370892
P09327	VIL1	32	41.4	1.44488	-1.36737	1.41905	0.696924	-0.305393	-0.693146	-0.373832	0.736446	-0.810284	-0.547738	-1.2834	-0.940055	1.05303	-1.20013	-1.46459	-0.938714	-1.64474	-1.16595	-1.05101	-1.21172
P09382	LGALS1	10	71.9	-0.645238	0.385802	-0.84389	-0.319861	-0.0260124	-1.25559	-0.105215	-1.78967	-0.0902622	0.546062	0.456423	0.210982	0.0905032	0.178276	0.775143	0.438926	0.358838	0.140345	-0.131038	0.0407817
P09417	QDPR	8	36.5	-0.35573	0.255191	-0.115441	-0.335813	0.181563	0.657002	0.0128017	0.34086	-0.0889299	0.00762853	0.0990543	-0.308187	-0.336073	-0.450328	-0.548258	-0.308112	-0.0416762	0.493795	0.266675	0.150574
P09429	HMGB1	9	40	0.899439	-0.618538	-0.0936293	-1.35462	0.20898	-0.722378	-0.265171	0.952473	0.204166	-0.898337	-0.722447	-1.52251	-0.723502	-0.519958	-0.601239	-0.605799	-0.918354	-1.29223	-2.19483	-1.59962
P09455	RBP1	10	68.1	-0.6887	0.256497	-1.6577	0.369394	-0.497416	1.90863	0.501591	-2.0583	-0.567501	-0.255561	0.0777325	-0.728944	-1.03376	-0.336044	-0.405918	-0.965547	-0.16568	0.123564	-0.989146	-0.372528
P09467	FBP1	15	44.4	-0.374477	-0.41802	0.644868	1.63958	1.08905	0.501238	0.634857	-0.395599	0.247257	0.0260246	-0.260702	-0.397178	1.05919	-0.488735	-0.763104	0.288468	-0.437269	-0.231519	-1.56641	0.141131
P09471	GNAO1	10	34.5	-0.997525	0.860122	-0.983236	0.216061	0.854877	-0.330969	-0.0578052	-2.15964	-1.15587	0.0627494	1.23318	0.592907	0.612144	0.456705	0.950834	0.923298	1.03918	0.980454	-0.838128	0.623643
P09486	SPARC	7	20.1	-0.529064	-0.188525	-0.502492	-0.293716	0.330649	-1.0112	-0.353773	-1.41373	0.760118	0.552815	0.754178	0.445987	-0.372555	0.955022	1.13651	-0.001043	0.964398	0.675988	-0.0222099	1.30119
P09493	TPM1	13	66.2	-1.63892	0.0274623	-1.24442	-2.09778	1.33169	-2.75832	-0.743703	-0.9598	-0.397698	0.256188	1.42137	0.120492	-0.767716	-0.377508	0.890644	-0.342493	0.113537	0.334143	-1.04996	0.011607
P09496	CLTA	6	19.4	0.760989	-1.11726	-0.802667	-3.28891	-0.418089	-3.75677	-1.68278	-0.082378	-0.947221	0.283842	-0.125315	0.948614	-1.86093	0.60596	0.677692	-0.729764	0.0711806	0.181682	0.717438	0.0361818
P09497	CLTB	7	22.7	0.171945	-0.431921	0.634423	-1.27738	-0.28501	-0.924183	-0.536534	0.15808	-0.042655	0.765805	-0.288013	1.57751	-0.441676	0.170653	0.372071	-0.576009	-0.346464	0.234242	0.79566	0.309829
P09525	ANXA4	23	68.7	0.515462	0.32575	0.444509	0.472426	0.502229	1.07859	0.192914	0.583186	0.336191	0.318447	-0.418563	-0.638447	-0.316229	-0.270812	-1.19052	-0.704593	-1.62326	-0.193213	-1.11221	0.108426
P09543	CNP	17	37.1	0.531135	0.213246	-0.714716	-0.272904	0.036062	0.449134	0.0181682	-1.10618	0.00132141	0.160919	0.112705	0.384807	-0.437979	-0.310159	-0.190465	-0.0880967	-0.0896499	0.40377	0.0725148	0.139058
P09601	HMOX1	5	22.6	-0.53641	0.263409	0.741445	-0.741161	0.105263	-0.924033	0.380623	-0.766083	0.253787	0.38802	-0.232765	1.27488	-0.429634	0.817913	0.752516	0.924695	0.410048	0.393495	0.680934	0.0993148
P09619	PDGFRB	9	9.6	-0.37858	0.409723	-0.913775	0.677194	-0.61143	-0.123383	-0.150435	-1.18471	0.487572	0.405429	0.496705	0.826202	-0.180453	0.314306	0.458222	0.221081	0.127955	0.0539042	0.274269	0.16148
P09622	DLD	15	30.5	0.133622	-0.410389	0.348646	0.949745	-0.0787876	0.713219	0.154643	0.369205	0.849043	0.245425	-0.678803	0.0412319	0.534521	-0.580112	-0.200197	0.0851712	-0.690072	-0.0871364	-0.058546	-0.776064
P09651	HNRNPA1	11	41.7	0.238164	-1.85464	0.551254	-1.07942	0.199359	-0.475113	-0.487935	0.412078	-1.86478	-1.57921	-1.77007	-1.71471	-0.0513314	-0.748909	-1.00032	0.353666	-0.827742	-1.42678	-2.43817	-2.62716
P09661	SNRPA1	9	27.1	0.582666	-1.25322	0.390061	-1.65791	0.162127	-1.77879	-0.487765	0.172373	-0.48176	-0.822392	-0.931516	-0.913411	-1.36577	-0.710076	-0.914934	0.141169	-0.96869	-1.22352	-1.21784	-1.69491
P09668	CTSH	6	16.7	0.701692	0.315683	-0.246135	1.27538	-0.462812	0.189937	0.862937	0.0973913	0.604658	1.01697	-0.0176422	0.428101	-0.0671817	-0.652757	-0.989954	0.0784411	-0.176903	-0.0174063	-0.372407	-0.0771259
P09669	COX6C	4	33.3	0.581418	-0.911745	0.313272	-1.219	0.475507	-1.09978	-0.0704853	1.09281	-0.0981376	-0.223424	-0.211425	0.19745	-0.327331	-0.500037	-0.153513	0.0696619	-0.258495	-0.349067	0.12115	-0.329623
P09693	CD3G	3	12.6	-0.78332	-0.160992					0.679228	-1.83041	-0.152322	0.939945	0.055818	0.522103					0.642094	-0.432161	-1.09481	-0.460453
P09758	TACSTD2	8	30	-0.701631	-1.34794	-1.35539	-0.781554	1.50328	-1.02962	-0.199195	-0.051666	-0.660795	-0.249768	-1.18674	-1.66178	-1.94991	-1.36949	-1.83479	-0.780051	-2.01734	-0.999053	-2.05509	-0.893435
P09871	C1S	16	24.3	-1.3658	1.27195	-1.30258	-0.828943	-0.536758	-1.57818	-0.360873	-1.84159	-0.909306	0.25324	0.871309	0.874129	-1.04972	1.98175	1.30415	-0.265284	1.13551	0.366659	0.334889	1.04351
P09874	PARP1	36	35.8	0.417208	-0.27925	-0.140505	0.00661609	-0.0878917	0.31481	0.30185	1.07455	-0.878343	-0.082035	-1.09064	-0.40184	-0.0789653	-0.801038	-1.01482	0.650876	-0.283839	-0.55415	-1.17815	-1.09453
P09913	IFIT2	7	14.6	-0.236444	-0.231116	-1.25108	0.119813	-1.20697	0.387868	0.235527	-1.36533	-0.519513	1.04626	-0.778338	-0.0405266	-0.485868	-0.412395	-0.321886	-0.425327	-0.667778	-0.298364	-0.787747	-0.31955
P09914	IFIT1	9	21.5	-0.395957	-0.53591	-1.23802	0.21836	-1.18126	1.24673	0.250909	-2.33819	-0.123519	1.25125	-0.691768	-0.397485	-0.880848	-0.949985	-0.89276	-0.674292	-1.0217	-0.760179	-0.204079	-0.569109
P09917	ALOX5	14	21.2	-0.530263	0.133167	-0.947371	0.696422	-0.578684	-0.555566	0.731938	-0.542467	1.46662	0.0637558	-0.336119	0.28794	0.0925514	-0.413501	-0.611455	0.476409	-0.0461907	-0.307456	-0.597865	-0.269524
P09936	UCHL1	9	49.8	-2.03733	0.286458	-2.32108	-1.61335	-1.49382	-0.975597	-0.255697	-2.38978	-1.26175	0.342331	0.748219	1.02843	-0.628195	0.25405	0.511841	0.0810105	0.872839	1.93738	0.294836	1.00798
P09960	LTA4H	26	45.5	-0.503048	-0.00106176	0.301443	0.268633	0.289162	0.241282	0.487063	-0.111463	0.529873	-0.0441238	-0.219634	-0.0968434	0.307819	-0.37484	-0.528536	0.142692	-0.142951	0.0543376	-0.214212	-0.152399
P09972	ALDOC	12	43.1	-0.548832	-0.0882086	1.35465	-0.244584	-0.702231	-0.0210685	0.0267538	0.678119	0.348343	-0.0386696	-0.00918624	0.0815465	0.850936	-0.174402	-0.733918	-0.126776	-0.23085	0.616203	0.301567	-0.296507
P0C0L4	C4A	2	29.9			-0.925655	-0.479687	0.114694	-1.92535	-0.120768	-2.34307					-0.0474404	1.24174	2.21084	-0.264288	0.705919	0.0808969
P0C0L5	C4B	2	27.5	-1.15327	1.57019	-0.0773988	0.277197	-0.364199	-0.781982	-0.524098	-1.5983	-0.826579	0.0917271	0.385729	1.19864	0.234549	1.37363	1.01108	-0.112761	0.637466	0.9326	0.843661	1.28602
P0C7P0	CISD3	3	20.5	-0.0771537	-0.062758	0.359996	-0.363376	0.750046	1.18022	-0.383289	1.17177	-1.48739	-0.123002	-0.27477	-0.683945	0.34771	0.031674	-0.810504	-0.215266	-0.690617	-0.549903	-0.899829	-0.10577
P0DJI8	SAA1	7	47.5	-2.3119	0.650115	-0.0201393	-1.8954	0.139809	-1.70904	-1.06896	-1.45714	-2.27606	-2.72461	-0.780698	0.999191	-0.233244	-0.221494	2.00661	-0.609767	-1.67166	-0.439258	1.13193	-0.476196
P0DOX2		3	34.9	-1.20917	-0.261745	-0.7063	-0.567209	-0.725821	-0.804917	0.330119	-2.46768	-0.639415	-0.414103	1.29522	-0.506903	-0.102545	1.17576	0.000239504	2.08235	1.30019	0.916587	0.790963	0.784958
P0DOX3		8	17.4	-1.72608	1.19371					0.630258	-1.89848	1.03029	-0.163228	0.967229	0.816504					1.6916	0.500792	1.13015	0.975406
P0DOX7		3	53.7	-1.10103	0.888843	-0.895682	0.123362	-0.880522	-0.126334	0.491322	-0.841407	0.546657	-0.0746445	1.24614	0.552458	-0.367528	1.49995	0.505294	0.946141	1.02438	0.327782	0.800599	1.02888
P10109	FDX1	3	14.1	1.02674	-0.968347	1.06373	-1.06317	-0.0344346	-0.643564	-0.37075	0.767362	-0.400293	0.0760569	-0.275004	-0.108531	-0.559565	-0.486104	-0.661591	-1.93763	-0.795635	-0.291951	-1.3486	-0.626117
P10153	RNASE2	3	10.6	-0.494234	0.844709	0.620714	0.598771	0.0170697	-0.23738	1.68011	-0.0218758	0.504814	-0.177341	0.626341	0.405339	0.846919	-0.287793	0.168012	0.311517	0.161711	-0.240385	-0.387479	-0.0226301
P10155	TROVE2	15	27.3	-0.250127	-0.00658961	-0.141404	0.594057	0.00628464	0.421314	0.532245	0.233608	1.47873	0.386488	-0.276284	0.0365899	0.147205	-0.501504	-0.220133	0.330219	-0.0677954	-0.149909	-0.501413	-0.140072
P10253	GAA	14	16.1	0.0756525	0.426675	-1.13769	0.749825	0.214716	1.17026	0.635981	-1.14813	-0.168145	0.71122	0.181675	0.42913	0.0450719	-0.193302	-0.216568	0.0138889	0.0631028	-0.17127	-0.263699	0.222474
P10301	RRAS	9	50	-0.994904	0.227561	-0.567397	0.452378	0.206664	-0.896527	-0.205256	-0.841226	-0.209908	-0.575387	0.167532	0.476241	0.0701454	-0.351002	-0.0388008	0.00688699	-4.77444e-05	0.277851	0.480293	-0.242108
P10398	ARAF	6	15.2	-0.209671	-0.246482	0.00131057	0.276248	0.0361074	0.283062	0.584551	-0.146754	-0.50577	0.0846519	-0.43534	-1.18034	0.1124	-0.407798	-0.133389	0.478173	0.00380492	-0.197681	-1.18748	-0.140158
P10412	HIST1H1E	6	47.9	1.09664	-2.46572	-1.52531	-1.74159	0.12296	-1.17472	-1.94919	-0.0253107	-0.0268239	-2.41794	-1.8102	-2.00614	-1.68621	-1.82653	-2.22288	-0.0387632	-3.09544	-4.59535	-1.84034	-3.0855
P10515	DLAT	13	19.6	0.117062	-0.364907	0.501478	0.539972	-0.0242984	0.353141	-0.044523	0.605552	0.503639	0.183516	-0.5017	-0.177587	0.407976	-0.300573	-0.535284	0.345425	-0.419056	-0.225787	0.0123208	-0.604842
P10586	PTPRF	12	9.4	0.4144	-0.495354	0.503786	0.479758	-0.618787	2.29068	-0.180067	0.215281	0.536956	-0.575103	-0.235858	0.226562	0.266097	-0.715115	-1.40362	-0.436238	-1.17823	-0.845483	0.262699	-0.401854
P10599	TXN	6	49.5	-0.580817	-0.920604	0.436004	0.797869	0.0426226	-0.0440618	-0.0698879	1.11384	2.82991	0.454321	-0.725489	-0.686075	0.255843	1.57884	-0.918128	-0.570404	-0.161685	0.236385	-1.0098	-0.557429
P10606	COX5B	8	51.2	0.380064	-0.34381	1.45797	-0.959033	-0.735281	-0.0868997	0.0332674	-0.734344	0.479441	-0.682609	-0.628216	0.142	0.699338	-0.369875	-0.435519	-0.0442374	-0.402121	-0.858744	-0.256519	-0.728652
P10619	CTSA	8	17.3	0.301239	0.853659	-0.580959	-0.0994594	0.264178	-0.695168	0.253737	-0.944403	-0.571412	0.373976	0.0674414	-0.0308679	-0.639139	-0.00381129	-0.0355354	-0.636723	0.132282	0.0400571	-0.375357	0.0777221
P10620	MGST1	4	23.2	-0.305079	-0.19119	0.00236431	0.387656	-1.72123	0.922513	-0.498307	0.332111	-1.0232	-0.473417	-0.817497	-1.09554	-0.213029	-1.55909	-1.72003	-0.834892	-1.70771	-1.34436	0.0597847	-0.43278
P10643	C7	25	32.9	-2.00057	1.11948	-1.77216	-0.333915	-1.16991	-0.675028	-0.530332	-2.28678	-1.06774	-0.224277	0.727992	-0.143543	-0.820724	1.70933	0.847532	0.140133	0.613672	0.192671	0.124477	0.907626
P10644	PRKAR1A	15	43	0.202766	-0.178342	-0.545134	-0.460759	0.34516	-0.928165	-0.189555	-0.308368	-0.994009	0.188789	-0.349995	0.202394	-0.162418	0.176354	0.0143688	0.418552	-0.213831	-0.259295	0.230722	-0.297881
P10721	KIT	3	2.6	-1.28874	0.682468	-0.117858	1.14091	-0.701864	-0.205583	0.0579567	-1.15337	-0.365832	1.04247	0.150879	0.535197	0.848186	1.10554	0.921517	0.913649	0.471493	0.124247	-0.324575	0.816499
P10746	UROS	4	20	-1.35462	0.216315	0.578277	-0.720014	0.522154	-0.638241	-0.675894	-0.55174	-1.10257	0.237288	0.135405	0.288972	0.249015	0.566415	-0.294163	-0.590619	0.704807	0.529476	1.13455	0.120932
P10768	ESD	10	39.4	-0.0228837	0.494654	0.144821	1.10463	-0.00076315	0.322052	0.0281789	-0.53671	-1.14742	-0.168987	-0.0495088	-0.388154	0.341633	-0.0819016	-0.0782037	-0.367455	0.173385	0.225592	0.118156	0.10201
P10809	HSPD1	25	49.7	1.09948	-0.829865	1.12382	-1.38282	-0.0440086	-1.50976	-1.13981	0.563986	-1.21317	-0.0240175	-1.32561	-0.641133	0.414337	-0.736021	-0.910746	0.0108605	-1.05783	-0.643285	-0.685518	-1.32568
P10909	CLU	13	27.2	-1.96357	1.06228	-1.59738	-1.81845	-0.780568	-2.38223	-1.12416	-1.76466	-1.78084	0.285078	1.05169	0.719474	-0.939798	1.63452	1.28589	0.42657	1.07085	0.472294	1.06051	1.3644
P11021	HSPA5	36	54.4	0.0377902	-0.133505	0.179319	-0.19406	-0.677704	0.911369	0.0991525	-0.0571723	0.0126213	-0.0698787	-0.298205	-0.141462	0.0442796	-0.273389	-0.497703	0.137405	-0.394095	-0.604581	-0.73495	-0.60826
P11047	LAMC1	51	34.6	-0.23994	0.301584	-0.821284	-0.226185	0.150049	-0.488878	-0.221976	-1.34116	-0.815319	0.493779	0.962267	0.184033	-0.428363	0.659131	0.893377	-0.093289	0.826973	1.12082	1.10591	1.05247
P11117	ACP2	7	17.7	0.0213862	0.314389	0.0134895	0.799777	-0.47666	1.68896	0.886689	-0.67516	0.626693	0.10516	-0.166262	0.334403	0.338052	-0.104783	-0.42053	0.117353	-0.122016	-0.482476	-0.581139	-0.72181
P11142	HSPA8	26	56	0.252403	-0.148279	0.424189	0.252318	-0.259186	-0.0461382	0.378125	0.646828	1.06951	0.125459	-0.132451	0.197729	-0.203291	-0.221257	-0.341834	-0.352291	-0.111263	-0.0735625	-0.357057	-0.374327
P11166	SLC2A1	7	13	-0.90324	-1.25869	-0.25508	-1.44491	-1.81558	-2.57353	-1.4274	1.16182	0.0465031	-1.91878	-0.145794	0.800951	-0.632294	0.773897	-0.202592	-1.60194	0.100011	0.209883	2.42943	-0.608166
P11171	EPB41	17	25.9	-1.43896	-0.205845	-0.0602999	-0.445295	-1.00014	-0.976315	-0.952601	-0.86322	-0.718357	-0.788107	0.214518	1.11593	-0.158038	1.68838	0.459609	-0.563344	0.73802	0.502227	2.84099	0.294588
P11172	UMPS	14	24.6	0.86069	-0.536603	0.259878	-0.1029	0.0161296	0.359884	0.192133	0.53864	0.522317	-0.416888	-0.80604	-0.469286	0.123069	-0.395174	-0.563535	0.138065	-0.376884	-0.257861	-0.963513	-0.624312
P11177	PDHB	9	28.7	0.464461	-0.137291	0.41711	-1.69012	-0.0162756	-0.403554	-0.704922	-0.196441	-1.75789	-0.389418	0.0396472	-0.924175	0.403653	-0.649719	-0.53992	0.308583	-0.568294	-0.419567	0.105615	-0.249715
P11182	DBT	6	13.7	-0.016003	0.00580097	-0.353171	-0.09492	0.0899701	1.16099	-0.437679	0.410064	-0.0380169	-0.39802	-0.291947	-0.0215762	0.0544744	-0.217104	-0.507624	-0.0861883	-0.644361	-0.406343	0.383442	-0.404068
P11215	ITGAM	22	24	-1.25896	0.0013513	-0.404708	-0.292013	-1.23649	-1.12153	0.845855	-0.282572	2.0909	0.109967	-0.202147	1.43618	0.0236151	0.828304	0.81037	0.0143879	0.018725	0.620023	1.15483	-0.0975683
P11216	PYGB	25	41.4	0.311679	-0.119851	-0.0389214	0.170138	0.813864	-0.225898	0.100041	0.513144	-0.111329	0.899518	-0.0165464	-0.474045	-0.256385	-0.663638	-0.596908	0.376256	-0.362606	0.0252978	-0.357898	-0.0926265
P11217	PYGM	5	19	-1.2552	0.934344	-0.257458	0.420008	-0.0330089	-0.127176	-0.802744	-0.649793	-0.661241	-0.281939	-0.064568	1.30128	0.483374	0.376052	0.350287	0.319492	0.00251238	0.581333	1.64404	0.117535
P11226	MBL2	3	14.5	-1.63846	0.934764	0.0289668	0.88091	-0.20954	-0.746097	-0.858431	-0.808724	-1.53929	0.591863	0.707707	1.08833	-0.469772	2.83935	1.59259	0.617923	1.10265	0.839404	0.94076	1.4273
P11233	RALA	5	33.5	0.237333	0.385304	0.177935	-0.581729	0.188088	-0.566806	-0.195243	0.57426	0.362487	0.00111021	0.191476	-0.0449607	-0.59242	-0.216775	-0.299307	-0.39754	-0.160814	-0.00745872	1.09966	0.378025
P11234	RALB	5	28.2	0.661756	-0.0369615	0.105754	-0.139986	0.0783702	-0.330227	-0.026211	-0.1156	-0.102013	-0.046396	-0.157163	0.0452268	-0.182324	-0.671944	-0.316468	-0.254866	-0.434667	-0.0931902	0.179477	-0.286216
P11274	BCR	7	6.9	0.491254	-0.318428	-0.391909	0.264524	-0.355227	-0.050123	0.404222	0.521161	-0.324683	-0.490964	-0.217443	-0.411444	-0.0682635	-0.77695	-0.317128	0.293013	0.196341	-0.0117808	-0.516063	-0.440685
P11277	SPTB	76	40.4	-2.45406	-0.389561	-0.43575	-1.18004	-1.7001	-1.76774	-1.53809	-1.02747	-0.513256	-0.947698	0.805404	1.66699	-0.144943	1.89361	0.626219	-1.15086	1.19757	1.20939	3.1134	0.471625
P11279	LAMP1	6	12.2	-0.536271	0.243543	-0.24167	1.40123	-0.625073	0.145815	0.573419	-0.214507	1.43623	0.622142	-0.28993	0.379988	0.13042	-0.222745	-0.085542	-0.0441956	-0.0637287	-0.176027	-0.378802	-0.211562
P11310	ACADM	10	24.5	-0.307621	-0.0341669	-0.0676956	-0.0761553	0.485067	1.13342	0.129651	0.462083	-1.05424	0.279045	0.0294677	-0.644583	0.0443621	0.0391151	-0.798212	0.31524	-0.417418	0.335848	0.248468	-0.142355
P11387	TOP1	29	36.6	1.09259	-0.643372	1.2522	-0.277373	-0.366596	-0.380667	-0.287001	0.753003	-0.593766	-0.542334	-0.54313	-0.715522	0.0839382	-0.953449	-1.02371	-0.275478	-1.10549	-1.10531	-0.620523	-1.16382
P11388	TOP2A	15	12.6	1.0458	-1.51013	1.03272	-0.548188	-0.507148	-1.65266	-0.403493	0.227739	-0.461253	-1.33998	-2.07696	-1.00011	0.0115551	-0.771156	-1.63168	-0.714265	-1.69161	-1.25544	-1.10759	-3.15259
P11413	G6PD	24	47.4	-0.559566	0.117809	-0.31676	0.719385	-0.569804	-0.532244	0.568849	0.258045	0.0354932	0.0681318	0.425338	0.34424	-0.294303	-0.121551	-0.265807	-0.194557	0.375464	0.35105	0.521492	0.233734
P11498	PC	16	16.6	-0.0765809	-0.442662	0.883091	0.679559	-0.477613	-0.264581	-0.372934	-0.25757	1.20407	-0.247078	-0.442525	0.245354	0.244698	-0.0727673	-0.31813	-0.258332	-0.626627	-0.0799883	1.90133	-0.420418
P11532	DMD	56	16.5	-1.71475	0.299233	-0.437905	-0.102339	0.852695	-0.417923	-0.959749	-2.8022	-1.02735	0.13243	1.03666	0.415747	1.0043	-0.386413	0.644348	-0.0790178	-0.407004	0.223533	0.601599	-0.168836
P11586	MTHFD1	33	39.6	-0.0235944	-0.154654	0.448125	-0.960025	0.463367	-0.378497	-0.365805	-0.0735781	-1.26894	-0.0822157	-0.255439	-0.401657	-0.0334172	-0.309205	-0.549304	-0.0418315	-0.185704	-0.128007	0.2405	-0.107463
P11678	EPX	18	26.7	-2.75275	0.598375	1.92193	-0.31409	0.683036	-1.27483	3.0473	-1.89517	-1.84419	-0.499666	-1.36198	0.49932	2.60862	-0.810444	-0.199152	-1.71829	0.0496394	-0.677969	-1.72008	-1.96285
P11717	IGF2R	39	17.3	-0.349081	0.462428	0.131238	1.02026	-0.657075	0.00480202	0.318047	-0.537843	-0.217126	0.616848	-0.210001	0.0171413	0.425642	0.143273	0.0680061	0.15088	0.120926	-0.189029	-0.438165	0.104641
P11766	ADH5	16	44.4	-0.550485	0.371719	-0.433501	1.03881	0.35384	0.342951	0.722998	-0.281019	0.929611	0.119419	-0.790231	0.252513	0.187395	-0.322255	-0.126899	0.0372601	0.273346	0.432032	-0.0954845	0.256804
P11802	CDK4	5	25.1	-0.56762	0.257866	-0.179777	0.321292	-0.289003	0.533776	-0.0246294	-0.506792	-1.13074	-0.654445	-0.910094	-0.631099	0.426929	-0.184565	-0.534255	0.364783	-0.150284	-0.306962	-0.701286	-0.905105
P11908	PRPS2	4	31.8	0.225491	0.0728064	0.750716	0.790406	0.0968927	0.144485	0.0254043	0.901774	-0.753097	-0.0681294	-0.853063	-0.288337	0.18457	-0.823779	-1.222	-0.0994032	-0.536541	-0.201587	-1.29865	-0.735264
P11940	PABPC1	18	34.9	0.79579	-0.219174	0.330039	-0.836548	-0.0450843	0.212003	0.0674351	0.753789	-0.718336	-0.0627962	-0.97349	-0.345965	-0.38085	-0.412607	-0.421384	-0.148024	-0.0709609	-0.359854	-0.876537	-0.278522
P12004	PCNA	14	53.6	1.32667	-0.803638	0.718251	0.0189716	0.122108	-0.879531	-0.407157	0.62424	-0.831175	-0.213492	-1.27433	-1.30198	0.134258	-0.8092	-1.26103	-0.257281	-0.808784	-0.459859	-1.21835	-1.58727
P12036	NEFH	8	9.6	-2.32819	-0.270998					-1.16666	-2.1479	-1.23893	0.0988277	0.131973	1.8496					-0.0265645	3.36656	-0.946411	0.447632
P12081	HARS	16	35.6	-0.375565	-0.0495364	0.0970064	0.129177	-0.288001	0.451534	0.122308	-0.625785	0.414158	0.0288755	-0.32727	0.292215	0.135426	-0.172378	-0.235785	0.248275	0.0601525	-0.241482	-0.253912	-0.222546
P12104	FABP2	6	34.8	-1.3971	-1.10004	1.91511	3.10789	1.39856	-0.38891	-1.51948	-2.6644	-2.4602	-1.05527	-2.96897	-0.452485	2.34117	-0.471452	-0.749558	0.631794	-0.0345625	-0.932791	-1.87973	0.598757
P12109	COL6A1	34	33.7	-1.93377	0.96685	-1.34574	0.436546	-0.0648838	-0.583398	-0.278634	-2.59377	-0.52526	0.662967	1.21615	0.682946	-0.226655	0.0337297	1.65247	0.465968	0.962187	1.7635	0.21639	1.83493
P12110	COL6A2	25	24.3	-2.78326	0.982249	-1.34711	-0.00730515	0.102447	-0.580325	-0.574892	-2.40988	-1.46028	0.752708	1.34484	0.980016	-0.404286	0.108729	1.64441	0.453111	0.839992	1.83055	0.643231	2.04285
P12111	COL6A3	120	37.6	-1.94782	0.801223	-1.59827	0.276022	-0.0596631	-0.879405	-0.209643	-2.19227	-0.413662	0.54421	1.48083	0.875952	-0.389074	0.385494	1.72623	0.358057	0.820476	1.49349	0.33121	1.87018
P12235	SLC25A4	5	43.6	-1.06488	-0.0406068	-0.369873	0.289596	0.331998	1.09812	0.152171	-0.992285	-0.0664141	-0.239149	0.197495	-0.90497	0.332372	-0.667798	-0.372706	0.295722	-0.764825	-0.206864	-1.20706	-0.703885
P12236	SLC25A6	3	41.9	0.420359	0.021759	0.231443	0.579206	0.246061	0.107751	0.41953	0.556063	-1.05757	0.236921	-0.059688	-0.583011	-0.00806181	-0.5213	-0.551352	-0.258028	-0.19658	-0.342186	-0.111466	-0.524938
P12259	F5	9	5.5	-2.08118	0.56961	-0.617179	-0.4724	-1.26744	-1.34854	-1.15662	-0.0978918	-1.04817	-0.706811	0.502492	1.537	-0.483989	2.1069	1.6901	-0.333978	0.396381	0.958795	0.625052	0.285034
P12268	IMPDH2	13	34.4	0.610311	-0.422511	0.147881	-0.215834	-0.78884	0.189012	-0.181202	-0.233432	-0.223937	-0.917531	-0.96553	-0.743293	-0.276336	-0.925934	-0.862235	-0.170481	-0.522125	-0.421223	-0.101988	-0.665828
P12270	TPR	78	32.3	0.42893	-0.380773	0.184023	-0.772886	-0.208729	-0.564699	-0.134168	0.679572	0.166103	0.250027	-0.370525	0.0593603	0.0292758	-0.467722	-0.655737	0.266682	-0.357198	-0.295333	-0.260797	-0.393352
P12277	CKB	15	54.9	1.24065	0.182213	-1.79814	-0.787187	1.77245	-2.11445	-0.489198	1.03984	-0.33307	0.13391	0.211085	0.0894062	-0.988532	-1.17265	-0.123208	-1.37499	-0.619924	0.465142	-0.319294	-0.743848
P12429	ANXA3	20	53.6	0.281271	-0.610273	-0.547642	0.0258397	0.276242	-0.739834	0.685627	1.00895	0.946132	0.196276	-0.681469	0.125635	-0.570175	-0.20673	-0.352196	-1.23857	-0.675328	-0.0802323	0.0795187	-0.673767
P12532	CKMT1A	13	37.2	-0.126768	-1.36606	1.57785	0.122393	-0.19584	-1.01574	-0.417415	2.09618	-1.62355	1.62854	-0.613629	-1.88984	1.09477	-1.06614	-2.15521	-0.779935	-1.00823	0.425621	0.556434	0.20587
P12544	GZMA	5	20.6	-0.400002	0.013012	-0.603249	1.22027	-0.573101	0.476874	0.704892	-1.40646	-0.291495	0.656257	-0.134676	-0.212653	-0.0799807	0.918642	0.21947	1.02576	0.262121	-0.236497	-0.879629	0.227984
P12694	BCKDHA	7	18.2	0.262751	-0.176746					-0.174671	0.759403	-1.69152	-0.410577	-0.380726	-0.244513					-0.187964	0.174669	0.124704	-0.680057
P12724	RNASE3	7	42.5	-0.821347	1.44864	1.09036	-1.4908	1.12766	-0.742897	3.07889	-1.74212	0.562934	-0.509873	1.33705	0.640718	1.85317	0.509788	0.975228	-1.36576	0.541935	-1.1309	0.0491101	-0.246564
P12814	ACTN1	33	54.3	-0.847889	0.322637	-0.524438	-0.17642	0.384295	-0.923926	0.165757	-1.0986	-0.208364	0.0671479	0.565722	-0.194333	-0.0751185	-0.0605011	0.540724	-0.067788	0.256667	0.29407	-0.604645	0.345088
P12821	ACE	13	10.5	-0.257976	-0.183769	-0.125215	0.566196	-0.560038	0.385215	0.0372836	-0.560041	0.571393	0.216114	-0.50143	0.512281	1.21115	-0.523458	-0.317116	-0.630187	-0.245043	-0.329343	0.389689	-0.427737
P12830	CDH1	13	15.3	0.820535	-0.741772	0.167929	-0.7633	1.03982	-0.098479	-0.325143	0.601574	-0.470638	0.234145	-0.5053	-1.25084	-0.871505	-0.93092	-1.72827	-1.88202	-1.47316	-0.657597	-1.20218	-0.451197
P12931	SRC	8	24.3	0.519767	-0.294066	-0.0882645	0.0660326	0.324652	-0.796416	0.13091	0.96909	-0.399675	-0.345741	-0.139077	-0.157645	-0.301747	0.235838	0.0319661	0.180115	-0.388342	-0.191477	-0.464734	0.0112052
P12955	PEPD	15	29.6	0.130468	-0.186462	0.798045	1.1833	0.31083	0.434364	0.339149	-1.03646	0.725124	0.260468	-0.512343	-0.00884303	0.80957	-0.231324	-0.524429	-0.101818	0.0676428	0.00551745	0.0584241	0.170035
P12956	XRCC6	31	45	0.739886	-0.0529999	-0.259148	-0.0514972	-0.266533	-0.185042	0.137937	0.57839	-0.381128	-0.198985	-0.224875	-0.411826	-0.102389	-0.577853	-0.66499	0.0896105	-0.367852	-0.516677	-1.007	-0.696499
P13010	XRCC5	27	35.4	0.691945	-0.0171227	-0.120175	0.39573	-0.367629	0.208547	0.351875	0.679723	-0.0862709	-0.0694905	-0.431567	-0.26924	0.0953757	-0.767408	-0.782747	0.18371	-0.384904	-0.360334	-0.651547	-0.525411
P13051	UNG	4	15.3	0.532729		0.318866	-0.370961	-0.489576	0.0712325	-0.0381833	0.632726	-1.43432				0.0979297	-0.922164	-1.42738	0.153144	-1.08361	-0.703364
P13073	COX4I1	11	56.2	0.0622736	-0.363155	0.671977	0.0906799	-0.038577	0.217521	0.153199	1.03242	0.261083	0.154111	-0.29099	-0.0190475	0.493682	-0.516279	-0.754283	-0.0755867	-0.461992	-0.324517	-0.072975	-0.43471
P13284	IFI30	3	15.6	-0.882656	0.314516	-0.539454	1.26412	-1.27738	-0.250988	0.830547	-1.68563	-0.273324	0.930253	-1.11877	0.153499	-0.151871	-0.0898503	-1.00288	0.219028	0.0297365	-0.234108	-1.36209	-1.36816
P13489	RNH1	15	37.3	-0.705826	0.531243	0.311696	0.558749	0.103562	0.2956	0.663727	-0.713518	0.425592	0.397273	0.328726	0.0125988	0.0620575	0.0697337	0.0767506	0.331637	0.27671	0.379137	-0.129493	0.349394
P13498	CYBA	3	17.9	-0.778474	-0.291564					0.672847	-0.186308	2.65176	0.109539	-0.898725	0.32212					-0.127765	-0.117754	-0.676537	-0.622614
P13591	NCAM1	11	14.2	-2.76171	0.497528	-0.621083	-1.12715	0.879672	-0.0795294	-1.16675	-2.87803	-1.54241	0.08592	0.301625	1.59698	1.62995	0.143559	0.281202	0.418688	0.0878299	1.84053	-0.457159	0.0557736
P13598	ICAM2	2	6.2	-0.695476	0.155113	-0.223582	-0.247036	-0.00284955	-0.400895			-0.737159	0.183739	0.135796	0.627563	0.465826	0.24795	0.12506	0.766482			0.452199	-0.14652
P13611	VCAN	31	8.5	-1.02718	0.0293254	-2.25466	-0.0448152	-0.523938	-0.721016	-0.271759	-2.18491	-0.938008	-0.160769	1.55997	-0.830156	-1.52499	0.706887	1.27415	-0.638299	1.20645	1.20506	-1.51997	1.03188
P13612	ITGA4	6	4.8	-0.642686	0.126079	-0.0668677	1.16128	-0.287399	-0.180084	0.737502	-0.63747	-0.0974269	0.631929	-0.635542	0.386295	0.699207	0.171819	0.0313466	1.12348	0.497161	0.0500851	0.294228	0.0817722
P13639	EEF2	39	44.2	-0.00564198	-0.244744	0.0483867	1.01634	-0.423877	1.13377	0.411165	0.10604	0.457486	-0.251294	-0.643636	-0.392818	0.10961	-0.478637	-0.746962	0.319584	-0.204504	-0.481938	-0.912221	-0.464222
P13667	PDIA4	37	53.3	-0.0772603	-0.0707434	0.100508	-0.218094	-0.481251	0.728017	0.259363	-0.0899667	-1.00494	-0.403672	0.0651606	-0.296813	-0.0548413	-0.324773	-0.558413	0.359901	-0.372341	-0.60958	-1.0952	-0.701067
P13671	C6	22	22.5	-1.60102	0.823335	-0.739374	-0.156939	-0.655751	-0.547223	-0.749532	-2.14836	-1.42828	-0.0171548	0.991716	-0.410753	-0.260267	1.69659	1.30488	0.0807044	0.737637	0.0402589	-0.670653	0.815059
P13674	P4HA1	14	27.2	-0.00173498	-0.00450493	0.084079	-0.468944	-0.434032	-1.14695	-0.143109	-0.266735	-0.0286987	0.110347	-0.169605	0.521508	-0.130323	0.428763	0.307955	-0.339695	0.217165	0.0112195	-0.165488	0.303888
P13693	TPT1	7	37.2	0.551338	-0.0942476	-0.751819	-1.25921	-0.255129	-1.40552	-0.972885	0.631986	-0.120451	0.142919	0.19946	-0.197001	-1.13963	-0.271478	-0.319267	-1.27107	0.0419811	0.0879093	-0.591169	-0.0701715
P13716	ALAD	10	30.6	-0.816089	0.234843	-0.518581	-0.0496911	-0.158992	0.252322	0.209964	-0.265845	0.668712	0.135065	0.699848	1.18278	-0.232198	0.364176	-0.0239082	-0.326929	0.456428	0.965012	2.1869	0.645197
P13727	PRG2	5	20.7			1.55344	-0.0102369	-0.121752	0.232754	3.39655	-1.19937					1.51215	0.00828046	-0.125786	-0.882337	-0.783072	-1.2059
P13746	HLA-A	2	42.2	-1.88378	-1.92704	1.66827	-1.73574	0.625635	-1.45145	2.28233	0.919496	-0.900738	1.50728	-1.74215	-1.27622	1.95114	-1.87753	0.748391	-2.43595	1.48571	0.866609	-0.958195	0.151042
P13747	HLA-E	5	27.9	0.24746	-0.157509	-0.733552	-1.61699	0.397835	-2.35985	-1.26835	-0.803357	-1.01941	0.233147	0.322755	0.129752	-0.804166	0.480503	0.586455	-0.530863	0.155849	-0.184192	-0.0351831	-0.32532
P13760	HLA-DRB1	4	44	-1.07151	-2.43324	-2.36103	-0.277982	-0.0514343	1.00058	3.00142	-0.317219	-1.91319	-2.5974	0.545069	-1.91163	-1.35673	-1.43404	0.181081	1.18711	0.911539	-0.773932	-1.76702	-2.19929
P13796	LCP1	25	56.6	-0.876314	0.335738	-0.61358	0.634028	-0.856796	-0.543442	1.15184	-1.84036	1.131	0.808238	0.0350442	0.479135	-0.135436	0.221911	-0.296572	1.10591	0.76863	-0.0484407	-0.134915	0.0880768
P13797	PLS3	20	46.5	-0.63044	0.0652886	-1.15746	-0.707352	-1.06208	-0.809255	-0.152241	-1.20383	0.680217	0.0148385	0.220149	0.454184	-0.673159	-0.329953	-0.239912	-0.156657	0.263845	0.32497	-0.178105	0.224157
P13798	APEH	19	28.3	0.30215	-0.0374721	0.559655	0.0407035	-0.473869	0.221483	0.0383275	-0.0760468	-0.212478	-0.498464	-0.293307	0.471377	0.370069	0.0332942	-0.679344	0.132995	0.18667	0.358328	1.27035	-0.0238623
P13804	ETFA	13	45.6	0.31459	-0.38509	0.532959	-0.315048	0.693621	-0.0596063	-0.384667	0.815596	-0.895471	0.41729	-0.720719	-0.713907	0.754364	-0.65895	-0.726712	0.169075	-0.358586	-0.0852908	0.289417	-0.364531
P13807	GYS1	8	10.6	1.00318	0.171985	-0.343623	0.119102	0.148325	-0.718143	0.225033	-0.378564	-1.20751	-0.726213	0.142451	-0.45287	-0.486796	-0.0231981	0.0730323	-0.247192	-0.0854649	0.0620922	0.90591	-0.00778114
P13861	PRKAR2A	12	41.3	-0.00814624	-0.102489	0.542735	-0.517064	-0.124544	0.118862	-0.285779	-0.225148	-0.839959	-0.264386	0.154687	-0.0175554	0.231676	-0.500681	-0.341098	0.172897	-0.295396	-0.0449723	-0.0251204	-0.145788
P13866	SLC5A1	6	12.3			1.91581	1.07134	-0.346224	-1.40379	0.402013	0.915552					1.88366	-0.680565	-1.05299	-2.2342	-1.44916	-0.389757
P13984	GTF2F2	8	24.9	0.614219	-0.605225	0.388842	0.204497	0.329906	0.0524896	-0.263858	0.496206	0.0627977	-0.0514337	-0.973732	-0.822091	-0.646174	-0.301253	-0.702944	-0.777462	-0.692708	-0.77021	-1.9582	-1.26767
P13987	CD59	4	25	-0.164043	0.967198	-1.48	-2.22227	0.37237	-1.20002	-0.366903	-0.564408	-0.651482	0.535798	1.28207	-1.05304	-2.02443	0.712103	1.07687	-2.14398	0.356213	0.45493	-1.55085	0.0122195
P13995	MTHFD2	5	14.3	0.403269	-0.899172	0.511651	-0.844689	-1.71314	-0.579959	-0.798125	-1.38482	-1.96584	-0.108762	-0.798611	-0.694849	0.291418	-0.848229	-0.984728	0.0784024	-0.853181	-0.999948	-1.15537	-0.639421
P14091	CTSE	4	11.1	0.43891	-1.63803	-1.98058		-2.09466		-1.97722	1.71681	-0.972301	0.665603	-1.01496	-0.877898			-2.80898		-3.9551	-0.294935	-0.167499	-1.3236
P14151	SELL	4	11.8	-1.58792	1.06949	-0.783016	-1.05199	-1.14938	-0.737322	0.514286	-2.34252	0.970866	0.26779	0.292474	1.02856	-0.455222	1.18236	0.677121	0.692611	0.959833	0.034992	1.27208	0.944655
P14174	MIF	3	23.5	-0.461151	-0.267	-0.319337	0.302273	-0.651862	0.472773	-0.351906	0.428997	0.808954	0.72663	0.835848	0.131817	-0.0453774	-0.862008	-1.31744	-0.0371451	-0.11007	0.915498	0.99155	0.595143
P14207	FOLR2	8	32.5	-1.28443	1.3307	-1.57704	-0.886618	0.1503	-0.892213	-0.282864	-2.07691	-1.049	1.17466	0.476834	-0.198165	0.470457	0.77927	0.622504	0.462556	0.611955	0.544871	-1.03694	-0.0706586
P14209	CD99	3	28.6	-1.34435	-1.38453	-1.2516	-0.888397	-0.783111	-0.312059	-0.815519	-1.02683	0.212277	-0.797602	0.110801	-0.717336	-0.71918	0.107692	-0.0790013	0.137027	0.282523	-1.24242	0.674018	-1.42888
P14210	HGF	5	8	-1.57626	0.550817	-1.55783	-0.565517	-0.218868	-0.708304	0.221915	-1.70756	-0.358265	0.258593	1.38858	0.588659	-0.812809	0.91371	1.71334	0.280948	1.42304	0.538221	-0.495219	1.53969
P14314	PRKCSH	18	37.9	0.350925	-0.688576	0.0401749	-1.14546	0.0633848	-0.816018	-0.623861	-0.0552843	0.188786	-0.0539733	0.0220253	0.0640505	-0.348296	0.0345429	-0.153009	0.137055	-0.164886	0.42108	-0.0739332	-0.0858673
P14317	HCLS1	11	25.9	-0.634873	-0.564533	-1.03964	-0.295689	-0.294099	-1.13818	-0.831813	-1.99831	-0.280319	0.090618	-0.899257	-0.372469	-1.40306	-0.305194	0.0112639	-0.0757273	-0.296539	-1.10431	-1.17656	-0.391798
P14324	FDPS	9	22.4	0.821041	-0.308108	0.37243	0.325453	-0.994263	-0.0742853	0.641936	0.971729	-0.451111	0.216387	-0.880168	-0.217822	0.351831	-0.731025	-1.30409	-0.00793714	-0.15639	0.109216	-0.589158	-0.480246
P14373	TRIM27	6	12.7			0.449921	0.0453997	-0.190983	-0.161139	0.195251	0.78837					0.534703	-0.436456	0.147018	0.15568	-0.267539	-0.283796
P14384	CPM	5	10.4	-0.507225	0.499276	-1.07812	0.327069	-0.482249	-0.171546	-0.0741803	-0.950181	0.665719	-0.0281126	-0.164539	1.00862	0.41764	0.125701	0.126498	0.0330359	0.0133479	-0.193748	1.23732	0.0312853
P14406	COX7A2	2	27.7	-0.0758266	-0.0907842					0.38985	0.789889	-0.490679	-0.104852	-0.860077	-0.0148118					-0.145482	-0.514893	-0.748649	-0.128911
P14410	SI	21	13.5	1.48748	-1.40066	2.36602	2.01265	1.24978	-0.533284	-1.19185	-2.10549	-1.15741	-1.08198	-1.37819	-0.62261	2.46586	-0.837139	-1.42791	-2.26218	-1.6296	-1.7885	-0.89359	-0.732092
P14543	NID1	29	26.9	-0.167608	0.65117	-0.433981	0.29512	0.214583	-0.454277	-0.22497	-1.11451	-0.744728	0.443445	0.760288	0.192822	-0.0541953	0.914784	0.7422	-0.0832398	1.10636	0.874779	0.863764	1.13255
P14550	AKR1A1	20	69.8	-0.548424	0.177552	0.0805504	-0.0300539	0.367388	0.915328	0.595592	0.33804	0.00658538	0.271499	-0.126897	-0.181698	0.478903	-0.868242	-0.412583	0.508874	0.0290555	0.139074	-0.791553	0.0132532
P14555	PLA2G2A	2	12.5	-3.36068	-0.134388					-1.89677	-2.77869	-3.72595	-1.83801	-1.3715	-2.05114					-0.0178916	0.485852	-3.15235	-0.676054
P14618	PKM	30	58.6	-0.195898	-0.0476129	0.215114	-0.331376	-0.318347	-0.555056	0.215611	0.723503	-0.119476	0.118043	-0.358042	-0.66858	-0.00929596	-0.295261	-0.300345	-0.190671	-0.0902007	0.137477	-0.923106	-0.130937
P14621	ACYP2	4	36.4	-0.558325	0.173134	-0.271213	0.488616	0.0190991	0.539227	0.604166	-0.042288	-0.246276	0.231596	0.298195	0.269458	0.0823762	-0.0942741	-0.223626	0.652283	0.349171	0.256812	0.735482	0.108855
P14625	HSP90B1	47	52.4	0.00129235	-0.143907	-0.176206	-0.486993	-0.590111	0.788572	0.0685428	-0.316974	-0.337505	-0.248807	-0.0195137	-0.232659	0.124464	-0.342177	-0.572237	0.742797	-0.101521	-0.522382	-0.594736	-0.660975
P14649	MYL6B	3	25	-0.2286	0.176483	-0.211611	-0.182	0.240142	-0.266187	-0.438075	-0.0685386	-0.226409	0.0575602	0.798516	0.422725	-0.248358	0.263482	0.131907	0.0507276	0.0718063	0.0186379	0.388231	0.461769
P14735	IDE	24	23.7	0.0664154	0.168961	0.462806	0.691764	-0.270171	0.439929	0.162729	0.115467	-0.457807	-0.179933	-0.0926231	0.111839	0.296171	0.700244	-0.26264	0.0926518	0.0340858	0.199028	0.167995	0.436189
P14778	IL1R1	3	4	-0.0800539	0.31481					0.854581	-0.951407	-0.283394	0.320878	-0.693973	0.55977					1.16288	0.273412	-0.171294	0.0844945
P14780	MMP9	19	26.9	-1.63823	-0.945345	-0.478553	-1.02738	-1.92932	-2.27509	0.588028	0.810366	3.10744	-0.797763	-0.449477	1.64594	-0.641391	1.55697	1.1233	-0.142401	-0.311014	1.70444	1.77019	0.29496
P14854	COX6B1	6	61.6	0.433415	-0.636332	0.436126	-0.601661	0.101	-0.571256	-0.611063	0.650213	0.0195327	0.0453266	-0.605921	-0.0203965	-0.065451	-0.484502	-0.548416	-0.0552324	-0.456349	-0.608161	-0.493223	-0.475279
P14866	HNRNPL	17	40.4	0.478531	-0.283706	-0.168834	-0.228075	0.0858597	-0.0255785	-0.139933	0.186994	-0.643239	-0.217658	-0.0560246	0.153067	-0.447762	-0.238115	-0.352903	-0.145739	-0.338469	-0.453315	1.05991	-0.245478
P14868	DARS	28	60.1	0.464293	-0.0601555	-0.113001	0.411357	-0.240322	0.776955	-0.196165	-0.319187	-0.887836	-0.305207	-0.588687	-0.384786	0.0457916	-0.274741	-0.544385	0.100748	-0.276891	-0.39734	-0.538074	-0.355793
P14902	IDO1	7	17.1	1.59085	-0.579829					-0.272105	-0.999379	0.502926	-0.0231372	0.417489	-0.416182					-0.0461074	-0.365707	-0.454213	-1.26746
P14923	JUP	23	43.9	0.746175	-1.04244	0.460694	-0.708921	0.610848	-0.654404	-0.504231	2.33918	-0.216184	-0.637259	-0.978819	-1.01725	-0.113351	-1.47003	-1.93709	-1.22065	-1.29267	-0.38334	-0.49053	-0.962015
P14927	UQCRB	9	63.1	0.545939	-0.489537	0.891022	-0.663926	0.0153839	-0.765106	-0.170303	1.0946	-1.26059	0.0767472	-0.264852	-0.446299	0.435104	-0.557057	-0.592434	0.100984	-0.49935	-0.177745	-0.106365	-0.577241
P15085	CPA1	20	51.6	-4.08737	-0.959111	-1.34732	-0.262392	-2.55566	2.3327	-0.338789	-3.31509	-3.19899	-3.2294	-4.1603	-2.17244	-1.13471	-0.932305	-1.40859	-1.30675	-2.12671	-2.85601	-2.49941	-2.899
P15086	CPB1	20	51.3	-3.8459	-0.468004	-1.55217	-0.79554	-2.23097	2.44529	-0.528157	-3.24227	-3.24279	-2.93442	-2.79316	-2.15721	-1.39121	-1.40022	-1.5109	-1.52922	-2.28763	-2.99271	-2.79866	-2.79757
P15088	CPA3	11	21.1	-3.65692	-0.415475	-0.0884484	1.08204	-1.48262	0.0830863	-0.551339	-2.79668	-1.53541	0.28549	-2.43218	-0.484461	1.33966	-0.113764	-0.12789	0.903872	-0.109659	0.221293	0.138867	-0.425789
P15090	FABP4	7	48.5	-3.39604	0.445794	-1.49749	-0.0293136	-1.53351	-0.180201	-0.0569339	-1.72757	-1.41213	-0.278202	0.439062	1.10114	-0.94395	-0.206493	-0.653162	-0.0637422	0.409006	0.0128976	4.90231	0.414341
P15104	GLUL	7	18.2	-0.0866406	0.067872	-0.110433	-0.122946	-0.553789	-0.421873	0.33561	-1.40079	0.278214	0.287726	-0.385887	-0.142653	0.00891924	-1.03305	-0.789488	0.127271	-0.246457	-0.664735	0.826309	-0.0958234
P15121	AKR1B1	12	40.5	-0.742332	0.607961	-0.550851	0.74212	-0.664563	0.593098	0.350874	-2.09023	-0.0331485	-0.0769843	-0.288017	-0.294031	-0.111409	-0.622521	-0.436433	0.259808	0.117688	-0.167659	-0.760103	-0.328587
P15144	ANPEP	27	26.6	0.33949	-0.777483	2.74648	0.402217	-0.548068	0.355754	-1.13979	-1.52632	0.142021	-0.533514	-0.787965	-0.268338	1.69369	0.107817	-0.413205	-1.34153	-1.34266	-0.594586	-0.448909	-0.147085
P15151	PVR	5	7.2	0.291731	0.073013					0.287863	0.4374	0.5184	-0.0595552	-0.489408	0.0696899					0.429005	0.386555	0.224643	-0.185262
P15153	RAC2	3	43.8	-0.877211	0.0323306	-0.842196	-1.30838	-0.982983	-1.12627	0.12346	-1.53725	-1.36208	0.239514	0.12164	-1.12913	-0.501232	0.0596692	-0.126209	1.23156	0.505171	-0.396758	-1.53451	-0.0656376
P15169	CPN1	7	16.4	-1.8775	1.27414	-0.620249	-0.0785538	-0.332916	-0.818026	-0.40756	-1.99936	-0.790282	-0.543146	1.06505	1.39909	0.277552	1.77147	1.65345	-0.10519	1.32585	1.01771	1.52469	1.31532
P15170	GSPT1	6	27.7	0.475746	-0.254859	0.652277	0.936055	-0.306669	1.07402	0.496142	-0.0222355	-0.86331	-0.142552	-0.551883	-0.569131	0.301671	0.178186	-0.447068	0.232869	-0.143766	-0.261548	-0.459962	-0.567847
P15289	ARSA	4	11	-0.243154	0.392228	-0.468601	0.886482	-1.67917	1.52956	0.545157	-1.2326	-0.891438	0.618958	0.312208	0.269168	0.719026	0.128314	-0.83821	0.765867	-0.178808	-0.38159	-0.780532	0.0088125
P15291	B4GALT1	2	4.3	0.720484	-0.473555					0.557362	-0.00424021	-0.968575	0.164957	-0.493548	-0.41143					-0.0749811	-0.309185	-0.0859717	-0.349954
P15309	ACPP	5	12.4	1.72989	-0.168172	-1.63312	0.191657	0.215963	-2.04343	0.510679	-0.278759	0.672168	0.330941	-0.115668	0.30351	-0.330138	-0.468124	-0.930647	-0.164232	-0.696848	-0.519496	0.219027	-1.13862
P15311	EZR	24	49.7	0.489503	-0.920642	0.207624	-0.460425	-0.0568134	-0.51576	-0.199658	1.60094	0.417094	-0.92006	-0.820557	-0.92855	-0.405968	-0.811645	-1.23548	-0.309877	-0.725428	-0.215223	-1.03361	-1.14507
P15374	UCHL3	6	32.6	0.255103	-0.160655	0.222529	-0.185567	-0.0190324	-0.17261	-0.729907	-0.798168	-0.720549	0.136002	0.253142	0.24352	-0.706139	-0.24995	-0.40847	-0.824962	-0.103783	-0.207816	-0.227995	-0.0381959
P15428	HPGD	7	31.6	0.743545	-0.90393	-0.0447639	-0.583104	1.3126	-0.802943	0.398701	-2.8665	-0.0173111	-0.125481	-0.589257	-1.0645	1.10722	-0.561036	-0.648343	1.79211	-0.0525741	-1.4697	-0.243716	0.0392129
P15498	VAV1	9	10.1	-0.834226	0.424344	-0.470361	0.638157	-0.627077	-0.207455	0.805032	-1.89985	0.196363	0.125505	-0.0570146	0.244316	0.134875	-0.0590114	-0.0819999	1.44062	0.487853	-0.428545	-0.423771	-0.194784
P15502	ELN	4	8.4	-1.09925	1.41649	-1.35887	0.249021	0.635565	-1.04376	-0.192187	-1.74135	-1.41189	0.0366365	1.46006	0.735793	-0.896305	1.16132	2.0327	0.928328	1.35184	1.75547	-0.45672	1.31028
P15529	CD46	7	16.6	0.516775	-0.342083	0.0506409	0.615178	0.402284	0.18494	-0.13328	1.5003	-1.45116	0.702784	-0.714519	-0.774798	-0.184705	-0.739975	-0.775746	-0.416754	-0.297177	-0.201966	-0.728431	-0.687957
P15531	NME1	5	70.4	0.878364	-0.290901	0.305102	0.279117	-0.198582	0.715496	0.434371	0.375598	1.28998	0.285626	-0.357221	0.131201	-0.127475	-0.528118	-0.628071	-0.325884	-0.0725339	0.221533	0.12286	-0.174461
P15559	NQO1	9	30.7	-2.75045	-1.59783	-1.31678	-1.39592	2.40657	-1.40463	-1.35708	2.58694	-0.777258	1.34448	-2.09725	-0.466555	-2.23983	-2.0472	-0.376028	-0.668357	-1.96371	1.45788	0.522594	0.547874
P15586	GNS	7	13	0.0513565	0.273188	-0.139255	0.560194	-0.713872	-0.283692	0.534644	-0.453355	-0.287382	1.16582	-0.41052	0.77017	0.0125858	-0.260974	-0.35962	-0.0865516	0.153743	-0.0642066	0.367672	0.0474402
P15735	PHKG2	4	10.6	-0.329511	0.0735117					0.613319	0.535298	0.651284	0.353736	0.239231	0.854309					0.384364	0.268564	1.41328	0.526888
P15848	ARSB	6	14.6	-1.05916	0.6691	-0.866621	0.310171	-0.162949	-0.3893	0.682517	-1.59083	0.201444	0.528395	0.323788	1.10587	-0.317257	0.640088	0.120897	-0.211688	0.195659	0.268906	1.40619	0.647112
P15880	RPS2	13	40.6	0.222728	-0.0522464	-0.114767	0.0522859	-0.582628	1.31704	0.0775282	0.00536109	-1.01005	-0.462528	-0.698456	-1.30613	-0.0489678	-0.574503	-0.672221	0.172616	-0.355066	-0.568642	-1.56968	-0.467095
P15907	ST6GAL1	6	15.5	0.724688	-0.971131	0.629283	-0.633953	-0.834527	-0.317326	1.41636	-0.758803	-0.998237	0.258797	0.0618137	-0.51249	0.348793	-0.505059	-1.33587	1.55795	-0.230455	-1.45981	0.131172	-0.618146
P15924	DSP	112	36	0.557881	-1.19243	1.1553	-1.16921	0.655217	-0.233659	-1.01616	1.16609	0.459835	-0.444696	-1.33286	-1.24388	-0.0310002	-1.17998	-1.77673	-1.75247	-1.8909	-0.574101	-0.377824	-1.35524
P15927	RPA2	5	24.1	-0.0242557	0.0424992	0.513652	1.00511	-0.0150988	0.171327	0.796504	0.164447	-1.72477	0.0202749	0.354986	-1.0254	0.233789	-0.58644	-0.564685	0.767279	0.132736	-0.0862193	-0.954293	-0.512794
P15941	MUC1	6	4.8	-0.800046	-1.80574	-1.05405	0.52879	-2.74181	-1.55625	0.35954	0.53237	-0.192211	-0.254535	-1.80129	-1.78062	-1.48884	-1.78447	-3.13338	-2.86379	-2.26863	-1.22567	-1.67971	-2.17746
P15954	COX7C	2	28.6	0.224806	-0.578067	0.707385	-0.137721	-0.174937	-0.300522	0.346677	0.658702	-0.155294	-0.0806121	-0.807887	-0.567845	0.716209	-0.802809	-0.72395	0.35171	-0.621663	-0.862193	-0.931985	-1.0707
P16035	TIMP2	3	10.9	-0.565323	0.258075	-1.64462	-0.270726	-0.930099	-1.4704	-0.156958	-1.54731	0.736503	0.591245	0.66582	0.167567	-1.22809	-0.262824	0.294123	-0.408248	0.469789	0.12762	-0.0727982	0.357551
P16050	ALOX15	6	9.2			2.07622	-0.570386	1.20919	-3.97937	2.81998	-0.689976					2.41112	-1.70231	-1.21025		0.416391	0.0121844
P16070	CD44	10	13.2	-0.928569	0.0162429	-0.0619289	-0.368752	-0.0293944	-0.525024	-0.110758	-0.849137	-0.115253	0.44966	0.0769788	-0.196093	0.0729464	0.0345666	-0.0451779	0.715525	0.131159	-0.0226726	-0.565441	-0.145809
P16083	NQO2	5	28.6	-1.04201	-0.90565	-0.235779	0.460524	-0.991431	0.834304	-0.445633	-2.18438	0.143835	0.0525615	-0.227243	-0.525918	-0.425625	0.326943	-1.31499	-0.715076	-0.844313	-1.71408	-0.293849	-0.251831
P16104	H2AFX	4	32.9	0.667816	0.0245715	-0.409646	-0.580762	0.123045	-0.708058	-0.968753	-1.21275	-0.966054	0.238429	0.529657	-1.0315	0.0296552	0.0464189	-0.0592238	0.975677	-0.157064	-0.580286	-1.22676	-0.983391
P16109	SELP	4	4.8	-1.81447	0.532423	-0.443093	0.660221	0.0687623	-0.942721	0.27977	-2.70991	-1.45807	0.470645	0.526684	0.561257	0.345143	1.76052	1.51346	0.262374	1.27458	1.0745	0.837376	0.463908
P16112	ACAN	4	1.9	0.0270796	0.0562779					-1.84813	-1.4489	-0.84475	-0.538751	-0.581391	-0.0958648					-0.411905	-0.924255	-0.716153	0.152939
P16144	ITGB4	39	23.7	-0.214981	-0.896013	-0.110655	-1.4465	0.48173	-1.11448	-0.500218	0.399729	-0.41625	-0.0783852	-0.492062	-0.770828	-0.386711	0.0184471	-0.654403	-0.787679	-0.945726	-0.28096	-1.08396	-0.855088
P16152	CBR1	13	62.5	-0.386574	0.402437	0.359503	0.803529	0.0730201	0.150469	-0.0800818	-1.44769	-0.177503	0.0431292	0.166347	-0.904983	1.17494	-0.547978	-0.4895	-0.0541542	-0.0629988	0.360956	-0.846447	0.58486
P16157	ANK1	43	30.4	-2.24264	-0.0979097	-0.402969	-1.79751	-2.09778	-2.58438	-1.68426	-1.93275	-0.831482	-1.21909	0.949823	1.02236	-0.110123	1.96332	0.662228	-1.28463	1.3345	1.11447	3.02868	0.55532
P16219	ACADS	11	34	-0.606036	-0.381643	0.83075	0.0916927	0.897555	0.571056	-0.17204	0.459098	-0.229811	0.2526	-0.670608	-0.739017	1.11549	-0.217311	-0.400667	-0.00718058	-0.128262	0.189264	0.954235	0.0116041
P16233	PNLIP	16	42.8	-4.23482	-0.312472	-1.50409	-0.901512	-2.48191	2.5275	-1.36792	-4.67854	-3.3604	-3.18371	-3.81236	-2.29587	-1.16182	-0.936137	-1.53129	-1.59124	-5.38098	-3.46692	-3.01137	-2.90506
P16234	PDGFRA	10	8.9	0.0354599	0.706581	-0.536354	-0.932609	0.163867	-1.73368	0.24668	-0.407647	-1.05834	0.0138479	0.794398	0.217959	0.0699091	0.426434	0.6259	0.593343	0.763191	0.885375	0.0251059	0.542836
P16278	GLB1	10	17.6	0.170678	0.379806	-0.0564779	0.757798	-0.520311	0.363918	0.481743	-0.820083	0.37563	0.288196	0.515569	0.389215	0.156942	0.166284	-0.0537065	0.06397	0.141494	-0.610134	-0.445191	0.552738
P16284	PECAM1	15	24.8	-0.649711	0.492151	-0.489381	0.586951	-0.398187	-0.00725519	0.563229	-1.17753	-0.114122	0.273352	0.381053	0.906598	0.580171	0.717694	0.415612	0.872131	0.708375	0.290077	0.948313	0.0946328
P16333	NCK1	8	27.1	0.147765	0.0281722	-0.250355	-0.519007	0.187066	-0.524545	-0.187623	-0.809981	-0.381615	0.212849	-0.0303901	0.142419	-0.456273	-0.124983	-0.0834068	0.532283	0.106446	-0.246004	-0.438349	-0.342815
P16383	GCFC2	3	3.6	0.14854	-0.0292102					0.194183	-0.260349	0.412456	0.0584977	-0.433403	-0.199918					-0.0259546	-0.374263	0.607623	-0.2718
P16401	HIST1H1B	10	44.7	1.25173	-1.55254	0.116401	-1.32367	0.834676	-2.87486	-0.188343	1.25711	0.760305	-1.27253	-2.45143	-0.714932	-1.18632	-1.38857	-2.43102	0.336702	-1.19848	-1.71421	-1.10913	-2.59697
P16402	HIST1H1D	7	48.9	0.663247	-3.22448	-1.11479	-1.95156	0.358765	-3.0896	-1.2801	-0.318106	-0.534508	-2.80017	-4.45319	-2.47058	-2.31362	-2.81491	-3.16511	0.262679	-2.18627	-3.11758	-2.4814	-4.3766
P16403	HIST1H1C	3	41.8	1.27866	-2.9878	-1.27117	-2.09277	0.592173	-1.98037	-0.958929	1.22712	0.578672	-2.90391	-4.06174	-1.98464	-2.22504	-1.70039	-2.15771	-0.0710006	-2.48557	-2.3484	-2.82612	-4.3339
P16422	EPCAM	8	26.4	0.635662	-1.88436	1.29586	0.680198	0.637267	0.108684	-0.141061	1.09972	-0.521878	-1.03176	-3.4512	-3.22203	0.592074	-1.39999	-1.56757	-0.779908	-1.80637	-1.28424	-3.05738	-2.61846
P16435	POR	26	35.5	0.401997	-0.0554372	0.2114	0.854852	0.19849	-0.172331	0.0711763	0.791209	-0.53913	0.289332	-0.542596	-0.0761985	-0.162458	-0.238618	-0.425803	-0.488649	-0.581905	-0.248375	0.0189902	-0.357444
P16444	DPEP1	7	15.8	-1.45734	-0.730234	-0.00305407	-0.607621	-2.39039	1.05	0.314955	-3.38708	-0.179258	-1.37337	1.04643	-0.363864	-0.154226	-0.213756	-1.02815	-0.174661	-0.320003	-2.85607	-0.762838	-1.14112
P16452	EPB42	20	31.3	-2.2233	-0.13654	-0.460694	-1.10949	-2.60138	-2.55455	-1.34965	-1.62828	-0.884002	-1.19761	0.819937	1.34005	-0.30486	1.54367	0.235419	-1.38568	1.34673	1.09669	2.93942	0.392532
P16455	MGMT	5	30.9	0.341079	-0.454717	0.478734	-1.77908	-0.304391	-2.41874	-0.581539	-0.98601	-0.722169	-0.083088	-0.0540932	-1.62069	-0.509505	-0.623834	-0.566714	0.439376	-0.377673	-0.526914	-1.22188	-0.790064
P16591	FER	2	1.9	-0.242328	0.39387	-0.220282	0.376374	-0.116452	-0.0152783			-0.346465	-0.19899	0.744681	0.824529	0.0482396	0.160626	0.267064	0.357521			0.51228	0.366151
P16615	ATP2A2	28	33.5	-0.293358	-0.209948	0.374536	-0.0812384	-0.0238227	0.0860095	0.122792	0.242689	-0.12342	0.0529954	-0.372165	-0.183933	0.289788	-0.216594	-0.113636	0.259504	-0.229072	-0.335992	0.0243165	-0.139292
P16671	CD36	7	13.8	-1.69784	0.00177512	-1.31261	-0.394318	-0.678152	0.0354891	-1.28723	-1.72977	-0.617765	-0.830385	-0.653174	1.32894	0.760293	0.100972	-0.113174	-0.527872	-1.13917	-0.355539	3.95393	-0.622814
P16870	CPE	6	12.6	-2.06624	0.984199	-0.965252	-1.13702	-1.97382	2.18743	-0.817576	-2.42791	-1.06561	-1.17014	-1.06847	-0.258922	0.765451	-0.403722	-0.925859	-0.970521	-1.06379	0.0373736	-0.995725	-0.930068
P16885	PLCG2	20	15.5	-0.525223	-0.00185834	-0.161806	0.210351	-0.172119	0.477696	0.836159	-1.19944	0.138051	-0.161799	0.313386	-0.241832	0.432411	-0.0812295	-0.147814	1.7131	0.41075	-0.280918	-0.0377094	-0.155779
P16930	FAH	6	15.3	-0.629906	0.166524	-0.20315	0.794891	-0.53268	0.255714	0.198304	-0.787109	1.83285	0.362753	0.0690561	0.856475	0.224566	0.0471206	-0.39078	-0.235927	0.245399	0.233715	2.25803	0.158879
P16949	STMN1	6	38.9	0.776863	-0.66404	-0.339797	-1.65449	0.184094	-2.92993	-1.1348	0.00231289	-0.409419	-0.97388	-1.34842	-0.353623	-2.5236	-0.833712	-0.710203	-0.66646	-1.35668	-1.11725	-1.17137	-1.2528
P16989	YBX3	5	36.8	-0.375041	-0.992286					-1.57665	-1.33149	-2.99026	-1.09693	0.0977414	-0.766295					-0.734877	-0.573659	-1.1887	-0.864243
P17029	ZKSCAN1	3	6.4	0.21291	-1.05922					0.0512005	1.64536	-0.275431	-0.255493	-0.488561	-1.31986					-0.765952	-0.546247	-1.53411	-1.39278
P17050	NAGA	7	19	-0.288128	0.267348	-0.80792	0.194001	0.121326	-0.48519	0.0235706	-2.39378	-1.8978	1.26161	0.538217	-0.647513	-0.151768	0.0969238	0.320469	0.156916	-0.373216	-0.199912	-0.617205	0.223507
P17096	HMGA1	8	61.7	1.99431	-2.4389	-1.35817	-2.8052	-0.00367043	-6.24581	-2.28104	0.842131	0.501349	-2.15674	-3.39462	-1.95772	-3.12678	-3.49114	-3.33297	-1.27906	-2.93552	-2.72133	-2.49041	-4.41966
P17152	TMEM11	3	15.1			0.157211	0.409591	-0.0102299	0.39426	0.662633	-0.379147					0.47289	-0.474338	-0.337538	0.479271	0.283541	0.154619
P17174	GOT1	17	43.3	-0.885675	-0.128864	0.653409	1.17625	0.204891	0.720015	0.309014	0.0205179	0.34578	-0.228599	0.333448	-0.0870935	0.882188	-0.209816	-0.439818	-0.169069	0.0227765	0.293896	0.0350343	-0.114902
P17213	BPI	7	16.2	-1.59422	-0.595188	-0.174844	-1.22264	-2.51566	-2.12666	1.86546	1.21408	1.21348	-1.35734	-0.620918	2.1954	-0.648862	1.18541	1.33643	0.216468	0.771149	1.56789	-0.157927	0.0188117
P17252	PRKCA	10	26.3	-0.48626	0.0548886	0.130735	0.314013	0.771024	0.234625	0.391067	0.599172	-1.10676	0.235903	-0.369034	-0.177026	0.171216	-0.419253	-0.0538015	0.215302	-0.00620781	0.141132	-0.979181	-0.0948965
P17301	ITGA2	20	17.5	-0.126026	-0.477395	-0.538109	-0.518469	-0.965604	-1.48332	-0.115568	0.717271	-0.377016	-0.357631	-1.07591	-0.506046	-0.271497	-1.34652	-1.29833	-1.33369	-1.44798	-0.485578	-0.927901	-0.560522
P17302	GJA1	5	14.4	-0.561488	-0.277851	-0.38565	0.29335	0.102432	0.0470387	0.235573	-1.2421	2.86446	0.448273	0.204244	0.177846	-0.270893	0.189457	0.542328	-0.176984	-0.115869	-0.189058	-0.26004	-0.34063
P17480	UBTF	20	26.4	0.685795	-0.441998	0.117821	-0.529377	0.0956751	0.0257682	-0.0939464	0.287185	0.070242	-0.564416	-0.622038	-0.253512	-0.324663	-0.221244	-0.458127	0.057294	-0.499657	-0.969627	-0.868275	-1.04945
P17516	AKR1C4	3	25.1	-0.798543	-0.0915336	-1.02613	-0.130895	0.626065	0.190463			-0.175669	1.25539	1.32695	0.124562	-0.570223	0.622474	0.794082	-0.389085			-0.383933	1.8925
P17568	NDUFB7	7	44.5	0.172195	-0.264239	0.289791	0.0136365	-0.233788	0.0156152	-0.478789	1.01522	0.64652	0.0260297	0.165309	0.101526	0.608447	-0.350138	-0.479146	0.270761	-0.299144	-0.294875	-0.0102587	-0.0038367
P17612	PRKACA	11	26.8	-0.11135	0.285767	-0.174123	-0.798764	-0.00394458	0.0405888	-0.129601	-1.00059	-1.60282	-0.301725	0.0532255	-0.140517	0.308671	-0.219544	-0.127123	0.551219	0.29459	-0.0116895	0.235214	-0.449982
P17655	CAPN2	15	26.6	-1.68093	-0.290774	-0.93111	0.0987952	0.27746	-0.460967	0.445014	0.443706	-0.0450633	-0.269733	-0.362739	-0.360036	-0.311627	-0.673967	-0.513263	-0.166477	-0.00712876	0.239618	-0.0715656	-0.0283904
P17661	DES	29	67.7	-2.49013	1.17906	-0.931095	0.30524	2.77757	-1.75296	-0.52798	-2.51567	-1.99659	1.01939	0.905391	0.56741	-0.109142	-1.38179	1.29021	-1.20155	-1.08589	-0.72482	0.126375	-1.58997
P17677	GAP43	7	43.3	-3.3008	-0.332796	-1.97857	-2.08676	-1.03544	-1.23266	-1.78847	-3.2251	-1.65683	-0.119249	-0.712412	1.52969	0.209982	-0.222551	1.01934	1.31123	-0.0742544	2.55936	-1.41544	0.524458
P17706	PTPN2	3	6.5	1.32882	-0.318242					-0.634029	-0.579437	-0.572238	-0.212908	-0.154665	0.0461967					-0.381752	-0.479791	-0.468589	-0.749938
P17812	CTPS1	17	28.6	-0.147949	0.0852697	0.519298	-0.0472532	0.277063	-0.431424	-0.0253102	0.29783	-0.611176	-0.028579	-0.249361	-0.358481	-0.0284396	-0.170698	0.0220506	-0.236443	0.199239	-0.110106	-0.452916	-0.344776
P17813	ENG	12	21.6	-0.175801	0.297955	-0.725746	0.366231	-0.860668	-0.0637633	0.45336	-1.21909	-0.693378	0.690662	-0.0224811	-0.208075	-0.168391	0.175131	-0.0352086	0.192143	0.353574	0.505237	-0.885399	0.52497
P17844	DDX5	17	38.6	0.858918	-0.750049	0.0496276	-1.94941	0.0555662	-2.47316	-0.923445	0.547261	-0.494667	0.0338833	-0.826172	-0.704629	-0.964543	-0.488202	-0.487175	-0.234844	-0.613677	-0.788061	-0.953388	-0.701226
P17858	PFKL	18	29.9	-0.0398984	-0.161105	0.113999	0.652764	-0.0478161	-0.103404	0.0989785	0.504036	0.524592	-0.010195	-0.189818	-0.00142046	0.509971	-0.0429239	-0.379391	0.142079	0.0158721	0.193592	0.0822019	-0.128585
P17900	GM2A	5	22.8	-0.738173	0.37344	-0.124193	0.951168	-0.394928	0.368917	1.00221	-1.55641	-0.424684	1.0008	-0.160279	0.263838	0.0218233	-0.216726	0.00128852	0.280868	0.182836	-0.247223	-0.569123	0.0718711
P17931	LGALS3	11	36	-0.157862	-0.692314	1.27458	-0.527968	0.642678	-0.910875	-0.665042	-0.999855	-2.19508	0.211653	-0.136981	-0.80094	0.547507	-0.308001	-0.401833	-0.469926	-0.584984	-0.400198	-0.752732	-0.478769
P17936	IGFBP3	4	12	-0.347449	-0.998948	-1.76329	-2.57236	-0.275743	-2.9991	-1.17189	-1.04356	-1.32358	-2.86435	1.81123	-0.552107	-3.15829	0.663266	1.311	-2.29051	-0.200579	-0.752859	-0.300587	0.363668
P17980	PSMC3	18	43.5	0.389967	-0.246582	0.150583	-0.540246	-0.298611	-0.198337	-0.103693	-0.379722	-0.665015	0.285349	-0.227257	-0.13737	-0.116605	-0.309176	-0.417185	-0.0357007	-0.11135	-0.127953	0.0895782	-0.285673
P17987	TCP1	20	38.5	0.215232	-0.0028095	0.409773	-0.231349	-0.161197	0.0778428	-0.268504	0.0842149	-0.397533	-0.382171	-0.510519	-0.400716	0.379626	-0.393757	-0.393571	0.110974	0.0318265	-0.0449528	0.202769	-0.220488
P18031	PTPN1	14	35.2	0.281414	-0.507698	0.0840942	0.149505	-0.263396	-0.393816	0.579747	0.122972	0.313757	-0.25526	-0.423675	-0.232563	-0.102834	-0.660523	-0.493891	0.803567	-0.0513052	-0.638956	-0.848218	-0.757404
P18065	IGFBP2	7	27.1	0.187255	-0.0488085	-0.266061	-1.56714	-1.80193	-0.264743	-1.51366	-1.82505	-1.09612	0.529035	0.012223	0.0898067	-0.147978	0.165237	-0.0590958	-1.0037	-1.46084	-0.919069	-0.151267	-0.0154043
P18074	ERCC2	5	7.6			0.10437	0.250349	0.193785	0.269667	0.456135	0.347234					-0.224726	-0.612366	-0.409332	0.0746141	0.000945943	-0.0354858
P18077	RPL35A	7	44.5	0.0875159	-0.322615	0.0844484	0.120997	-0.455243	1.58597	0.251237	0.0588702	-0.787737	-0.48086	-1.58678	-1.45374	-0.134645	-1.03257	-1.01104	-0.0395968	-0.327533	-0.760824	-2.33239	-0.737063
P18084	ITGB5	15	21	-0.0821732	0.149989	-1.17977	-0.885002	-0.423643	-1.12847	0.000374785	-0.682823	0.891685	0.229335	0.746659	0.868749	-0.70014	-0.188162	0.4446	-0.29	0.45294	0.0498018	0.024949	0.318191
P18085	ARF4	6	41.7	0.503234	-0.192782	0.0923956	-0.223897	-0.566568	0.366033	0.533122	0.152788	-0.390778	-0.398232	0.175468	-0.0569186	0.180869	-0.378771	-0.271035	0.120105	0.113369	0.112106	-0.359158	0.32655
P18124	RPL7	14	44	-0.0281781	-0.274242	-0.109904	0.0167975	-0.441622	1.2035	0.116611	0.282335	-0.640412	-0.558245	-0.813969	-0.72629	-0.0910918	-0.560678	-0.528935	0.186143	-0.526809	-0.728989	-1.22406	-0.656669
P18206	VCL	76	64	-0.678841	0.142298	-0.174779	0.37154	0.494877	-0.766185	0.290754	-0.964471	1.02728	0.437276	0.0991665	0.326582	0.35538	-0.437415	0.00772943	-0.16724	-0.109115	0.278257	0.0313043	-0.25068
P18283	GPX2	8	43.2	-1.82169	0.100405	-1.09106	-0.782141	0.824228	-2.61051	0.203624	-0.452194	-1.29398	1.10526	1.1727	-1.26228	-1.63722	0.322775	-0.311431	-0.451738	0.189234	0.262509	-1.29238	0.73535
P18428	LBP	6	13.9	-1.67291	1.2738	-0.298693	-0.0768206	-0.360898	-0.606912	-0.123503	-2.13329	-0.957249	-0.0974953	-0.0157646	0.246387	0.174228	0.579478	1.51755	0.0789366	0.378623	0.163903	-0.560372	0.943493
P18433	PTPRA	4	7.5	0.0360959	0.108766	-0.30185	-0.146268	0.329041	-2.38299	-0.336409	0.521691	0.738158	0.0209183	0.0759887	-0.91862	0.0881562	-0.146987	-0.0402227	0.133267	-0.188588	0.3628	-0.749688	-0.487204
P18440	NAT1	3	9.7	-0.0524598	-0.240681	0.0718182	0.599163	0.152132	0.587567	0.318706	0.585475	-0.615378	-0.0556214	-0.451591	-0.609258	0.328468	0.0393374	-0.172269	0.364373	-0.244446	-0.194258	-0.304985	-0.306094
P18564	ITGB6	8	11.8	-0.145935	-0.450708	-0.865896	-1.03366	-1.27279	-2.04323	-0.244029	-0.742373	-0.192386	0.0339943	-0.335197	-0.273792	-0.664492	-1.12379	-0.900746	-1.56009	-1.34194	-0.74215	0.0590696	-0.485478
P18583	SON	9	4.2	0.369154	-0.512841	-0.450733	-0.423139	0.377631	-0.483913	-0.716714	0.216794	-0.990218	-0.509823	-0.154613	-0.208468	-0.913622	-0.17772	-0.481321	-0.375041	-0.328261	-0.554819	-0.611441	-0.907114
P18615	NELFE	4	14.5	1.24023	-1.26135	0.0394813	-1.84099	1.16855	-1.24133	-0.834361	0.691259	-1.79976	-1.25589	-1.31097	-1.64719	-2.02374	-1.54704	-1.33134	-1.21146	-1.72932	-1.84018	-3.07593	-3.12308
P18621	RPL17	6	36.4	0.400303	-0.893204	-0.131944	0.219385	-0.496444	0.985889	-0.370703	0.155309	-0.738441	-0.627886	-1.53843	-0.717371	-0.187532	-1.41526	-0.870192	0.224125	-0.825544	-0.831597	-1.20639	-1.28173
P18669	PGAM1	12	52	-0.772437	-0.220068	0.0385823	0.582563	0.12546	0.614595	0.890623	0.236066	0.550868	0.0147843	0.0112367	0.281039	0.230639	-0.217645	-0.534467	0.437912	0.0405434	0.645927	-0.707711	0.169763
P18754	RCC1	10	26.8	0.746857	-0.449743	0.463093	-0.203764	-0.122285	-0.0172946	0.732544	0.279953	-1.17466	-0.106473	-0.428261	-0.424312	0.0537833	-0.604013	-0.65474	-0.13742	-0.668086	-0.767247	-0.573296	-0.98846
P18827	SDC1	4	15.8	-0.241848	-1.08044	0.471687	-0.963532	0.250828	-1.97392	-0.978359	0.495593	2.15303	-0.635736	0.303138	-1.51275	0.554138	-0.704819	-1.50669	1.23646	-0.704609	-0.636745	-2.49453	-1.10594
P18858	LIG1	6	5.8	1.51251	-0.755199	1.16582	0.367665	0.165971	-1.00095	-0.621951	0.450702	-0.810798	-0.717592	-0.555501	-0.954313	0.184613	-0.609892	-0.730278	0.0439378	-1.23496	-0.718	-0.719809	-1.00237
P18887	XRCC1	9	13.4	1.2446	-0.458492	0.166038	-1.45247	0.588049	-1.18958	-0.532762	0.426601	0.538	-0.303045	-0.559901	-0.623949	-1.11925	-0.905453	-0.391523	-1.03588	-0.733897	-0.95644	-1.01325	-0.867861
P19021	PAM	3	2.7	-1.27266	0.189507	-0.408966	0.552013	-0.805271	1.38794	-0.205197	-0.955291	0.630803	0.121936	-0.208409	0.413659	0.612199	0.880993	-0.421313	-0.546895	-0.364837	0.152523	1.60978	0.659045
P19075	TSPAN8	4	15.2	-0.407442	-1.61512	1.01737	0.294956	0.469753	-1.7709	0.463183	2.43889	-0.357623	-0.14644	-1.69912	-2.07591	0.126887	-1.10014	-1.74523	-0.415296	-1.36856	0.21113	-2.19711	-1.24491
P19174	PLCG1	7	4.9	0.0137346	0.413997	0.195647	0.788623	-0.0722084	-0.0800939	0.138651	-0.139437	-0.965006	-0.0481588	0.152227	0.330194	0.479046	0.237487	-0.124486	0.46582	0.268748	0.118596	-0.217474	-0.103653
P19224	UGT1A6	4	8.1			0.718796	2.36604	-0.22628	-1.46047	-0.347917	-1.16395					-0.525098	-1.32879	-1.72636	-2.7247	-1.48225	0.344388
P19320	VCAM1	13	17.7	-0.522067	0.408939	-0.624366	-0.735072	-0.870847	-0.756416	0.306563	-1.47648	-0.819432	0.489029	-0.0651005	0.389348	0.0716349	0.812486	0.522854	1.1862	1.16359	0.731534	0.094849	0.495562
P19338	NCL	27	33.1	1.53015	-0.726344	-0.550627	-1.84633	-0.349007	-1.21578	-1.23023	0.846885	-1.53051	-1.00991	-0.801834	-1.24275	-2.05621	-0.918242	-1.2033	-1.4918	-1.36459	-1.25503	-1.16228	-1.77044
P19367	HK1	26	30.4	-0.198376	0.133918	-0.46129	0.440527	-0.564595	-0.719988	0.351188	-0.340217	-0.339581	0.207454	-0.286159	0.177835	-0.0707333	-0.158167	-0.256593	0.271959	0.0632741	0.268375	-0.0581546	-0.177629
P19387	POLR2C	4	14.2	0.398795	-0.174711	0.347184	0.189597	0.056605	-0.0107647	0.345689	-0.00650426	0.0757049	-0.23956	-0.150893	0.150313	0.142129	0.457016	-0.325114	0.0181616	-0.287985	-0.360932	-0.256509	-0.64378
P19388	POLR2E	7	32.4	0.566011	-0.357974	0.447668	0.278578	-0.215798	-0.104238	0.238095	0.315412	-0.581707	-0.241855	-0.765048	-0.55913	0.527419	-0.472703	-0.434753	0.145505	-0.391807	-0.456615	-0.481931	-0.740504
P19397	CD53	4	10.5			-0.453278	1.24221	-0.922091	-0.248613	0.853474	-1.88556					0.549397	0.14338	0.0439916	1.73294	0.428955	-0.338725
P19404	NDUFV2	10	44.2	-0.112629	-0.0353953	0.180396	0.1021	-0.223723	0.351064	0.356925	0.110258	-0.476327	-0.0277914	0.107557	0.018255	0.888022	0.128768	-0.41423	0.48922	0.137686	-0.0962875	0.53174	-0.107495
P19440	GGT1	11	19.5	-0.679328	0.384294					0.267587	0.454404	2.0365	0.322284	-0.157447	0.829255					0.578352	0.622202	-0.990699	0.120616
P19447	ERCC3	4	4.7	0.756228	0.287414					0.394083	0.652916	-0.460955	-0.38103	-0.0599885	-0.352851					-0.148801	-0.207326	-0.338642	-0.375972
P19474	TRIM21	11	22.7	-0.5443	0.0479505	0.472671	0.637798	-0.109082	0.450502	0.546564	-0.619329	-0.280496	0.950747	-0.317585	-0.0331373	0.535732	-0.277789	-0.452507	0.0477635	0.175374	0.113361	-0.398004	-0.209173
P19525	EIF2AK2	9	16.2	0.0396998	-0.552313	0.28133	0.470986	-0.0860739	1.14684	0.233216	-0.576308	0.711493	0.439507	-0.68401	0.128686	0.125565	-0.56077	-0.5044	0.0357294	-0.485338	-0.659443	0.690249	-0.510008
P19623	SRM	7	29.1	-0.277764	0.35233	-0.390143	-0.156537	-0.749035	1.23099	0.143438	-0.0842644	-0.351322	-0.285937	-0.0328014	0.162655	-0.40667	1.34294	-0.427457	0.275182	0.198401	-0.0871291	-0.720664	0.144839
P19634	SLC9A1	2	2.9	-0.622544	-0.10214	-0.061752	0.0520342	-0.0671206	0.554208	-0.41352	-1.10275	-0.239305	-0.249648	-0.0828622	-0.67705	-1.88736	-1.45559	-0.17055	0.443945	1.10607	-0.00858445	-2.33082	-0.0806425
P19652	ORM2	4	30.8	-0.693589	1.06798	-1.13716	-1.96788	-0.906867	-1.22976	0.201214	-0.742376	-0.47651	0.300246	1.55361	0.566426	-1.73383	2.61258	0.626656	-1.96467	0.228049	1.07461	0.548388	1.69425
P19784	CSNK2A2	7	20	0.342087	0.0478633	0.276882	0.0854718	0.0974538	-0.13989	0.158405	0.166228	0.603943	-0.025184	0.226274	0.0276626	0.323536	0.11227	-0.197047	-0.106201	0.0548406	-0.0629371	-0.137819	0.138318
P19801	AOC1	10	13.6	0.258938	-0.606987	1.27503	2.78724	0.834389	-1.02009	-0.412452	-1.10518	-0.296318	0.488476	-0.683906	-0.778459	2.37147	-0.592006	-1.4875	-0.414288	-1.07039	-0.23425	-1.32491	0.911276
P19823	ITIH2	27	27.6	-1.65771	1.31197	-0.932495	-0.37539	-0.575091	-0.619381	-0.117949	-2.06668	-1.6677	0.195907	0.926419	0.366491	-0.255236	1.52283	1.4058	0.0824631	1.19114	0.366136	1.11127	1.236
P19827	ITIH1	13	18.2	-1.45246	0.966901	-0.802653	0.0548792	-0.650509	-0.742003	0.157004	-1.99557	-0.483634	0.162418	0.440977	0.417805	-0.164835	1.37944	1.24916	0.000732037	1.05954	0.538312	0.602762	0.62303
P19835	CEL	18	27	-3.53151	-0.413478	-1.53906	-1.33623	-2.32092	2.23922	-1.55901	-3.37537	-2.75608	-3.02252	-3.47188	-2.12812	-1.24045	-1.35052	-1.64603	-2.06009	-4.92736	-3.0388	-2.50719	-2.87176
P19838	NFKB1	17	19.4	-0.250022	0.238549	-0.0590607	0.841504	0.067324	0.427384	0.206049	-0.462937	-0.997713	0.190835	-0.23337	-0.359425	0.0297388	-0.143312	-0.0568634	0.33785	0.32292	0.129888	-0.627523	-0.0250523
P19878	NCF2	7	12.9	-1.05055	0.0418681	-0.729039	0.879633	-1.17823	-1.08541	0.890988	-1.24072	2.41069	0.129921	-0.491906	0.172	-0.152317	0.903192	-0.402017	-0.93801	0.0581653	-0.157778	0.130306	-0.15056
P19971	TYMP	15	42.5	-0.513068	-0.310289	-0.873766	-0.414	-0.886214	-1.1388	0.00129873	-1.70533	0.671526	0.943978	-0.309846	-0.16654	-0.540851	-0.136348	-0.539113	0.155128	0.00738949	-0.601769	-0.327022	-0.184593
P20020	ATP2B1	10	18.4	0.299833	-0.0395771	0.170433	-0.436802	0.093044	-0.0745584	-0.043202	0.766806	-0.332856	-0.166111	1.71309	-0.107138	0.433153	0.686887	-0.333637	0.218829	-0.412743	-0.457347	-0.00713919	-0.148882
P20023	CR2	11	11.1			-0.624814	-0.0760843	-1.27826	-0.147865	2.57397	-2.12734					-0.394478	-0.547106	-0.76854	3.71546	-1.06423	-1.51334
P20036	HLA-DPA1	2	11.2	-1.41076	0.362656	-0.604614	1.44841	-0.314578	-0.374161	1.65739	-1.06724	-0.0462789	1.50369	0.529704	-0.500526	0.396402	0.816001	-0.292838	0.40058	0.229923	0.0297749	-0.868121	0.122567
P20042	EIF2S2	16	45	0.525587	-0.315898	-0.258604	-0.402442	0.0648189	0.503659	-0.366756	0.0808513	-0.587028	-0.118691	-0.238046	-0.944878	-0.460569	-0.693419	-0.750749	-0.238051	-0.776107	-0.864414	-1.16789	-0.748726
P20061	TCN1	3	6.2	-1.30241	0.470912					0.190638	-0.686383	1.8076	1.80096	0.0588872	0.870225					0.501023	0.2629	0.557979	0.575653
P20073	ANXA7	19	40	-0.375108	0.233158	-0.260007	0.0753175	-0.107825	-0.037557	0.290352	-0.53407	-0.0540246	0.455684	0.339882	0.289235	0.157954	-0.0126797	-0.040706	0.404906	0.100352	0.317643	0.182688	0.0186776
P20138	CD33	3	9.1			-0.0221277	-0.274239	-0.480601	-0.680925	0.0789649	-1.65825					0.892056	0.456204	0.573028	0.46119	0.0060551	-1.37001
P20142	PGC	2	5.2	-1.20281	-1.17345	-2.11995	-5.80564	-2.38421	-6.85585	-2.96062	-4.03628	0.84731	-1.09997	-1.40843	-1.19026	1.58985	-4.39785	-2.83507	-8.62734		-1.36506	-1.47097	-0.318531
P20160	AZU1	4	16.3	-1.51556	-1.73704	-1.3832	-2.39976	-1.4254	-2.02102	0.558823	1.57937	4.01812	-0.482524	-0.551617	1.47786	-2.44142	1.18594	0.434397	-1.88721	-0.580415	1.82324	1.10481	-9.37369e-05
P20290	BTF3	3	16	0.748264	-0.927125					-0.645402	-0.132406	-1.46701	-0.826976	-1.54617	-0.845703					-0.870341	-0.723216	-0.681322	-1.18886
P20292	ALOX5AP	4	25.5	-1.18747	0.171196	-2.3962	-1.03548	-0.481759	-2.28405	0.450618	-1.02597	1.86389	-0.12798	-0.113408	0.254073	-1.95734	-0.335958	-0.564022	-1.98382	-0.406463	-0.376564	-0.58352	-0.36929
P20338	RAB4A	4	28	-0.46372	0.242137	-0.10063	0.799548	0.00691137	0.399207	0.176134	1.33667	-0.279513	-0.0147247	-0.0502733	0.509418	0.235015	-0.737867	-0.282434	0.410911	-0.100417	0.0278377	0.627224	1.01844
P20339	RAB5A	4	39.1	-0.132365	-0.738469	-0.898338	-3.96274	-0.547857	-2.1983	-0.438789	-0.698648	-0.666365	-0.172801	0.0351636	-0.721551	-1.95892	-0.461774	-0.373015	-0.293058	-0.035833	-0.3978	-0.48066	-0.359253
P20340	RAB6A	4	48.1	-0.0451487	-0.251417	0.643721	0.385684	-0.13182	0.489387	0.252085	-0.137785	-0.518608	0.272421	0.143879	-0.102488	0.694624	0.0894785	0.0205636	0.336116	-0.105399	-0.153406	-0.505201	-0.0841105
P20585	MSH3	5	4.6	-0.0446025	0.284988	0.0993557	0.252253	-0.087463	0.568237	0.240022	0.375254	-0.885076	-0.901276	-0.0136988	-0.259682	0.117476	-0.703057	-0.618852	-0.279344	-0.370832	-0.53885	-0.467376	-0.640816
P20591	MX1	22	40.5	0.477201	-1.25506	-1.65109	1.02246	-1.72887	1.39961	0.835273	-2.47744	1.29506	1.80602	-0.660171	-0.90672	-1.52155	-1.13751	-1.44953	-0.671939	-1.45184	-1.21733	-0.751121	-1.01212
P20592	MX2	13	24.3	-0.491733	-0.821322	-1.28494	0.841988	-1.38122	0.189287	0.544087	-1.45873	0.883014	0.926282	-0.4129	-0.466381	-0.427053	-0.898657	-0.544959	-0.192906	-0.0192145	-0.263064	-0.467746	-0.312798
P20618	PSMB1	9	43.2	-0.130973	-0.0585344	0.385101	0.750858	0.0131492	0.66155	0.530729	0.0362341	1.12529	0.517525	-0.217079	0.424652	0.213304	-0.0788207	-0.535161	-0.140958	-0.0258186	-0.00494817	0.146215	-0.300859
P20645	M6PR	7	25.3	-0.413707	-0.43568	0.139343	0.792197	-0.151556	-0.191941	-0.0308668	-0.20728	0.759516	0.489057	-0.184222	-0.668887	0.342373	-0.109649	-0.167125	0.181636	-0.140015	-0.313915	-1.56715	-0.722204
P20674	COX5A	4	28	-0.0132001	-0.143828	0.825293	-0.52669	-0.0580037	0.332436	0.36997	0.171812	-0.933235	-0.227103	-0.0625656	0.308707	-0.211554	-0.251689	-0.396731	-0.766222	-0.557337	-0.949744	0.0515782	-1.04659
P20700	LMNB1	33	55.3	0.293514	-0.345091	0.300048	-1.14367	-0.0211499	-1.47623	-0.0706918	0.482924	-0.17985	0.15482	-0.228545	0.257029	-0.314547	-0.0782984	-0.203264	0.338021	0.119013	-0.232255	-0.401742	-0.203358
P20701	ITGAL	13	10.4	-0.866722	0.212724	-0.533535	1.25055	-0.504427	-0.067822	0.92444	-2.01054	0.111487	1.00105	-0.0654981	0.622864	0.199348	0.285296	0.0345267	1.39752	0.65352	0.0245672	-0.751259	-0.339549
P20702	ITGAX	14	12.5	-0.810345	0.0396911	-0.979758	1.72305	-0.554669	0.13223	1.11906	-1.78281	0.547009	0.629966	-0.0828868	0.221475	0.0265687	-0.256912	0.352454	0.928436	0.190078	-0.364156	-0.931102	-0.481079
P20711	DDC	9	19.4	1.93106	-0.881349	1.40215	1.64592	0.383655	-0.173844	-1.27379	0.157424	-0.964115	-0.69084	-1.23475	-0.178091	2.11498	-0.323127	-0.366799	0.44184	-1.25141	-0.0184754	-0.953281	-0.213788
P20742	PZP	6	8.4	-1.6706	2.11947	1.08074	-1.14029	-1.74892	-0.0899831	-0.0717445	-2.38418	-1.63893	-0.830164	1.33385	2.1699	1.7549	0.283759	-1.16164	0.778731	1.10164	-0.290729	0.145467	0.359121
P20774	OGN	7	17.1	-1.95059	0.837329	-2.47386	-0.187814	-0.432425	-1.50705	-0.726981	-2.87553	-0.947223	1.81231	1.78874	0.582453	-0.512861	1.3755	1.23582	0.759536	1.26893	1.49216	0.330482	1.35435
P20810	CAST	12	16.2	-0.810472	-0.221796	-0.178689	-2.09044	-0.53024	-1.63292	-0.0373549	0.495704	0.72773	0.700807	-0.218825	0.708451	-0.968386	-0.219113	0.118234	-0.718122	-0.144483	-0.0494665	0.68112	0.753691
P20815	CYP3A5	6	11.4	-0.451791	-0.350783					0.480985	2.73886	0.0843101	1.05309	0.166907	0.0146128					-1.21332	0.0735975	-0.681175	0.909502
P20839	IMPDH1	5	11.3	-0.713508	-0.234113	-0.974826	-0.193698	-0.891735	0.161981	0.160275	-1.33543	0.771328	-0.493762	-0.738964	-0.383131	-0.453142	-0.0578659	-0.162669	0.193368	-0.326253	-0.557852	-0.112914	-0.296113
P20851	C4BPB	5	21.8	-1.35071	1.1601	-0.859033	-0.95814	-0.506461	-1.20151	-0.83506	-2.77192	-1.17333	-0.404377	1.94414	0.129121	-1.17805	2.31695	1.65183	-0.827208	1.52431	0.231402	0.312238	1.11009
P20908	COL5A1	8	5.7	-0.385168	-0.486243	-1.39215	-1.34595	-0.319462	-1.71055	-0.112862	-1.50527	0.899227	1.47626	0.200972	-0.170363	-1.13726	0.977794	1.23399	-0.212423	1.03562	0.75604	-0.425395	1.61724
P20936	RASA1	9	9.3	0.0678151	0.312133	-0.337849	0.0433603	-0.214594	0.0306814	0.102646	-0.169951	-0.597453	0.243159	-0.0248056	-0.0924742	0.107052	-0.432682	-0.287692	0.0930388	0.0323371	0.0438262	-0.0969784	-0.0730359
P20962	PTMS	3	22.5	0.32727	-1.43724					-1.18722	0.594395	0.233023	-0.588711	-0.751811	-0.447603					-0.0459318	0.543614	-1.40887	-0.396877
P21127	CDK11B	11	12.7	0.430376	-0.463918	0.536325	0.0881696	0.00747784	-0.335744			-1.51173	-0.170164	0.0643041	-0.485612	-0.0539213	-0.265803	-0.641457	-0.335964			-0.171765	-0.495202
P21266	GSTM3	12	50.7	0.396893	0.875212	-0.51935	0.607439	-0.731326	0.502729	1.56243	0.454733	-0.0490522	-0.148651	0.433774	-0.100274	-0.0984465	-0.0351356	-0.625285	-0.0745511	1.25476	0.901974	-0.922606	0.492901
P21281	ATP6V1B2	12	29.7	-0.563267	0.27351	-0.578844	-0.731476	-0.0131383	-0.158278	-0.0847319	-0.753613	0.617888	0.307068	-0.375003	0.433409	-0.310029	-0.166118	-0.169725	-0.206704	0.0907114	-0.308371	0.0711711	-0.0825958
P21283	ATP6V1C1	16	38.7	0.0867076	0.0560999	-0.0506814	0.785018	-0.327897	0.39745	0.538611	-0.20215	0.905828	0.381096	-0.451598	0.525348	0.126139	-0.496979	-0.561674	0.128556	-0.0308436	-0.161762	-0.3633	-0.432417
P21291	CSRP1	15	72	-1.34983	0.346814	-1.52289	0.144514	1.15426	-1.41441	-0.474879	-1.18067	-1.1784	0.256778	0.566085	-1.07514	-0.843132	-0.721982	0.295787	-0.723513	-0.542838	-0.153496	-1.59339	-0.575523
P21333	FLNA	115	56.7	-1.22176	0.23555	-0.916762	0.196743	0.90329	-1.13034	-0.0640066	-1.49033	0.713232	-0.299499	0.717215	0.207875	-0.302748	-0.18085	0.397328	-0.443071	-0.103335	0.0349618	-0.618205	-0.163286
P21359	NF1	17	5.7	0.0472622	0.0342282	0.443707	0.363277	-0.430465	0.188668	0.163982	-0.0754635	-0.274097	-0.499058	0.418478	0.00429288	0.517027	-0.292422	-0.285927	0.444116	-0.0659067	-0.0693295	-0.761204	-0.449131
P21397	MAOA	17	37.6	-0.0943967	-0.763356	0.215377	1.70995	0.61499	0.844244	-0.601604	-1.27273	-1.61829	-0.62039	-1.28663	-0.416649	0.761764	-0.540433	-0.967653	0.397404	-0.908944	-0.173222	1.89361	-1.02863
P21399	ACO1	26	31.2	-0.384524	0.208685	0.225491	0.511285	-0.499312	1.16889	0.242284	-0.271204	0.0480641	-0.233804	-0.234563	-0.372237	0.723656	0.554016	-0.527477	0.0588241	0.011613	-0.0755268	0.364252	0.0733681
P21589	NT5E	8	14.1	-0.953028	-0.0380618	-1.46598	-0.29537	-0.527694	-1.0013	-0.338073	-1.03735	-0.773701	-0.740543	-0.167374	0.448377	0.142548	-1.43337	-0.110243	-0.276067	-0.353738	0.0890052	0.447715	-0.466008
P21695	GPD1	10	29.8	-0.854062	-0.857985	1.20212	-1.49903	0.669024	-1.74532	0.0781106	0.0471324	-0.728875	-0.680542	0.451	0.16049	1.12514	-0.609119	-0.888277	-0.00266441	0.587563	-0.718259	4.18878	0.0226477
P21730	C5AR1	4	9.7	-0.638584	0.378559	-0.491503	-0.188593	-0.82993	-1.05964	0.364429	-0.576452	-0.328887	-0.00486548	0.00364541	-0.866965	-0.492267	0.635365	0.893099	0.13255	-0.00188383	-0.0521305	-2.35754	0.227767
P21741	MDK	5	43.4	1.4541	-1.64565	-2.16073	-3.01937	0.886382		-1.53942	2.14069	-1.1968	-0.893095	-0.241288	-2.45219	-4.69762	0.0771771	-0.462006	-1.22069	-2.07575	-0.785621	-4.72647	-1.06804
P21757	MSR1	6	13.1	-1.09997	0.50243	-0.830595	1.04837	-0.403262	0.190886	0.109723	-1.43499	1.4393	0.737145	-0.555225	0.697541	0.0331446	-0.0806039	0.440839	-0.04013	0.0812338	-0.298354	0.297367	0.0177415
P21796	VDAC1	17	59.7	0.16639	-0.564443	1.19179	0.525278	-0.45371	0.239649	0.182419	0.858366	0.0865563	0.305504	-1.00752	-0.515124	0.631223	-0.832056	-1.00183	-0.413008	-0.723621	-0.509374	-0.642699	-0.826253
P21810	BGN	12	39.4	-1.53958	0.837597	-2.58153	-1.02028	-1.20441	-1.35221	-0.971285	-2.35762	-0.51176	1.28184	0.971178	0.749776	-1.42959	1.22395	1.38852	0.238434	1.18877	1.28988	-0.596507	1.82707
P21854	CD72	2	7.2	-1.69735	-0.380013					0.941426	-5.02448	-0.410732	0.2794	-1.14918	-0.226673					0.861467	-0.94672		-2.09605
P21860	ERBB3	4	2.9	0.286091	-1.01776					0.373181	0.716326	-0.796036	0.0421228	-0.694915	-1.20204					-0.838261	-0.253942	-1.314	-1.28248
P21912	SDHB	15	40	-0.0288009	-0.303595	0.865061	-0.0704648	-0.0919533	0.504682	0.168114	0.728013	0.38097	0.0973466	-0.382435	-0.0627562	0.743804	-0.481345	-0.758959	0.164442	-0.508989	-0.0379542	0.0135843	-0.314485
P21926	CD9	5	13.6	-0.478138	-0.564185	0.0547431	0.386587	-0.232744	-0.582549	-0.119127	-0.763143	0.595344	-0.349701	-0.485785	-0.125432	0.461395	-1.32936	-0.340512	-0.507231	-0.718546	0.277265	-1.73363	-0.747742
P21953	BCKDHB	5	12.5	-0.0156435	0.385084	-0.454871	0.259996	0.0410637	1.36354	-0.0914328	0.241206	-0.93006	-0.521675	0.245013	-0.764436	-0.415199	-0.54066	-0.291187	0.133785	-0.580542	-0.174972	-0.355207	0.0630311
P21964	COMT	7	28.8	1.1359	-0.151249	-1.16543	-1.07343	0.156295	-1.08665	-0.0906839	0.96575	-0.824801	0.338976	-0.0640116	-0.273959	-0.941707	0.244786	0.0491658	-0.285623	0.207611	0.531488	-0.428733	0.265188
P21980	TGM2	26	39.4	-0.873141	1.14015	-0.931037	0.466229	-0.383334	-0.335221	0.338023	-2.06576	-0.804169	0.660852	0.941916	-0.235106	-0.732612	0.608703	1.6452	0.897401	1.75672	1.15143	-0.581394	1.43349
P22033	MUT	15	21.3	1.04006	-0.062951	-0.27414	-1.5974	0.270741	-0.237066	-0.107343	-0.187529	-0.402385	-0.1514	-0.218038	-0.328461	-0.207836	-0.628406	-0.898038	-0.0910303	-0.313383	-0.398162	-0.177383	-0.405117
P22059	OSBP	22	29.7	0.486034	-0.464189	0.33311	-0.307449	0.385408	0.0255756	-0.288276	0.544353	-0.144824	-0.35514	-0.307313	-0.658148	-0.121422	-0.500629	-0.433014	0.110715	-0.269771	-0.199726	-0.748279	-0.223595
P22061	PCMT1	8	37	-0.517812	-0.0442284	0.218088	-0.17589	-0.157875	-0.599836	0.135229	0.180237	-0.830999	-0.22482	0.0131702	0.25315	0.250574	0.114408	-0.145777	0.0894133	0.557975	0.612687	0.762718	-0.164614
P22087	FBL	10	28.7	0.74666	-0.305661	-0.256156	-0.608471	0.0735599	0.475509	-0.685408	-0.830194	-1.72648	-0.410119	-0.795566	-0.648247	-0.27035	-0.76	-0.818365	0.321306	-0.483936	-0.907801	-1.03914	-0.724136
P22102	GART	23	25.1	0.467854	-0.0967211	0.319269	0.41214	-0.00181155	0.655065	0.593306	0.517904	-1.20606	-0.263444	-0.769699	-0.563211	0.261871	-0.890175	-0.988822	-0.0339539	-0.26178	0.082907	-0.894699	-0.594941
P22105	TNXB	93	32.2	-1.96673	0.411372	-0.850804	-0.62378	1.15834	-1.01676	-0.243377	-1.59926	-1.51497	0.120125	0.131506	0.121248	0.362156	-0.256348	0.692678	0.211793	0.50749	1.19474	0.394216	0.653581
P22234	PAICS	18	38.1	0.50857	-0.330303	0.641847	0.0895395	-0.185247	0.107632	0.244925	0.917555	0.343042	-0.176433	-0.803895	-0.242259	-0.191627	-0.459894	-0.9099	-0.0916012	-0.453057	0.201082	-0.382879	-0.642941
P22307	SCP2	16	28.9	-0.174011	-0.435822	1.01032	1.53062	0.0465043	-0.149991	0.576669	1.36302	0.904906	0.0299082	-0.872047	-0.245996	0.490449	-0.152523	-0.523407	-0.30726	-0.750369	-0.314932	-0.51429	-0.283604
P22314	UBA1	35	35.2	0.219089	0.169879	-0.0651014	0.567347	0.16504	-0.321675	0.579882	0.267051	-0.650048	0.00757856	0.0487809	-0.133576	-0.0518396	-0.340104	-0.427623	0.180871	0.177863	0.10142	-0.297676	-0.148166
P22352	GPX3	8	34.5	-1.94245	0.057985	-1.61233	0.837559	-1.60849	-0.741362	0.345027	-1.97633	-0.0515655	0.068298	1.42575	-0.289481	-0.394644	0.581997	0.885274	0.378266	0.963031	1.16129	0.0712197	0.534872
P22413	ENPP1	10	10.5	-2.22105	-0.467927	-1.71468	-0.76484	-1.79061	0.435811	-0.651296	-1.63985	-0.820375	-0.495433	-0.368252	-0.93652	-1.09927	0.299433	-0.217473	-0.432018	0.0707216	0.01013	-1.06531	-0.488906
P22570	FDXR	12	26.5	0.035554	0.0562325	0.223104	-0.41217	0.440467	0.388518	-0.58511	0.185983	-0.727206	-0.143833	-0.351943	0.213813	0.122201	-0.105127	-0.368093	0.167561	-0.0765692	0.398399	-0.182527	-0.321694
P22626	HNRNPA2B1	16	49.6	0.817318	-0.503288	-0.199179	-1.16987	0.566427	-1.215	-0.995201	-0.583708	-1.83694	-0.806253	-0.515278	-1.04021	-1.23972	-0.554154	-0.632144	-0.468487	-0.894684	-0.973742	-0.98908	-0.997962
P22670	RFX1	4	6.7	0.511237	0.449943	0.177812	0.706761	-0.501	0.386294	-0.250796	-0.75739	-0.0390033	0.0667499	0.182583	0.191994	0.456774	-0.288046	-0.263957	0.268334	-0.785234	-0.556705	0.120865	-0.00807449
P22676	CALB2	5	17.7	-2.74573	-0.498903	-1.27201	-0.494986	-1.13381	-0.102261	-0.770935	-2.52232	2.60342	-0.303857	-1.4265	0.633557	-0.267367	-1.20222	-0.790697	-0.100564	-1.14828	0.52914	2.45258	-1.20137
P22681	CBL	4	6.5	-0.167029	-0.152918	-0.101394	-0.704201	0.138863	-1.19981			0.815222	-0.224046	-0.0769255	0.20051	-1.24723	-0.62222	-0.0505035	-0.000270332			-0.134088	-0.118839
P22694	PRKACB	4	25.9	0.403409	0.280335					0.111275	-1.10786	-0.373799	-0.388807	0.09387	0.156384					-0.0427809	-0.108543	-0.031326	-0.156941
P22695	UQCRC2	17	41.7	0.179938	-0.217966	0.941582	-0.465119	0.00714563	0.358089	-0.12647	0.651234	-0.00189177	-0.484605	-0.564898	-0.264783	0.607875	-0.235629	-0.556567	0.175592	-0.490533	-0.367306	0.0661262	-0.65571
P22748	CA4	8	26	1.73017	-0.54603	-0.0609514	0.994744	-2.57342	1.92194	-0.887643	-1.6068	0.31051	-1.33818	-0.846292	-0.0128822	0.340556	-0.166069	-0.719045	-2.08948	-1.92613	-0.825176	1.84358	-2.13744
P22760	AADAC	5	11			0.920978	-1.04873	-1.23349	0.237969	-0.309511	-0.115622					1.0367	-1.3935	-0.796904	0.288742	-1.59599	-0.779027
P22792	CPN2	8	18.2	-2.21971	1.63104	-0.671448	0.35917	-0.699669	-1.9054	-0.427172	-2.1686	-0.723222	0.254856	1.16774	1.61838	0.163866	2.0957	1.81756	-0.338338	1.52612	1.19452	1.4264	1.75552
P22830	FECH	13	32.6	-0.206979	0.140073	-0.704918	0.358733	0.209935	0.209478	-0.0772585	-0.508364	-0.436774	-0.185739	0.188212	-0.0668571	0.548601	-0.297376	0.103439	0.642389	-0.217476	0.0566935	0.158543	-0.424091
P22891	PROZ	5	13.5	-1.50451	1.00754	-1.0827	-0.122962	-1.32331	-1.12711	-0.38817	-2.00846	-0.32641	-0.249128	1.19624	0.923744	-0.519539	1.73855	0.93602	0.656469	0.879584	-0.320013	2.21855	1.16829
P22894	MMP8	7	16.1	-1.27246	0.0737436	-0.460351	-1.19434	-2.60627	-2.56086	1.12047	0.39499	2.539	-0.155809	-0.169509	2.15633	-1.73995	0.663871	1.21739	-1.10105	0.339637	1.25673	2.03616	0.657343
P22897	MRC1	32	22.5	-1.12981	1.13918	-1.06473	0.451858	-0.167918	-0.550298	0.707792	-1.87208	-0.960402	0.428869	-0.119159	1.00284	0.680183	0.289374	0.067909	-0.193874	0.163499	0.149863	0.758781	-0.083515
P23141	CES1	15	29.5	-2.55027	1.10332	-0.845176	-0.0802853	1.04386	0.47519	-0.723373	-1.80719	-0.78516	0.533853	-0.107153	0.759125	-0.000488718	-0.0926016	0.815452	-0.611621	-0.102168	0.33846	2.27724	2.24061
P23142	FBLN1	23	41.7	-1.27393	0.358826	-1.74662	-1.94654	0.127734	-1.31334	-0.491921	-2.11839	-1.22492	-0.293568	1.82837	0.255687	-1.44001	1.23375	1.80059	-0.414245	1.60617	1.57875	-0.680831	1.84886
P23193	TCEA1	18	53.5	1.37438	-0.58372	-0.0928487	-1.74645	0.28187	-1.51323	-0.599051	0.763351	-0.825405	-0.279338	-0.379633	-0.417806	-1.03564	-0.782488	-0.86113	0.0965785	-0.60187	-0.796403	-0.426181	-1.33365
P23219	PTGS1	7	12.7	-0.747209	0.384403	0.14958	0.949888	-0.337347	-0.731981	0.35473	-1.2716	0.20726	0.201745	-0.340332	0.950027	1.06013	0.453679	0.704516	0.451241	0.555287	0.102618	1.14935	0.178777
P23229	ITGA6	31	29.9	-0.543967	-0.765888	-0.389542	-0.00142872	0.278657	-0.0465868	-0.302176	0.245318	-1.25895	-0.0886976	-0.758422	-0.462783	0.0097111	-0.47651	-0.808519	-0.383472	-0.802185	0.0207424	0.210292	-1.13969
P23246	SFPQ	21	34.8	0.635061	-0.577563	0.32447	-1.06079	0.208023	-0.894306	-0.450756	0.201503	0.201513	-0.240737	-0.865202	-0.434601	-0.595731	-0.750915	-0.693448	-0.170421	-0.561933	-0.751575	-0.852215	-0.751852
P23284	PPIB	15	61.1	-0.437978	-0.0562318	0.121089	0.578765	-0.815878	1.25695	0.375798	-0.1316	-0.340048	-0.133919	-0.0317369	0.107665	0.178291	-0.0571761	-0.216275	0.273059	0.124373	-0.121357	-0.281215	-0.00614438
P23368	ME2	12	24.1	0.370758	0.160311	0.296875	0.903736	-0.349685	0.240539	0.473695	0.371175	1.41446	-0.0872613	-0.0919886	0.664448	0.733698	-0.386009	-0.490006	0.774084	0.0564404	-0.252702	0.117297	-0.340889
P23381	WARS	16	32.3	0.279065	0.406882	0.0334582	-0.517049	-0.380305	0.0982103	0.610801	-1.13972	-0.364243	0.00233566	-0.0155206	-0.0406152	0.0491207	-0.169357	-0.541878	0.345814	0.307597	0.153468	-0.301709	-0.481993
P23396	RPS3	16	59.7	0.0288807	-0.197393	0.147426	0.548381	-0.703195	1.47591	0.329409	0.236459	-0.358418	-0.410367	-0.775231	-0.362609	0.265675	-0.699766	-0.748191	0.509875	-0.437399	-0.673478	-0.894411	-0.55006
P23458	JAK1	13	12.9	-0.658344	0.286483	-0.0467623	-0.459073	0.34356	-1.18741	0.362366	0.347825	-1.03867	-0.221688	0.0968628	0.140949	-0.2959	-0.0221005	-0.548009	0.0121403	0.185779	-0.266642	0.625373	0.0539684
P23470	PTPRG	5	3.3	0.307219	0.073356	0.191257	0.437784	0.145878	-0.51709	0.454269	0.127324	-0.169026	-0.343314	-0.561598	-0.0604977	0.328261	0.150588	0.186399	-0.057153	0.33278	0.194345	-0.327126	-0.492335
P23497	SP100	6	12.9	0.273211	-0.447675	-1.02039	-0.763875	-1.2164	0.165421	-0.34512	-1.93703	-0.663521	0.732296	-0.0961658	-0.930893	-1.21695	-0.0701965	-0.359596	-0.141875	-0.161992	-0.459567	-0.89142	-0.406716
P23526	AHCY	21	44.4	0.977801	-0.245349	0.207177	0.75505	-0.184734	0.721162	0.618059	0.485283	-0.492078	-0.375857	-0.568066	-0.409156	0.120784	-0.832876	-1.04753	-0.28562	-0.165384	-0.086612	-0.247964	-0.5199
P23528	CFL1	15	76.5	0.910647	-0.120786	-0.446057	-2.36548	0.939539	-2.65364	-1.39852	0.988216	-1.21565	-0.176296	0.0414036	-0.581614	-1.80311	-0.119519	-0.210034	-1.38812	-0.183333	-0.62886	-0.625157	-0.480585
P23588	EIF4B	14	21.1	0.332127	-1.03441	-0.0465158	-2.04741	0.231836	-2.18256	-0.890932	0.875248	-1.07102	-0.348109	-0.848162	-1.03478	-1.35707	-0.626388	-0.489955	-0.754821	-0.878625	-1.14194	-0.812141	-0.664866
P23634	ATP2B4	19	24.3	-0.443858	0.458327	-0.908863	-0.383335	0.731056	-0.837628	-0.300928	-0.724758	-0.246997	0.198944	0.150766	0.619578	0.349411	0.090361	0.41427	0.360786	-0.0856164	-0.028929	0.507563	0.0155777
P23743	DGKA	11	15.2	-0.638743	0.0253848	0.0243039	-0.18861	0.0790625	0.0358249	0.637889	-0.903931	-1.68356	-0.0944276	-0.197298	-0.321411	0.0579991	-0.120962	-0.119643	0.947683	0.403141	-0.170309	-0.595581	-0.115754
P23786	CPT2	24	37.8	0.226416	0.074663	0.890408	0.03533	0.459589	0.928349	0.388551	0.667949	-0.384506	0.132503	-0.350798	-0.121944	0.83511	-0.672518	-0.864409	0.199012	-0.594428	-0.222032	-0.110115	-0.193501
P23919	DTYMK	10	38.2	0.90883	-0.18311	0.854602	-0.217162	-0.190644	-0.544636	-0.757412	0.110838	0.0947872	-0.620972	-0.944356	-0.672876	-0.555667	-0.530031	-0.627282	-0.841025	-0.701439	-0.211656	-0.39703	-0.645114
P23921	RRM1	6	7.8	0.761598	-0.22464	0.728406	0.315365	-0.795418	-0.640582	0.186187	0.944466	-1.0792	-0.497353	-1.11299	-0.344833	0.796719	-0.698754	-1.04414	0.238522	-0.244434	-0.0397878	-0.173504	-1.05141
P23946	CMA1	8	39.7	-2.21481	-0.114807	-0.0150698	0.409944	-0.413778	-0.191387	-0.421856	-1.91739	-0.91118	0.719985	-0.660613	-0.0263161	1.03738	0.259132	-0.0229713	0.751195	0.0561438	0.401613	0.851299	0.0869407
P24043	LAMA2	48	17.1	-1.48937	0.279042	-1.66913	0.881338	-0.869665	0.871299	0.164358	-2.3022	-1.0164	0.952868	0.406372	0.00993918	-0.729477	0.666708	0.396855	-0.143471	0.258429	1.00464	-0.46549	0.964928
P24158	PRTN3	5	24.6	-1.27176	-0.885917	-0.164797	-0.513181	-0.888729	-0.68064	0.865591	0.557582	3.77352	0.0580072	-0.36375	0.855464	-0.167716	0.351896	0.763183	-0.360585	-0.0391001	0.966111	1.04006	0.599005
P24298	GPT	7	17.7	-1.14362	-0.0169822	-0.368645	1.80111	-0.230268	1.39402	-0.668904	-0.165781	-0.420073	0.0311662	0.223356	-0.0807406	0.0679667	-0.202672	-0.157027	-0.875319	-0.502484	-0.542486	0.761531	0.561737
P24311	COX7B	2	10	-0.12545	-0.456612	1.05183	0.94004	-0.237857	1.07723	0.316426	1.16266	0.292087	-0.692521	-0.831285	-0.277756	0.981769	-0.797996	-0.955759	0.392373	-0.610197	-0.567971	-0.983536	-0.722467
P24386	CHM	5	7.2	-0.442029	0.0202035	-0.167017	1.11906	-0.357817	-0.0331118	0.481923	0.633682	-0.362571	0.0434061	-0.370401	0.190091	-0.041729	0.0958167	-0.279889	0.217373	-0.192982	0.0138121	-0.777736	-0.198806
P24534	EEF1B2	9	49.3	0.999364	-0.692931	-0.0865389	-2.00513	0.405912	-1.19673	-1.55057	-0.707643	-1.37917	0.19335	0.00391988	-0.847546	-1.30468	-0.119795	-0.325286	-0.461205	-0.545332	-0.539211	-0.885915	-0.295933
P24539	ATP5F1	10	36.3	-0.0776462	-0.275519	0.513062	-0.543148	0.0382495	-0.243628	-0.451026	0.506346	-0.372248	-0.0182455	-0.202596	0.0961744	0.81423	-0.329189	-0.378183	0.387523	-0.347533	-0.313912	-0.00831621	-0.607238
P24557	TBXAS1	15	31.3	-0.683549	0.362056	-0.300056	0.460409	-0.00481124	-0.625818	0.605199	-0.78637	0.269731	0.236551	0.374799	0.436648	0.248466	0.11326	0.30523	0.497238	0.157657	-0.177564	-0.0213296	-0.0461251
P24666	ACP1	5	35.4	0.601467	-0.337953	0.434119	-1.51234	0.522388	-1.46047	-0.196564	0.166201	-0.470465	-0.201828	0.358872	0.198161	-0.415392	-0.145283	-0.268605	-0.403617	-0.120985	0.0851959	0.0926214	-0.257476
P24723	PRKCH	3	4.2	0.314155	-0.460188					0.453503	0.179485	0.312586	-0.314346	-0.473058	-0.278063					0.362513	-0.0105546	-0.646227	-0.328094
P24752	ACAT1	18	39.6	-0.340394	0.238323	-0.727389	-0.662577	-0.00595408	1.27944	-0.332701	-0.631813	-1.68781	-0.300287	-0.551824	-0.374993	0.0134149	-0.315351	-0.303985	0.0315852	-0.736537	-0.258719	0.421656	-0.42693
P24821	TNC	46	24.2	-0.764532	0.372884	-0.0476943	-0.431087	1.48765	-1.95438	-0.0826505	-2.03208	-0.723395	0.176741	-0.951146	-0.235945	0.77344	-1.10062	0.418433	-0.997703	-0.0913476	-0.305577	-1.79599	0.0817233
P24844	MYL9	2	50.6	-0.630523	0.970785	-2.07873	-1.45998	2.08703	-1.30188			-2.09122	0.373129	1.74782	0.178983	-1.09207	-0.127574	1.13601	-1.94767			-0.835786	0.223084
P24928	POLR2A	24	12	0.245291	-0.165999	0.214135	-0.271135	0.0870784	-0.127964	0.0983583	0.150197	-1.05599	-0.312049	-0.423012	-0.169301	0.0820202	-0.448482	-0.462885	0.307642	-0.121052	-0.259916	-0.115181	-0.508005
P24941	CDK2	3	12.8	0.873058	-0.58316	0.203071	0.476129	-0.425187	-0.128832	0.275073	0.332368	-0.515664	-0.534027	-0.571342	-0.257214	0.00776399	-1.52208	-1.42759	-0.0832505	-0.0297375	-0.292615	0.0960336	-0.720971
P25092	GUCY2C	2	1.7			1.71801	0.89462	-0.128765	-1.28239	0.0435022	-0.140627					0.423783	-2.24544	-2.88323	-3.90082	-0.66461	-0.806903
P25098	ADRBK1	15	21.8	-0.257718	-0.243425	0.211641	1.00849	-0.229869	-0.191314	0.745732	0.61998	-0.157814	-0.218389	-0.723584	0.0613069	-0.115315	-0.14638	-0.318659	0.579689	0.222044	-0.0136224	-0.840015	-0.598845
P25189	MPZ	4	15.7	-2.92521	-1.23962	-3.00824	-1.77836	-3.06137	-1.01381	-1.72666	-3.23865	-2.31079	-0.0515549	0.840637	2.12244	-1.13725	-0.438788	0.376611	-0.958418	0.490782	2.74917	-2.22512	0.258138
P25205	MCM3	31	37.3	1.12603	-1.01675	0.666297	0.0359603	-0.415767	-1.44429	0.0565603	1.44056	-0.483415	-0.700714	-1.26196	-0.381947	0.0982062	-0.353843	-0.616049	0.0384716	-0.841398	-0.719601	-0.253277	-1.36533
P25208	NFYB	2	10.1			0.51157	-2.2995	0.700496	-1.3435	-0.869243	0.200083					-0.317592	-0.691717	-0.0268627	0.722339	-0.398834	-0.253632
P25311	AZGP1	16	45.3	-1.46086	0.653109	-1.37856	0.235193	-0.840614	0.251429	0.137211	-1.04843	-0.199877	0.558374	1.08115	0.309269	-0.624941	1.80347	0.916825	-0.316477	0.431999	0.663273	0.126132	1.10946
P25325	MPST	12	43.1	1.07565	-0.540097	-0.223752	0.0339074	0.731214	-0.8794	-0.252972	1.90358	-1.43005	-0.0292011	-0.348369	-0.765305	-0.19949	-0.392562	-0.706295	-0.811102	-0.430052	0.474729	-0.00565332	-0.0639129
P25398	RPS12	8	60.6	0.309128	-0.666197	0.0650717	-1.47405	-0.185117	-1.37705	-0.896088	0.380864	-1.30486	0.235091	-0.0873134	-0.920334	-0.345423	-0.266605	-0.282036	0.183305	-0.273332	-0.361232	-1.37611	-0.588886
P25440	BRD2	8	10.4	0.683953	-1.00222	0.119606	-0.850658	0.0842716	0.452164	0.207653	0.460993	-0.69473	-0.873538	-0.598215	-0.845698	-0.424717	-0.152184	-0.94547	-0.633423	-0.759168	-0.415084	-1.11095	-1.35717
P25445	FAS	7	20.9	-1.17644	0.0838035	-0.202077	-0.466466	-0.144818	-1.35708	-0.0776208	-0.416693	-1.35374	0.480927	0.51288	0.270336	-0.0956065	0.712646	0.600817	0.8859	0.978036	0.273884	-0.513192	0.736085
P25685	DNAJB1	17	49.7	0.641856	-0.281433	-0.541083	-0.0537984	-0.20546	-0.689896	-0.4674	-0.309283	-0.238421	-0.389345	0.143989	-0.0824874	-1.06815	-0.741118	-0.727119	-0.934998	-0.671055	-0.559656	-0.450523	-0.419228
P25686	DNAJB2	6	24.1	-0.618261	-0.0136024	-0.394271	0.247124	-0.800995	-0.952577	0.305164	-0.690215	1.21818	-0.306376	0.107164	0.707611	-0.900161	1.21426	0.685613	-0.510944	0.183477	-0.216113	0.764254	-0.010048
P25705	ATP5A1	25	45.8	0.136204	-0.210969	0.0936717	-0.472887	0.412443	0.0578853	-0.403948	0.76539	-0.694773	-0.0818643	-0.493802	-0.440678	0.346352	-0.276347	-0.402006	0.153453	-0.377928	-0.284152	-0.0934852	-0.355963
P25774	CTSS	9	29.6	-0.0661751	0.174833	0.159417	1.24352	-0.480226	-0.494103	0.602189	-0.208045	-0.828749	1.53781	-0.244161	0.0622473	0.484606	-0.170446	-0.926345	0.540391	-0.167195	-0.208195	-0.622565	-0.0711734
P25786	PSMA1	16	52.1	-0.0745265	-0.233213	0.122848	0.609885	-0.245264	0.454373	0.362178	0.0819215	1.08014	0.332463	-0.378544	0.145751	0.324955	-0.017798	-0.213078	0.197294	0.128518	0.183038	-0.0885626	-0.31105
P25787	PSMA2	8	32.1	-0.135625	-0.179092	0.343854	0.851259	-0.361392	0.667617	0.495912	0.131756	1.27316	0.314419	-0.304146	0.308466	0.372312	-0.31389	-0.559008	0.236511	0.127216	0.0775975	0.111501	-0.0529414
P25788	PSMA3	12	47.1	-0.0244643	-0.0405609	0.479868	1.00098	-0.110927	0.648816	0.591236	0.281368	1.28323	0.470391	-0.202237	0.342165	0.505463	-0.486883	-0.715722	0.0937234	-0.0548694	0.148	0.0183745	-0.105977
P25789	PSMA4	10	29.5	-0.120368	0.0475198	0.297165	0.877966	-0.262814	0.642448	0.625613	0.24523	1.57142	0.591435	-0.327154	0.460078	0.31682	-0.0604771	-0.39131	-0.123574	0.17313	0.239005	0.125987	0.030913
P25815	S100P	2	24.2	0.630119	-2.20126	-0.00557771	-1.53991	-6.00278	-4.78817	1.64537	0.365543	1.69181	0.79909	-1.46174	0.116288	-2.21938	-1.76941	-1.83155	-1.26607	-1.01554	-0.146189	-0.210319	-1.68243
P25942	CD40	3	10.1	-0.645762	0.157993	-0.618753	-0.448561	-0.987461	-0.372053	0.872624	-0.584091	-0.0860245	0.932795	-0.614071	-0.415797	-0.371196	0.0358435	-0.392521	0.932446	0.0972851	-0.325059	-1.16025	-0.820529
P26006	ITGA3	9	9.4	-0.350014	-1.28651	-0.836164	-1.08928	-0.398057	-1.90157	-0.113162	-0.34287	0.502977	-0.710201	-1.42036	-1.06138	-0.567929	-1.50128	-1.53174	-1.12953	-1.8121	-1.16441	-1.11232	-1.18393
P26010	ITGB7	4	6.5	-0.082017	0.120788	0.138262	0.0565044	0.200524	-0.568021	0.530958	-1.20355	-0.313387	0.158229	0.0892753	0.0517363	0.76823	0.309924	0.131155	1.14688	0.779804	0.0166011	-0.284764	-0.464828
P26022	PTX3	6	16.5	-1.56973	1.17546	-1.65056	-1.23708	-4.5625	1.53347	-0.251748	-1.67665	1.55788	-0.371573	-0.184414	1.82255	-1.25213	0.307132	0.205385	-0.433904	0.0778946	0.837305	0.90503	0.218876
P26038	MSN	29	52	-0.837864	-0.0561427	-0.67764	-0.501198	-0.147555	-0.810348	-0.140359	-1.41622	1.1935	-0.116043	0.241013	0.451621	-0.581476	0.228895	0.281268	0.607688	0.334162	0.277502	-0.0944193	0.215932
P26196	DDX6	14	30.6	0.246602	-0.158326	-0.137905	-0.452256	0.280854	-0.649703	-0.346125	0.529249	-0.66807	-0.376983	-0.0357627	-0.188491	-0.380778	-0.777189	-0.628031	0.0853293	-0.221418	-0.367262	0.153408	-0.333256
P26358	DNMT1	20	11.6	0.318794	-0.314806	0.231013	0.426824	-0.72026	-0.676806	0.353574	-0.0659781	-0.396929	-0.230849	-0.852336	-0.253662	0.0501447	-0.0450911	-0.400806	0.544981	0.187946	0.0108705	-0.460832	-0.502844
P26368	U2AF2	10	22.3	0.843889	-0.182793	0.463768	-0.242904	0.00301636	-0.0895667	0.293225	0.887366	-0.386208	-0.142581	-0.439992	-0.500697	-0.0909596	-0.435067	-0.699606	-0.201545	-0.47988	-0.285888	-0.913169	-0.594971
P26373	RPL13	11	43.1	0.215496	-0.387172	-0.535981	-1.9607	-0.279888	-0.00167312	-1.32202	0.281646	-0.86633	-0.582759	-1.19354	-0.745702	-1.08546	-0.511853	-0.566873	0.0684861	-0.601939	-0.676835	-0.850619	-1.12017
P26440	IVD	12	32.9	-1.0831	0.146741	0.318716	0.370108	0.574887	0.92466	0.241946	-0.798032	-0.575864	0.227468	-0.333936	-0.414572	0.432404	-0.42011	-0.453316	0.258272	-0.453124	0.262262	-0.421507	-0.106322
P26447	S100A4	5	36.6	-1.98913	-0.670352	-1.05963	-0.0301045	-1.3137	-2.00955	-0.259763	-2.29621	1.44691	-0.031335	-1.50713	1.14725	-0.404759	-0.2076	-0.20956	-0.115963	-0.392442	-0.419894	1.08044	-0.9241
P26572	MGAT1	4	11	-0.581348	0.588969	0.0676221	0.129088	-0.182715	0.694643	0.330292	-0.386493	-1.44874	0.305622	-0.325821	0.410826	-0.0444855	-0.22055	-0.0779673	0.107959	0.066122	-0.221525	0.267351	0.346006
P26583	HMGB2	8	39.7	1.1385	-0.769888	-0.666682	-1.39818	0.807148	-1.46449	-0.819829	0.836603	-0.604256	-1.33978	-1.03764	-0.477646	-1.29011	-0.312827	-0.435059	-0.772459	-1.42066	-1.2782	-0.854372	-2.34863
P26599	PTBP1	8	20.7	0.241803	-0.235293	0.241606	-0.023778	-0.0914785	0.0221022	-0.273468	-0.868271	-1.06442	-0.234568	-0.12284	-0.345268	0.0657983	-0.196303	-0.505777	0.0939925	-0.492375	-0.65529	-0.472039	-0.407232
P26639	TARS	24	32.6	0.18645	-0.133302	0.0754568	0.363392	-0.529774	1.18402	-0.151713	-0.976009	-0.269903	-0.530729	-0.561796	-0.42411	-0.0712894	-0.760357	-0.811919	0.0104026	-0.486353	-0.775873	-0.900995	-0.765911
P26640	VARS	40	32.6	0.374947	-0.194296	-0.219694	-0.166669	-0.422357	0.746418	0.0169467	0.344912	-0.0962486	-0.185586	-0.284769	-0.388511	-0.0655668	-0.261322	-0.394671	0.0881912	-0.182272	-0.259639	-0.772934	-0.411704
P26641	EEF1G	22	42.1	0.410001	-0.257643	0.174459	0.488836	-0.108611	1.02548	0.162841	0.459463	-0.208508	-0.345616	-0.632961	-0.212496	-0.258967	-0.669959	-0.840821	-0.0507219	-0.24274	-0.364418	-0.917671	-0.610303
P26885	FKBP2	6	29.6	-0.192072	-0.262902	-0.226163	-0.599935	0.00156827	0.433888	-0.0224464	-0.336978	-1.39317	-0.448365	0.160922	-1.03826	-0.220443	-0.433798	-0.438107	0.507655	-0.249843	-0.345229	-0.860366	-0.454917
P26927	MST1	9	16.5	-0.860278	0.734467	-1.50587	-1.33457	-0.816451	-1.53961	0.431729	-2.00591	-1.25969	0.204896	1.31883	-1.10941	-0.875033	1.84297	1.09652	-0.441632	1.07922	0.225726	-0.994278	0.838696
P27105	STOM	11	46.9	-0.795908	0.25927	-0.415411	0.836457	-0.253237	-0.148067	-0.140345	-0.976169	0.0072976	-0.134924	0.45672	0.934944	0.329265	1.19766	0.733608	0.0753355	0.548037	0.569	2.03695	0.431623
P27144	AK4	10	39	1.08968	-0.200642	1.46391	-1.33168	-0.410168	-1.42975	-0.261013	-0.0402053	0.414142	0.60006	0.0395447	-0.114853	0.865453	-0.481513	-0.792373	-0.717524	-0.90064	-0.0398171	0.533528	-0.902564
P27169	PON1	8	23.1	-1.24239	2.05992	-0.670499	-0.304606	-1.33465	-1.44656	-0.423149	-2.46314	-1.13499	-0.061662	1.68311	0.851758	0.123864	1.7597	0.812774	-0.0711551	1.11511	0.174273	2.22663	1.79906
P27216	ANXA13	15	50.9	1.2181	-0.806776	-0.354821	-0.400248	1.6657	-1.72154	-0.762362	1.31663	0.090102	-0.580452	-0.551508	-0.895753	-0.230186	-0.752584	-1.58973	-1.66078	-2.04192	-0.648037	-0.594694	0.329519
P27338	MAOB	17	34.8	-0.955402	0.403132	-0.345665	0.72094	0.860132	0.0860947	-0.367246	-0.190927	-0.359869	0.452818	-0.0463402	-0.0455761	0.491186	-0.351256	-0.404569	0.244217	-0.989753	0.0206975	0.631228	-0.149406
P27348	YWHAQ	9	44.1	0.114069	0.0624153	0.398216	-0.0614471	0.164163	-0.188702	-0.250262	0.20065	0.598006	0.350111	-0.0711199	-0.540882	0.250551	-0.316886	-0.41901	0.0775927	-0.1749	0.187036	-0.95272	-0.327871
P27361	MAPK3	13	36.4	-0.48568	-0.149318	0.340627	0.684369	-0.150078	-0.332874	0.287174	-0.152052	0.722668	-0.0317337	0.0488347	0.14496	0.6047	-0.306281	-0.242092	0.0566365	0.0310934	0.241839	0.142083	-0.234077
P27487	DPP4	15	18.8	-0.339531	-0.613748	1.10321	2.89554	-0.711512	-0.374999	0.607855	0.687341	2.45803	0.0483886	-0.656092	-0.205277	1.01616	-0.480415	-0.579112	0.508499	-1.19864	-0.569824	-0.357046	-0.764357
P27540	ARNT	4	5.6	0.156414	0.150206					0.628598	0.102465	0.56303	0.222523	-0.0706785	-0.183118					0.352736	0.45557	-0.415929	-0.386618
P27635	RPL10	9	38.3	0.184965	0.143943	-0.351295	-0.0611624	-0.393487	0.726573	-0.829339	-0.0341204	-0.988318	-0.446844	-0.328387	-0.531982	-0.420018	-0.720129	-0.660471	0.391992	-0.231657	-0.931532	-0.626072	-0.350611
P27658	COL8A1	3	3.4	-2.52583	-0.869701					-0.241216	-2.30888	0.276784	-0.701829	0.818354	-0.800414					-0.330764	0.666092	-1.14342	0.862649
P27694	RPA1	18	35.9	0.119957	0.128617	0.0210227	0.726913	0.300465	0.280585	0.564653	0.503862	-0.703301	-0.140652	-0.508802	-0.368472	-0.315024	-0.619192	-0.586697	-0.0413312	-0.0897008	-0.284277	-1.14398	-0.537619
P27695	APEX1	12	36.5	0.793938	-0.125034	-0.495808	-0.542414	0.772881	-0.786578	0.0711728	-0.152875	-0.867759	-0.343652	-0.0543682	-0.553677	-0.833964	-0.0945576	-0.377922	-0.286289	-0.265831	-0.629965	-0.763861	-0.320371
P27701	CD82	3	13.9	-0.54176	-0.28713	0.685758	1.27416	0.00243679	0.698583	0.978594	0.100224	0.152369	0.285607	-0.89815	0.136271	0.350344	-1.52549	-1.63846	-0.00788366	-0.342502	-0.329275	-1.15663	-0.624769
P27707	DCK	6	20.8	0.0596005	-0.0214261	-0.0186935	0.261613	-0.0712113	-0.46746	0.523639	0.709734	-1.16186	0.565671	-0.827467	-0.471943	-0.157868	0.107452	-0.920949	1.03014	0.212068	0.146128	-1.37855	-0.535886
P27708	CAD	40	21.5	0.288185	-0.274961	0.42963	0.30614	-0.0964915	0.102054	0.157835	0.00318758	-0.414579	-0.276232	-0.409669	-0.156041	0.179876	-0.516734	-0.610806	0.133324	-0.252354	-0.341979	-0.311989	-0.314195
P27797	CALR	21	45.1	0.402816	-0.156661	-0.150223	0.0596157	-0.468424	0.301211	-0.195496	-0.11354	-0.999799	0.199581	-0.0406635	0.0278009	-0.0671019	-0.383492	-0.447545	0.348438	-0.214009	-0.273312	-0.334446	-0.177564
P27816	MAP4	28	28	-0.0767551	-0.046447	-0.737569	-1.17406	0.124045	-1.20192	-0.464985	-0.160797	-0.719037	-0.0639822	-0.230038	-0.000645517	-1.23609	0.114305	0.533611	-0.445193	0.482825	0.128453	-0.882427	0.764782
P27824	CANX	34	46.8	0.061298	-0.0882412	0.240622	-0.468589	-0.391076	0.502586	-0.355988	-0.47033	-1.81017	0.280869	0.123983	-0.452828	-0.0507475	-0.17563	-0.0991959	-0.0464109	-0.285185	-0.423245	0.158314	-0.08248
P27918	CFP	4	10.9	-2.00058	-0.530451	-1.83711	-1.77666	-0.132473	-2.58769	-1.43224	-1.28564	-0.278512	-0.477345	1.49256	-1.88768	-1.43271	2.4393	1.55117	-0.173799	0.684175	0.2318	-2.59464	0.851257
P27986	PIK3R1	10	13.3	-0.625729	0.24748	-0.00830549	0.227556	0.211609	-0.398385	0.213668	0.0826	-0.370353	0.294127	0.37685	-0.263464	0.171707	0.0442497	-0.126866	0.624921	0.242561	0.146736	-0.592083	-0.178278
P28062	PSMB8	10	37.7	-0.576274	-0.148677	0.445442	1.01018	-0.349351	0.322284	0.60426	0.257584	1.11291	0.221958	-0.192936	0.349606	0.528236	-0.279346	-0.314821	0.409886	-0.11422	-0.0245949	0.0683383	-0.0631128
P28065	PSMB9	6	28.8	-0.654495	0.0189085	0.541069	0.943949	-0.24381	0.661654	0.788522	-0.344702	1.51366	0.585026	-0.29833	0.255066	0.565053	-0.187055	-0.595573	0.645759	0.144199	-0.0953371	-0.657624	-0.263285
P28066	PSMA5	8	41.5	-0.238089	-0.273259	0.355584	0.66411	-0.346034	0.434514	0.419813	-0.0160819	1.05421	0.313171	-0.426643	0.0642411	0.236873	-0.415086	-0.771829	-0.00199114	-0.0539352	0.038548	0.24727	-0.328706
P28068	HLA-DMB	3	13.3	-1.62691	-0.12976					2.26748	-1.35501	-0.296328	1.09987	0.0930095	0.356843					0.542946	-0.024095	-0.626359	0.00404883
P28070	PSMB4	6	31.8	0.100026	0.158702	0.503565	0.770193	-0.901759	0.574611	0.538344	0.236982	1.16116	0.237941	0.0264675	0.706078	0.631508	-0.454029	-1.0974	0.269868	-0.245796	0.0293478	0.148082	-0.194878
P28072	PSMB6	6	23.4	0.170872	-0.370357	0.116599	0.946679	-0.135406	0.931485	-0.25849	0.499772	0.704006	-0.114664	-0.63672	0.183425	0.317892	-0.599618	-0.261751	-0.619208	-0.261218	0.0995769	0.334824	-0.498918
P28074	PSMB5	9	33.8	0.253543	-0.177102	-0.261243	0.395721	0.0136506	0.891596	-0.0419991	-0.39712	0.175268	-0.0164794	-0.153758	0.527151	-0.116746	-0.295839	-0.329154	-0.357419	-0.0520572	0.097313	0.332588	-0.0776337
P28161	GSTM2	4	39.9	-1.16943	0.605761	-0.945027	-0.954421	-0.280917	0.101502	0.800223	-1.85274	-0.417948	-0.0376922	0.521005	-0.682197	-0.842316	0.429777	0.0645944	-0.553515	0.775621	0.795583	-0.764124	0.049753
P28288	ABCD3	19	26.6	-0.072994	-0.521876	0.610477	1.07971	-0.161001	0.0255372	0.456819	2.0532	0.999529	-0.474652	-0.870648	-0.28894	0.289617	-0.702165	-0.629988	0.122394	-0.644774	-0.503754	-0.517286	-0.504612
P28289	TMOD1	8	24	-1.55388	0.216722	-0.818449	-0.717224	0.757473	-1.70602	-0.827253	-2.61479	-0.995458	-0.193461	0.721527	0.45693	-0.341429	1.03892	1.07007	-0.178172	0.647782	1.25915	2.20877	0.515557
P28290	SSFA2	12	9.1	-0.0350211	-0.663967	-1.47322	-0.858741	-0.24393	-0.223006	-0.447972	-0.541743	-0.581973	0.32841	-0.592043	-0.258849	-1.71319	0.0927147	0.304357	-1.09061	-0.58636	-0.690701	-0.328574	-0.598596
P28330	ACADL	3	8.4			-1.38221	-0.331607	-1.84068	2.26894	0.36479	-1.7848					-0.995203	0.207109	-0.771533	-1.14148	-0.279177	-0.665948
P28331	NDUFS1	22	34	0.218827	0.0509577	0.211855	-0.864401	0.0740334	-0.305609	0.102877	0.362601	-0.035867	-0.0409175	0.0198786	-0.0666709	0.497553	0.109625	-0.0409626	0.362805	-0.0548965	-0.0986014	0.350656	-0.124563
P28332	ADH6	8	23.9	0.539741	-0.0701555	-0.230132	0.516098	1.38035	-0.0453708	0.689868	0.315708	-1.66605	-0.348037	0.297956	-0.92835	1.59572	-1.13744	-0.754309	0.22859	-0.439856	0.0666222	-1.4336	0.781122
P28340	POLD1	21	20.6	0.814804	-0.403088	0.773021	0.427125	0.207503	-0.413771	0.55908	1.39695	-0.504897	-0.51492	-0.757378	-0.583331	0.149597	-0.641017	-0.624642	0.163285	-0.55323	-0.295416	-0.587923	-0.961878
P28370	SMARCA1	7	15.1	1.30391	-0.124853	-0.563664	-0.0518786	-0.74549	0.112762	-0.0992254	-1.46094	-0.454312	-0.568253	-0.117251	-0.090957	-0.109594	-0.290763	-0.353153	-0.120425	-0.739267	-0.486253	-0.15357	-0.444659
P28482	MAPK1	11	34.4	-0.0935735	0.200174	-0.29936	0.441525	0.0158736	-0.0545018	0.426556	0.376217	0.988244	-0.231031	-0.0117626	0.368457	0.139725	-0.0436518	-0.0136996	-0.0325389	0.194582	0.106674	0.210995	-0.00230253
P28676	GCA	5	25.3	-0.367675	-0.0997744	0.0709182	0.161373	-0.477376	-0.27273	0.431261	-0.0654985	1.20307	0.168335	0.441474	0.872042	-0.251383	0.747443	0.801488	-0.127322	-0.0901528	0.239091	0.361219	0.117618
P28715	ERCC5	3	2.8	-0.226649	-0.218356					-0.0398773	0.0637465	-1.07162	-0.0572215	-0.592822	-0.756901					-0.718581	-0.513201	-0.757321	-0.149735
P28799	GRN	10	19.1	0.42455	-1.15897	-0.921853	-1.73652	0.642869	-3.14152	-0.768072	0.239272	-0.627011	0.825512	0.561457	-0.47063	-1.2379	0.220119	0.66006	-0.700227	-0.815048	-0.283542	-0.343154	-0.368667
P28838	LAP3	23	50.9	-1.03706	-0.379037	0.17436	0.640274	-0.554997	-0.325261	0.00813745	-0.522021	0.133968	1.99887	-0.270975	0.731256	-1.07276	0.369385	0.0332858	-0.109158	-0.0645293	0.637946	0.192471	0.483591
P28845	HSD11B1	6	16.1	-2.34588	0.218004	-1.45217	1.6047	-0.750197	-0.292806	1.63775	-2.14868	-1.81127	0.656767	0.169003	0.202093	-0.994659	1.25989	0.905114	0.512575	1.70328	1.06096	-0.891905	0.513249
P28906	CD34	3	9.1	-1.27486	0.790433					0.0562586	-1.70926	-0.413827	0.379656	0.526899	0.420574					0.686548	1.36591	-0.41842	0.0508092
P28907	CD38	14	46.3	-0.205717	-0.581797	-0.186765	0.666611	-0.230459	0.580018	1.08826	-1.80091	-0.429912	0.0488306	0.862282	-0.479568	0.795911	-0.431295	-0.436044	2.78998	0.750788	-1.03083	-0.663477	-0.952848
P29144	TPP2	38	32.6	0.14343	0.104206	0.26829	0.365862	-0.166517	-0.162545	0.0808117	-0.0681617	-0.433073	-0.00723354	0.0279167	0.144374	0.187423	-0.0269786	-0.223045	0.0900979	0.125064	-0.0413868	0.561449	0.0384347
P29218	IMPA1	8	29.2	-0.347882	-0.070714	-0.261298	0.6642	0.0235846	0.598313	0.567283	-0.408439	0.0413148	0.73126	-0.519999	-0.222449	0.02327	-0.0891081	-0.281241	0.31525	0.075613	0.309029	-0.733085	-0.172221
P29279	CTGF	6	17.2	-1.40563	0.834377	-1.52504	-1.43696	-0.782361	-0.629	-0.546767	-0.850711	-1.25769	-0.0389258	1.14708	0.149838	-1.72558	1.93103	1.94863	0.313671	1.08031	0.687802	-0.336917	1.60841
P29317	EPHA2	8	9.3	-0.23551	-0.835139	-0.940784	-1.91309	-0.789491	-3.57023	-0.480182	0.759893	-0.856317	-0.914505	-0.960324	-0.599357	-1.95311	-1.09069	-1.20655	-1.76513	-0.69806	-0.661717	-0.360811	-0.893398
P29320	EPHA3	3	3.6	-0.888937	0.299211	-1.26012	0.378966	-0.555546	-0.414034			-1.46733	0.615859	0.463625	-1.26725	-0.442379	0.452879	0.33978	0.657106			-1.38012	0.610178
P29323	EPHB2	17	19.7	-0.552212	-0.0760591	0.160128	0.35416	0.282661	-1.17617	0.120989	0.832836	-1.21987	-0.525019	0.101962	-0.268515	-0.0356026	-0.0739228	0.60619	0.0396693	0.262008	0.231565	-1.27742	-0.126556
P29350	PTPN6	20	31.8	-0.565299	0.0524301	0.0324924	0.435563	-0.237388	-0.135442	0.738309	-0.597872	-0.00041352	-0.0297272	-0.503551	-0.123087	0.144867	-0.0328837	-0.406	1.08848	0.307943	-0.273917	-0.567736	-0.347803
P29353	SHC1	7	14.2	-0.0782726	-0.661896	-0.0114793	-0.0812922	-0.0285622	-0.116543	0.00426239	-0.132903	-2.05019	-0.593779	-0.185339	-0.76292	0.616506	-0.962216	-0.196543	0.115998	-0.288733	-0.196013	-0.789655	-0.810418
P29372	MPG	4	16.1	0.0812546	0.121073					-0.325736	0.0631805	0.205065	-0.102974	-0.101755	-0.123241					-0.140089	-0.356145	-0.129238	0.0837902
P29373	CRABP2	9	50.7	-2.37139	-1.03199	-1.86786	0.944866	-0.783103	-0.591288	0.718487	0.0559447	2.13336	-1.3405	-0.951504	-0.329091	-0.964113	-0.240832	-0.0644001	-0.215143	-0.814231	0.464502	-0.380628	-0.391716
P29401	TKT	24	35.6	0.068932	-0.0805776	-0.0772075	0.360695	-0.854458	1.0937	0.381176	-0.0422534	1.98201	-0.371972	0.172947	0.00207812	-0.043402	-0.672627	-0.805609	-0.290942	-0.446173	0.0765851	0.0977434	-0.384414
P29466	CASP1	8	19.8	-0.285901	0.0980718	0.436348	0.177376	-0.0820779	-0.468347	0.427841	-0.827106	-0.620948	0.892422	0.372095	-0.517913	0.30361	0.128337	-0.636	0.704005	0.411121	-0.147563	-0.435171	0.171533
P29474	NOS3	13	11	-0.664719	0.227341	-0.512431	1.15013	0.26298	0.195391	0.603385	-0.882562	-0.0937072	-0.00244492	0.445856	0.68283	0.645052	1.11664	0.695976	0.658521	0.840214	0.523712	1.77552	0.333262
P29536	LMOD1	17	26	-1.50763	0.396224	-1.30104	-0.308605	1.70576	-2.05906	-0.72578	-2.77624	-1.39963	-0.687155	0.765172	0.0589003	-0.509794	0.0804774	0.911809	-0.549232	-0.14372	0.00356132	-1.24776	-0.421182
P29590	PML	30	31	0.044412	-0.133108	-0.283688	-0.655137	-0.301404	-1.01423	-0.0868221	-0.741586	-0.454991	0.907957	-0.151101	-0.392114	-0.323629	-0.226905	-0.171842	0.136021	0.00860476	0.0272376	-0.861676	-0.170711
P29597	TYK2	3	3.7	-0.28962	-0.0726174	0.661415	-0.696931	-0.208405	-1.71108	0.361892	0.293644	-0.242395	-0.471343	0.0497189	0.0717883	-0.0491549	-0.684492	-0.457347	-0.457671	0.428549	0.120049	0.047969	-0.227829
P29622	SERPINA4	12	28.1	-0.907705	1.15281	-1.13825	-0.113202	-0.823101	-0.623319	0.339972	-1.88748	-0.452107	0.336722	1.28302	0.282291	-1.29498	1.49765	0.961152	-0.568704	0.987382	0.0641674	0.111288	1.21766
P29692	EEF1D	11	51.6	0.65951	-0.486185	0.126283	-1.65185	-0.00709536	-0.796088	-0.746084	-0.188785	-0.76194	0.117752	-0.2253	-0.319734	-0.530065	-0.268306	-0.395343	0.119381	-0.478585	-0.677266	-0.612945	-0.620386
P29728	OAS2	14	19.7	-0.294598	-0.651886	-1.40433	0.563939	-1.45511	0.750244	0.790205	-1.70743	0.723122	1.23926	-0.600496	-0.516151	-0.590316	-0.75949	-0.967224	0.275781	-0.576711	-1.09502	-0.723075	-0.733317
P29762	CRABP1	6	47.4	-2.21274	0.670918	-1.1641	-0.956579	0.371849	1.02636	-1.03405	-2.92902	-1.08434	-0.593457	1.90318	1.34016	-0.871811	1.45689	0.508338	0.411217	2.20996	2.91211	-0.838333	1.18019
P29966	MARCKS	9	48.2	-0.0307666	-0.630553	-1.86401	-1.7509	-1.45977	-1.85252	-0.889267	-1.11219	-0.0701113	0.0650974	-0.157108	1.50533	-2.13683	0.588001	0.44353	-1.72539	-0.108177	0.709372	-0.19715	0.511449
P29972	AQP1	2	8.2	-0.0518085	-0.07752	-1.09595	-0.0926725	-1.93001	2.11363	0.160324	-3.01713	0.770314	-0.822367	-0.163872	0.597758	-0.501534	-0.378118	-0.413226	-0.167996	-0.203964	0.0201053	1.25055	-0.188108
P29992	GNA11	7	32.9	-0.0898091	0.26248	-0.206484	0.389651	-0.425319	0.109682	-0.772936	-0.390755	-0.227162	-0.379901	0.315184	0.549891	0.16571	-0.63604	-0.09288	0.0237474	0.0824197	-0.00226662	0.261725	0.046144
P30038	ALDH4A1	13	25.8	0.256937	-0.0805207	0.520825	-0.41485	-0.138796	-0.266252	0.473652	1.1007	-1.06874	0.171016	-0.268387	-0.0928194	-0.116917	-0.544634	-0.657649	-0.0879183	-0.505867	0.257104	1.29908	-0.26221
P30039	PBLD	8	32.3	-0.210671	-0.668973	0.532596	0.0253352	1.99215	1.89859	0.167097	0.84177	-2.56651	-0.0392709	-2.62293	-1.1492	1.31577	-1.25936	-0.748892	-0.923823	-1.14773	-0.39027	-2.02844	-0.310366
P30040	ERP29	10	37.2	-0.13566	-0.313585	0.233176	-1.62499	-0.180974	-0.537464	-0.0417879	0.79417	-1.14321	0.188522	-0.202417	-0.550131	-0.603549	-0.243446	-0.526785	-0.464648	-0.309599	0.0982281	-0.788666	-0.698946
P30041	PRDX6	12	51.8	0.30863	0.195194	-1.029	-0.0358734	-0.421949	0.314612	0.0938193	-1.05165	-1.22263	-0.167034	0.0896842	0.149025	-0.286267	-0.018141	-0.228947	0.0558362	0.435841	0.375742	1.3909	0.179699
P30043	BLVRB	8	41.3	-0.821296	0.241827	-0.264548	0.0927967	-0.551819	-0.476786	0.128735	-0.566625	-0.724205	-0.342576	0.660502	0.974953	0.247891	0.745913	-0.202947	-0.516942	1.23678	1.05067	2.24455	0.526874
P30044	PRDX5	8	37.4	-0.204375	-0.729339	0.762971	-0.604319	1.06937	-1.16896	-1.05006	-0.120363	-0.415189	0.34614	-0.463731	-0.820635	0.138355	0.850378	-0.107318	0.214522	-0.892872	0.111401	-0.769796	-0.470597
P30046	DDT	8	64.4	-0.333707	-0.26462	0.575903	0.381812	-2.11134	2.01966	-0.0479298	-0.0673991	-0.192643	-0.720212	-1.20021	0.185585	0.444995	-0.239812	-1.04432	-0.493318	0.595103	0.0736754	1.03189	-0.257617
P30048	PRDX3	8	43	0.0440284	-0.112449	0.521005	0.116102	0.253006	0.378381	0.0834085	-0.000155123	-0.428512	-0.0690572	-0.738078	0.181113	0.189541	-0.508904	-0.680938	-0.0565364	-0.514358	-0.299502	0.192501	-0.758372
P30049	ATP5D	3	22.6	0.446309	-0.62603	-0.0163232	-4.37904	0.621876	-2.22964	-1.57315	0.550629	-0.794137	0.574813	-0.142532	-0.361694	-0.373348	-0.272611	-0.263385	-0.444123	-0.185899	-0.0659896	-0.0921541	-0.0346076
P30050	RPL12	10	67.9	-0.0765247	-0.353328	0.146278	0.616793	-0.622842	1.40969	-0.137436	-0.100454	-0.374374	-0.378439	-0.614416	-0.210654	0.177711	-0.534423	-0.840586	0.482298	-0.664981	-0.959115	-0.975245	-0.626158
P30084	ECHS1	14	46.9	-0.0769611	-0.353379	0.82926	-0.643682	0.652308	0.28327	-0.105689	0.575465	-1.05031	0.23628	-0.766904	-0.400862	0.395389	-0.804578	-1.07433	0.103225	-0.484473	-0.039522	0.442285	-0.351514
P30085	CMPK1	10	52	-0.351037	-0.373736	0.189761	0.0381497	1.0093	-0.541897	-0.0896849	1.53652	-1.02915	0.995345	-0.28038	-0.496024	-0.169796	-0.177932	-0.305657	-0.202499	-0.111906	0.607279	-1.17208	0.0542385
P30086	PEBP1	11	62	-0.219775	-0.0417852	-0.495905	-0.212781	0.227008	0.688513	0.324693	-0.520144	-0.129144	-0.293713	0.156104	-0.245606	-0.243695	0.0675192	-0.0424792	0.01254	0.158684	-0.0927864	-0.174135	-0.0377114
P30101	PDIA3	33	51.1	0.684001	-0.0980376	0.141498	-1.05396	0.0302975	-0.659689	-0.467648	0.790209	-0.828103	0.0618626	0.292091	-0.212854	-0.610212	0.0788309	-0.0998246	-0.664227	-0.305824	-0.34029	-0.555103	-0.205949
P30153	PPP2R1A	16	32.1	0.164189	-0.0707903	0.407541	-0.0993304	0.194223	-0.5657	0.0499645	0.198467	-0.125808	0.324589	0.0198626	-0.131022	0.272081	-0.244355	-0.156011	0.222207	0.0485943	0.0596674	-0.185064	-0.0284469
P30154	PPP2R1B	4	11.1			-0.514904	-0.133645	-0.767207	0.1888	-0.175934	0.45329					-0.319157	-0.581751	-0.732312	-0.558364	0.145185	0.105853
P30260	CDC27	4	5	0.520124	-0.12373	0.454654	-0.554061	-0.575861	0.43704	0.0506245	-0.0894434	-0.0658716	-0.299158	-0.520852	0.0222004	-0.829041	-1.08786	-0.980125	-0.401235	-0.122304	-0.217632	-0.437833	-0.345008
P30273	FCER1G	3	32.6	-0.274502	0.675252					-2.04156	-1.63179	-2.00124	1.24791	0.254754	0.376383					1.14493	0.12986	-0.538772	0.737284
P30405	PPIF	4	15.9	1.03941	-0.28696	0.287196	-0.398684	-0.460361	0.933891	-0.0477729	0.62415	-0.922476	1.79892	-0.215489	-0.810969	-1.24548	-0.46837	-0.985785	-1.64666	-0.985398	-0.0986585	-0.0886969	-0.118556
P30419	NMT1	7	19	0.728435	-0.458711	-0.983391	-0.64952	0.67474	-0.264009	-0.617228	-0.788566	-0.345401	-0.605449	-0.36785	-0.823897	-1.38894	-0.786474	-0.619066	-0.773079	-0.539072	-1.20517	-0.935497	-1.15468
P30511	HLA-F	5	18.2	0.41926	0.0870964	-0.344523	-0.159887	0.240669	-0.344292	0.247864	-0.177002	0.820522	0.487147	0.19294	0.630869	-0.100403	0.157317	-0.11122	-0.0261252	0.27525	-0.220136	0.0125635	-0.547165
P30519	HMOX2	11	34.5	-0.180509	-0.43216	0.936949	-0.665102	-0.0971862	-1.05119	0.648578	0.671802	-0.296448	0.48114	-0.549934	-0.0436147	-0.118769	-0.191554	-0.168426	-0.0421156	-0.217864	-0.245425	-0.566903	-0.248437
P30520	ADSS	13	32.2	0.832983	-0.525768	0.0573056	-0.791437	-0.331295	-1.18846	-0.262634	-0.112157	0.947842	-0.206994	-0.722718	-0.298403	-0.253587	-0.612867	-0.517817	-0.278354	-0.315423	-0.0621434	-0.642777	-0.531375
P30533	LRPAP1	16	37.5	-0.167974	-0.328891	0.514535	-1.2734	-0.272802	-1.74285	-0.189571	0.755078	0.346103	0.270632	0.387545	0.723683	-0.290103	-0.086678	0.282261	-0.288843	0.396813	0.352671	0.55235	0.258366
P30536	TSPO	3	13.6	-1.00091	-0.120103	-0.228073	1.32626	-0.292425	0.0423889	0.72229	0.967919	1.62089	-0.252242	-1.16092	-0.068441	-0.263241	-1.19789	-0.63522	-0.164555	-0.647258	-0.139721	-0.647336	-0.35225
P30566	ADSL	10	21.1	0.543839	-0.00140352	-0.226133	-0.878639	-0.38638	-0.730247	-0.263387	-0.418688	-1.1153	0.909725	-0.120571	0.330014	-0.0657051	0.21113	-0.169586	-0.178869	0.537567	0.360605	1.14957	0.135109
P30613	PKLR	8	20.7	-1.2841	0.34226	1.58349	-1.06275	0.539534	-0.619679	-1.09951	-1.76665	0.581776	-0.812923	0.369909	1.01547	1.53644	1.44554	0.404942	-1.63498	1.34417	0.911573	2.65353	0.560459
P30622	CLIP1	36	29.3	-0.579107	-0.443514	-0.0133167	-0.884236	-0.0926036	-0.0433417	-0.439417	0.231705	0.543779	0.27018	-0.274365	0.0574902	-0.15642	-0.253155	-0.313426	-0.186071	-0.21197	0.070865	-0.456981	-0.306218
P30626	SRI	10	50	0.854996	-0.451432	0.254284	0.34641	0.797064	-0.426208	0.108061	-0.131455	-0.394782	0.0132671	-0.40704	-0.117029	0.0102736	-0.565822	-0.607103	-0.135762	-0.14077	-0.108513	-0.232418	-0.594757
P30711	GSTT1	5	20	0.0631851	0.0402198	0.188142	-1.42251	-1.91532	0.740773	0.377425	-0.812744	-0.0427138	-0.59299	0.727578	0.470381	0.6754	-0.861694	-1.39733	0.0337092	0.0680466	0.154588	0.118329	-0.509449
P30740	SERPINB1	21	50.7	-0.372856	-0.259755	0.414459	0.238303	0.156231	0.850012	0.416532	0.74951	2.32197	0.196953	-0.802473	0.0790318	0.221416	-0.375545	-0.433075	-0.388114	-0.402451	-0.0767427	-0.0203965	-0.353176
P30825	SLC7A1	4	5.7	-0.160623	-1.17567	0.438628	0.552982	-2.03468	0.595639	-0.601685	0.116488	-1.62535	-0.173196	-1.67396	-0.541647	0.372293	-0.94013	-1.41961	0.0620172	-1.37458	-1.14255	-0.536909	-1.29141
P30837	ALDH1B1	20	36.8	-0.789175	-0.145822	0.0952355	-0.968463	1.22498	-0.327761	-0.826681	-1.97658	-1.63872	-0.508724	0.0502985	-0.56215	-0.128375	-0.410746	-0.021633	-0.550324	-0.69424	-0.908948	-0.931794	-0.0654206
P30838	ALDH3A1	11	27.6	-1.99579	-0.598821	-1.24501	-1.54149	1.78093	-2.58692	-2.06325	-1.36135	-1.18929	0.358182	0.860037	-0.485351	-1.52333	0.960738	-0.105078	-1.43201	2.76415	2.36101	-1.07976	2.37083
P30876	POLR2B	24	19.6	0.488674	-0.0165557	0.23192	0.138093	0.102693	0.119383	0.226616	0.36692	0.0760227	-0.0315477	-0.194085	-0.26987	0.271544	-0.677127	-0.637417	0.3121	-0.216375	-0.274186	-0.85337	-0.380129
P31040	SDHA	21	34.9	0.0441138	-0.210035	0.688201	0.081125	-0.09548	0.537848	-0.0496734	0.609148	0.2844	-0.331894	-0.373428	-0.173884	0.741204	-0.736814	-0.836705	0.196444	-0.630285	-0.311891	0.00134915	-0.496951
P31146	CORO1A	21	37.1	-0.759299	0.278737	-0.676374	-0.227151	-0.434532	-0.758054	0.681674	-1.35255	0.230638	0.082225	0.0537975	-0.208517	-0.680251	0.0695138	-0.182086	0.9799	0.659761	-0.214442	-0.355569	-0.0819093
P31150	GDI1	13	45.6	-0.746868	0.232655	-0.550202	0.482295	0.0602826	0.216032	-0.0761119	-0.435979	-0.631085	-0.385768	0.21887	-0.684294	0.0683875	-0.170751	0.424812	0.190666	0.0139906	0.396754	-0.551841	-0.0806649
P31153	MAT2A	15	45.1	0.390579	-0.220681	0.546538	-0.186963	-0.30807	0.553125	0.0819764	-0.37918	-0.700879	-0.0758668	-0.440528	-0.435173	0.257696	-0.683812	-0.686415	-0.04905	-0.509838	-0.406492	-0.779396	-0.394573
P31323	PRKAR2B	9	32.5	-0.344178	-0.0348579	-0.297045	-1.36262	0.683812	0.096498	-0.32609	-1.82801	-0.63437	-0.157122	0.501232	0.0173642	0.498226	-0.00641201	-0.00439707	0.827772	0.187817	0.105288	2.46806	-0.0676902
P31327	CPS1	49	35.7	2.42025	-1.1783	0.985276	-0.107843	2.10573	-0.599182	-1.66023	-0.362789	-1.06203	-1.05679	-1.10279	-0.346431	1.69711	-0.695811	-0.767848	-0.350145	-2.35156	-1.72207	-0.702958	-0.677648
P31350	RRM2	4	16.7			1.57246	0.228351	-1.06058	-1.9	-0.513584	0.820021					0.619423	-0.436389	-1.31506	-0.920692	-0.891468	-0.602607
P31431	SDC4	4	24.7	1.18635	-0.742974	-0.636775	-3.27847	-1.0401	-1.52808	0.398381	1.08029	-0.370934	-0.833574	-0.247753	-0.900072	-1.18786	-1.59199	-1.57127	-0.302278	-2.01192	-0.939215	-0.534092	-1.73536
P31483	TIA1	4	16.6	0.630931	-0.556799	-0.731749	-0.382608	0.594978	-0.134839	-0.657041	0.715777	0.690621	-0.733678	-1.15933	-0.798731	-1.50855	-1.06422	-0.673974	-0.137273	-0.538337	-0.698432	-2.15624	-1.03793
P31513	FMO3	2	3.8			0.471554	-0.61931	0.161913	0.320372	-0.904459	-1.97355					0.531802	0.21491	-0.017741	-0.381936	-0.898296	-1.04095
P31689	DNAJA1	11	35.3	0.505504	-0.0644899	0.137434	-0.200655	-0.0010401	-0.17666	0.267217	0.335015	-0.437477	-0.0888627	-0.0479091	0.0477134	-0.500302	-0.261842	-0.294805	-0.436936	-0.0909391	-0.0882885	-0.0915337	-0.258915
P31749	AKT1	8	22.9	-0.155807	0.282413	-0.476592	-0.0687185	0.32045	0.266803	0.371664	-0.781789	0.326214	0.0598106	-0.321227	0.0060413	-0.538217	-0.381009	-0.301963	0.144539	0.1269	-0.0570564	-0.394463	-0.0523384
P31751	AKT2	7	17.3	0.05929	0.264318	-0.258915	-0.0937536	-0.0297626	0.324878	0.563593	-0.159056	0.988774	-0.114451	-0.218469	0.502651	-0.122028	-0.406631	-0.177743	0.28228	0.0534023	-0.124178	0.346598	0.0255723
P31930	UQCRC1	14	34.6	0.204263	-0.166634	0.79287	-1.02353	0.106619	-0.564981	-0.202541	0.422819	-0.555347	-0.49712	-0.184854	-0.0909738	0.413712	-0.442256	-0.507326	0.0855958	-0.264413	-0.215123	-0.0118033	-0.59577
P31937	HIBADH	7	33.6	0.484263	-0.00855771	0.213059	0.344703	0.456337	0.276463	0.301788	0.301245	-0.139501	-0.248224	0.0768372	-0.266425	0.265162	-0.932178	-0.778647	-0.290852	-0.744093	-0.0981833	0.0771378	-0.615814
P31939	ATIC	22	41.6	1.12863	-0.292737	-0.492261	-0.533703	-0.175896	-0.729292	-0.276599	-0.476152	-1.0522	-0.11632	-0.0157306	-0.481169	-0.801299	-0.284833	-0.733458	-0.812069	-0.212999	-0.300441	0.0935118	-0.544671
P31942	HNRNPH3	7	23.1	0.513439	0.154941	0.216765	-1.1444	0.472749	-0.585069	0.0442683	0.206687	-0.804275	-0.466211	-0.0391963	1.51544	-0.334027	-0.259167	-0.0179667	-0.229961	-0.487513	-0.834342	-0.0910287	-0.495135
P31943	HNRNPH1	6	26.7	0.73818	-0.307195	0.582753	-1.63918	-0.23473	-0.821228	0.0617978	0.386857	-1.30447	-0.10464	-0.098649	-0.635227	-0.20923	-0.472804	-0.650974	-0.364677	-0.143515	-0.572426	-0.424494	-0.656692
P31946	YWHAB	7	56.9	0.169635	-0.255338	0.352025	0.1464	-0.325961	-0.253291	0.0211063	0.304884	-0.00964742	0.116024	-0.448895	-0.409607	0.135212	-0.499807	-0.58639	0.0504619	-0.227239	-0.0363407	-0.650503	-0.512505
P31947	SFN	12	41.1	-0.511964	-1.42053	0.335094	0.0115359	-0.604532	-1.63424	-0.0012885	0.458868	-0.0310321	0.36249	-1.17142	-1.17729	-0.173135	-1.59439	-1.72858	-0.491538	-1.13248	-0.649274	-0.858006	-1.11042
P31948	STIP1	37	52.3	0.905637	-0.441504	0.465792	-1.0913	0.0380827	-1.00614	-0.496132	0.497611	0.0649403	0.220414	-0.449729	-0.129573	-0.113514	-0.216089	-0.634393	-0.251801	-0.43832	0.073175	-0.23774	-0.630085
P31949	S100A11	6	41	-0.314482	-0.455052	-0.497219	0.0843781	-0.463584	-1.2136	0.18567	-1.2899	1.57648	0.803983	-1.06024	-0.0648672	-0.883744	-1.14839	-0.453707	-0.365369	-0.512072	-0.634992	-1.13496	-0.589082
P32004	L1CAM	16	13.3	-1.68757	-0.269047	-1.81981	-1.8783	-1.475	-0.839157	-1.38633	-1.48581	-1.44624	-0.273977	-0.0347625	0.829806	0.387126	-0.694397	-0.312091	-0.232707	-0.4042	1.59525	-1.88546	-0.293383
P32119	PRDX2	14	64.6	-1.35418	-0.0423393	0.151292	0.354558	-1.27043	-0.395772	-0.638042	-1.12889	-0.821486	-0.406671	0.584735	1.35499	0.380765	0.894413	-0.246781	-0.623675	1.14042	0.90301	2.88522	0.603857
P32121	ARRB2	4	15.4			0.317545	1.56846	-0.124368	0.110592	0.46847	-0.327939					0.634462	0.00531422	-0.104016	0.415997	0.228406	-0.0667684
P32321	DCTD	6	35.4	-0.288083	-0.112158	-0.026272	0.136784	0.489984	-0.0452404	-0.149123	0.60435	-0.995003	0.13007	-0.00736245	-0.0144613	-0.0290832	0.190159	-0.266518	0.468263	0.0231294	0.312404	0.559417	-0.0322708
P32322	PYCR1	9	41.7	0.307563	-1.15508	1.13986	-0.753724	-0.977109	0.850277	0.640092	-0.517281	-1.35974	0.00219737	-2.29425	-1.33767	0.50971	-0.777841	-0.650275	-0.783975	-0.796611	-0.903619	-1.30776	-0.853753
P32455	GBP1	11	26.2	0.172594	0.451567	-0.379531	-0.25624	-0.432082	-0.387723	0.826534	-1.29801	0.208122	0.826839	-0.397126	0.483203	-0.0927888	-0.731544	-0.224182	0.487636	0.380208	-0.104907	-0.365098	-0.10966
P32456	GBP2	14	27.2	-0.378349	0.300947	-0.431565	0.475525	0.395761	-0.893215	0.493209	0.33692	0.401665	0.741622	0.0123164	0.516141	0.13662	0.034574	0.164495	0.673844	0.380237	0.534514	-0.352598	0.00931551
P32754	HPD	2	7.1	-2.06676	-0.120584					-1.70121	-2.51852	-1.64537	-0.602061	-0.378598	0.624082					-1.66495	-0.441379	-0.359153	0.65752
P32856	STX2	5	19.1	-0.560389	0.413444	-1.84545	-1.16033	-0.0661958	-1.58615	-0.390765	-0.772522	0.622435	0.346551	0.738481	0.610821	-0.725528	0.644557	0.70383	-0.255605	0.64944	1.0097	0.172846	0.698544
P32929	CTH	8	23.5	-0.597759	-0.669335	-0.596555	0.00112089	-0.568038	2.41126	0.470307	-1.23644	-1.04231	-1.17946	-1.23113	-0.752624	-0.250987	-1.52633	-1.49092	-0.453021	-0.777885	-1.35109	-1.13111	-1.67755
P32942	ICAM3	6	9.3	-0.852949	-0.45864	-0.659575	-0.655589	-0.674	0.002761	0.948837	-0.92101	0.492415	0.680016	0.0683605	0.720606	-0.0104383	0.174021	0.455921	1.62477	0.589983	-0.0644323	-0.163835	-0.167385
P32969	RPL9	7	26.6	0.192788	-0.111899	-0.27512	-0.446164	-0.390559	0.795456	-0.493549	-0.606861	-1.02353	-0.473666	-0.74061	-1.09125	-0.0971606	-0.834534	-0.469333	0.0931193	-0.360746	-0.884985	-1.67413	-0.596944
P33121	ACSL1	18	26.9	-0.898614	0.470363	-0.26816	1.01101	-0.961342	0.173545	0.48487	-0.0372091	0.243046	0.89324	-0.276625	1.01055	-0.264576	-0.128448	-0.180939	-0.36933	-0.0725763	-0.100888	2.88943	-0.409507
P33151	CDH5	9	15.8	-0.66319	1.04819	-0.0517554	0.0691852	-0.099391	0.417466	0.29133	-0.897233	-0.546541	0.689839	0.460638	1.05508	0.062746	0.815478	0.467304	0.368697	0.864152	0.708105	1.02353	0.78521
P33176	KIF5B	53	57.1	0.570781	-0.0609271	0.106051	-0.59022	0.196351	-0.47847	-0.0689432	0.721506	-0.345548	0.356327	-0.123946	-0.0675183	-0.119188	-0.350496	-0.248354	-0.198368	-0.031905	0.213111	-0.436284	0.029405
P33240	CSTF2	4	15.8	0.303209	-0.740984	0.227855	-0.989267	0.221299	-0.321844	-0.711404	-0.483647	0.368776	-0.139984	-0.673021	-1.11078	-0.661525	-0.482226	-0.268822	0.0878235	-0.497359	-0.326986	-1.29082	-0.604978
P33241	LSP1	11	47.8	-0.798724	-1.09636	-1.4947	-0.90939	-0.0513313	-1.55201	-1.17764	-1.89982	-0.135805	-0.271377	-0.280473	-0.445424	-1.55582	0.386765	0.199052	-0.0727533	0.00442749	-1.51335	-0.660549	-0.79773
P33316	DUT	5	25.8	0.409681	-0.602683	-0.0323272	-2.47173	0.840731	-3.747	-0.844933	-0.109698	-0.59981	0.140673	-0.116344	-0.327817	-0.676891	0.178921	-0.204583	0.263809	-0.166191	-0.301017	-0.239715	-0.412464
P33527	ABCC1	15	10.6	-0.228106	-0.177407	0.494666	1.0727	-0.197624	-0.0251325	0.309629	0.232244	-0.623734	0.175005	-0.365246	-0.0433599	0.38967	0.0132237	-0.30429	0.284476	0.0822057	-0.0307863	-0.110634	-0.471927
P33897	ABCD1	8	13.2	-0.262753	-0.15142	0.664035	-0.181472	-0.09071	0.118792	0.238985	0.251761	0.372989	-0.0544644	0.145428	0.205084	0.605908	-0.318898	0.23292	0.624493	0.163219	-0.204948	0.159504	-0.335174
P33908	MAN1A1	8	13.6	-1.00892	0.48406	-0.183628	0.0935927	-0.685163	0.486423	0.370951	-0.0267871	0.844665	0.190253	-0.45059	0.373395	0.45069	0.0259961	-0.0195981	0.496408	-0.0728963	-0.206975	-0.223179	0.303831
P33991	MCM4	19	19.2	1.25835	-0.910613	0.644015	-0.153588	-0.490249	-1.34316	-0.34629	0.923551	-0.915501	-0.885057	-1.5967	-0.768141	-0.00458011	-1.00113	-1.52793	0.0359055	-0.981488	-0.875136	-0.925284	-1.70501
P33992	MCM5	21	30.7	1.06516	-0.885871	0.51336	-0.102005	-0.614699	-1.56795	0.0271509	0.891879	-0.608495	-0.848569	-1.95133	-0.838056	-0.0719773	-0.989368	-1.54735	-0.112118	-0.956495	-0.679833	-1.17509	-1.99166
P33993	MCM7	20	32.3	1.05786	-0.611072	0.571338	0.535213	-0.459818	-1.13106	-0.36053	0.963351	-0.770453	-0.60996	-1.03214	-0.490647	-0.326679	-0.426331	-1.55015	-0.428108	-0.74338	-0.570474	-0.466251	-1.12295
P34059	GALNS	7	14.8	-0.193433	0.0506188	-0.289075	0.734715	-0.519361	0.0476358	0.261064	0.636719	0.611674	0.89155	0.106358	0.434027	0.354776	-0.0210309	-0.0159905	-0.366631	-0.00174119	0.286987	0.146356	0.294216
P34741	SDC2	6	16.9	-0.818438	-0.275146	-0.883381	-0.0993167	-0.151891	-0.158526	0.181661	-0.606762	1.06295	-0.0958813	0.902126	-0.0945292	-0.105757	0.230039	0.665924	-0.316391	0.837319	0.808629	-1.17872	0.483438
P34896	SHMT1	7	17.8	-0.721674	0.558563	1.70033	0.178722	0.759507	0.567674	0.414778	0.248809	-0.344201	0.284702	0.239631	0.653085	1.52849	-0.382598	-0.825684	-0.104923	0.0721962	0.0430575	0.916053	0.461366
P34897	SHMT2	15	30.8	0.16094	-0.406843	1.11154	-0.275518	-0.373157	0.371924	-0.199051	-0.223208	0.164341	0.0261926	-1.13982	-0.318659	0.520696	-0.836638	-0.999639	0.259549	-0.525625	-0.565426	-0.908519	-0.859995
P34913	EPHX2	10	20.5	-0.655307	-1.82301	1.07275	1.66507	1.50247	1.7336	0.25527	0.440723	-1.01214	-1.51452	-1.12083	-1.81418	1.31982	-0.676546	-0.836349	0.71116	-0.542961	-0.160222	-0.54285	-1.59109
P34932	HSPA4	38	49.5	0.573225	0.0813708	0.487821	0.0426573	-0.217387	0.279802	0.195756	-0.28587	-0.520402	-0.28957	0.0473852	-0.191234	0.138539	-0.204386	-0.356556	-0.0398556	0.0269088	-0.15584	-0.216442	-0.543649
P34949	MPI	4	13.7	-0.439286	0.221271	-0.172792	0.408435	0.332821	1.134	0.0635668	-0.117846	0.194456	0.0177565	-0.137198	-0.224076	0.114704	-0.925484	-0.87335	0.116549	0.109547	-0.243383	-0.699757	-0.154271
P35030	PRSS3	6	30.6	-3.98144	-0.893954	-1.0619	-1.25247	-2.29173	1.86778	-2.13519	-3.92181	-3.36573	-2.68093	-3.46436	-2.26942	-0.969905	-1.08465	-1.12117	-1.51894	-2.25532	-2.05934	-2.39316	-1.97828
P35052	GPC1	11	19.4	-0.426853	0.07608	-1.41397	-0.238964	-0.336007	-1.22305	-0.146635	-1.06866	0.989387	0.481833	-0.00802192	-0.259825	-0.593483	-0.23351	0.343164	0.193726	0.0780179	0.620958	-1.00299	0.468142
P35080	PFN2	5	42.1	0.0450556	-0.134253	0.0210351	-0.421423	-0.821032	0.358685	-0.529195	-1.08035	-0.199564	-0.657567	-0.83286	-0.714135	0.212322	-0.911926	-0.352072	0.144444	-0.759533	-0.00989734	-1.92136	-0.763228
P35221	CTNNA1	39	45.7	0.619939	-0.668071	0.20724	-0.354699	0.738363	-0.251048	-0.259055	0.943939	0.141725	0.0705598	-0.372969	-0.89294	-0.362207	-0.828832	-0.79881	-1.12237	-0.690326	-0.372123	-1.05313	-0.569214
P35222	CTNNB1	21	36.5	-0.129164	-0.460233	0.131438	0.0539252	0.659214	0.439221	-0.094096	-1.44031	-0.415864	-0.413997	-0.596866	-0.683822	0.0375679	-0.617572	-0.669653	-0.706998	-0.698959	-0.610286	-1.0932	-0.280007
P35232	PHB	15	48.2	0.634346	-0.621931	0.592817	-1.03317	0.0633277	-0.772021	-0.657765	0.372269	-0.51691	-0.051115	-0.70233	-0.632732	0.356254	-0.266736	-0.554053	-0.0323081	-0.513539	-0.389736	0.140107	-0.553999
P35237	SERPINB6	14	44.4	0.291383	-0.157357	0.209389	0.0204486	-0.275658	0.713788	0.560091	-0.232704	1.21555	0.302509	-0.0672144	0.0507178	-0.402259	-0.564372	-0.362437	-0.751483	-0.301861	0.0136405	-0.0610254	-0.23042
P35240	NF2	8	12.6	-1.53151	1.06026	-0.864413	0.396276	-0.267957	0.769299	0.684712	0.348918	1.40858	0.268463	0.890567	0.606504	-0.0471412	1.30613	0.785186	1.18962	1.44145	0.141852	1.96032	1.80041
P35241	RDX	12	39.3	0.271218	0.356761	-1.56401	-0.736877	0.185883	0.19841	0.0188943	-0.394957	1.1073	-0.515636	0.229301	0.420647	-1.35554	0.324306	0.341745	-0.499885	0.079351	0.106759	-0.207109	-0.220851
P35244	RPA3	3	35.5	0.15529	0.339844	0.339366	0.83083	0.517351	0.188539	1.28595	0.592482	-1.89758	-0.430821	0.231115	0.188997	0.247772	-0.237781	-0.160753	0.565292	0.364816	-0.368749	-0.831191	-0.310267
P35249	RFC4	9	24.2	0.576411	-0.599934	0.755376	-0.614694	0.168255	-0.761941	-0.137957	0.705447	-0.992411	-0.252406	-1.00391	-0.426546	-0.167517	-0.584202	-0.778696	-0.135934	-0.55368	-0.603057	-1.10404	-0.745623
P35250	RFC2	6	18.9	0.585386	-0.381302	0.345622	-0.0999179	-0.363533	1.31336	0.100174	0.219989	-0.978241	-0.598777	-0.786007	-0.516284	0.173792	-0.225565	-0.574689	-0.167341	-0.199789	-0.497579	-0.623008	-1.22292
P35251	RFC1	5	4.2	0.795553	-0.177865	0.807802	-0.67537	0.0718972	0.329666	-0.274518	1.5604	-1.0105	-0.309514	-0.378831	-0.0972202	-0.31632	-1.4504	-1.02202	0.144429	-0.574102	-0.680481	-0.0192515	-0.404378
P35268	RPL22	2	18.8	-0.332117	-0.33781	0.0293104	0.317285	-0.485909	1.01799	0.13846	0.577218	0.224908	-0.381216	-1.31566	0.708987	-0.374102	-0.348044	-0.715172	-0.493942	-0.0151212	-0.29795	-1.18625	-0.362003
P35269	GTF2F1	8	20.3	0.979612	-1.82447	-0.423346	-2.57493	1.16266	-3.52299	-1.73628	0.355117	-0.754511	-1.2209	-1.05665	-1.24873	-3.42543	-0.439205	-0.509133	-1.70225	-1.27062	-1.45702	-1.51908	-1.7657
P35270	SPR	10	43.3	0.807343	-0.191936	0.744723	0.688253	1.03584	0.575932	-0.175459	0.631392	-0.249442	0.090675	-0.322926	-0.761308	0.221786	-0.792155	-0.769749	0.195024	-0.906094	0.277932	-0.483974	-0.411065
P35442	THBS2	24	27.3	-2.14636	-1.92779	-3.7516	-3.14499	-4.09342	-2.85655	-2.17626	-3.35208	-0.841368	-1.33014	-0.609065	-1.68587	-3.03311	-1.84344	-1.45033	-2.14006	-1.25935	-2.18893	-1.74994	-0.677411
P35443	THBS4	7	11.3	-1.53623	0.293947	-1.24235	-1.13115	-0.59797	-0.218481	-0.602725	-2.2464	-1.7291	-0.865688	0.865609	-1.47732	0.0432938	-0.154048	0.650619	-0.288424	0.16204	1.74186	-0.65182	0.29474
P35475	IDUA	8	11.6	-1.1587	0.128559	-0.51126	-0.126469	-0.0269087	-0.446866	0.213353	-0.924838	-0.688082	-0.027002	-0.117636	0.00837791	0.0620877	0.00115824	-0.0259	0.13481	0.171946	0.117644	-0.762709	0.127819
P35542	SAA4	4	27.7	-2.0268	1.66041	-0.905721	-1.3937	-0.401249	-1.85247	-2.07334	-2.70534	-0.834515	0.25024	1.61314	0.693815	-0.504278	1.5051	2.01827	-0.145232	-0.0910762	-0.300999	0.91506	1.89465
P35555	FBN1	102	42.8	-1.82933	0.319089	-1.81289	-0.480442	-0.33305	-1.18643	-0.558478	-2.54126	-1.17985	0.414241	1.82359	-0.181687	-0.717843	-0.185453	1.75066	0.0652242	0.81374	1.43674	-0.201552	1.02651
P35556	FBN2	8	5.1	-0.687357	0.0155044	0.534425	-2.44405	0.869423	-2.4054	-0.529537	-0.126208	-0.611411	0.368113	0.358127	-1.59452	-0.116172	-1.24755	1.7989	-0.328388	0.128256	0.85015	-1.39234	0.576084
P35558	PCK1	4	5.6	-0.929289	-0.493347	2.49467	0.62031	-0.877134	-1.47411	-1.49444	-1.73665	-1.37678	-0.745119	-0.134064	-0.129554	2.46164	-0.700274	-1.15668	-3.04069	-0.638164	-0.429056	1.60819	0.865579
P35573	AGL	33	22.1	-0.217114	0.236389	-0.0864256	0.491726	0.96424	0.570877	0.161192	0.420565	-0.186714	-0.406165	0.0686983	0.164636	0.306992	0.0805599	0.0437929	0.338499	-0.0278698	0.0932033	0.929351	0.308913
P35579	MYH9	97	53	-0.461435	-0.196366	-0.47527	-1.29291	-0.249229	-1.11884	-0.53854	0.904027	0.841123	-0.183845	0.382869	-0.131817	-0.601369	0.058012	0.331059	-0.196267	0.19415	0.238716	-0.111733	0.416302
P35580	MYH10	68	45	-0.855918	-0.11321	-1.98546	-1.6221	-0.119094	-1.1504	-1.20725	-2.40154	0.170927	-0.675334	1.30817	-0.0526224	-1.46396	0.279762	1.05646	0.391999	0.512991	0.860817	-0.220525	0.943979
P35606	COPB2	30	35.5	0.237402	-0.150817	0.125845	0.569234	-0.178682	0.980621	0.293885	0.100741	-0.527268	-0.0355033	-0.337219	-0.423347	0.439313	-0.477014	-0.559658	0.474206	-0.134923	-0.379583	-0.48434	-0.0393469
P35610	SOAT1	3	2.9	0.718428	0.256811	-1.12925	0.877778	-0.36323	0.784212	0.709754	1.20868	-1.40858	0.351291	0.403225	0.724419	-1.90128	-0.0519651	0.0217671	-0.616878	-0.659324	-0.750751	-0.698129	-0.411652
P35611	ADD1	13	23.1	-0.434851	-0.0141763	0.0526543	0.0863859	0.0984644	-0.456022	-0.0659027	-0.27671	-0.982916	-0.145077	0.176792	0.387393	0.383954	0.210433	0.209031	0.136193	0.349801	0.515277	0.92521	0.158003
P35612	ADD2	6	10.7	-1.76689	-0.360421					-0.427027	-0.861135	-0.146101	-0.774435	0.0108573	0.82946					0.731448	0.605167	3.11482	0.0255205
P35613	BSG	9	26	0.350213	-0.341232	0.665666	0.0963509	0.0664934	-0.469032	-0.144438	0.493058	-0.546026	0.103026	0.0672455	0.122888	0.219747	-0.449698	-0.569217	-0.133183	-0.29725	-0.324399	0.493844	-0.386858
P35625	TIMP3	3	13.7	-1.68064	-0.107573					-0.817238	-2.51947	0.616306	-0.284313	0.358617	0.623044					-0.000983433	0.553915	0.612188	0.560268
P35637	FUS	6	17.1	0.0747182	-0.545441	-0.501634	-0.768036	0.874848	-1.63703	-0.745315	-0.730729	-2.35398	-0.925733	-0.774468	-1.19149	-1.0121	-0.564838	-0.343919	-0.668934	-0.577447	-0.813394	-1.86177	-0.926687
P35658	NUP214	19	9	0.194883	-0.0972379	-0.0310138	-0.0435509	-0.132742	-0.286072	-0.010471	0.0745264	0.0255976	-0.242807	-0.495704	-0.0377706	-0.0642888	-0.423601	-0.724935	0.262763	-0.448164	-0.457155	-0.499309	-0.430941
P35659	DEK	13	36.5	0.857775	-1.0264	0.408514	-0.472863	0.365975	-0.951655	-0.0699269	0.782231	-0.909999	-0.571302	-1.51392	-1.08153	-0.402146	-1.03604	-0.954078	-0.0568968	-0.985422	-1.22439	-1.67794	-1.78997
P35749	MYH11	88	52	-1.57289	0.56577	-0.609354	0.127203	1.77799	-1.42044	-0.926625	-2.16709	-1.30084	0.599465	1.19293	0.365871	-0.00672234	-0.97683	0.911407	-0.337814	-0.67176	-0.256271	-0.170282	-0.826461
P35754	GLRX	4	38.7	-0.716506	0.0564043	0.21306	1.194	-1.18419	-0.0319276	1.09013	-0.498014	0.835612	1.4203	0.310579	0.102289	0.859548	0.570783	-0.0147137	0.977547	0.632224	0.127415	0.430529	0.428645
P35813	PPM1A	9	38.7	-0.458796	0.0921941	0.344251	-0.184978	0.635251	-0.227393	-0.090147	-0.388432	-0.739231	0.366201	0.0683794	0.0945273	0.19384	0.0702808	-0.105684	-0.326155	-0.0140289	0.168792	-0.0470756	0.28361
P35858	IGFALS	8	13.6	-1.61975	1.37807	-0.718253	0.0446692	-1.20222	-1.04718	0.207923	-1.21216	-0.27597	0.0846569	0.781338	0.78848	-0.351319	0.512716	0.65099	0.085394	1.17115	-0.157582	0.673286	1.28804
P35869	AHR	6	6	-0.541437	0.343605	-0.435626	0.385562	1.01357	-1.21759	0.206714	0.269916	-0.085164	0.27018	-0.0287215	-0.308351	-0.189288	-0.671201	0.330222	-0.0295072	-0.194527	-0.0147072	-1.34272	-0.064226
P35914	HMGCL	12	36.3	0.403942	-0.3079	0.90187	-0.11075	-0.0197394	-0.187499	0.314372	1.33828	-0.687508	0.189714	-0.753131	-0.742646	0.607267	-0.849271	-0.899491	0.00344016	-0.476603	0.122039	-0.838089	-0.648667
P35998	PSMC2	23	52.9	0.363804	-0.316308	-0.0487383	-0.586307	-0.129785	-0.928663	-0.124926	-0.322961	-0.0776828	-0.103258	-0.0492836	0.717581	-0.442417	-0.399793	-0.349783	-0.15062	0.0023802	-0.0462713	0.645736	-0.379076
P36222	CHI3L1	4	10.2	-1.24536	-0.420716					2.07168	-0.355752	2.60034	-0.536558	0.283233	0.128063					1.08423	0.778078	0.543831	0.351103
P36269	GGT5	14	26.5	-0.588534	-0.112059	-1.64283	-0.372946	-0.720066	-1.08545	0.11818	-1.41448	-1.30433	0.0114601	0.982207	-0.523463	0.149637	0.577324	0.10745	0.4456	0.681321	0.744506	-0.371213	0.148409
P36404	ARL2	5	27.7	0.406181	-0.254517	-0.0722322	0.217493	-0.25805	0.137598	0.121633	0.124355	0.980667	0.0216941	-0.37722	-0.343394	-0.0781769	-0.822191	-0.877058	-0.0429851	0.0448737	0.118949	-0.742792	-0.237062
P36405	ARL3	6	39	-0.327713	-0.162247	0.0786319	-0.771972	0.47842	-0.82456	0.10748	0.353922	-0.832084	-0.24556	-0.00524456	-0.160785	-0.411153	-0.517006	-0.095054	0.363792	-0.13059	0.230439	-0.549774	-0.0680756
P36507	MAP2K2	9	29.5	0.0276112	-0.0715757	-0.157751	0.0861057	-0.183551	-0.268783	-0.529686	-1.63044	0.519614	-0.0441164	-0.131596	0.0655805	0.316073	-0.300362	-0.359082	0.419336	0.268753	0.0583073	0.276085	0.0792984
P36542	ATP5C1	10	33.6	0.120391	-0.275634	0.491234	-0.388326	0.120431	0.0420995	-0.0990073	0.71161	-0.685633	-0.0789859	-0.623075	-0.333403	0.464215	-0.560702	-0.650684	0.209658	-0.295201	-0.36994	-0.135589	-0.6135
P36543	ATP6V1E1	9	41.6	-0.196798	-0.303318	-0.487558	-0.705469	0.0249334	-0.484687	-0.84651	-0.220506	-0.412499	0.894984	-0.227857	0.060734	-0.183446	0.343927	0.0461184	-0.139295	0.155452	0.218501	0.295942	0.0680541
P36551	CPOX	12	30	-0.19969	0.023673	0.445599	-0.00119658	-0.351666	-0.545549	0.506342	0.297371	1.34005	0.0142016	-0.556995	0.519905	0.321035	-0.23178	-1.07785	-0.275899	-0.175157	-0.292008	-0.434481	-0.436638
P36578	RPL4	19	39.8	0.486642	-0.150215	-0.4006	-0.48888	-0.0487514	0.425275	0.0659275	0.324327	-0.444704	-0.667408	-0.645028	-0.937028	-0.78985	-0.800124	-0.48595	-0.306161	-0.712044	-0.937271	-0.955769	-0.842011
P36639	NUDT1	4	17.8	0.287669	-0.0561483					0.0650571	0.413818	0.633267	0.102459	-0.350369	-0.412352					-0.0646807	0.223155	-0.833492	-0.166002
P36776	LONP1	21	24.5	0.171761	-0.215962	-0.187464	-0.0435722	-0.198755	0.374097	-0.567548	-0.158967	-0.533703	-0.231988	-0.683813	-0.441242	-0.084165	-0.524609	-0.56427	-0.142304	-0.569198	-0.423167	-0.100576	-0.723683
P36871	PGM1	25	47	-0.422416	0.424551	0.0704476	0.250056	0.113031	0.763417	0.372256	-0.179126	-0.232721	-0.020278	0.158033	0.103647	0.1239	0.166412	-0.012496	0.112727	0.538209	0.457035	0.0312073	0.863342
P36873	PPP1CC	3	31.6	0.316486	-0.437637	0.266429	0.410033	0.406138	-0.123484	0.102471	0.0547309	-0.0672603	-0.012041	-0.624729	-0.22012	0.328728	-0.451732	-0.378298	-0.00605437	-0.117528	-0.200928	-0.920884	-0.830443
P36915	GNL1	11	18.3	1.04582	0.00357999	-0.225133	-1.69636	0.211574	-1.01843	-0.113952	-0.439412	-0.997105	-0.447457	-0.0810935	-0.173431	-0.757679	-0.607117	-0.337794	-0.0973927	-0.235762	-0.130005	-0.434016	-0.342915
P36952	SERPINB5	18	53.9	0.541837	-3.18765	-0.92896	-0.974239	0.122095	-3.3909	-1.13633	0.740659	-0.0974772	-0.839637	-3.73324	-2.47433	-1.42262	-2.75584	-2.39285	-0.264335	-2.17387	-0.80818	-2.01126	-3.46098
P36955	SERPINF1	13	28.5	-1.72079	0.795634	-1.84494	-0.0448512	-1.17547	-0.545304	-0.167962	-1.61602	-0.60893	-0.37817	0.743744	0.121179	-0.862582	1.23321	0.860649	0.312567	0.60357	0.333358	0.23963	1.05182
P36957	DLST	11	23.2	-0.0764736	-0.061844	-0.0605449	0.184075	0.328451	0.38908	0.0715433	-0.257914	-0.676143	0.505746	-0.177155	-0.399828	0.0021231	-0.284596	-0.528489	-0.328156	-0.441981	-0.390277	0.411659	-0.382694
P36959	GMPR	4	24.3	-1.63815	0.110428	0.0580718	0.577903	-0.920163	0.331056	0.0177357	-1.30695	1.61995	0.582345	-0.0698535	1.0658	0.698289	0.74582	0.194233	-0.957389	0.227252	0.487138	1.29053	1.04
P36969	GPX4	10	48.2	-0.754338	-0.194396	-0.720542	1.05614	-0.353347	0.414859	0.698631	-0.375289	1.22239	-0.378231	-0.367226	-0.224323	0.121087	-0.670042	-0.872071	0.384543	-0.348161	-0.247877	0.50189	-0.467855
P36980	CFHR2	4	26.7			0.0215437	0.839808	-0.515467	0.0765586	-0.445588	-1.93116					0.371009	1.84773	0.773412	0.543149	1.18665	0.748945
P37059	HSD17B2	8	22.7	1.1107	-0.342573	1.60846	0.124057	0.36169	0.772605	0.806641	1.82719	-0.924571	-0.0263641	-0.93131	-1.62916	1.20426	-1.28172	-2.3076	-0.845842	-2.08057	-0.361263	-1.801	0.156764
P37108	SRP14	4	22.8	0.65936	-0.497363	-0.427243	-1.03966	0.225875	-0.459175	-0.30753	1.10524	-0.295341	-0.0157012	-0.571765	0.148325	-1.16502	-0.322727	-0.286958	-0.18108	-0.153398	-0.190244	-0.481377	-1.04358
P37198	NUP62	8	19.5	0.156335	-0.360991	0.161109	0.622642	-0.335307	0.321061	0.0507124	0.150146	0.108197	-0.00470369	-0.324591	-0.193151	0.258881	-0.721301	-0.99303	0.213737	-0.254757	-0.262344	-0.878798	-0.555868
P37235	HPCAL1	7	57	-0.716463	-0.142929	0.0702374	0.812528	-0.539267	0.762362	0.25905	-0.348418	1.25439	0.0329976	-0.155723	0.207398	-0.0416531	-0.20785	-0.889321	0.0155266	-0.31567	-0.385601	0.0669021	-0.67196
P37268	FDFT1	6	15.1	0.0538405	-1.02145					0.352866	3.29788	-0.2387	0.908037	-1.09932	-0.435494					-0.491004	-0.0753482	-0.790519	-1.11906
P37802	TAGLN2	11	49.2	0.052702	-0.379215	-0.454117	-1.55037	-0.214041	-2.04796	0.0393889	0.00120391	-1.23076	0.47946	-0.303814	-0.305707	-0.730372	-0.522942	-0.393096	-0.552072	0.119994	-0.0522501	-0.630437	-0.469377
P37837	TALDO1	20	48.7	-0.292024	-0.086541	0.350834	0.885618	-0.508756	0.112324	0.152534	-0.266705	0.938699	0.346093	-0.166737	-0.0649573	0.397714	-0.419853	-0.71575	0.189615	-0.037316	-0.0602086	-0.394134	-0.369803
P37840	SNCA	4	47.9	-2.76595	0.319023	0.439099	-0.941931	-0.660087	-1.43095	-0.667631	-1.32256	-0.799471	-0.908561	-0.849495	1.53641	0.238492	1.18664	0.223749	-0.931294	1.06424	0.824771	2.9061	0.685216
P38117	ETFB	16	59.6	0.273557	-0.456845	0.465538	-0.0677264	0.478336	0.0245978	-0.132062	0.878337	-0.533385	0.452525	-0.744191	-0.201247	0.643582	-0.138895	-0.535185	0.203776	-0.328533	0.123043	0.46976	-0.343633
P38159	RBMX	4	31.7	0.610325	-0.95494	0.527509	-1.45234	0.260629	-1.75485	-0.896865	1.19821	-0.527277	-0.00819743	-0.596929	-0.823031	-0.245123	-0.468165	-0.473758	0.252921	-0.470719	-0.743174	-1.00096	-0.92505
P38432	COIL	3	5.6	1.73987	-1.10796					-1.11776	-0.554295	-0.990221	-1.34411	-1.1333	-0.865316					-0.835448	-1.63865	-1.23511	-1.80872
P38435	GGCX	8	10.2	0.314311	-0.121447	-0.303657	0.329251	-0.904917	-0.00600719	0.621769	0.980981	-2.26226	-0.503138	0.0676387	-1.87341	0.16888	0.104959	-0.212336	0.243941	0.255134	0.489574	0.266212	-0.0563403
P38571	LIPA	3	7	-1.01805	0.855911	-0.129031	1.70823	-0.227138	-0.0309245	0.987905	-0.449018	1.24271	-0.35694	-0.674247	1.1245	0.489453	-0.370693	-0.258433	-0.261927	0.0210405	-0.381517	-0.204331	-0.585619
P38606	ATP6V1A	19	31	-0.363125	0.245963	-0.0829514	0.734563	-0.206174	0.431527	0.381883	-0.320505	0.816118	0.335024	-0.131018	0.315273	0.191438	-0.0785747	-0.262733	0.232736	0.169434	0.113181	0.722063	-0.069396
P38646	HSPA9	32	45.7	0.300221	-0.550902	1.04843	-0.0416216	-0.488889	0.40727	0.101307	0.443403	0.523509	0.412964	-0.694247	-0.250509	0.49395	-0.641686	-0.869368	-0.288605	-0.744368	-0.330441	-0.60171	-0.795533
P38919	EIF4A3	16	37.5	0.636222	-0.0494586	0.388657	0.305073	-0.0747873	0.204401	0.185061	0.161218	0.00109354	-0.130628	-0.491975	0.131746	0.324351	-0.780622	-0.781411	0.0579018	-0.446413	-0.532469	-0.241993	-0.411463
P38935	IGHMBP2	4	4.1			-0.172418	0.450034	-0.446	-0.107285	0.210645	-0.303847					0.270003	-0.337141	0.0331223	0.460879	-0.399863	-0.586281
P39019	RPS19	13	55.9	0.0334312	-0.543868	0.138459	-0.909462	-0.458616	0.274215	-0.243996	0.579909	0.214686	0.25514	-0.697573	-0.11527	-0.14341	-0.380632	-0.513734	0.321624	-0.474388	-0.347363	-1.11164	-0.5479
P39023	RPL3	21	39	0.0885803	-0.2087	0.0830518	0.139721	-0.595919	1.50487	0.217382	0.0315865	-0.472178	-0.494563	-1.46134	-0.993245	-0.144392	-0.91735	-0.766979	0.190999	-0.548116	-0.873872	-1.63566	-0.679297
P39059	COL15A1	14	10.7	-1.96951	0.897684	-1.18723	1.08748	0.459271	0.00621552	0.594574	-1.78208	-1.00274	1.05994	1.21175	0.310665	-0.754278	1.51547	1.33167	0.014896	1.60546	1.11191	0.179953	1.9387
P39060	COL18A1	16	11.5	-0.387008	0.617297	-0.756785	0.218365	0.0519516	-0.366225	-0.0192142	-1.08405	-1.01712	0.23272	0.89897	0.0199718	-0.38512	0.8802	0.707535	-0.195094	0.739926	0.570743	-0.183317	0.838481
P39656	DDOST	12	27	-0.0377348	-0.15008	-0.173705	-0.139625	-0.772159	0.881104	0.034284	-0.644918	-0.599669	-0.476288	-0.441253	-0.620959	0.069271	-0.681362	-0.650832	0.333735	-0.636514	-0.925098	-0.535789	-0.486563
P39687	ANP32A	8	30.9	0.711193	0.238849	0.242734	-0.132814	0.371897	0.127992	0.534775	0.668432	-0.533243	0.675076	-0.0718461	-0.308956	-0.163123	-0.474496	-0.634889	-0.126525	-0.24619	-0.190414	-0.29325	-0.346421
P39748	FEN1	10	27.9	1.19391	-1.35639	0.363038	-1.19369	0.432193	-2.07159	-0.802048	1.41228	-0.983397	-0.513017	-1.37167	-1.44519	-0.552022	-0.574083	-0.824	-0.147059	-0.636293	-0.923363	-1.49917	-1.68135
P39880	CUX1	3	9.8	0.317122	-0.520728					-0.979608	-1.37138	-0.510771	-0.0161948	0.160838	0.280633					-1.41352	-1.11498	-0.821359	-0.998734
P40121	CAPG	9	32.8	-0.0462728	-0.570569	-0.562409	-0.0833473	0.729699	-1.36567	0.271166	-1.00794	-0.889703	0.487234	-0.260341	-0.600409	-0.815053	-0.914576	-0.755889	0.272312	-0.689822	-0.621943	-0.848197	-0.402596
P40123	CAP2	12	29.8	-0.963434	0.276925	-1.63064	0.342537	1.05906	-1.0518	-0.332431	-1.86601	1.36863	-0.372207	0.557554	0.559176	-0.58051	-0.710465	0.389967	0.104495	0.209583	0.340726	-0.397565	0.0379044
P40197	GP5	3	5.4			-0.730179	0.0866606	-2.11622	-1.83332	-0.824443	-1.08131					-0.600171	1.6063	1.7089	-1.37855	0.598975	0.420539
P40222	TXLNA	16	28.6	0.0795281	-0.402447	0.294074	-0.233703	0.155207	-0.295258	0.337647	1.13532	0.787229	0.504299	-0.452577	-0.022396	-0.400918	-0.302678	-0.196231	0.0270932	-0.325359	-0.122967	-0.367475	-0.0857625
P40227	CCT6A	19	31.8	0.225857	-0.0529946	0.414477	-0.627135	-0.167398	0.0708981	-0.0822297	0.540172	-0.0654518	-0.360908	-0.357462	-0.0840516	0.157189	-0.317018	-0.36345	-0.0972164	-0.0453793	0.120523	0.442337	-0.171592
P40261	NNMT	10	36.7	-1.5067	0.661642	-1.49691	-0.0850467	-1.36624	-1.55608	0.730283	-1.25208	1.42706	0.494629	0.231405	0.352501	-0.929803	0.124058	0.371255	-1.0917	0.897887	0.339862	-0.542885	0.700654
P40306	PSMB10	7	22	-0.589009	-0.0280935	0.1644	0.687188	0.259502	0.0489718	0.909994	-0.672613	1.15723	0.575619	-0.147628	0.366336	0.292599	-0.334103	-0.517508	0.475996	0.0583559	-0.275798	-0.450997	0.0622867
P40313	CTRL	6	28.4	-3.10893	-0.640139	-0.970033	-0.663398	-3.45426	2.02855	-1.86099	-2.08476	-3.73674	-2.39122	-2.52333	-2.10441	-1.20666	-1.06196	-0.936552	-1.15923	-1.86846	-1.86426	-3.15399	-2.31675
P40429	RPL13A	11	46.8	-0.0476944	-0.24377	0.195643	0.392531	-0.855955	1.54158	0.411389	0.435152	-0.314667	-0.579775	-1.40152	-0.775799	0.16125	-1.07835	-1.05263	0.392543	-0.427712	-0.587259	-1.64277	-0.652119
P40616	ARL1	6	41.4	0.438446	-0.243894	-0.0608192	0.0396958	0.071402	0.676026	0.393039	1.0119	-0.379773	-0.0141574	-0.383131	-0.893068	-0.219358	-0.507479	-0.996628	-0.505603	-0.531185	-0.55019	-1.40532	-0.587614
P40692	MLH1	4	6.1	0.262196	-0.0387042	0.273235	-0.168786	-0.790877	-0.251451	0.363494	-0.0235133	-1.74529	-0.213194	-0.296102	-1.12362	0.110996	0.077716	-0.0420224	0.289619	-0.119488	-0.356515	-1.23136	-0.258113
P40763	STAT3	20	32.7	0.579843	0.227999	0.19986	0.394898	-0.184198	0.249058	0.248924	-1.10729	0.152508	0.130463	-0.249619	0.139131	0.0484526	-0.506816	-0.356698	-0.0347133	0.0857363	0.0615027	-0.19945	0.0655378
P40818	USP8	14	13	-0.17091	-0.076834	0.506769	0.490008	-0.100782	0.117943	-0.0491098	0.817857	0.247373	0.0582771	-0.180417	0.030946	0.153744	-0.135404	0.013049	0.290625	-0.232221	0.0304874	-0.679783	-0.375086
P40855	PEX19	7	27.4	-0.235676	0.010543	-0.227727	-0.979141	0.158204	-0.980499	-0.720345	-2.04256	-0.371516	-0.118144	0.512659	-0.139094	-0.522323	-0.260603	-0.15386	-0.23281	-0.0652614	-0.579893	0.0298414	-0.245255
P40925	MDH1	16	43.7	-0.335931	0.134792	0.34504	0.803258	0.226029	0.665171	0.526182	-0.225762	-0.414647	0.0248982	-0.279741	-0.349097	0.343794	-0.512845	-0.453696	0.0890599	-0.0310732	0.189955	0.1116	-0.172015
P40926	MDH2	19	62.4	0.427765	-0.559837	0.559194	1.15519	0.0439278	0.96478	0.107466	0.511276	0.0702033	-0.344212	-1.17065	-0.676452	0.301777	-0.848834	-1.22922	-0.288831	-0.770372	-0.258105	-0.829254	-0.940458
P40937	RFC5	9	29.1	0.423674	-0.462818	0.520903	0.251598	-0.452096	-0.0340929	-0.0585811	0.12489	-0.00481335	-0.504803	-0.637786	-0.260257	0.2844	-0.673166	-0.823616	0.164711	-0.516882	-0.771718	-0.453745	-0.774949
P40938	RFC3	5	17.4	0.637753	-0.260807	0.671802	-0.0560081	-0.564062	1.13996	-0.0621475	0.414281	-1.98184	-0.528917	-1.22094	-0.386886	-0.593646	-0.667381	-1.52634	0.0601201	-0.354367	-0.232881	-1.09705	-1.02798
P40939	HADHA	31	44.4	-0.111904	-0.00661853	1.19805	0.7458	0.386827	0.580072	0.225825	-0.0135619	-0.596986	0.222374	-0.474741	-0.143922	0.872848	-0.389457	-0.477858	0.10996	-0.394487	-0.155614	0.454727	-0.27326
P41091	EIF2S3	19	41.3	0.166166	-0.346609	0.220633	0.720264	-0.46423	1.08306	0.640156	0.264412	0.540275	-0.214427	-0.52928	-0.422342	0.37873	-0.46905	-0.874091	0.247116	-0.384653	-0.54835	-0.80224	-0.565637
P41214	EIF2D	6	10.6	0.181184	-0.12727	-0.495391	-0.624727	-0.113877	-0.0393392	-0.614836	0.0888597	-1.15778	-0.267066	-0.298559	-0.209427	-0.146053	-0.188909	-0.435342	0.402827	-0.195825	-0.286832	-0.88365	-0.294066
P41218	MNDA	12	32.2	-1.2852	0.124096	-0.748828	0.063863	-1.62537	-0.987173	0.965401	-0.200448	1.97584	0.089793	-0.241992	0.324638	-0.967129	0.717201	0.896288	-0.400097	0.279308	0.693559	0.0475748	0.243894
P41219	PRPH	19	39.8	-2.82007	0.176827	-1.14595	-1.92261	-1.50125	0.111268	-1.21941	-2.60163	-2.39927	0.127061	0.595248	1.88387	0.497246	-0.218188	0.801573	0.615413	-0.22626	2.70285	-0.98358	0.339642
P41223	BUD31	9	42.4	0.827248	-0.484939	0.508818	0.00892037	0.0360419	-0.105536	0.152057	1.18625	-0.149737	-0.385549	-0.732283	-0.441996	-0.190054	-0.474064	-0.646758	0.272691	-0.452505	-0.475322	-1.71187	-1.03226
P41226	UBA7	15	16.1	-0.365714	0.323472	-0.161136	-0.0299448	-0.126591	-0.759362	0.749785	0.0214679	-0.761882	0.278923	0.159843	-0.393169	0.432019	0.252731	2.21177	0.066757	0.365665	0.128594	-0.121471	-0.00900719
P41227	NAA10	9	38.3	0.522731	-0.522107	0.00336436	-1.31435	-0.102945	-0.61822	-0.520255	-0.350493	-2.59377	-0.592957	-0.47696	-0.852992	-0.973944	-0.601689	-0.66602	-0.199179	-0.501314	-0.398825	-0.880242	-0.398891
P41235	HNF4A	3	10.1	1.46208	-2.74697					-1.04495	1.17219	-2.59074	-1.27345	-1.95803	-1.18719					-1.52564	-1.24471	-0.978358	-2.9001
P41240	CSK	17	38	-0.213073	0.300336	-0.137424	0.577486	0.134496	-0.298894	0.43404	-0.152262	-0.933553	0.259354	-0.143153	-0.257939	0.195883	-0.235784	-0.328494	1.17673	0.288809	-0.206513	-0.420235	0.0445527
P41250	GARS	18	24.4	0.177711	-0.161774	-0.294653	0.0348409	-0.682422	0.77048	-0.322819	-0.903486	-0.580661	-0.433057	-0.520846	-0.20757	-0.290307	-0.391177	-0.473266	0.0496297	0.0560818	-0.406668	-0.564007	-0.129555
P41252	IARS	32	24.6	0.0816294	-0.145251	0.0954073	0.0440175	-0.164979	0.580085	-0.0404036	0.146417	-0.519383	-0.0164795	-0.375827	-0.400181	0.135882	-0.356155	-0.643508	0.144139	-0.205658	-0.271438	-0.808689	-0.340488
P41743	PRKCI	4	11.9	2.3126	-0.553877					-0.176887	-0.473422	-0.24601	-0.31775	-0.389093	-0.979463					-0.816182	-0.860557	-0.335825	-1.14585
P42025	ACTR1B	4	18.9	-0.730277	0.143048	-0.138102	-0.338858	0.116644	0.723745	-0.15789	-0.557773	0.555283	-0.250196	0.0188399	0.346993	0.26603	-1.11304	-0.182801	0.267086	0.0271037	0.00315524	-0.720071	0.0352523
P42126	ECI1	7	23.5	0.208033	-0.573548	0.792561	0.817676	0.471388	0.705535	0.0681406	1.43254	1.01395	-0.204401	-0.682116	-0.367125	0.474844	-1.06839	-1.11412	-0.179099	-0.65887	0.065127	-0.12096	-0.569857
P42166	TMPO	10	30.3	1.35106	-0.901619	0.536298	-0.865437	0.413093	-1.41364	-0.656611	0.178845	-1.69005	-0.650158	-0.943319	-0.929539	0.108134	-0.517605	-0.904299	0.255507	-0.852641	-0.777008	-0.823029	-1.68629
P42167	TMPO	10	41.2	0.877217	-0.416925	-2.36372	-2.92877	0.0877283	-2.23571	-1.64786	1.01097	-1.61031	-0.390852	-0.300393	-0.616188	-2.39033	-1.77464	-1.49367	-2.92567	-1.22667	-2.27258	-0.0577378	-0.243455
P42224	STAT1	29	38.8	0.626574	-0.246773	-0.404293	0.756924	-1.06559	0.836655	0.48219	-0.920181	0.773575	0.745365	-0.879591	-0.378585	-0.482438	-0.639561	-0.947203	0.152324	-0.169112	-0.635856	-0.900095	-0.863963
P42226	STAT6	14	15.8	-0.421296	0.318321	0.177786	0.202585	0.660905	-0.346848	0.536553	0.522315	0.203225	0.0969108	0.0506281	0.037602	-0.0231664	-0.714785	-0.256096	0.702771	0.0140454	0.190245	-0.32118	-0.0512323
P42229	STAT5A	3	17.9	-0.353095	0.501097	-0.453004	-0.243835	-0.185636	-0.89031	-0.598289	-1.9131	-1.82618	-0.308977	0.476655	-0.138974	-0.396213	0.279484	-0.165713	0.720653	0.338093	-0.354197	0.991481	0.0474676
P42285	SKIV2L2	18	16.4	0.413264	-0.244091	0.375459	0.364571	-0.279736	0.385509	0.239648	0.673549	-0.607409	-0.121175	-0.415641	-0.461609	0.276926	-0.609333	-0.794877	0.0492762	-0.304365	-0.398851	-0.725949	-0.672414
P42330	AKR1C3	5	40.9	1.22233	-0.297892	0.873739	0.932225	0.611743	-1.13578	-0.0670257	0.157526	-2.15777	0.371762	0.941227	-1.51138	0.987023	-0.147857	-0.901362	0.363243	-0.045192	-0.110579	-0.157818	0.319113
P42331	ARHGAP25	9	14.1	-0.799613	0.26237	-0.546139	0.460711	-0.59033	-0.386604	0.343232	-1.28435	-0.228834	0.4516	-0.0929616	0.399164	-0.0142154	0.116891	-0.190608	1.27238	0.662946	0.0149296	0.36374	-0.0132523
P42338	PIK3CB	8	7.3	-0.077859	-0.16243	0.618831	-0.0463677	1.01385	0.464115	0.0165044	-0.0597508	-2.05774	-0.522452	-0.809272	-0.633834	0.390195	-0.647444	-0.521241	0.128602	-0.315254	-0.351957	-0.512865	-1.07891
P42345	MTOR	27	10.6	-0.128953	0.156487	0.0911022	0.2073	-0.0175623	0.119015	0.444027	0.340836	0.350176	-0.351288	0.0136855	0.169464	-0.0359418	0.532471	0.0261537	-0.15516	-0.00435561	-0.111974	-0.163525	-0.20403
P42356	PI4KA	30	15.1	-0.125417	0.338187	-0.259034	0.544137	-0.20185	0.269295	0.212768	-0.0265834	-0.259333	-0.143458	0.312954	0.261471	0.189888	0.0533304	0.113453	0.296549	0.178245	-0.0499602	-0.029875	0.105215
P42566	EPS15	21	22.2	-0.208216	0.351634	-0.472825	-0.0287749	-0.0448504	-0.352381	0.454625	-0.233557	0.306314	0.196294	0.238835	0.593585	-0.614038	0.148548	0.141979	-0.0427784	0.3	0.276648	0.362663	0.243274
P42574	CASP3	5	22	0.543797	-0.967691	0.299693	0.731315	-0.019914	-0.214284	0.115141	0.466334	-0.315243	-0.311251	-1.45837	-0.64633	0.421596	-1.18812	-1.0919	0.633509	-0.319546	-0.39231	-1.35097	-1.10224
P42575	CASP2	3	7.1			-0.235855	0.739494	0.049172	0.334275	-0.0924386	-0.123442					0.156769	-0.720699	-0.688728	-0.168089	-0.157318	0.0847597
P42694	HELZ	5	2.3	0.666049	0.179262	0.721813	0.723506	-0.0398533	0.683082	-0.109714	-0.173045	0.294146	0.118824	-0.293513	0.0638887	0.35791	-0.83035	-0.252108	-0.132705	-0.0411072	-0.419602	0.0599097	-0.392004
P42696	RBM34	10	23	-0.252338	0.0666609					-0.711484	-0.681066	-0.673723	0.0731189	-0.202621	0.832813					0.550821	0.392554	1.39121	0.771853
P42704	LRPPRC	56	37.8	0.819029	-0.656247	1.45526	0.443771	-0.119242	0.0404895	-0.125545	0.493881	-0.420082	-0.335974	-1.3882	-0.610289	0.697578	-0.90231	-1.01398	-0.481855	-1.29188	-0.521934	-0.906581	-0.975566
P42765	ACAA2	17	47.6	0.452052	-0.202829	0.468671	-0.491471	0.681521	-0.154238	-0.273087	0.117319	-0.436705	-0.270127	-0.7032	-0.286825	0.380887	-0.513796	-0.613524	-0.424326	-0.735281	-0.368853	0.943217	-0.114849
P42766	RPL35	6	33.3	0.505279	-0.877802	-0.468385	-0.515582	-0.283171	1.11612	-0.194214	0.685969	-0.443335	-0.273172	-2.03183	-0.470261	-0.772033	-1.00778	-0.642866	0.0525685	-1.13662	-1.07781	-1.7155	-1.09816
P42768	WAS	8	21.5	-0.632477	-0.0276434	-2.88468	0.135389	0.185993	-1.23391	0.433833	-1.30141	0.128137	0.496912	-0.0980443	0.149371	-0.493226	-0.502204	-0.467365	0.326247	0.189781	-0.552012	-1.6158	-0.355876
P42773	CDKN2C	5	28.6			-0.804478	0.545295	0.777466	0.515361	-0.152283	-0.725827					0.00375236	-0.302249	0.33389	0.780806	-0.0248576	0.68262
P42785	PRCP	9	16.3	-0.286229	0.63647	-0.335411	0.782813	-0.780878	0.103514	1.13441	-1.36753	0.0733087	0.531243	-0.436955	0.464627	-0.0307784	0.615171	-0.135243	0.528697	0.433451	0.223782	-0.399708	0.381479
P42858	HTT	24	7.9	-0.35185	-0.0379252	0.536589	0.185262	-0.15675	0.10932	0.479594	0.297141	-0.145713	0.00319822	-0.284268	0.265131	0.381235	-0.428091	-0.491902	0.342974	0.199199	0.103758	0.127239	-0.285268
P42892	ECE1	13	15.6	-0.43695	-0.312194	-0.079942	0.231389	-0.770337	-0.285302	-0.00031343	-0.412502	-0.0291248	-0.04107	-0.566468	-0.222976	0.117149	0.58862	0.259801	0.111989	-0.041448	-0.0273341	-0.0363162	-0.652649
P42898	MTHFR	4	5.8	-0.660036	0.351893	0.321736	0.996807	-1.79223	0.565288	0.00256322	0.636208	-1.36901	0.0164627	-0.164084	0.163521	-0.196438	-0.228426	-0.91105	0.293867	0.0703977	0.239668	0.258004	-0.418865
P43007	SLC1A4	3	5.8	-0.795559	-0.72561	0.0857252	-0.445907	-0.687959	-0.19915	-0.55806	-1.13007	-0.628168	-0.758341	-0.0758954	-0.514088	0.570141	-0.488733	-0.757034	1.23546	-0.292374	-0.679686	-1.07414	-0.944961
P43034	PAFAH1B1	14	37.6	-0.0270544	0.343079	-0.25067	0.253136	0.134341	0.482511	0.372764	0.107641	0.288505	-0.0315657	-0.0108851	-0.205639	0.0779857	-0.403004	-0.280314	0.127615	0.186412	0.274144	-0.219243	0.256396
P43121	MCAM	14	21.4	-0.22082	0.0671826	-0.691927	-0.815984	0.648853	-1.80857	-0.505685	-1.60388	-0.393166	0.0436756	0.206285	0.301786	0.354548	0.3804	0.716223	-0.0714253	0.175854	0.738727	1.82348	-0.40406
P43155	CRAT	17	29.7	-1.19558	-0.186486	0.42703	0.705283	0.256779	2.24397	-0.207192	-0.14302	-0.907272	-0.0555763	-0.898856	-0.66727	0.401264	-0.647523	-0.943743	-0.116207	-0.774762	-0.0309529	-0.483612	-0.266935
P43235	CTSK	3	11.2	-0.957545	1.19283					0.441711	-2.49514	0.723173	1.71104	0.317265	1.62691					-0.0824471	-0.595947	-0.0108812	0.887876
P43243	MATR3	25	26	0.898282	-0.710445	0.556896	-1.73514	0.163647	-1.6849	-0.467809	-0.0119981	-0.870358	-0.261383	-0.755289	-0.785357	-0.486638	-0.164858	-0.415457	0.0379713	-0.589278	-0.892861	-1.23996	-1.1241
P43246	MSH2	17	17.2	0.423786	-0.327899	0.35376	0.0193048	0.102395	-0.0292757	0.242882	0.593522	-1.4123	-0.445288	-0.810994	-0.73324	-0.234871	-0.577331	-0.687109	-0.146251	-0.341896	-0.388032	-0.949662	-0.874493
P43251	BTD	4	8.8	-0.379737	1.37691	0.145895	0.766356	-0.573373	-0.668748	0.184286	-0.283641	-1.56418	0.507585	0.689366	-0.0445789	0.56174	1.35105	0.455715	0.00210124	0.640552	0.162995	0.59159	1.31566
P43304	GPD2	29	36.2	0.339153	-0.510092	0.300596	0.476117	-0.165933	0.0254749	0.151109	0.159354	0.529508	-0.270024	-0.877293	-0.322562	0.489474	-0.813437	-1.08139	-0.323097	-1.06053	-0.6366	-0.0224569	-0.655053
P43307	SSR1	3	12.6	-0.322584	-0.535305	-0.648806	-0.3673	-1.32474	1.70935	0.137772	-0.704966	-1.84213	0.207362	-0.532001	-0.875653	-0.691418	-0.626551	-0.950631	-0.757695	-0.626615	-0.904723	-1.07376	-0.518958
P43353	ALDH3B1	7	19	0.161496	0.531959	-0.362537	0.502897	0.0524979	-0.712945	0.543022	-0.570146	0.362582	-0.101893	-0.0154093	0.786559	0.0973882	-0.572607	-0.133062	-0.383183	-0.42333	-0.311627	0.634068	0.266494
P43378	PTPN9	9	16.5	0.070483	0.177808	-0.307472	0.212957	-0.0289233	-0.631983	0.312932	0.370702	0.670219	0.148787	-0.226215	0.317084	0.149793	0.714537	0.274684	-0.241966	0.126638	0.299122	-0.289312	0.110581
P43403	ZAP70	5	7.6	-0.400797	0.225778					0.846506	-1.79027	-0.66109	0.529879	-0.182887	-0.0708881					0.874262	-0.571974	-1.39497	0.0466803
P43405	SYK	11	18	-0.843074	0.0698417	-0.227096	0.62724	-0.0606275	0.446566	0.527212	0.0299622	-0.302755	-0.305531	-0.150515	-0.0826532	-0.328731	-0.249373	-0.39604	0.404554	0.0853934	-0.14853	-0.392501	-0.140458
P43487	RANBP1	5	24.4	1.33931	-0.451592	-0.46833	-2.1877	0.101817	-2.07292	-1.18248	-0.483764	-1.80766	-0.76781	0.00125551	0.22629	-1.42191	-0.254834	-0.401662	-0.737183	-0.278677	-0.55776	0.663895	-0.378165
P43490	NAMPT	23	42	0.954648	0.542922	0.562892	0.107843	-0.743024	-0.175646	0.487967	-0.39191	-0.745716	-0.235665	-0.578029	0.193624	-0.165222	-0.429535	-0.674197	-0.562034	0.089276	-0.434453	0.0751095	-0.878931
P43652	AFM	24	34.4	-1.59833	1.80424	-1.10958	-0.119417	-0.833911	-1.12034	0.0659488	-2.28626	-0.752058	0.811842	0.971385	-0.384645	-0.314433	2.19567	1.10228	0.298599	1.79503	0.307975	-0.123974	1.92045
P43686	PSMC4	17	33	0.150032	0.113526	0.113539	-0.441401	-0.475953	-0.651858	-0.325116	0.0201431	0.136025	-0.00597421	0.0851967	-0.121877	0.0159025	0.673311	0.129505	0.189431	0.108854	-0.0185254	0.218238	0.206652
P43897	TSFM	9	31.1	0.292406	-0.653648	0.169539	-0.733259	0.25023	-0.469082	-0.462002	0.258489	-0.964443	-0.367799	-1.10769	-1.09136	-0.0601342	-0.496599	-0.909699	-0.102385	-0.507386	-0.649796	-1.18669	-1.03891
P45877	PPIC	5	17.5	0.0158438	0.092986	0.228334	0.0796749	-0.585856	-0.905808	0.302582	-0.324104	1.25523	0.417657	0.316378	0.132566	-0.40585	0.773845	0.658655	-1.21357	0.480655	0.266744	-0.532267	0.771992
P45880	VDAC2	13	51	0.0894725	-0.159858	0.654434	0.593841	-0.126223	0.686906	0.123109	0.137005	-0.636444	1.14231	-0.0753148	-0.743893	0.401608	-0.847047	-0.62762	0.0356078	-0.487657	-0.397542	-0.682168	-0.35457
P45954	ACADSB	8	21.8	-0.395733	0.163652	0.128093	0.317601	0.263612	0.937834	0.0469127	-0.347959	-0.646438	0.144138	0.136925	-0.0612368	0.652907	-0.555298	-0.478534	0.346965	-0.397291	-0.0641743	-0.141957	0.180324
P45973	CBX5	8	41.4	0.898921	-0.342191	-1.07311	-1.81641	0.37486	-1.0598	0.0243407	0.571259	-1.07496	-0.374286	0.338206	0.0863134	-1.7491	-0.604616	-0.405181	-1.71338	0.0554799	0.0666631	-0.10032	-0.589138
P45974	USP5	23	29	0.461103	0.0665349	0.0183292	-0.396735	0.259986	-0.347231	-0.466381	-0.327346	-0.45435	-0.0178314	-0.108084	0.0472599	-0.206551	-0.156235	-0.060466	-0.100626	-0.204751	-0.18859	0.222512	-0.0692016
P45984	MAPK9	5	13.2	-0.454367	0.214294	-0.423892	-0.23839	0.137211	-0.0788983	-0.194597	-0.997992	-0.093156	0.0668975	0.184111	0.181708	-0.653069	-0.595939	0.0459999	-0.469521	0.0826266	-0.096258	-0.210985	-0.0207059
P45985	MAP2K4	5	12.3	-0.0259666	-0.11337	-0.0533607	-0.891412	0.325859	-0.604709	0.396278	0.105623	0.356521	0.134568	-0.121245	0.0060608	0.00673873	0.253046	0.028926	-0.0445774	-0.28088	-0.123125	-0.325165	-0.271474
P46019	PHKA2	5	3.8	-0.249055	0.256531	-0.000631425	0.904404	-0.424199	0.82492	0.628926	0.351213	-1.60461	-0.0191099	-0.0428991	-0.123581	0.498707	-0.188979	-0.713555	0.160336	0.0750779	0.200565	0.417688	-0.307104
P46020	PHKA1	4	2.7	-0.363394	-0.0782824					0.374987	-0.254855	-1.13842	-0.228246	-0.647087	0.0150566					-0.894865	-0.223219	-0.240466	-0.382942
P46060	RANGAP1	19	37	0.759422	-0.337455	-0.139661	-1.33542	-0.145675	-1.50205	-0.336569	0.165176	-0.578423	0.656325	-0.285212	-0.0599471	-0.548863	-0.55076	-0.757004	-0.129897	-0.119525	-0.310265	-0.131287	-0.438578
P46063	RECQL	21	36.2	-0.349294	0.419616	-0.723081	0.612535	-0.386628	0.327356	0.663685	-0.0439875	0.102203	0.0532211	0.0483615	-0.0561796	-0.506259	-0.153089	-0.0666971	0.522051	0.356188	0.0401276	-0.891399	0.111479
P46087	NOP2	13	19.5	0.750667	-0.715693	0.506722	-1.33516	-0.293071	-1.17102	-0.570681	0.0455082	0.0124562	-0.314405	-0.275749	-0.39362	-0.312442	-0.824886	-0.974119	-0.371143	-0.799368	-0.90426	0.648819	0.0750104
P46100	ATRX	12	4.3	0.273512	-0.117773	0.114256	-0.352779	-0.0951262	-0.343538	-0.140544	-0.189079	-0.779176	-0.115999	-0.299446	-0.188142	0.00544424	-0.468819	-0.290343	0.580077	-0.373331	-0.45518	-0.538983	-0.484123
P46108	CRK	10	35.2	0.126418	0.0262454	-0.120478	-1.0986	0.509103	-0.528914	-0.694973	-1.09203	-0.68943	-0.0837683	0.513815	-0.283926	-0.6916	0.139785	0.346559	-0.842758	0.0366956	0.0747908	0.244018	0.205549
P46109	CRKL	10	38.9	0.111709	0.157701	-0.419041	-0.320702	-0.519702	-0.900644	-0.106548	-0.122018	-0.802881	-0.131982	0.0559968	-0.207279	-0.124659	0.667661	0.294337	0.405076	0.297328	0.177017	-0.106933	-0.0628804
P46199	MTIF2	8	10.7	0.148445	-0.166274	0.41905	-0.803368	0.242135	0.157651	-0.783966	-0.418935	0.179961	-0.345453	-0.346515	-0.453842	0.107454	-0.35016	-0.294375	0.336407	-1.03552	-0.627559	-0.408863	-0.58812
P46379	BAG6	16	16.6	0.665481	-0.638326	0.112336	0.322412	-0.0154463	0.000951435	-0.0924631	-0.506745	0.575613	0.0991877	-0.239274	-0.200036	0.0109454	-0.333169	-0.087909	-0.230274	-0.228133	-0.215303	-0.212152	-0.47546
P46439	GSTM5	2	33.5	-0.87622	2.01081					0.86977	-1.50352	-0.00407609	0.645191	1.37044	1.4731					1.56261	1.48748	0.188106	1.24833
P46459	NSF	27	38	0.0923564	-0.0389319	0.286168	0.157396	-0.0805918	0.902118	0.0587963	0.0579535	-0.237543	-0.350634	-0.0432379	-0.0932799	0.255346	-0.258352	-0.409067	0.342611	-0.113331	-0.0694151	-0.22069	-0.362451
P46734	MAP2K3	3	19.9	-0.176978	-0.24025	0.357442	-1.82138	1.11133	-1.70234	0.353533	-0.732241	-1.03899	-1.3775	0.0385915	-0.227711	-1.25709	0.196648	0.14933	-0.714399	0.205725	-0.599715	0.0960113	-0.995767
P46736	BRCC3	4	15.8	-0.377157	0.086015	-0.0164483	0.598418	-0.0657889	0.125836	0.334523	-0.189906	-0.533372	0.015706	-0.0854106	0.303253	0.329057	-0.419858	-0.207621	0.273702	-0.0422775	-0.0389117	0.922606	-0.122756
P46776	RPL27A	5	28.4	0.192445	-0.450781	-0.230181	-0.638242	-1.08294	1.06396	0.0759379	0.189475	-0.134031	-0.320832	-2.11445	-1.61518	-0.423521	-1.18877	-1.02737	-0.0421964	-0.610322	-0.789505	-2.01223	-1.16165
P46777	RPL5	12	36.7	0.342217	-0.0277822	-0.489363	-0.0357911	-0.07975	0.994861	0.136762	0.423034	-0.319242	-0.99818	-0.210753	-0.198423	-1.04418	-0.399315	-0.558683	-1.02252	-0.463046	-0.773901	-0.582856	-0.923937
P46778	RPL21	8	38.8	0.140916	-0.219482	0.0815356	0.112878	-0.433151	1.34242	0.156028	0.190712	-1.15479	-0.475706	-1.58115	-0.76345	-0.0353811	-1.37403	-0.903317	0.362649	-0.576224	-0.627032	-1.41626	-0.663927
P46779	RPL28	11	56.9	-0.0443789	-0.389328	0.0159477	-0.295469	-0.629755	1.54416	0.166641	0.425962	-1.8389	-0.54982	-1.61206	-1.19814	-0.273555	-1.5748	-1.17255	0.119272	-0.633773	-0.596456	-1.80107	-0.878669
P46781	RPS9	19	61.3	0.181932	-0.227815	-0.0168805	0.0785107	-0.520804	1.46043	0.301003	0.515498	-0.119448	-0.438276	-0.986327	-0.529477	0.0109075	-1.29285	-0.843644	0.228935	-0.520426	-0.685875	-1.32569	-0.679412
P46782	RPS5	9	39.7	0.249918	-0.539843	0.0890986	-0.955866	-0.709528	-0.0110265	-0.182518	0.482455	-0.759044	0.131476	-0.768525	-0.87325	0.0657389	-0.522293	-0.647954	0.345715	-0.377904	-0.448331	-1.74113	-0.638578
P46783	RPS10	12	53.9	0.420881	-1.92059	-1.03859	-2.58523	0.103497	-3.72349	-0.455144	0.480239	-1.72899	-0.628947	-1.72057	-1.3901	-1.4196	-0.63077	-0.210495	-0.0620034	-0.8489	-0.856328	-1.36506	-1.4375
P46821	MAP1B	34	16.7	-1.45707	0.0640555	-1.87944	-0.857557	0.180398	-1.15621	-1.28018	-2.29855	-1.24247	-0.421057	0.0524595	0.658324	-1.08682	0.458213	1.0335	-0.185481	0.488421	1.21119	0.00841417	0.575702
P46926	GNPDA1	6	32.5	-0.58694	0.281025	0.179825	1.02423	-0.351272	0.137156	0.580145	-0.797777	1.28194	0.204649	0.0431321	0.67903	-0.0999654	-0.536803	-0.470875	-0.0539064	0.32476	-0.214586	0.239747	-0.347811
P46934	NEDD4	4	3.6			1.06515	0.900324	0.785008	0.352524	-0.122046	0.283435					0.519454	0.014228	-0.186706	0.0672495	-0.00696859	0.201049
P46937	YAP1	6	15.9	-0.0658361	-0.279088					-0.678512	-1.26343	-0.00821674	-0.11643	-0.247508	-0.0811192					-0.584563	-0.00598574	-1.2655	0.255379
P46939	UTRN	84	25.3	-0.686698	0.321324	-1.07732	-0.459457	-0.240226	0.1077	-0.326512	-1.05095	-0.0792375	0.197816	0.352638	0.31356	0.0993935	0.188831	0.350849	0.307619	0.113401	0.53477	-0.0674536	0.320918
P46940	IQGAP1	58	38.5	-0.241312	0.0924175	-0.0917226	0.0166126	0.206538	-0.227978	0.0709318	0.533927	0.451564	0.0422901	-0.0896541	0.0909893	-0.235581	-0.415347	-0.221787	-0.0450616	-0.060318	-0.18563	-0.333575	-0.0228246
P46952	HAAO	9	28.7	0.56153	0.117644	0.716757	0.516609	0.970337	0.735142	-0.353884	-1.6907	-0.8243	-0.492242	-0.540177	-0.162224	0.7893	-0.115989	-0.518592	0.338291	-0.321291	-0.750369	-0.335767	-0.10389
P46976	GYG1	7	21.4	-0.166703	0.3254	0.0902081	-0.178194	-0.193453	0.201453	0.508452	-0.427954	0.673538	0.253643	0.0494894	0.245599	-0.123931	-0.420207	-0.205636	-0.100906	0.154144	0.219482	0.173623	0.211535
P46977	STT3A	19	25.2	-0.144562	-0.268431	0.119184	0.308371	-1.32397	1.6412	0.314999	-0.243732	0.254216	-0.702146	-0.521381	-0.595867	0.308107	-0.80186	-0.804873	0.688274	-0.606468	-0.972296	-1.12133	-0.509904
P47712	PLA2G4A	10	13.6	0.472314	0.359217	-0.256969	1.40098	0.407431	-0.617158	0.607921	1.25624	-0.381234	1.23593	-0.754629	0.244059	-0.271509	0.0890907	-0.123243	-0.00540574	0.10896	0.333601	0.158306	-0.151167
P47736	RAP1GAP	3	4.4			-0.40166	1.24331	-1.16921	1.49981	0.553634	1.45185					0.158807	-0.365532	-1.11052	-0.201038	-1.17204	-0.188558
P47755	CAPZA2	10	64.7	-0.823993	0.100111	-0.0249576	0.597053	0.0512977	-0.592475	0.37818	0.212885	0.114495	0.0115637	-0.0176675	0.286996	0.386631	-0.218429	-0.0221902	0.139744	0.0909554	0.126099	-0.346984	-0.0338086
P47756	CAPZB	15	53.4	-0.252849	0.0434785	-0.0906961	0.440413	-0.105219	-0.33909	0.0430375	0.021759	0.280347	0.0362969	0.156823	0.35993	0.0704299	-0.133263	-0.131479	0.35553	0.0103797	0.0596034	-0.0208628	0.0258287
P47895	ALDH1A3	12	29.9	-2.25733	1.29474	-0.0566923	1.59237	0.624233	0.213831	1.2731	-1.81673	-1.55834	0.37639	-0.664902	0.764301	0.362399	0.176593	0.330973	0.577026	1.5663	0.841335	0.259648	0.864567
P47897	QARS	35	48.3	0.493562	-0.183724	0.583836	0.256343	-0.313458	0.636796	0.102049	0.177552	-0.439812	-0.328593	-0.564993	-0.45413	0.463741	-0.331648	-0.716838	0.00913145	-0.381651	-0.355511	-0.659232	-0.447068
P47914	RPL29	3	18.9	0.582998	-1.32504	-2.29001	-2.59888	0.476595	-2.39639	-1.42636	0.00534715	1.81247	-1.71043	-1.65207	0.59529	-2.45989	-1.36675	-1.09279	-1.13051	-2.02761	-1.88063	-1.89515	-0.908483
P47929	LGALS7	3	27.2	0.461836	-1.0593	-2.59941	-1.89435	-1.53024	-3.53575	-0.414151	1.33205	-0.206249	-0.960208	0.695456	-0.771714	-3.85168	-0.73626	-4.06821	-2.00329	-2.36424	0.500874	0.863642	-1.92924
P47989	XDH	7	4.9	-0.358883	-0.365021	1.69013	1.24794	-0.0483356	-0.756587	0.195323	-0.975292	-0.00686245	-0.402594	-0.523893	-0.410083	2.18563	-0.670183	-0.933109	-0.653549	-0.2599	-1.05777	-1.68613	0.0985892
P48047	ATP5O	9	48.8	0.265841	-0.212173	-0.0979468	-1.40627	0.625747	-1.23088	-0.731225	0.59172	0.483292	0.144532	-0.245665	-0.48066	-0.089024	-0.213837	-0.250844	-0.234917	-0.253002	-0.440125	-0.373407	-0.591659
P48052	CPA2	14	37	-3.32213	-0.344379	-1.10851	-0.568006	-2.13533	2.11505	-1.0614	-2.38568	-2.12191	-2.78446	-3.43349	-1.64521	-1.10622	-1.08042	-1.28429	-1.25369	-2.29129	-2.13816	-2.11654	-2.71312
P48059	LIMS1	8	36.3	-0.561687	0.128839	-0.643335	-0.139851	-0.0849177	-0.742037	-0.182872	-1.32036	-1.10422	-0.180621	0.166659	-0.0590826	-0.434237	-0.0402408	-0.0372879	-0.148299	-0.202567	-0.196519	0.109956	-0.0226511
P48147	PREP	25	33.8	0.428866	0.0116451	0.800804	0.547194	0.350307	0.429739	0.334818	0.745529	0.0898405	-0.154863	-0.404334	-0.37148	0.559392	-0.577429	-0.566931	-0.187801	-0.190003	0.269746	-0.49399	-0.193676
P48163	ME1	14	24.7	-0.806963	0.203481	1.72735	0.532695	-0.231044	-0.679424	-0.11162	-1.61235	-1.24205	-0.265618	0.330958	0.169241	1.3086	0.0995002	-0.232822	-0.193704	0.164884	0.174728	0.9688	0.188314
P48200	IREB2	5	5.6	-0.268152	0.282008	0.76134	0.380265	-0.503931	0.539784	0.0514112	1.89724	0.0779595	0.389916	0.243294	0.0937019	0.582081	-0.129383	-1.11646	-0.231399	-0.398789	0.199118	-1.03261	-0.739388
P48382	RFX5	4	8.4	-0.345466	-0.0245133	-0.32924	0.0464957	0.362432	-0.174962	0.504335	0.00817919	0.119332	0.0287535	0.0272657	-0.195058	-0.481391	0.463384	0.0876143	-0.191022	0.105303	-0.23862	-0.141889	0.231736
P48426	PIP4K2A	6	18.2	-1.02869	0.726819	-0.486571	0.0771876	-0.793898	-0.152707	0.135796	-1.10954	-0.793703	-0.183657	0.069889	0.730702	0.214641	0.456328	0.162494	0.760884	0.729209	0.338781	1.15341	-0.0475449
P48444	ARCN1	27	45.2	0.394901	-0.261534	0.0563343	0.218941	0.0232668	0.638708	0.085897	0.0727491	-0.649091	-0.223095	-0.374262	-0.417229	0.0700871	-0.370527	-0.385855	0.0976322	-0.0513658	-0.403507	-0.8331	-0.459167
P48449	LSS	14	20.5	-0.0868508	-0.145326	0.376476	0.734085	-0.301384	0.521333	0.0425936	0.952257	-0.328176	-0.578233	-0.270666	0.248345	0.120191	-0.393852	-0.400434	0.233277	-0.155041	-0.0478336	-0.359232	-0.391968
P48506	GCLC	15	25.3	0.18841	0.191575	0.407991	0.210622	0.422953	-0.105891	-0.0581201	-0.649707	-0.771858	0.0668002	0.392399	-0.00880466	0.257792	0.108269	-0.117092	-0.169297	0.387818	0.421515	1.46208	0.16119
P48507	GCLM	8	31.4	-1.11684	-0.00511709	-0.114513	-0.713456	-0.320443	-1.45867	-0.277704	-0.479839	-1.21044	-0.131118	0.541781	0.491837	0.138447	0.892362	0.193335	0.0661005	0.834572	0.715253	2.00354	0.56772
P48509	CD151	6	19.8	-0.450912	-0.204504	0.0658961	0.417776	-0.222824	-0.45843	-0.308881	0.154696	-0.703574	-0.202041	-0.0697314	-0.89254	0.398334	-0.687688	-0.22925	-0.0589266	-0.550513	-0.300716	-0.643833	-0.713275
P48553	TRAPPC10	5	4.2	-0.299242	-0.0907463	-0.109897	0.0260344	-0.189138	-0.0738329	0.358692	-0.145969	-0.505205	-0.0248293	-0.0852931	0.174771	0.384658	-0.466553	-0.717619	0.178749	0.125608	-0.15734	0.25486	-0.107699
P48556	PSMD8	9	18.9	0.481933	0.00659349	0.342563	0.501626	-0.429325	0.389153	0.483781	0.329184	0.826201	-0.213846	-0.457107	0.151649	-0.0865675	0.0334924	-0.317551	-0.162794	-0.0831239	0.136948	-0.17769	-0.251183
P48595	SERPINB10	10	19.6	-1.21928	0.499261	0.0914826	-0.716896	-1.784	-1.61592	1.40812	-0.000970672	2.39533	-0.371189	-0.171285	2.04715	-0.145129	0.649688	0.127848	-1.16306	0.143384	0.599819	1.44243	-0.030284
P48634	PRRC2A	8	4.2	0.498858	-0.652096	0.254953	-0.977419	0.106665	-1.73421	-0.74924	-0.868264	-0.797123	-0.265076	-0.726692	-0.346953	-0.0705319	-0.692888	-0.41977	0.132067	-0.805083	-1.08389	-0.776732	-0.211969
P48637	GSS	22	40.1	0.391028	-0.234925	0.820161	1.0835	0.258881	0.132062	0.772982	0.870788	0.932467	-0.0845508	-0.395408	0.0201663	0.692701	-0.666936	-0.748746	-0.241711	-0.0361435	0.0971387	0.138837	-0.2369
P48643	CCT5	27	41.8	0.358748	-0.0257122	0.365819	-0.527269	-0.125216	-0.257204	-0.238991	0.397815	-0.827803	-0.302233	-0.443732	-0.122909	0.47481	-0.0813385	-0.273295	0.237997	0.0515375	-0.0107143	0.284486	-0.225651
P48651	PTDSS1	5	11.4	0.869472	-0.372922					-0.222607	0.0427706	0.940944	-0.962387	-0.532512	-0.221923					-0.377409	-0.893844	-0.995227	-0.5818
P48681	NES	26	18.5	-0.214976	-0.265045	-0.926245	-1.51488	0.188283	-1.83623	-1.13231	-0.906343	-1.19129	0.0344997	0.0251957	0.333876	-0.644352	0.667793	0.928011	0.313426	0.348961	0.702899	-0.29745	0.555404
P48723	HSPA13	5	9.8	-0.217148	-0.476574	-0.113436	-0.867664	-0.660545	1.07548	0.774103	-0.765942	-0.332645	-0.429718	0.101314	-0.417529	0.0717327	0.233333	-0.23172	1.09707	0.0637982	-0.0367025	-0.87302	-0.893845
P48728	AMT	5	13.4	0.199748	-0.300044	0.360762	-1.20746	-1.30108	1.21905	-0.96334	-1.78182	-0.916752	-0.466291	-0.493883	-0.640405	0.414331	-0.605756	-1.10888	-0.903425	-1.08335	-0.915323	-0.23694	-0.719007
P48729	CSNK1A1	9	32.3	-0.119533	-0.901534	0.552088	0.731521	-0.175539	0.264999	0.327665	0.937818	1.18486	-0.226477	-0.272377	-1.16051	0.13941	-0.757759	-0.581528	-0.329196	-0.553634	-0.309968	-1.57856	-0.95157
P48735	IDH2	22	49.3	-0.330347	-0.118218	1.85661	0.159952	-0.356865	0.802594	0.181114	0.39688	-1.09723	-0.238878	-0.896501	-0.565957	1.09832	-0.601774	-0.764729	0.110896	-0.522192	-0.587757	-0.654423	-0.802287
P48736	PIK3CG	6	4.9			-0.647526	1.11141	-0.926331	-0.52663	1.10542	-1.22					0.219714	-0.14976	-0.0702831	0.917811	0.656563	0.0405341
P48739	PITPNB	11	49.4	0.197945	-0.031917	-0.113515	0.591504	-0.47182	0.254933	0.145608	0.44516	0.2121	-0.240931	-0.0450159	-0.043886	0.0256982	-0.900152	-0.719606	0.224008	-0.0183219	-0.0271682	0.0634114	-0.157363
P48740	MASP1	5	10.2	-1.39018	0.94134	-0.991637	-0.061757	-0.679547	-0.987232	-0.678317	-0.606297	-0.402636	0.476038	0.718098	0.77429	-0.539159	1.96889	1.36727	-0.158359	0.358493	0.577742	0.680714	1.42565
P48960	CD97	9	13.9	-0.312481	0.0493066	-0.0822203	0.524342	-0.298048	-0.790173	0.110104	-0.196409	-0.343769	0.480652	0.380298	-0.339993	0.297384	-0.0614136	-0.285818	0.510017	-0.132075	-0.197814	-0.565408	-0.456634
P49005	POLD2	4	10	0.611379	-1.05123	0.231412	0.093181	0.106289	-0.434775	0.434196	0.666304	-3.29381	-0.875093	-1.91286	-2.72829	-0.0709928	-0.565908	-0.888149	0.107525	-0.010904	-0.0240138	-1.20635	-1.27519
P49006	MARCKSL1	3	17.9	1.63071	-1.11858	-0.329822	-3.29263	0.325762	-3.09957	-0.88073	-0.00599928	-0.427484	-1.14786	-2.3314	0.127671	-3.20266	-0.10578	-0.887674	-0.599173	-1.28553	-0.663345	-0.115367	-0.58753
P49023	PXN	15	23.9	-0.98152	0.107517	0.200694	0.23641	-0.000156923	-0.265536	0.35143	-0.626741	-0.694451	-0.224357	-0.402545	0.160421	0.118546	-0.855277	-0.50117	-0.425521	-0.0275758	-0.0555951	-0.239201	-0.22211
P49137	MAPKAPK2	8	24.8	0.420207	0.0484316	-0.207626	0.606198	-0.0316768	0.0300937	0.385051	0.440516	0.715315	0.313549	0.0969803	-0.161467	0.0451799	-0.270916	-0.238797	0.414651	0.156155	-0.336488	-0.49281	-0.215826
P49189	ALDH9A1	19	38.5	-0.00296871	0.242505	0.0830792	0.48053	0.64298	0.631319	-0.163119	0.487443	-0.676762	-0.0150724	-0.0713959	-0.210861	0.288533	-0.286445	-0.19556	0.180078	-0.387057	0.118844	0.314073	-0.170853
P49207	RPL34	6	41.9	0.366912	-0.142782	-0.349106	-1.17269	-0.237251	1.23098	-0.272104	-0.10944	-1.82862	-1.02963	-1.77731	-1.35173	-0.526873	-1.48522	-0.659334	-0.0550297	-0.55949	-1.20466	-1.86212	-1.01498
P49247	RPIA	10	34.4	0.785392	-0.889269	0.204839	0.345352	0.724946	-0.0618219	-0.312674	0.177573	0.861523	-0.316386	-0.691236	0.680786	0.0361934	-0.564209	-1.0684	-0.245624	-0.493068	-0.152824	0.829966	-0.907164
P49257	LMAN1	17	40	-0.362716	-0.120312	-0.557875	-0.499614	-0.749757	1.24504	0.377287	-0.606202	-0.320933	-0.401332	0.0870094	-0.14406	0.108865	-0.559298	-0.49814	1.13004	-0.106926	-0.549901	-0.353584	-0.0799321
P49321	NASP	15	18.8	0.916386	-0.800425	0.900105	-1.91341	0.644788	-2.84937	-0.855083	0.286913	-1.50956	-0.283663	-1.3879	-0.464984	-1.20667	-0.310435	-0.857578	-0.671062	-0.253128	-0.233541	-1.07521	-0.913947
P49326	FMO5	6	10.3	-0.290894	-0.323674	1.61365	0.686521	0.00402698	0.548777	-0.454502	0.641125	-1.07269	1.08557	-0.636536	-0.808134	1.36908	-1.15017	-1.32106	-0.0691744	-2.12546	-0.524221	-0.635782	0.325129
P49327	FASN	76	32.1	1.05316	-0.490656	1.33283	0.0668489	-0.34279	-0.797914	0.105178	1.08876	-0.141718	-0.337239	-0.879265	-0.245498	0.534362	-0.769374	-0.851066	-0.899084	-0.564192	0.0359081	0.851554	-0.762293
P49354	FNTA	5	14.2	0.340638	0.166655	-0.408417	0.986983	-0.190519	0.39295	0.207688	-0.457814	0.603554	0.127647	-0.271302	-0.320952	0.299199	-0.213749	-0.459494	0.0710437	-0.246889	-0.249911	-0.503551	0.0547379
P49356	FNTB	6	13.7	0.236067	0.00592027	-1.66145	-1.46955	0.547073	-1.01562	0.188428	-0.373956	0.538687	-0.00148875	0.0119844	-0.39847	-1.64457	-0.12421	-0.206135	-2.00542	-0.0801302	0.200563	-0.407728	0.128448
P49366	DHPS	2	6			0.140423	-0.0346851	-0.516732	0.182675	-0.126906	0.389827					-0.0403532	-1.35005	-1.17728	-0.0903161	-0.189461	-0.000359684
P49368	CCT3	32	55.6	0.295498	-0.0730133	0.261355	-0.538192	-0.11073	-0.272193	-0.53707	0.345365	-1.32954	-0.095225	-0.410495	-0.135117	0.30558	-0.290175	-0.369268	0.149588	-0.0218806	-0.00619873	0.27784	-0.189511
P49406	MRPL19	6	14.7	0.884352	-0.458204	0.730883	0.125844	0.125106	0.0628155	0.100032	0.589562	-0.760148	0.090575	-0.95756	-0.748338	0.439833	-0.496949	-0.710542	-0.198437	-0.490793	-0.540489	-0.428552	-0.75196
P49407	ARRB1	6	12.4	0.394461	0.352948	0.0275536	0.867805	1.05172	0.162942	0.357718	0.0168609	-1.89834	-0.371116	-0.507318	-1.02632	-0.0617553	-0.895553	-0.317901	0.000815182	0.0594595	0.101305	-1.50606	-0.440937
P49411	TUFM	22	53.8	0.370749	-0.250795	0.881856	-0.39907	0.124384	0.530692	-0.753121	-0.416122	-1.49826	-0.197089	-0.622615	-0.756915	0.211642	-0.791757	-0.78561	0.243088	-0.820778	-0.657094	-0.561102	-0.58795
P49418	AMPH	3	5	-0.257537	0.157566					-0.573454	-1.11151	0.645844	0.668159	0.234291	0.0475628					0.141841	0.822608	0.126425	0.334642
P49419	ALDH7A1	20	42.5	0.752628	0.0381345	0.129279	-0.322348	0.373422	0.562537	-0.0830612	-0.481743	0.221984	0.123286	-0.0494529	0.0123953	0.177145	-0.395638	-0.467619	-0.368006	-0.460535	0.0715639	0.0887762	-0.227131
P49441	INPP1	4	9.5	0.0464045	0.212018					-0.107271	-0.135129	-0.15359	0.218272	-0.590039	-0.479989					-0.161382	0.145707	-1.26765	-0.0538198
P49447	CYB561	3	14.3			-0.0144974	-0.70643	-0.881322	0.193085	-0.276752	-0.738762					0.410661	-1.06609	-0.817026	-0.72539	-0.118578	0.325382
P49454	CENPF	8	2.3	0.078153	-4.26155					0.20822	0.577028	4.87548	-1.82969	-3.1547	-1.26096					-0.291366	0.0894654	-1.23685	-3.79552
P49458	SRP9	7	70.9	0.481731	-0.421123	-0.284317	-0.0944557	-0.132009	-0.143806	0.0585543	1.14008	-0.62265	0.105627	-0.632268	-1.22413	-0.350238	-0.497349	-0.707636	-0.053268	-0.520211	-0.138201	-1.32446	-0.756092
P49585	PCYT1A	7	18.8	0.817512	-0.603838	0.167027	-0.196527	0.406992	-0.565394	-0.11936	-0.11122	-0.399705	0.284274	-0.251859	-0.601994	0.0628693	-0.397646	-0.432649	-0.0546109	-0.203524	-0.332907	-0.812302	-0.314234
P49588	AARS	31	32.3	0.0150587	-0.241922	-0.230611	-0.103121	0.300454	0.716833	0.129744	-0.524186	-0.093628	0.109157	-0.485881	-0.215761	-0.184835	-0.430282	-0.358257	0.248848	-0.193367	-0.252301	-0.576608	-0.420848
P49589	CARS	20	29	-0.156189	-0.0771008	-0.152618	0.143303	-0.26815	0.817847	-0.00322318	-0.634901	-0.678546	-0.522551	-0.0136946	-0.412408	-0.0763916	-0.41548	-0.426782	0.022604	-0.0741255	-0.264176	-0.568791	-0.53361
P49590	HARS2	5	16.4	0.336363	-0.296535	0.251044	0.188176	-0.424507	0.0606737	0.268018	-0.264354	0.194298	0.295147	-0.240217	-0.0421042	0.247856	-0.703506	-0.532585	-0.167272	-0.415551	-0.211248	-0.0951656	-0.354013
P49591	SARS	15	33.1	-0.110084	0.0328925	-0.138468	-0.907484	-0.0647906	0.414665	-0.710905	-0.466895	-0.253637	-0.158701	-0.452482	-0.863264	-0.304169	-0.449046	-0.389698	0.157553	0.0711893	-0.217542	-0.944182	-0.34867
P49593	PPM1F	8	23.3	-0.491891	0.318512	-0.670261	-0.219517	-0.181622	0.285088	-0.263405	-0.962875	-0.365243	0.214179	0.301965	0.288006	0.0893172	0.0902738	0.0456066	0.486294	0.499372	0.630716	0.547301	0.478493
P49641	MAN2A2	3	3.4	-0.512129	-0.281562	0.161852	0.673342	0.0724571	1.15553	0.305986	0.778836	0.659477	0.0199606	-0.925961	-0.0102373	0.295099	0.110384	-0.0188016	0.0401087	0.241461	0.223657	0.158549	-0.2386
P49662	CASP4	7	18.8	-0.220039	-0.127405	-0.300667	1.00976	-0.271789	0.729343	0.185711	0.254848	0.0462204	0.19867	-0.249663	-0.595119	0.274261	-0.317414	0.176271	0.590149	0.352956	0.285851	-1.26741	-0.0478452
P49711	CTCF	6	5.9	0.567927	-0.445645	-0.173636	-0.0570887	0.178401	-0.0893064	-0.164477	0.52117	0.062748	-0.586333	-0.285222	-0.0250381	-0.242264	-0.508918	-0.620733	-0.0929081	-0.160547	-0.233048	-0.553832	-0.920012
P49720	PSMB3	5	28.8	-0.177126	-0.018134	0.319569	1.11723	-0.348041	0.791957	0.600419	0.0802163	1.19998	0.370187	-0.23097	0.341853	0.231245	-0.42568	-1.22037	-0.132834	-0.119525	-0.0231953	0.0790222	-0.224894
P49721	PSMB2	8	35.8	-0.369586	-0.0724322	0.416137	0.884861	-0.351014	0.576742	0.655201	0.000552529	1.07653	0.409961	-0.355154	0.481468	0.453212	-0.275756	-0.589661	0.15949	-0.223959	0.15488	0.0168756	-0.0674544
P49736	MCM2	18	21.9	1.45956	-0.518897	0.501896	-0.75795	-0.251803	-3.34322	-0.151065	0.589375	-0.533744	-0.743801	-0.849879	-0.838299	-0.682731	-1.25388	-1.81946	-0.331355	-0.868451	-0.805424	-1.06662	-1.12325
P49746	THBS3	8	9.1	-1.68358	0.65911	-0.799352	-0.447749	0.789781	-0.434914	-0.467871	-2.35643	-0.527032	0.698773	0.453195	0.0880884	-0.147224	0.604508	0.785097	0.550567	0.919661	0.535777	0.669053	0.940512
P49747	COMP	20	37.5	-0.381867	-1.54894	-3.28381	-2.14994	-1.58095	-2.56708	-2.1662	-2.76951	-0.388976	-1.31467	1.50733	-1.57041	-3.03403	0.424216	0.75807	-0.389968	0.723322	0.451553	-1.72686	1.33474
P49748	ACADVL	25	40.9	-0.46196	0.0523959	-0.138776	0.825011	0.378584	1.31304	0.43864	-0.272381	0.794973	0.400229	-0.306545	0.327671	0.366893	-0.199264	-0.682982	-0.133836	-0.00500954	-0.302285	0.744346	0.0102383
P49750	YLPM1	16	7.7	-0.0173173	-0.29233	-0.509455	-0.508468	0.370447	-0.0283081	-0.169233	-0.624688	0.211684	-0.217967	-0.560094	-0.0410746	-0.960288	-0.522599	-0.839506	-0.232372	-0.352278	-0.478562	-0.852355	-0.682612
P49754	VPS41	6	6.3	-0.529703	0.221026	-0.0716344	0.690783	-0.136817	0.0504832	0.530982	0.222282	0.896665	0.0780992	-0.318787	0.342128	0.141379	-0.944524	-0.164745	-0.0686048	-0.0139995	0.0629892	0.570153	0.00835179
P49755	TMED10	7	37	-0.348801	-0.11603	-0.192573	0.126668	-0.747027	1.03176	0.168066	0.140103	0.559578	-0.405377	-0.185279	-0.0884126	0.219738	-0.325278	-0.600304	0.205444	-0.186556	-0.274183	-0.47701	-0.156469
P49756	RBM25	16	19.1	0.937445	-0.587822	0.45481	0.313361	-0.0351873	0.00079018	-0.332199	0.338089	-0.154591	-0.240968	-0.134668	-0.409293	0.00120266	-0.454087	-0.923313	0.0442275	-0.730727	-0.707744	-0.8594	-0.841358
P49757	NUMB	7	14.1	0.0248424	-0.521135	0.412752	-1.38877	0.467925	-1.76181	-0.477382	0.403115	-1.50076	-0.426494	-0.848137	-0.564653	-0.557086	-0.262484	-0.526807	-0.945476	-0.290907	-0.195025	-0.761097	-0.24754
P49770	EIF2B2	4	12.5	-0.345484	-0.372746	-0.365179	-0.809037	0.120304	0.376561	0.699245	0.75701	0.861004	-0.0736001	-0.607405	0.18476	-0.962632	-0.550218	-0.554907	-0.570913	-0.315856	-0.246392	-0.444594	-0.441429
P49773	HINT1	5	39.7	0.312379	-0.259202	0.632216	-2.11827	0.345585	-2.66443	-0.807134	-0.146699	-1.57842	-0.00611031	0.244584	-0.240528	0.0918175	0.247501	-0.211038	-0.0266809	0.312103	0.160472	0.416608	0.0161323
P49788	RARRES1	4	13.6	1.07254	-0.82805					0.0433729	-1.53033	0.284009	-0.2414	-0.74235	0.0669654					0.134755	-0.198242	-1.47726	-0.481484
P49789	FHIT	4	32.7	-0.558924	-0.0951131					0.491792	-0.792587	0.930861	-0.335614	-0.237445	0.082066					-0.475844	0.207707	-0.196569	-0.262522
P49790	NUP153	19	17.4	0.313093	-0.219754	-0.0914592	-0.927469	0.300287	-1.44762	-0.658464	-1.09985	-1.10628	-0.138486	-1.06647	-0.356912	-1.46932	-0.35386	-0.444961	-0.383349	-0.313245	-1.17075	-0.827413	-0.503915
P49792	RANBP2	61	22.6	0.484506	-0.206342	0.167969	-0.227456	-0.0650452	0.321876	-0.212843	-0.291127	-0.755521	-0.281838	-0.537884	-0.346318	-0.477371	-0.578378	-0.713297	0.0541089	-0.446936	-0.840841	-0.809117	-0.47343
P49795	RGS19	3	15.2	-0.745571	0.0965061	-0.573999	-0.258018	-1.01915	-0.87166			0.935661	0.0370181	-0.0953809	0.926458	0.134615	0.127868	0.118733	0.940076			0.11424	0.0515341
[truncated: 4,042 more rows]
