# Supplementary material for: Comparative N-Glycoproteomics Reveals Subtype-Specific N-Glycosylation Signatures and Immune Associations in Cholangiocarcinoma
Source: Mol Cell Proteomics. 2025 Oct 7;24(11):101084. doi: 10.1016/j.mcpro.2025.101084 (PMC12615305; doi:10.1016/j.mcpro.2025.101084)
Supplement: Supplemental Table S4 [file mmc4.xlsx]

## Sheet: Public iCCA glycopeptides
Summary of 4,371 N-glycopeptides identified in iCCA reported by Li et al.
GeneName	Glycosite_Position	GlycanComposition	ProteinID	PeptideSequence	Protein	Structure_coding
RCC2	18	N3H4	Q9P258	AAAAAWEEPSSGNGTAR	Protein RCC2	A2B2C1D1E2F1fedD1dcba
GLTPD2	276	N4H5S2	A6NH11	AAGTLEDVYNR	Glycolipid transfer protein domain-containing protein 2	A2B2C1D1E2F1G3gfedD1E2F1G3gfedcba
LGALS3BP	551	N2H5	Q08380	AAIPSALDTNSSK	Galectin-3-binding protein	A2B2C1D1dD1E1eE1edcba
LGALS3BP	551	N2H6	Q08380	AAIPSALDTNSSK	Galectin-3-binding protein	A2B2C1D1E1edD1E1eE1edcba
LGALS3BP	551	N2H7	Q08380	AAIPSALDTNSSK	Galectin-3-binding protein	A2B2C1D1E1edD1E1eE1F1fedcba
LGALS3BP	551	N2H8	Q08380	AAIPSALDTNSSK	Galectin-3-binding protein	A2B2C1D1E1F1fedD1E1eE1F1fedcba
LGALS3BP	551	N2H9	Q08380	AAIPSALDTNSSK	Galectin-3-binding protein	A2B2C1D1E1F1fedD1E1F1feE1F1fedcba
LGALS3BP	551	N4H5F1	Q08380	AAIPSALDTNSSK	Galectin-3-binding protein	A2B2C1D1E2F1fedD1E2F1fedcbB5ba
LGALS3BP	551	N4H5F1S1	Q08380	AAIPSALDTNSSK	Galectin-3-binding protein	A2B2C1D1E2F1G3gfedD1E2F1fedcbB5ba
LGALS3BP	551	N4H5F3	Q08380	AAIPSALDTNSSK	Galectin-3-binding protein	A2B2C1D1E2F1fF5fedD1E2F1fF5fedcbB5ba
LGALS3BP	551	N4H5S1	Q08380	AAIPSALDTNSSK	Galectin-3-binding protein	A2B2C1D1E2F1fF3fedD1E2F1fedcba
LGALS3BP	551	N4H5S1	Q08380	AAIPSALDTNSSK	Galectin-3-binding protein	A2B2C1D1E2F1G3gfedD1E2F1fedcba
LGALS3BP	551	N4H5S2	Q08380	AAIPSALDTNSSK	Galectin-3-binding protein	A2B2C1D1E2F1fF3fedD1E2F1fF3fedcba
LGALS3BP	551	N4H5S2	Q08380	AAIPSALDTNSSK	Galectin-3-binding protein	A2B2C1D1E2F1G3gfedD1E2F1G3gfedcba
LGALS3BP	551	N4H5S2	Q08380	AAIPSALDTNSSK	Galectin-3-binding protein	A2B2C1D1E2F1fF3fedD1E2F1G3gfedcba
AHSG	176	N4H5F1S2	P02765	AALAAFNAQNNGSNFQLEEISR	Alpha-2-HS-glycoprotein	A2B2C1D1E2F1G3gfedD1E2F1G3gfedcbB5ba
AHSG	176	N4H5S1	P02765	AALAAFNAQNNGSNFQLEEISR	Alpha-2-HS-glycoprotein	A2B2C1D1E2F1G3gfedD2dD1E1edcba
AHSG	176	N4H5S2	P02765	AALAAFNAQNNGSNFQLEEISR	Alpha-2-HS-glycoprotein	A2B2C1D1E2F1fF3fedD1E2F1G3gfedcba
AHSG	176	N4H5S2	P02765	AALAAFNAQNNGSNFQLEEISR	Alpha-2-HS-glycoprotein	A2B2C1D1E2F1G3gfF3fedD1E2F1fedcba
VCL	635	N4H4	P18206	AANFENHSGK	Vinculin	A2B2C1D1E2F1fedD1E2edcba
LAMP1	322	N2H9	P11279	AANGSLR	Lysosome-associated membrane glycoprotein 1	A2B2C1D1E1F1fedD1E1F1feE1F1fedcba
SEL1L	217	N2H8	Q9UBV2	AASMNHTK	Protein sel-1 homolog 1	A2B2C1D1E1F1fedD1E1eE1F1fedcba
SEL1L	217	N2H9	Q9UBV2	AASMNHTK	Protein sel-1 homolog 1	A2B2C1D1E1F1fedD1E1F1feE1F1fedcba
SORL1	1706	N4H5S2	Q92673	AASNFTEIK	Sortilin-related receptor	A2B2C1D1E2F1G3gfedD1E2F1G3gfedcba
SORL1	1706	N4H5S2	Q92673	AASNFTEIK	Sortilin-related receptor	A2B2C1D1E2F1fF3fedD1E2F1fF3fedcba
APOD	98	N4H5F1	P05090	ADGTVNQIEGEATPVNLTEPAKLEVK	Apolipoprotein D	A2B2C1D1E2F1fedD1E2F1fedcbB5ba
APOD	98	N4H5F1S1	P05090	ADGTVNQIEGEATPVNLTEPAKLEVK	Apolipoprotein D	A2B2C1D1E2F1G3gfedD1E2F1fedcbB5ba
APOD	98	N4H5F1S2	P05090	ADGTVNQIEGEATPVNLTEPAKLEVK	Apolipoprotein D	A2B2C1D1E2F1G3gfedD1E2F1G3gfedcbB5ba
LRP4	1415	N4H5S1	O75096	ADLNGSNMETVIGR	Low-density lipoprotein receptor-related protein 4	A2B2C1D1E2F1fF3fedD1E2F1fedcba
CEND1	74	N2H6	Q8N111	ADPALLNNHSNLK	Cell cycle exit and neuronal differentiation protein 1	A2B2C1D1E1edD1E1eE1edcba
SERPINA1	107	N2H3	P01009	ADTHDEILEGLNFNLTEIPEAQIHEGFQELLR	Alpha-1-antitrypsin	A2B2C1D1dD1dcba
SERPINA1	107	N2H7	P01009	ADTHDEILEGLNFNLTEIPEAQIHEGFQELLR	Alpha-1-antitrypsin	A2B2C1D1E1edD1E1eE1F1fedcba
SERPINA1	107	N4H5F1S1	P01009	ADTHDEILEGLNFNLTEIPEAQIHEGFQELLR	Alpha-1-antitrypsin	A2B2C1D1E2F1G3gfF5fedD1E2F1fedcba
SERPINA1	107	N4H5F1S2	P01009	ADTHDEILEGLNFNLTEIPEAQIHEGFQELLR	Alpha-1-antitrypsin	A2B2C1D1E2F1G3gfedD1E2F1G3gfedcbB5ba
SERPINA1	107	N4H5F2S1	P01009	ADTHDEILEGLNFNLTEIPEAQIHEGFQELLR	Alpha-1-antitrypsin	A2B2C1D1E2F1G5gfF5fedD1E2F1G3gfedcba
SERPINA1	107	N4H5S1	P01009	ADTHDEILEGLNFNLTEIPEAQIHEGFQELLR	Alpha-1-antitrypsin	A2B2C1D1E2F1G3gfedD1E2F1fedcba
SERPINA1	107	N4H5S2	P01009	ADTHDEILEGLNFNLTEIPEAQIHEGFQELLR	Alpha-1-antitrypsin	A2B2C1D1E2F1fF3fedD1E2F1fF3fedcba
SERPINA1	107	N4H5S2	P01009	ADTHDEILEGLNFNLTEIPEAQIHEGFQELLR	Alpha-1-antitrypsin	A2B2C1D1E2F1G3gfedD1E2F1G3gfedcba
SERPINA1	107	N4H5S2	P01009	ADTHDEILEGLNFNLTEIPEAQIHEGFQELLR	Alpha-1-antitrypsin	A2B2C1D1E2F1G3gfF3fedD1E2F1fedcba
SERPINA1	107	N5H6F1S1	P01009	ADTHDEILEGLNFNLTEIPEAQIHEGFQELLR	Alpha-1-antitrypsin	A2B2C1D1E2F1G3gfF5fedD1E2F1feE2F1fedcba
SERPINA1	107	N5H6F1S2	P01009	ADTHDEILEGLNFNLTEIPEAQIHEGFQELLR	Alpha-1-antitrypsin	A2B2C1D1E2F1G3gfF5fedD1E2F1feE2F1G3gfedcba
SERPINA1	107	N5H6F1S2	P01009	ADTHDEILEGLNFNLTEIPEAQIHEGFQELLR	Alpha-1-antitrypsin	A2B2C1D1E2eE2F1fF3feE2F1G3gfF5fedD1E1edcba
SERPINA1	107	N5H6F2S2	P01009	ADTHDEILEGLNFNLTEIPEAQIHEGFQELLR	Alpha-1-antitrypsin	A2B2C1D1E2F1G3gfF5fedD1E2F1feE2F1G3gfF5fedcba
SERPINA1	107	N5H6F2S2	P01009	ADTHDEILEGLNFNLTEIPEAQIHEGFQELLR	Alpha-1-antitrypsin	A2B2C1D1E2F1G3gfF5fedD1E2F1feE2F1G3gfedcbB5ba
SERPINA1	107	N5H6F3S1	P01009	ADTHDEILEGLNFNLTEIPEAQIHEGFQELLR	Alpha-1-antitrypsin	A2B2C1D1E2F1G3gfF5fedD1E2F1feE2F1fF5fedcbB5ba
SERPINA1	107	N5H6S1	P01009	ADTHDEILEGLNFNLTEIPEAQIHEGFQELLR	Alpha-1-antitrypsin	A2B2C1D1E2F1G3gfedD1E2F1feE2F1fedcba
SERPINA1	107	N5H6S2	P01009	ADTHDEILEGLNFNLTEIPEAQIHEGFQELLR	Alpha-1-antitrypsin	A2B2C1D1E2F1G3gfedD1E2F1feE2F1G3gfedcba
SERPINA1	107	N5H6S2	P01009	ADTHDEILEGLNFNLTEIPEAQIHEGFQELLR	Alpha-1-antitrypsin	A2B2C1D1E2F1G3gfF3fedD1E2F1feE2F1fedcba
SERPINA1	107	N5H6S2	P01009	ADTHDEILEGLNFNLTEIPEAQIHEGFQELLR	Alpha-1-antitrypsin	A2B2C1D1E2eE2eE2F1G3gfF3fedD1E1eE1edcba
SERPINA1	107	N5H6S3	P01009	ADTHDEILEGLNFNLTEIPEAQIHEGFQELLR	Alpha-1-antitrypsin	A2B2C1D1E2F1fF3fedD1E2F1G3gfeE2F1fF3fedcba
SERPINA1	107	N5H7F1S2	P01009	ADTHDEILEGLNFNLTEIPEAQIHEGFQELLR	Alpha-1-antitrypsin	A2B2C1D1E2F1feE2F1fF3feE2F1G3gfedD1E1edcbB5ba
SERPINA1	107	N6H7F2S2	P01009	ADTHDEILEGLNFNLTEIPEAQIHEGFQELLR	Alpha-1-antitrypsin	A2B2C1D1E2F1G3gfF5feE2F1fedD1E2F1feE2F1G3gfedcbB5ba
VARS	1126	N4H5S1	P26640	ADYNLTRIR	Valine--tRNA ligase	A2B2C1D1E2F1G3gfedD1E2F1fedcba
VARS	1126	N5H6S1	P26640	ADYNLTRIR	Valine--tRNA ligase	A2B2C1D1E2F1G3gfedD1E2F1feE2F1fedcba
ANPEP	234	N2H5	P15144	AEFNITLIHPK	Aminopeptidase N	A2B2C1D1dD1E1eE1edcba
ANPEP	234	N2H7	P15144	AEFNITLIHPK	Aminopeptidase N	A2B2C1D1E1edD1E1eE1F1fedcba
ANPEP	234	N3H4S1	P15144	AEFNITLIHPK	Aminopeptidase N	A2B2C1D1E2F1G3gfedD1dcba
ANPEP	234	N3H5S1	P15144	AEFNITLIHPK	Aminopeptidase N	A2B2C1D1E2F1fF3fedD1E1edcba
ANPEP	234	N4H5F2S1	P15144	AEFNITLIHPK	Aminopeptidase N	A2B2C1D1E2eE2F1G3gfF5fedD1E1edcbB5ba
ANPEP	234	N4H5S1	P15144	AEFNITLIHPK	Aminopeptidase N	A2B2C1D1E2F1G3gfedD1E2F1fedcba
ANPEP	234	N4H5S1	P15144	AEFNITLIHPK	Aminopeptidase N	A2B2C1D1E2F1fF3fedD1E2F1fedcba
ANPEP	234	N4H5S2	P15144	AEFNITLIHPK	Aminopeptidase N	A2B2C1D1E2F1fF3fedD1E2F1G3gfedcba
ANPEP	234	N4H5S2	P15144	AEFNITLIHPK	Aminopeptidase N	A2B2C1D1E2F1G3gfedD1E2F1G3gfedcba
ANPEP	234	N4H5S2	P15144	AEFNITLIHPK	Aminopeptidase N	A2B2C1D1E2F1fF3fedD1E2F1fF3fedcba
ANPEP	234	N5H6S1	P15144	AEFNITLIHPK	Aminopeptidase N	A2B2C1D1E2F1G3gfedD1E2F1feE2F1fedcba
ANPEP	234	N5H6S1	P15144	AEFNITLIHPK	Aminopeptidase N	A2B2C1D1E2F1fF3fedD1E2F1feE2F1fedcba
ANPEP	234	N7H7S2	P15144	AEFNITLIHPK	Aminopeptidase N	A2B2C1D1E2F1G3gfeE2F1fedD1E2eE2F1feE2F1G3gfedcba
EPCAM	74	N4H6S1	P16422	AEMNGSK	Epithelial cell adhesion molecule	A2B2C1D1E2F1feE2F1G3gfedD1E1edcba
HYOU1	931	N2H3	Q9Y4L1	AEPPLNASASDQGEK	Hypoxia up-regulated protein 1	A2B2C1D1dD1dcba
HYOU1	931	N2H4	Q9Y4L1	AEPPLNASASDQGEK	Hypoxia up-regulated protein 1	A2B2C1D1dD1E1edcba
HYOU1	931	N2H5	Q9Y4L1	AEPPLNASASDQGEK	Hypoxia up-regulated protein 1	A2B2C1D1dD1E1eE1edcba
HYOU1	931	N2H6	Q9Y4L1	AEPPLNASASDQGEK	Hypoxia up-regulated protein 1	A2B2C1D1E1edD1E1eE1edcba
HYOU1	931	N2H6F1	Q9Y4L1	AEPPLNASASDQGEK	Hypoxia up-regulated protein 1	A2B2C1D1E1edD1E1eE1edcbB5ba
HYOU1	931	N2H7	Q9Y4L1	AEPPLNASASDQGEK	Hypoxia up-regulated protein 1	A2B2C1D1E1edD1E1eE1F1fedcba
HYOU1	931	N2H8	Q9Y4L1	AEPPLNASASDQGEK	Hypoxia up-regulated protein 1	A2B2C1D1E1F1fedD1E1eE1F1fedcba
HYOU1	931	N3H3	Q9Y4L1	AEPPLNASASDQGEK	Hypoxia up-regulated protein 1	A2B2C1D1E2edD1dcba
HYOU1	931	N3H3F1	Q9Y4L1	AEPPLNASASDQGEK	Hypoxia up-regulated protein 1	A2B2C1D1E2edD1dcbB5ba
HYOU1	931	N3H4F1	Q9Y4L1	AEPPLNASASDQGEK	Hypoxia up-regulated protein 1	A2B2C1D1E2F1fedD1dcbB5ba
HYOU1	931	N3H6	Q9Y4L1	AEPPLNASASDQGEK	Hypoxia up-regulated protein 1	A2B2C1D1E1edD2dD1E1eE1edcba
HYOU1	931	N4H3F1	Q9Y4L1	AEPPLNASASDQGEK	Hypoxia up-regulated protein 1	A2B2C1D1E2edD2dD1dcbB5ba
HYOU1	931	N4H3F1	Q9Y4L1	AEPPLNASASDQGEK	Hypoxia up-regulated protein 1	A2B2C1D1E2edD1E2edcbB5ba
HYOU1	931	N4H4	Q9Y4L1	AEPPLNASASDQGEK	Hypoxia up-regulated protein 1	A2B2C1D1E2F1fedD1E2edcba
HYOU1	931	N5H4	Q9Y4L1	AEPPLNASASDQGEK	Hypoxia up-regulated protein 1	A2B2C1D1E2eE2edD2dD1E1edcba
HYOU1	931	N5H6S1	Q9Y4L1	AEPPLNASASDQGEK	Hypoxia up-regulated protein 1	A2B2C1D1E2eE2eE2F1G3gfedD1E1eE1edcba
ST8SIA2	219	N3H5S1	Q92186	AFEDLVNATWR	Alpha-2,8-sialyltransferase 8B	A2B2C1D1E2F1G3gfedD1E1edcba
ST8SIA2	219	N4H4	Q92186	AFEDLVNATWR	Alpha-2,8-sialyltransferase 8B	A2B2C1D1E2eE2edD1E1edcba
LUM	88	N4H4F1	P51884	AFENVTDLQWLILDHNLLENSK	Lumican	A2B2C1D1E2F1fedD1E2edcbB5ba
LUM	88	N4H5F1	P51884	AFENVTDLQWLILDHNLLENSK	Lumican	A2B2C1D1E2F1fedD1E2F1fedcbB5ba
LUM	88	N4H5F1S1	P51884	AFENVTDLQWLILDHNLLENSK	Lumican	A2B2C1D1E2F1G3gfedD1E2F1fedcbB5ba
LUM	88	N4H5F1S2	P51884	AFENVTDLQWLILDHNLLENSK	Lumican	A2B2C1D1E2F1G3gfedD1E2F1G3gfedcbB5ba
LUM	88	N4H5F1S2	P51884	AFENVTDLQWLILDHNLLENSK	Lumican	A2B2C1D1E2F1G3gfF3fedD1E2F1fedcbB5ba
LUM	88	N4H5F1S2	P51884	AFENVTDLQWLILDHNLLENSK	Lumican	A2B2C1D1E2F1fF3fedD1E2F1fF3fedcbB5ba
LUM	88	N4H5F1S3	P51884	AFENVTDLQWLILDHNLLENSK	Lumican	A2B2C1D1E2F1G3gfF3fedD1E2F1G3gfedcbB5ba
LUM	88	N4H7F2S1	P51884	AFENVTDLQWLILDHNLLENSK	Lumican	A2B2C1D1E2F1feE2F1G3gfF5fedD1E1eE1edcbB5ba
LUM	88	N5H4F1S1	P51884	AFENVTDLQWLILDHNLLENSK	Lumican	A2B2C1D1E2F1G3gfedD2dD1E2edcbB5ba
LUM	88	N5H4F1S1	P51884	AFENVTDLQWLILDHNLLENSK	Lumican	A2B2C1D1E2F1fF3fedD2dD1E2edcbB5ba
LUM	88	N5H5F1S1	P51884	AFENVTDLQWLILDHNLLENSK	Lumican	A2B2C1D1E2F1G3gfedD2dD1E2F1fedcbB5ba
LUM	88	N5H5F1S2	P51884	AFENVTDLQWLILDHNLLENSK	Lumican	A2B2C1D1E2F1fF3fedD2dD1E2F1fF3fedcbB5ba
LUM	88	N5H5F1S2	P51884	AFENVTDLQWLILDHNLLENSK	Lumican	A2B2C1D1E2F1fF3fedD2dD1E2F1G3gfedcbB5ba
LUM	88	N5H5F2S2	P51884	AFENVTDLQWLILDHNLLENSK	Lumican	A2B2C1D1E2F1G3gfF5fedD1E2eE2F1G3gfedcbB5ba
LUM	88	N5H6F1S1	P51884	AFENVTDLQWLILDHNLLENSK	Lumican	A2B2C1D1E2F1feE2F1fF3fedD2dD1E1edcbB5ba
LUM	88	N5H6F1S1	P51884	AFENVTDLQWLILDHNLLENSK	Lumican	A2B2C1D1E2F1G3gfedD1E2F1feE2F1fedcbB5ba
LUM	88	N5H6F1S2	P51884	AFENVTDLQWLILDHNLLENSK	Lumican	A2B2C1D1E2F1G3gfF3fedD1E2F1feE2F1fedcbB5ba
LUM	88	N5H6F1S2	P51884	AFENVTDLQWLILDHNLLENSK	Lumican	A2B2C1D1E2F1G3gfedD1E2F1feE2F1G3gfedcbB5ba
LUM	88	N5H6F3S2	P51884	AFENVTDLQWLILDHNLLENSK	Lumican	A2B2C1D1E2F1G3gfF5feE2F1G3gfF5fedD2dD1E1edcbB5ba
LUM	88	N5H6F4S3	P51884	AFENVTDLQWLILDHNLLENSK	Lumican	A2B2C1D1E2F1G3gfF5fedD1E2F1G3gfF5feE2F1G3gfF5fedcbB5ba
LUM	88	N6H7F1	P51884	AFENVTDLQWLILDHNLLENSK	Lumican	A2B2C1D1E2F1feE2F1fedD1E2F1feE2F1fedcbB5ba
LUM	88	N6H7F1S1	P51884	AFENVTDLQWLILDHNLLENSK	Lumican	A2B2C1D1E2F1G3gfeE2F1fedD1E2F1feE2F1fedcbB5ba
LUM	88	N6H7F1S2	P51884	AFENVTDLQWLILDHNLLENSK	Lumican	A2B2C1D1E2F1G3gfeE2F1fedD1E2F1feE2F1G3gfedcbB5ba
LUM	88	N7H8F1S1	P51884	AFENVTDLQWLILDHNLLENSK	Lumican	A2B2C1D1E2F1G3gfeE2F1fedD1E2F1feE2F1feE2F1fedcbB5ba
CD44	57	N4H5F1S1	P16070	AFNSTLPTMAQMEK	CD44 antigen	A2B2C1D1E2F1G3gfedD1E2F1fedcbB5ba
ZNF79	319	N4H5F1	Q15937	AFRHSANLTNHQR	Zinc finger protein 79	A2B2C1D1E2F1fedD1E2F1fedcbB5ba
F11R	185	N4H5S2	Q9Y624	AFSNSSYVLNPTTGELVFDPLSASDTGEYSCEAR	Junctional adhesion molecule A	A2B2C1D1E2F1G3gfedD1E2F1G3gfedcba
F11R	185	N4H5S2	Q9Y624	AFSNSSYVLNPTTGELVFDPLSASDTGEYSCEAR	Junctional adhesion molecule A	A2B2C1D1E2F1G3gfF3fedD1E2F1fedcba
F11R	185	N4H6F1S1	Q9Y624	AFSNSSYVLNPTTGELVFDPLSASDTGEYSCEAR	Junctional adhesion molecule A	A2B2C1D1E2F1feE2F1G3gfF5fedD1E1edcba
F11R	185	N6H7F1S3	Q9Y624	AFSNSSYVLNPTTGELVFDPLSASDTGEYSCEAR	Junctional adhesion molecule A	A2B2C1D1E2F1G3gfF5feE2F1fedD1E2F1G3gfeE2F1fF3fedcba
UNC80	883	N4H3	Q8N2C7	AGFGNNFTTVDNK	Protein unc-80 homolog	A2B2C1D1E2edD1E2edcba
LTBR	177	N4H5S2	P36941	AGHFQNTSSPSAR	Tumor necrosis factor receptor superfamily member 3	A2B2C1D1E2F1G3gfedD1E2F1G3gfedcba
CENPF	3202	N4H5S2	P49454	AGLESNGSENCK	Centromere protein F	A2B2C1D1E2F1fF3fedD1E2F1G3gfedcba
APMAP	160	N2H3	Q9HDC9	AGPNGTLFVADAYK	Adipocyte plasma membrane-associated protein	A2B2C1D1dD1dcba
APMAP	160	N2H3F1	Q9HDC9	AGPNGTLFVADAYK	Adipocyte plasma membrane-associated protein	A2B2C1D1dD1dcbB5ba
APMAP	160	N2H4	Q9HDC9	AGPNGTLFVADAYK	Adipocyte plasma membrane-associated protein	A2B2C1D1dD1E1edcba
APMAP	160	N2H5	Q9HDC9	AGPNGTLFVADAYK	Adipocyte plasma membrane-associated protein	A2B2C1D1dD1E1eE1edcba
APMAP	160	N2H6	Q9HDC9	AGPNGTLFVADAYK	Adipocyte plasma membrane-associated protein	A2B2C1D1E1edD1E1eE1edcba
APMAP	160	N2H7	Q9HDC9	AGPNGTLFVADAYK	Adipocyte plasma membrane-associated protein	A2B2C1D1E1edD1E1eE1F1fedcba
APMAP	160	N2H8	Q9HDC9	AGPNGTLFVADAYK	Adipocyte plasma membrane-associated protein	A2B2C1D1E1F1fedD1E1eE1F1fedcba
APMAP	160	N3H3	Q9HDC9	AGPNGTLFVADAYK	Adipocyte plasma membrane-associated protein	A2B2C1D1E2edD1dcba
APMAP	160	N3H3F1	Q9HDC9	AGPNGTLFVADAYK	Adipocyte plasma membrane-associated protein	A2B2C1D1E2edD1dcbB5ba
APMAP	160	N4H3	Q9HDC9	AGPNGTLFVADAYK	Adipocyte plasma membrane-associated protein	A2B2C1D1E2edD1E2edcba
APMAP	160	N4H3F1	Q9HDC9	AGPNGTLFVADAYK	Adipocyte plasma membrane-associated protein	A2B2C1D1E2edD1E2edcbB5ba
APMAP	160	N6H5F1S1	Q9HDC9	AGPNGTLFVADAYK	Adipocyte plasma membrane-associated protein	A2B2C1D1E2F1G3gfeE2edD1E2eE2F1fedcbB5ba
ATP1A2	437	N4H5F1	P50993	AGQENISVSK	Sodium/potassium-transporting ATPase subunit alpha-2	A2B2C1D1E2F1fedD1E2F1fedcbB5ba
KIAA1210	576	N4H5F1	Q9ULL0	AGSSPTNKTAR	Acrosomal protein KIAA1210	A2B2C1D1E2F1fedD1E2F1fedcbB5ba
KIAA1210	576	N4H5F1S1	Q9ULL0	AGSSPTNKTAR	Acrosomal protein KIAA1210	A2B2C1D1E2F1G3gfedD1E2F1fedcbB5ba
KIAA1210	576	N4H5F1S2	Q9ULL0	AGSSPTNKTAR	Acrosomal protein KIAA1210	A2B2C1D1E2F1fF3fedD1E2F1fF3fedcbB5ba
KIAA1210	576	N4H5F1S2	Q9ULL0	AGSSPTNKTAR	Acrosomal protein KIAA1210	A2B2C1D1E2F1G3gfedD1E2F1G3gfedcbB5ba
KIAA1210	576	N5H4F1S1	Q9ULL0	AGSSPTNKTAR	Acrosomal protein KIAA1210	A2B2C1D1E2F1G3gfedD2dD1E2edcbB5ba
KIAA1210	576	N5H5F1	Q9ULL0	AGSSPTNKTAR	Acrosomal protein KIAA1210	A2B2C1D1E2F1fedD2dD1E2F1fedcbB5ba
KIAA1210	576	N5H6F1	Q9ULL0	AGSSPTNKTAR	Acrosomal protein KIAA1210	A2B2C1D1E2F1fedD1E2F1feE2F1fedcbB5ba
KIAA1210	576	N6H3F2	Q9ULL0	AGSSPTNKTAR	Acrosomal protein KIAA1210	A2B2C1D1E2F2fF5fedD1E2F2fedcbB5ba
CNTN2	904	N3H6	Q02246	AGTGPASPSANATTMK	Contactin-2	A2B2C1D1E1edD2dD1E1eE1edcba
KDM3A	466	N4H8	Q9Y4C1	AGVNSDSPNNCSGK	Lysine-specific demethylase 3A	A2B2C1D1E2F1feE2F1fedD1E1eE1F1fedcba
PECR	180	N5H6F1S2	Q9BY49	AGVYNLTK	Peroxisomal trans-2-enoyl-CoA reductase	A2B2C1D1E2F1fF3feE2F2G3gfedD1E1eE1edcbB5ba
DSC2	629	N3H6S1	Q02487	AINDTAAR	Desmocollin-2	A2B2C1D1E2F1G3gfedD1E1eE1edcba
DNA2	171	N3H5	P51530	AINNSFAPEK	DNA replication ATP-dependent helicase/nuclease DNA2	A2B2C1D1dD2dD1E1eE1edcba
DNA2	171	N4H5F1	P51530	AINNSFAPEK	DNA replication ATP-dependent helicase/nuclease DNA2	A2B2C1D1E2F1fedD1E2F1fedcbB5ba
DNA2	171	N4H5F1S2	P51530	AINNSFAPEK	DNA replication ATP-dependent helicase/nuclease DNA2	A2B2C1D1E2F1fF3fedD1E2F1fF3fedcbB5ba
DNA2	171	N4H5F1S2	P51530	AINNSFAPEK	DNA replication ATP-dependent helicase/nuclease DNA2	A2B2C1D1E2F1G3gfedD1E2F1G3gfedcbB5ba
DNA2	171	N5H4F1S2	P51530	AINNSFAPEK	DNA replication ATP-dependent helicase/nuclease DNA2	A2B2C1D1E2F2G3gfedD1E2F1G3gfedcbB5ba
TINAGL1	161	N2H5	Q9GZM7	AINQGNYGWQAGNHSAFWGMTLDEGIR	Tubulointerstitial nephritis antigen-like	A2B2C1D1dD1E1eE1edcba
MAP3K21	565	N2H6	Q5TCX8	AIQLTSDESNK	Mitogen-activated protein kinase kinase kinase 21	A2B2C1D1E1edD1E1eE1edcba
SOD3	107	N4H5F1S1	P08294	AKLDAFFALEGFPTEPNSSSR	Extracellular superoxide dismutase [Cu-Zn]	A2B2C1D1E2F1G3gfedD1E2F1fedcbB5ba
SOD3	107	N4H5F1S2	P08294	AKLDAFFALEGFPTEPNSSSR	Extracellular superoxide dismutase [Cu-Zn]	A2B2C1D1E2F1G3gfF3fedD1E2F1fedcbB5ba
DPP7	315	N2H3	Q9UHL4	ALAGLVYNASGSEHCYDIYR	Dipeptidyl peptidase 2	A2B2C1D1dD1dcba
LGALS3BP	69	N2H3F1	Q08380	ALGFENATQALGR	Galectin-3-binding protein	A2B2C1D1dD1dcbB5ba
LGALS3BP	69	N2H4	Q08380	ALGFENATQALGR	Galectin-3-binding protein	A2B2C1D1dD1E1edcba
LGALS3BP	69	N2H5	Q08380	ALGFENATQALGR	Galectin-3-binding protein	A2B2C1D1dD1E1eE1edcba
LGALS3BP	69	N2H6	Q08380	ALGFENATQALGR	Galectin-3-binding protein	A2B2C1D1E1edD1E1eE1edcba
LGALS3BP	69	N2H7	Q08380	ALGFENATQALGR	Galectin-3-binding protein	A2B2C1D1E1edD1E1eE1F1fedcba
LGALS3BP	69	N2H8	Q08380	ALGFENATQALGR	Galectin-3-binding protein	A2B2C1D1E1F1fedD1E1eE1F1fedcba
LGALS3BP	69	N3H4F1	Q08380	ALGFENATQALGR	Galectin-3-binding protein	A2B2C1D1E2F1fedD1dcbB5ba
LGALS3BP	69	N3H4F1S1	Q08380	ALGFENATQALGR	Galectin-3-binding protein	A2B2C1D1E2F1G3gfedD1dcbB5ba
LGALS3BP	69	N3H4S1	Q08380	ALGFENATQALGR	Galectin-3-binding protein	A2B2C1D1E2F1G3gfedD1dcba
LGALS3BP	69	N4H3	Q08380	ALGFENATQALGR	Galectin-3-binding protein	A2B2C1D1E2edD1E2edcba
LGALS3BP	69	N4H5S2	Q08380	ALGFENATQALGR	Galectin-3-binding protein	A2B2C1D1E2F1G3gfedD1E2F1G3gfedcba
LGALS3BP	69	N5H6F1S2	Q08380	ALGFENATQALGR	Galectin-3-binding protein	A2B2C1D1E2F1G3gfF3fedD1E2F1feE2F1fedcbB5ba
LGALS3BP	69	N5H6F3S2	Q08380	ALGFENATQALGR	Galectin-3-binding protein	A2B2C1D1E2F1G3gfF5fedD1E2F1feE2F1G3gfF5fedcbB5ba
LGALS3BP	69	N5H6S3	Q08380	ALGFENATQALGR	Galectin-3-binding protein	A2B2C1D1E2F1fF3fedD1E2F1G3gfeE2F1G3gfedcba
LGALS3BP	69	N5H6S3	Q08380	ALGFENATQALGR	Galectin-3-binding protein	A2B2C1D1E2F1fF3fedD1E2F1G3gfeE2F1fF3fedcba
DDX27	77	N4H5S2	Q96GQ7	ALGKNR	Probable ATP-dependent RNA helicase DDX27	A2B2C1D1E2F1G3gfedD1E2F1G3gfedcba
EPX	363	N2H5	P11678	ALLPFDNLHDDPCLLTNR	Eosinophil peroxidase	A2B2C1D1dD1E1eE1edcba
EPX	363	N2H6	P11678	ALLPFDNLHDDPCLLTNR	Eosinophil peroxidase	A2B2C1D1E1edD1E1eE1edcba
MMP23A	232	N4H3F1	O75900	ALMHLNATLR	Matrix metalloproteinase-23	A2B2C1D1E2edD1E2edcbB5ba
HPX	453	N4H5S2	P02790	ALPQPQNVTSLLGCTH	Hemopexin	A2B2C1D1E2F1G3gfedD1E2F1G3gfedcba
HPX	453	N4H5S2	P02790	ALPQPQNVTSLLGCTH	Hemopexin	A2B2C1D1E2F1G3gfF3fedD1E2F1fedcba
HPX	453	N4H5S2	P02790	ALPQPQNVTSLLGCTH	Hemopexin	A2B2C1D1E2F1fF3fedD1E2F1G3gfedcba
HPX	453	N4H5S2	P02790	ALPQPQNVTSLLGCTH	Hemopexin	A2B2C1D1E2F1fF3fedD1E2F1fF3fedcba
CFB	378	N4H5S2	P00751	ALQAVYSMMSWPDDVPPEGWNR	Complement factor B	A2B2C1D1E2F1G3gfedD1E2F1G3gfedcba
CYP3A43	462	N4H5F1S1	Q9HB55	ALQNFSFK	Cytochrome P450 3A43	A2B2C1D1E2F1G3gfedD1E2F1fedcbB5ba
ARSD	128	N2H7	P51689	ALQWNAGSGGLPENETTFAR	Arylsulfatase D	A2B2C1D1E1edD1E1eE1F1fedcba
ARSD	128	N2H8	P51689	ALQWNAGSGGLPENETTFAR	Arylsulfatase D	A2B2C1D1E1F1fedD1E1eE1F1fedcba
PLXNB2	127	N3H3	O15031	ALSNISLR	Plexin-B2	A2B2C1D1E2edD1dcba
PLXNB2	127	N4H5F1S2	O15031	ALSNISLR	Plexin-B2	A2B2C1D1E2F1G3gfedD1E2F1G3gfedcbB5ba
PLXNB2	127	N4H5S2	O15031	ALSNISLR	Plexin-B2	A2B2C1D1E2F1G3gfedD1E2F1G3gfedcba
PLXNB2	127	N4H5S2	O15031	ALSNISLR	Plexin-B2	A2B2C1D1E2F1fF3fedD1E2F1G3gfedcba
SUN2	636	N2H6	Q9UH99	ALSPNSTISSAPK	SUN domain-containing protein 2	A2B2C1D1E1edD1E1eE1edcba
SUN2	636	N2H7	Q9UH99	ALSPNSTISSAPK	SUN domain-containing protein 2	A2B2C1D1E1edD1E1eE1F1fedcba
SUN2	636	N2H8	Q9UH99	ALSPNSTISSAPK	SUN domain-containing protein 2	A2B2C1D1E1F1fedD1E1eE1F1fedcba
SUN2	636	N4H5F1	Q9UH99	ALSPNSTISSAPK	SUN domain-containing protein 2	A2B2C1D1E2F2fF5fedD1E1eE1edcba
HSPG2	89	N4H5	P98160	ALVNFTR	Basement membrane-specific heparan sulfate proteoglycan core protein	A2B2C1D1E2F1fedD1E2F1fedcba
HSPG2	89	N4H5S1	P98160	ALVNFTR	Basement membrane-specific heparan sulfate proteoglycan core protein	A2B2C1D1E2F1G3gfedD1E2F1fedcba
HSPG2	89	N4H5S1	P98160	ALVNFTR	Basement membrane-specific heparan sulfate proteoglycan core protein	A2B2C1D1E2F1fF3fedD1E2F1fedcba
HSPG2	89	N4H5S2	P98160	ALVNFTR	Basement membrane-specific heparan sulfate proteoglycan core protein	A2B2C1D1E2F1G3gfedD1E2F1G3gfedcba
HSPG2	89	N4H5S2	P98160	ALVNFTR	Basement membrane-specific heparan sulfate proteoglycan core protein	A2B2C1D1E2F1fF3fedD1E2F1G3gfedcba
HSPG2	89	N4H5S2	P98160	ALVNFTR	Basement membrane-specific heparan sulfate proteoglycan core protein	A2B2C1D1E2F1fF3fedD1E2F1fF3fedcba
HSPG2	89	N5H6S2	P98160	ALVNFTR	Basement membrane-specific heparan sulfate proteoglycan core protein	A2B2C1D1E2F1fF3fedD1E2F1feE2F1G3gfedcba
HSPG2	89	N5H6S2	P98160	ALVNFTR	Basement membrane-specific heparan sulfate proteoglycan core protein	A2B2C1D1E2F1G3gfedD1E2F1feE2F1G3gfedcba
HSPG2	89	N5H6S3	P98160	ALVNFTR	Basement membrane-specific heparan sulfate proteoglycan core protein	A2B2C1D1E2F1G3gfedD1E2F1G3gfeE2F1G3gfedcba
HSPG2	89	N7H7S1	P98160	ALVNFTR	Basement membrane-specific heparan sulfate proteoglycan core protein	A2B2C1D1E2F1G3gfeE2F1fedD1E2eE2F1feE2F1fedcba
OR9K2	114	N4H4	Q8NGE7	AMINFWSENK	Olfactory receptor 9K2	A2B2C1D1E2eE2edD1E1edcba
STT3B	641	N2H6	Q8TCJ2	AMSSNETAAYK	Dolichyl-diphosphooligosaccharide--protein glycosyltransferase subunit STT3B	A2B2C1D1E1edD1E1eE1edcba
STT3B	641	N2H7	Q8TCJ2	AMSSNETAAYK	Dolichyl-diphosphooligosaccharide--protein glycosyltransferase subunit STT3B	A2B2C1D1E1edD1E1eE1F1fedcba
STT3B	641	N2H8	Q8TCJ2	AMSSNETAAYK	Dolichyl-diphosphooligosaccharide--protein glycosyltransferase subunit STT3B	A2B2C1D1E1F1fedD1E1eE1F1fedcba
STT3B	641	N2H9	Q8TCJ2	AMSSNETAAYK	Dolichyl-diphosphooligosaccharide--protein glycosyltransferase subunit STT3B	A2B2C1D1E1F1fedD1E1F1feE1F1fedcba
NPTN	229	N2H8	Q9Y639	ANATIEVK	Neuroplastin	A2B2C1D1E1F1fedD1E1eE1F1fedcba
NPTN	229	N4H5F2S1	Q9Y639	ANATIEVK	Neuroplastin	A2B2C1D1E2F1G3gfF5fedD1E2F1fedcbB5ba
NPTN	229	N4H5S1	Q9Y639	ANATIEVK	Neuroplastin	A2B2C1D1E2F1fF3fedD1E2F1fedcba
OGN	258	N4H5F1	P20774	ANDTSYIR	Mimecan	A2B2C1D1E2F1fedD1E2F1fedcbB5ba
OGN	258	N4H5F1	P20774	ANDTSYIR	Mimecan	A2B2C1D1E2F1fedD2dD1E1edcbB5ba
OGN	258	N4H5F1S1	P20774	ANDTSYIR	Mimecan	A2B2C1D1E2F1G3gfedD1E2F1fedcbB5ba
OGN	258	N4H5F1S1	P20774	ANDTSYIR	Mimecan	A2B2C1D1E2F1fF3fedD1E2F1fedcbB5ba
OGN	258	N4H5F1S2	P20774	ANDTSYIR	Mimecan	A2B2C1D1E2F1fF3fedD1E2F1G3gfedcbB5ba
OGN	258	N4H5F1S2	P20774	ANDTSYIR	Mimecan	A2B2C1D1E2F1fF3fedD1E2F1fF3fedcbB5ba
ITGA6	323	N2H6	P23229	ANHSGAVVLLK	Integrin alpha-6	A2B2C1D1E1edD1E1eE1edcba
ITGA6	323	N2H8	P23229	ANHSGAVVLLK	Integrin alpha-6	A2B2C1D1E1F1fedD1E1eE1F1fedcba
ARHGEF19	334	N2H6	Q8IW93	ANLSPSSSFRAQRSAR	Rho guanine nucleotide exchange factor 19	A2B2C1D1E1edD1E1eE1edcba
NCSTN	530	N2H8	Q92542	ANNSWFQSILR	Nicastrin	A2B2C1D1E1F1fedD1E1eE1F1fedcba
GALNT5	273	N3H5F1	Q7Z7M9	ANTSLPFPK	Polypeptide N-acetylgalactosaminyltransferase 5	A2B2C1D1E2edD1E1eE1edcbB5ba
GALNT5	273	N3H5F1S1	Q7Z7M9	ANTSLPFPK	Polypeptide N-acetylgalactosaminyltransferase 5	A2B2C1D1E2F1fF3fedD1E1edcbB5ba
ITGAV	74	N3H4F1S1	P06756	ANTTQPGIVEGGQVLK	Integrin alpha-V	A2B2C1D1E2F1G3gfedD1dcbB5ba
ITGAV	74	N4H5F1	P06756	ANTTQPGIVEGGQVLK	Integrin alpha-V	A2B2C1D1E2eE2F1fedD1E1edcbB5ba
ITGAV	74	N4H5F1	P06756	ANTTQPGIVEGGQVLK	Integrin alpha-V	A2B2C1D1E2F1fedD1E2F1fedcbB5ba
ITGAV	74	N4H5S2	P06756	ANTTQPGIVEGGQVLK	Integrin alpha-V	A2B2C1D1E2F1G3gfedD1E2F1G3gfedcba
ITGAM	900	N2H5	P11215	ANVTSENNMPR	Integrin alpha-M	A2B2C1D1dD1E1eE1edcba
ITGAM	900	N3H5	P11215	ANVTSENNMPR	Integrin alpha-M	A2B2C1D1dD2dD1E1eE1edcba
ITGAM	900	N3H5	P11215	ANVTSENNMPR	Integrin alpha-M	A2B2C1D1E2edD1E1eE1edcba
DSC2	392	N4H5S1	Q02487	ANYTILK	Desmocollin-2	A2B2C1D1E2F1G3gfedD1E2F1fedcba
DSC2	392	N4H5S1	Q02487	ANYTILK	Desmocollin-2	A2B2C1D1E2F1fF3fedD1E2F1fedcba
DSC2	392	N4H5S1	Q02487	ANYTILK	Desmocollin-2	A2B2C1D1E2F1G3gfedD2dD1E1edcba
DSC2	392	N4H5S1	Q02487	ANYTILK	Desmocollin-2	A2B2C1D1E2eE2F1fF3fedD1E1edcba
DSC2	392	N4H5S2	Q02487	ANYTILK	Desmocollin-2	A2B2C1D1E2F1fF3fedD1E2F1G3gfedcba
DSC2	392	N4H5S2	Q02487	ANYTILK	Desmocollin-2	A2B2C1D1E2F1G3gfedD1E2F1G3gfedcba
DSC2	392	N4H5S2	Q02487	ANYTILK	Desmocollin-2	A2B2C1D1E2F1fF3fedD1E2F1fF3fedcba
CD163	105	N4H5F1	Q86VB7	APGWANSSAGSGR	Scavenger receptor cysteine-rich type 1 protein M130	A2B2C1D1E2F1fedD1E2F1fedcbB5ba
CD163	105	N4H5F1S1	Q86VB7	APGWANSSAGSGR	Scavenger receptor cysteine-rich type 1 protein M130	A2B2C1D1E2F1G3gfedD1E2F1fedcbB5ba
CD163	105	N4H5F1S2	Q86VB7	APGWANSSAGSGR	Scavenger receptor cysteine-rich type 1 protein M130	A2B2C1D1E2F1G3gfedD1E2F1G3gfedcbB5ba
CD163	105	N4H5F3	Q86VB7	APGWANSSAGSGR	Scavenger receptor cysteine-rich type 1 protein M130	A2B2C1D1E2F1fF5fedD1E2F1fF5fedcbB5ba
LAMB2	1499	N4H5F1	P55268	AQAALDKANASR	Laminin subunit beta-2	A2B2C1D1E2F1fedD1E2F1fedcbB5ba
LAMB2	1499	N4H5F1S1	P55268	AQAALDKANASR	Laminin subunit beta-2	A2B2C1D1E2F1G3gfedD1E2F1fedcbB5ba
LAMB2	1499	N4H5F1S1	P55268	AQAALDKANASR	Laminin subunit beta-2	A2B2C1D1E2F1fF3fedD1E2F1fedcbB5ba
ADGRG6	750	N2H7	Q86SQ4	AQFTFFNK	Adhesion G-protein coupled receptor G6	A2B2C1D1E1edD1E1eE1F1fedcba
BPTF	545	N2H9	Q12830	ARGSNK	Nucleosome-remodeling factor subunit BPTF	A2B2C1D1E1F1fedD1E1F1feE1F1fedcba
BPTF	545	N4H5S2	Q12830	ARGSNK	Nucleosome-remodeling factor subunit BPTF	A2B2C1D1E2F1fF3fedD1E2F1G3gfedcba
CCDC18	565	N4H5F1S2	Q5T9S5	ASNSSK	Coiled-coil domain-containing protein 18	A2B2C1D1E2F1G3gfedD1E2F1G3gfedcbB5ba
COL3A1	1367	N2H6	P02461	ASQNITYHCK	Collagen alpha-1(III) chain	A2B2C1D1E1edD1E1eE1edcba
COL3A1	1367	N2H7	P02461	ASQNITYHCK	Collagen alpha-1(III) chain	A2B2C1D1E1edD1E1eE1F1fedcba
COL3A1	1367	N2H8	P02461	ASQNITYHCK	Collagen alpha-1(III) chain	A2B2C1D1E1F1fedD1E1eE1F1fedcba
COL3A1	1367	N2H9	P02461	ASQNITYHCK	Collagen alpha-1(III) chain	A2B2C1D1E1F1fedD1E1F1feE1F1fedcba
SERPING1	25	N4H3	P05155	ASSNPNATSSSSQDPESLQDR	Plasma protease C1 inhibitor	A2B2C1D1E2edD2dD1dcba
CYFIP2	441	N2H6	Q96F07	ATRYNYTSEEK	Cytoplasmic FMR1-interacting protein 2	A2B2C1D1E1edD1E1eE1edcba
PSMA3	33	N4H3F1	P25788	AVENSSTAIGIRCK	Proteasome subunit alpha type-3	A2B2C1D1E2edD1E2edcbB5ba
ITGAM	692	N4H5F1S1	P11215	AVFNETK	Integrin alpha-M	A2B2C1D1E2F1fF3fedD1E2F1fedcbB5ba
ITGAM	692	N4H5F1S1	P11215	AVFNETK	Integrin alpha-M	A2B2C1D1E2F1fF3fedD2dD1E1edcbB5ba
C9	415	N4H5	P02748	AVNITSENLIDDVVSLIR	Complement component C9	A2B2C1D1E2F1fedD1E2F1fedcba
C9	415	N4H5S1	P02748	AVNITSENLIDDVVSLIR	Complement component C9	A2B2C1D1E2F1G3gfedD1E2F1fedcba
C9	415	N4H5S1	P02748	AVNITSENLIDDVVSLIR	Complement component C9	A2B2C1D1E2F1fF3fedD1E2F1fedcba
C9	415	N4H5S2	P02748	AVNITSENLIDDVVSLIR	Complement component C9	A2B2C1D1E2F1fF3fedD1E2F1fF3fedcba
C9	415	N4H5S2	P02748	AVNITSENLIDDVVSLIR	Complement component C9	A2B2C1D1E2F1fF3fedD1E2F1G3gfedcba
C9	415	N4H5S2	P02748	AVNITSENLIDDVVSLIR	Complement component C9	A2B2C1D1E2F1G3gfedD1E2F1G3gfedcba
C9	415	N4H5S2	P02748	AVNITSENLIDDVVSLIR	Complement component C9	A2B2C1D1E2F1G3gfF3fedD1E2F1fedcba
VPS13C	1590	N6H7	Q709C8	AVSSNISQK	Vacuolar protein sorting-associated protein 13C	A2B2C1D1E2F1feE2F1feE2F1fedD2dD1E1edcba
FBN1	1581	N4H5F1S1	P35555	AWGTPCEMCPAVNTSEYK	Fibrillin-1	A2B2C1D1E2F1G3gfedD1E2F1fedcbB5ba
FBN1	1581	N4H5F1S2	P35555	AWGTPCEMCPAVNTSEYK	Fibrillin-1	A2B2C1D1E2F1G3gfedD1E2F1G3gfedcbB5ba
FBN1	1581	N4H6F2S1	P35555	AWGTPCEMCPAVNTSEYK	Fibrillin-1	A2B2C1D1E2F1feE2F1G3gfF5fedD1E1edcbB5ba
LAMC1	1022	N4H5S2	P11047	CDQCEENYFYNR	Laminin subunit gamma-1	A2B2C1D1E2F1G3gfedD1E2F1G3gfedcba
FBN1	1067	N2H5	P35555	CDSGFALDSEERNCTDIDECR	Fibrillin-1	A2B2C1D1dD1E1eE1edcba
TF	432	N2H7	P02787	CGLVPVLAENYNK	Serotransferrin	A2B2C1D1E1edD1E1eE1F1fedcba
TF	432	N2H8	P02787	CGLVPVLAENYNK	Serotransferrin	A2B2C1D1E1F1fedD1E1eE1F1fedcba
TF	432	N2H9	P02787	CGLVPVLAENYNK	Serotransferrin	A2B2C1D1E1F1fedD1E1F1feE1F1fedcba
TF	432	N4H5S1	P02787	CGLVPVLAENYNK	Serotransferrin	A2B2C1D1E2F1fF3fedD1E2F1fedcba
TF	432	N4H5S1	P02787	CGLVPVLAENYNK	Serotransferrin	A2B2C1D1E2F1G3gfedD1E2F1fedcba
TF	432	N4H5S1	P02787	CGLVPVLAENYNK	Serotransferrin	A2B2C1D1E2eE2F1fF3fedD1E1edcba
TF	432	N4H5S2	P02787	CGLVPVLAENYNK	Serotransferrin	A2B2C1D1E2F1G3gfedD1E2F1G3gfedcba
TF	432	N4H5S2	P02787	CGLVPVLAENYNK	Serotransferrin	A2B2C1D1E2F1fF3fedD1E2F1G3gfedcba
TF	432	N4H5S2	P02787	CGLVPVLAENYNK	Serotransferrin	A2B2C1D1E2F1fF3fedD1E2F1fF3fedcba
TF	432	N4H5S2	P02787	CGLVPVLAENYNK	Serotransferrin	A2B2C1D1E2F1G3gfF3fedD1E2F1fedcba
TF	432	N4H5S2	P02787	CGLVPVLAENYNK	Serotransferrin	A2B2C1D1E2F1G3gfF3fedD2dD1E1edcba
ITGB1	481	N2H6	P05556	CHEGNGTFECGACR	Integrin beta-1	A2B2C1D1E1edD1E1eE1edcba
ITGB1	481	N2H7	P05556	CHEGNGTFECGACR	Integrin beta-1	A2B2C1D1E1edD1E1eE1F1fedcba
ITGB1	481	N2H8	P05556	CHEGNGTFECGACR	Integrin beta-1	A2B2C1D1E1F1fedD1E1eE1F1fedcba
ITGB1	481	N2H9	P05556	CHEGNGTFECGACR	Integrin beta-1	A2B2C1D1E1F1fedD1E1F1feE1F1fedcba
ITGB1	481	N4H5S2	P05556	CHEGNGTFECGACR	Integrin beta-1	A2B2C1D1E2F1G3gfedD1E2F1G3gfedcba
APOD	65	N2H3	P05090	CIQANYSLMENGK	Apolipoprotein D	A2B2C1D1dD1dcba
CD163	1001	N4H5F1S1	Q86VB7	CKGNESSLWDCPAR	Scavenger receptor cysteine-rich type 1 protein M130	A2B2C1D1E2F1G3gfedD1E2F1fedcbB5ba
CLK1	47	N2H5	P49759	CKYNHSK	Dual specificity protein kinase CLK1	A2B2C1D1dD1E1eE1edcba
CLK1	47	N2H6	P49759	CKYNHSK	Dual specificity protein kinase CLK1	A2B2C1D1E1edD1E1eE1edcba
CLK1	47	N2H7	P49759	CKYNHSK	Dual specificity protein kinase CLK1	A2B2C1D1E1edD1E1eE1F1fedcba
DGKK	434	N3H5S1	Q5KSL6	CLWCNSTVHDDCRRR	Diacylglycerol kinase kappa	A2B2C1D1E2F1G3gfedD1E1edcba
NOL8	73	N4H5F1S2	Q76FK4	CMSVLNK	Nucleolar protein 8	A2B2C1D1E2F1G3gfedD1E2F1G3gfedcbB5ba
NOL8	73	N4H5S2	Q76FK4	CMSVLNK	Nucleolar protein 8	A2B2C1D1E2F1fF3fedD1E2F1G3gfedcba
NOL8	73	N4H5S2	Q76FK4	CMSVLNK	Nucleolar protein 8	A2B2C1D1E2F1G3gfedD1E2F1G3gfedcba
NOL8	73	N5H6S1	Q76FK4	CMSVLNK	Nucleolar protein 8	A2B2C1D1E2F1feE2F1fF3fedD2dD1E1edcba
LRP1	2905	N4H5S2	Q07954	CNASSQFLCSSGR	Prolow-density lipoprotein receptor-related protein 1	A2B2C1D1E2F1fF3fedD1E2F1G3gfedcba
COMP	742	N2H9	P49747	CNDTIPEDYETHQLR	Cartilage oligomeric matrix protein	A2B2C1D1E1F1fedD1E1F1feE1F1fedcba
SCARB2	249	N2H8	Q14108	CNMINGTDGDSFHPLITK	Lysosome membrane protein 2	A2B2C1D1E1F1fedD1E1eE1F1fedcba
RIPOR2	41	N2H5	Q9Y4F9	CNSFIENSSALK	Rho family-interacting cell polarization regulator 2	A2B2C1D1dD1E1eE1edcba
HPX	64	N4H5S2	P02790	CSDGWSFDATTLDDNGTMLFFK	Hemopexin	A2B2C1D1E2F1G3gfF3fedD1E2F1fedcba
HPX	64	N4H5S2	P02790	CSDGWSFDATTLDDNGTMLFFK	Hemopexin	A2B2C1D1E2F1fF3fedD1E2F1G3gfedcba
ZNF383	436	N3H5F1	Q8NA42	CSNLTRHLR	Zinc finger protein 383	A2B2C1D1E2edD1E1eE1edcbB5ba
ZNF383	436	N4H4F1	Q8NA42	CSNLTRHLR	Zinc finger protein 383	A2B2C1D1E2F1fedD1E2edcbB5ba
ZNF383	436	N4H5F1	Q8NA42	CSNLTRHLR	Zinc finger protein 383	A2B2C1D1E2F1fedD2dD1E1edcbB5ba
IGF2R	747	N4H5S2	P11717	DAGVGFPEYQEEDNSTYNFR	Cation-independent mannose-6-phosphate receptor	A2B2C1D1E2F1fF3fedD1E2F1G3gfedcba
CACNA2D1	324	N2H8	P54289	DAVNNITAK	Voltage-dependent calcium channel subunit alpha-2/delta-1	A2B2C1D1E1F1fedD1E1eE1F1fedcba
B3GALT6	131	N4H5S2	Q96L58	DAYENLTAK	Beta-1,3-galactosyltransferase 6	A2B2C1D1E2F1G3gfedD1E2F1G3gfedcba
THY1	119	N4H5F1S1	P04216	DEGTYTCALHHSGHSPPISSQNVTVLR	Thy-1 membrane glycoprotein	A2B2C1D1E2F1G3gfedD1E2F1fedcbB5ba
RPN1	299	N2H5	P04843	DEIGNVSTSHLLILDDSVEMEIRPR	Dolichyl-diphosphooligosaccharide--protein glycosyltransferase subunit 1	A2B2C1D1dD1E1eE1edcba
RPN1	299	N2H6	P04843	DEIGNVSTSHLLILDDSVEMEIRPR	Dolichyl-diphosphooligosaccharide--protein glycosyltransferase subunit 1	A2B2C1D1E1edD1E1eE1edcba
PPP2R3A	502	N2H7	Q06190	DFTNSSSQEEIDK	Serine/threonine-protein phosphatase 2A regulatory subunit B'' subunit alpha	A2B2C1D1E1edD1E1eE1F1fedcba
SERPIND1	188	N2H7	P05546	DFVNASSK	Heparin cofactor 2	A2B2C1D1E1edD1E1eE1F1fedcba
SERPIND1	188	N2H8	P05546	DFVNASSK	Heparin cofactor 2	A2B2C1D1E1F1fedD1E1eE1F1fedcba
SERPIND1	188	N4H5S1	P05546	DFVNASSK	Heparin cofactor 2	A2B2C1D1E2F1fF3fedD1E2F1fedcba
SERPIND1	188	N4H5S1	P05546	DFVNASSK	Heparin cofactor 2	A2B2C1D1E2F1G3gfedD1E2F1fedcba
SERPIND1	188	N4H5S1	P05546	DFVNASSK	Heparin cofactor 2	A2B2C1D1E2eE2F1G3gfedD1E1edcba
SERPIND1	188	N4H5S2	P05546	DFVNASSK	Heparin cofactor 2	A2B2C1D1E2F1fF3fedD1E2F1G3gfedcba
SERPIND1	188	N4H5S2	P05546	DFVNASSK	Heparin cofactor 2	A2B2C1D1E2F1G3gfedD1E2F1G3gfedcba
SERPIND1	188	N4H5S2	P05546	DFVNASSK	Heparin cofactor 2	A2B2C1D1E2F1fF3fedD1E2F1fF3fedcba
SERPIND1	188	N5H6S1	P05546	DFVNASSK	Heparin cofactor 2	A2B2C1D1E2F1feE2F1fF3fedD2dD1E1edcba
ADGRE3	327	N4H4F1S1	Q9BY15	DGCFLIHVNK	Adhesion G protein-coupled receptor E3	A2B2C1D1E2F1G3gfedD1E2edcbB5ba
VWA3B	798	N4H5S2	Q502W6	DGLSNASSRR	von Willebrand factor A domain-containing protein 3B	A2B2C1D1E2F1G3gfF3fedD1E2F1fedcba
VWA3B	798	N7H3	Q502W6	DGLSNASSRR	von Willebrand factor A domain-containing protein 3B	A2B2C1D1E2eE2edD2dD1E2eE2edcba
AFM	33	N4H5S1	P43652	DIENFNSTQK	Afamin	A2B2C1D1E2F1fF3fedD1E2F1fedcba
AFM	33	N4H5S2	P43652	DIENFNSTQK	Afamin	A2B2C1D1E2F1G3gfedD1E2F1G3gfedcba
AFM	33	N4H5S2	P43652	DIENFNSTQK	Afamin	A2B2C1D1E2F1fF3fedD1E2F1fF3fedcba
FAP	49	N3H6	Q12884	DILNGTFSYK	Prolyl endopeptidase FAP	A2B2C1D1E2edD1E1eE1F1fedcba
PTPRF	966	N4H5S2	P10586	DINSQQELQNITTDTR	Receptor-type tyrosine-protein phosphatase F	A2B2C1D1E2F1fF3fedD1E2F1fF3fedcba
PTPRF	966	N4H5S2	P10586	DINSQQELQNITTDTR	Receptor-type tyrosine-protein phosphatase F	A2B2C1D1E2F1G3gfedD1E2F1G3gfedcba
LRBA	966	N4H5	P50851	DINVSVGSQQPDTK	Lipopolysaccharide-responsive and beige-like anchor protein	A2B2C1D1E2F1fedD1E2F1fedcba
PCSK7	167	N6H6F3S2	Q16549	DINVTGVWERNVTGR	Proprotein convertase subtilisin/kexin type 7	A2B2C1D1E2F1G3gfF5feE2edD1E2F1feE2F1G3gfF5fedcbB5ba
ADGRB3	1456	N2H8	O60242	DIPNTSSMENPAPNK	Adhesion G protein-coupled receptor B3	A2B2C1D1E1F1fedD1E1eE1F1fedcba
ZNF106	370	N2H7	Q9H2Y7	DITGNK	Zinc finger protein 106	A2B2C1D1E1edD1E1eE1F1fedcba
AZGP1	109	N2H6	P25311	DIVEYYNDSNGSHVLQGR	Zinc-alpha-2-glycoprotein	A2B2C1D1E1edD1E1eE1edcba
AZGP1	109	N2H7	P25311	DIVEYYNDSNGSHVLQGR	Zinc-alpha-2-glycoprotein	A2B2C1D1E1edD1E1eE1F1fedcba
AZGP1	109	N2H8	P25311	DIVEYYNDSNGSHVLQGR	Zinc-alpha-2-glycoprotein	A2B2C1D1E1F1fedD1E1eE1F1fedcba
CD47	73	N2H5	Q08722	DIYTFDGALNK	Leukocyte surface antigen CD47	A2B2C1D1dD1E1eE1edcba
CD47	73	N2H6	Q08722	DIYTFDGALNK	Leukocyte surface antigen CD47	A2B2C1D1E1edD1E1eE1edcba
CD47	73	N2H7	Q08722	DIYTFDGALNK	Leukocyte surface antigen CD47	A2B2C1D1E1edD1E1eE1F1fedcba
CD47	73	N2H8	Q08722	DIYTFDGALNK	Leukocyte surface antigen CD47	A2B2C1D1E1F1fedD1E1eE1F1fedcba
CD47	73	N3H4	Q08722	DIYTFDGALNK	Leukocyte surface antigen CD47	A2B2C1D1E2edD1E1edcba
CD47	73	N3H4F1S1	Q08722	DIYTFDGALNK	Leukocyte surface antigen CD47	A2B2C1D1E2F1G3gfedD1dcbB5ba
CD47	73	N3H4S1	Q08722	DIYTFDGALNK	Leukocyte surface antigen CD47	A2B2C1D1E2F1G3gfedD1dcba
CD47	73	N3H5	Q08722	DIYTFDGALNK	Leukocyte surface antigen CD47	A2B2C1D1E2edD1E1eE1edcba
CD47	73	N3H5F1	Q08722	DIYTFDGALNK	Leukocyte surface antigen CD47	A2B2C1D1E2edD1E1eE1edcbB5ba
CD47	73	N3H5F1	Q08722	DIYTFDGALNK	Leukocyte surface antigen CD47	A2B2C1D1E2F1fedD1E1edcbB5ba
CD47	73	N3H5F1S1	Q08722	DIYTFDGALNK	Leukocyte surface antigen CD47	A2B2C1D1E2F1G3gfedD1E1edcbB5ba
CD47	73	N3H5F1S1	Q08722	DIYTFDGALNK	Leukocyte surface antigen CD47	A2B2C1D1E2F1fF3fedD1E1edcbB5ba
CD47	73	N3H5S1	Q08722	DIYTFDGALNK	Leukocyte surface antigen CD47	A2B2C1D1E2F1G3gfedD1E1edcba
CD47	73	N3H6	Q08722	DIYTFDGALNK	Leukocyte surface antigen CD47	A2B2C1D1E2edD1E1eE1F1fedcba
CD47	73	N3H6	Q08722	DIYTFDGALNK	Leukocyte surface antigen CD47	A2B2C1D1E2F1fedD1E1eE1edcba
CD47	73	N3H6F1	Q08722	DIYTFDGALNK	Leukocyte surface antigen CD47	A2B2C1D1E2edD1E1eE1F1fedcbB5ba
CD47	73	N3H6F1	Q08722	DIYTFDGALNK	Leukocyte surface antigen CD47	A2B2C1D1E2F1fedD1E1eE1edcbB5ba
CD47	73	N3H6S1	Q08722	DIYTFDGALNK	Leukocyte surface antigen CD47	A2B2C1D1E2F1G3gfedD1E1eE1edcba
CD47	73	N3H6S1	Q08722	DIYTFDGALNK	Leukocyte surface antigen CD47	A2B2C1D1E2F1fF3fedD1E1eE1edcba
CD47	73	N3H7	Q08722	DIYTFDGALNK	Leukocyte surface antigen CD47	A2B2C1D1E2edD1E1F1feE1F1fedcba
CD47	73	N3H7F1	Q08722	DIYTFDGALNK	Leukocyte surface antigen CD47	A2B2C1D1E2F1fedD1E1eE1F1fedcbB5ba
CD47	73	N4H4	Q08722	DIYTFDGALNK	Leukocyte surface antigen CD47	A2B2C1D1E2edD2dD1E1edcba
CD47	73	N4H5S1	Q08722	DIYTFDGALNK	Leukocyte surface antigen CD47	A2B2C1D1E2F1G3gfedD1E2F1fedcba
CD47	73	N4H5S1	Q08722	DIYTFDGALNK	Leukocyte surface antigen CD47	A2B2C1D1E2F1fF3fedD1E2F1fedcba
CD47	73	N4H6	Q08722	DIYTFDGALNK	Leukocyte surface antigen CD47	A2B2C1D1E2F1feE2F1fedD1E1edcba
CD47	73	N5H4	Q08722	DIYTFDGALNK	Leukocyte surface antigen CD47	A2B2C1D1E2eE2edD2dD1E1edcba
CD47	73	N5H6S1	Q08722	DIYTFDGALNK	Leukocyte surface antigen CD47	A2B2C1D1E2F1G3gfedD1E2F1feE2F1fedcba
CD47	73	N5H9S1	Q08722	DIYTFDGALNK	Leukocyte surface antigen CD47	A2B2C1D1E2F1feE2F1feE2F1G3gfedD1E1eE1F1fedcba
CPD	1070	N4H5S2	O75976	DLDTDFTNNASQPETK	Carboxypeptidase D	A2B2C1D1E2F1G3gfedD1E2F1G3gfedcba
TCF4	90	N3H4F1	P15884	DLGSHDNLSPPFVNSR	Transcription factor 4	A2B2C1D1E2edD1E1edcbB5ba
TCF4	90	N3H4F1S1	P15884	DLGSHDNLSPPFVNSR	Transcription factor 4	A2B2C1D1E2F1G3gfedD1dcbB5ba
TCF4	90	N3H5F1	P15884	DLGSHDNLSPPFVNSR	Transcription factor 4	A2B2C1D1E2edD1E1eE1edcbB5ba
TCF4	90	N3H5F1S1	P15884	DLGSHDNLSPPFVNSR	Transcription factor 4	A2B2C1D1E2F1G3gfedD1E1edcbB5ba
TCF4	90	N3H5F1S1	P15884	DLGSHDNLSPPFVNSR	Transcription factor 4	A2B2C1D1E2F1fF3fedD1E1edcbB5ba
TCF4	90	N4H3F1	P15884	DLGSHDNLSPPFVNSR	Transcription factor 4	A2B2C1D1E2edD1E2edcbB5ba
TCF4	90	N4H4F1S1	P15884	DLGSHDNLSPPFVNSR	Transcription factor 4	A2B2C1D1E2F2G3gfedD1E1edcbB5ba
TCF4	90	N4H5F1	P15884	DLGSHDNLSPPFVNSR	Transcription factor 4	A2B2C1D1E2F1fedD1E2F1fedcbB5ba
TCF4	90	N4H5F1S1	P15884	DLGSHDNLSPPFVNSR	Transcription factor 4	A2B2C1D1E2F1G3gfedD1E2F1fedcbB5ba
ZC3H13	1431	N4H5S2	Q5T200	DLGSVQGFEETNK	Zinc finger CCCH domain-containing protein 13	A2B2C1D1E2F1G3gfF3fedD1E2F1fedcba
LUZP4	289	N4H5S2	Q9P127	DLINQSGR	Leucine zipper protein 4	A2B2C1D1E2F1fF3fedD1E2F1G3gfedcba
CLPTM1L	229	N2H8	Q96KA5	DLMVINR	Cleft lip and palate transmembrane protein 1-like protein	A2B2C1D1E1F1fedD1E1eE1F1fedcba
ADAP2	184	N2H6	Q9NPF8	DLNATFQTEK	Arf-GAP with dual PH domain-containing protein 2	A2B2C1D1E1edD1E1eE1edcba
ADAP2	184	N2H7	Q9NPF8	DLNATFQTEK	Arf-GAP with dual PH domain-containing protein 2	A2B2C1D1E1edD1E1eE1F1fedcba
ADAP2	184	N2H8	Q9NPF8	DLNATFQTEK	Arf-GAP with dual PH domain-containing protein 2	A2B2C1D1E1F1fedD1E1eE1F1fedcba
LGMN	167	N2H5	Q99538	DLNETIHYMYK	Legumain	A2B2C1D1dD1E1eE1edcba
LGMN	167	N2H6	Q99538	DLNETIHYMYK	Legumain	A2B2C1D1E1edD1E1eE1edcba
LGMN	167	N2H7	Q99538	DLNETIHYMYK	Legumain	A2B2C1D1E1edD1E1eE1F1fedcba
SSR1	191	N2H7	P43307	DLNGNVFQDAVFNQTVTVIER	Translocon-associated protein subunit alpha	A2B2C1D1E1edD1E1eE1F1fedcba
COLEC12	323	N5H9	Q5KU26	DLQDLHKDAENR	Collectin-12	A2B2C1D1E2F1feE2F1feE2F1fedD1E1eE1F1fedcba
FGG	78	N2H8	P02679	DLQSLEDILHQVENK	Fibrinogen gamma chain	A2B2C1D1E1F1fedD1E1eE1F1fedcba
FGG	78	N4H5	P02679	DLQSLEDILHQVENK	Fibrinogen gamma chain	A2B2C1D1E2F1fedD1E2F1fedcba
FGG	78	N4H5S1	P02679	DLQSLEDILHQVENK	Fibrinogen gamma chain	A2B2C1D1E2F1fF3fedD1E2F1fedcba
FGG	78	N4H5S1	P02679	DLQSLEDILHQVENK	Fibrinogen gamma chain	A2B2C1D1E2F1G3gfedD1E2F1fedcba
FGG	78	N4H5S2	P02679	DLQSLEDILHQVENK	Fibrinogen gamma chain	A2B2C1D1E2F1G3gfedD1E2F1G3gfedcba
FGG	78	N4H5S2	P02679	DLQSLEDILHQVENK	Fibrinogen gamma chain	A2B2C1D1E2F1fF3fedD1E2F1G3gfedcba
FGG	78	N4H5S2	P02679	DLQSLEDILHQVENK	Fibrinogen gamma chain	A2B2C1D1E2F1fF3fedD1E2F1fF3fedcba
RBMY1F	69	N4H5F1S2	Q15415	DMNGTSLHGK	RNA-binding motif protein, Y chromosome, family 1 member F/J	A2B2C1D1E2F1G3gfedD1E2F1G3gfedcbB5ba
P4HA1	113	N2H6	P13674	DMSDGFISNLTIQR	Prolyl 4-hydroxylase subunit alpha-1	A2B2C1D1E1edD1E1eE1edcba
P4HA1	113	N2H7	P13674	DMSDGFISNLTIQR	Prolyl 4-hydroxylase subunit alpha-1	A2B2C1D1E1edD1E1eE1F1fedcba
P4HA1	113	N2H8	P13674	DMSDGFISNLTIQR	Prolyl 4-hydroxylase subunit alpha-1	A2B2C1D1E1F1fedD1E1eE1F1fedcba
LRP1	2127	N2H8	Q07954	DNATDSVPLR	Prolow-density lipoprotein receptor-related protein 1	A2B2C1D1E1F1fedD1E1eE1F1fedcba
LRP1	2127	N4H5S2	Q07954	DNATDSVPLR	Prolow-density lipoprotein receptor-related protein 1	A2B2C1D1E2F1G3gfedD1E2F1G3gfedcba
LRP1	2127	N4H5S2	Q07954	DNATDSVPLR	Prolow-density lipoprotein receptor-related protein 1	A2B2C1D1E2F1fF3fedD1E2F1fF3fedcba
LRP1	2127	N5H6S2	Q07954	DNATDSVPLR	Prolow-density lipoprotein receptor-related protein 1	A2B2C1D1E2F1fF3fedD1E2F1feE2F1G3gfedcba
LRP1	2127	N5H6S2	Q07954	DNATDSVPLR	Prolow-density lipoprotein receptor-related protein 1	A2B2C1D1E2F1fF3fedD1E2F1feE2F1fF3fedcba
LRP1	2127	N5H6S2	Q07954	DNATDSVPLR	Prolow-density lipoprotein receptor-related protein 1	A2B2C1D1E2F1fF3feE2F1fF3fedD2dD1E1edcba
PSAP	80	N2H3	P07602	DNATEEEILVYLEK	Prosaposin	A2B2C1D1dD1dcba
LAMA5	2423	N4H5S1	O15230	DNATLQATLHAAR	Laminin subunit alpha-5	A2B2C1D1E2F1G3gfedD1E2F1fedcba
PLD3	387	N2H7	Q8IV08	DNHTHSDIQVK	Phospholipase D3	A2B2C1D1E1edD1E1eE1F1fedcba
PLD3	387	N2H8	Q8IV08	DNHTHSDIQVK	Phospholipase D3	A2B2C1D1E1F1fedD1E1eE1F1fedcba
PLD3	387	N2H9	Q8IV08	DNHTHSDIQVK	Phospholipase D3	A2B2C1D1E1F1fedD1E1F1feE1F1fedcba
PLD3	387	N3H4F1S1	Q8IV08	DNHTHSDIQVK	Phospholipase D3	A2B2C1D1E2F1G3gfedD1dcbB5ba
YWHAE	227	N3H4	P62258	DNLTLWTSDMQGDGEEQNK	14-3-3 protein epsilon	A2B2C1D1E2F1fedD1dcba
YWHAE	227	N3H4	P62258	DNLTLWTSDMQGDGEEQNK	14-3-3 protein epsilon	A2B2C1D1E2edD1E1edcba
SYK	200	N2H6	P43405	DNNGSYALCLLHEGK	Tyrosine-protein kinase SYK	A2B2C1D1E1edD1E1eE1edcba
HSP90AA4P	310	N4H5S1	Q58FG1	DNSTTGYMAAK	Putative heat shock protein HSP 90-alpha A4	A2B2C1D1E2F1fF3fedD1E2F1fedcba
LRP1	1575	N2H8	Q07954	DNTTCYEFK	Prolow-density lipoprotein receptor-related protein 1	A2B2C1D1E1F1fedD1E1eE1F1fedcba
LRP1	1575	N4H5S1	Q07954	DNTTCYEFK	Prolow-density lipoprotein receptor-related protein 1	A2B2C1D1E2F1G3gfedD1E2F1fedcba
LRP1	1575	N4H5S1	Q07954	DNTTCYEFK	Prolow-density lipoprotein receptor-related protein 1	A2B2C1D1E2F1fF3fedD2dD1E1edcba
LRP1	1575	N4H5S1	Q07954	DNTTCYEFK	Prolow-density lipoprotein receptor-related protein 1	A2B2C1D1E2F1fF3fedD1E2F1fedcba
LRP1	1575	N4H5S2	Q07954	DNTTCYEFK	Prolow-density lipoprotein receptor-related protein 1	A2B2C1D1E2F1fF3fedD1E2F1G3gfedcba
LRP1	1575	N4H5S2	Q07954	DNTTCYEFK	Prolow-density lipoprotein receptor-related protein 1	A2B2C1D1E2F1G3gfF3fedD1E2F1fedcba
LRP1	1575	N4H5S2	Q07954	DNTTCYEFK	Prolow-density lipoprotein receptor-related protein 1	A2B2C1D1E2F1fF3fedD1E2F1fF3fedcba
LRP1	1575	N4H5S2	Q07954	DNTTCYEFK	Prolow-density lipoprotein receptor-related protein 1	A2B2C1D1E2F1G3gfedD1E2F1G3gfedcba
LRP1	1575	N4H5S1	Q07954	DNTTCYEFKK	Prolow-density lipoprotein receptor-related protein 1	A2B2C1D1E2F1fF3fedD1E2F1fedcba
LRP1	1575	N4H5S1	Q07954	DNTTCYEFKK	Prolow-density lipoprotein receptor-related protein 1	A2B2C1D1E2F1G3gfedD1E2F1fedcba
RFPL2	57	N4H6	O75678	DPVGGGNLTNK	Ret finger protein-like 2	A2B2C1D1E2eE2edD1E1eE1F1fedcba
RFPL2	57	N4H6	O75678	DPVGGGNLTNK	Ret finger protein-like 2	A2B2C1D1E2eE2F1fedD1E1eE1edcba
RFPL2	57	N4H6S2	O75678	DPVGGGNLTNK	Ret finger protein-like 2	A2B2C1D1E2F1G3gfeE2F1G3gfedD1E1edcba
SEMA4C	522	N4H5F1	Q9C0C4	DPYCAWSVNTSR	Semaphorin-4C	A2B2C1D1E2F1fedD1E2F1fedcbB5ba
FN1	528	N2H3	P02751	DQCIVDDITYNVNDTFHK	Fibronectin	A2B2C1D1dD1dcba
FN1	528	N3H4F2S1	P02751	DQCIVDDITYNVNDTFHK	Fibronectin	A2B2C1D1E2F1G3gfF5fedD1dcbB5ba
FN1	528	N4H4F1	P02751	DQCIVDDITYNVNDTFHK	Fibronectin	A2B2C1D1E2F1fedD1E2edcbB5ba
FN1	528	N4H5F1	P02751	DQCIVDDITYNVNDTFHK	Fibronectin	A2B2C1D1E2F1fedD1E2F1fedcbB5ba
FN1	528	N4H5F1	P02751	DQCIVDDITYNVNDTFHK	Fibronectin	A2B2C1D1E2edD2dD1E1eE1edcbB5ba
FN1	528	N4H5F1	P02751	DQCIVDDITYNVNDTFHK	Fibronectin	A2B2C1D1E2F2fedD1E1eE1edcbB5ba
FN1	528	N4H5F1S1	P02751	DQCIVDDITYNVNDTFHK	Fibronectin	A2B2C1D1E2F1G3gfedD1E2F1fedcbB5ba
FN1	528	N4H5F1S1	P02751	DQCIVDDITYNVNDTFHK	Fibronectin	A2B2C1D1E2F2G3gfedD1E1eE1edcbB5ba
FN1	528	N4H5F1S2	P02751	DQCIVDDITYNVNDTFHK	Fibronectin	A2B2C1D1E2F1G3gfedD1E2F1G3gfedcbB5ba
FN1	528	N4H5S1	P02751	DQCIVDDITYNVNDTFHK	Fibronectin	A2B2C1D1E2F1fF3fedD1E2F1fedcba
FN1	528	N4H5S1	P02751	DQCIVDDITYNVNDTFHK	Fibronectin	A2B2C1D1E2F1G3gfedD1E2F1fedcba
FN1	528	N4H5S2	P02751	DQCIVDDITYNVNDTFHK	Fibronectin	A2B2C1D1E2F1fF3fedD1E2F1G3gfedcba
FN1	528	N4H5S2	P02751	DQCIVDDITYNVNDTFHK	Fibronectin	A2B2C1D1E2F1G3gfedD1E2F1G3gfedcba
FN1	528	N4H5S2	P02751	DQCIVDDITYNVNDTFHK	Fibronectin	A2B2C1D1E2F1fF3fedD1E2F1fF3fedcba
FN1	528	N5H6F1	P02751	DQCIVDDITYNVNDTFHK	Fibronectin	A2B2C1D1E2F1fedD1E2F1feE2F1fedcbB5ba
CD276	309	N4H5F1S2	Q5ZPR3	DQGSAYANR	CD276 antigen	A2B2C1D1E2F1G3gfedD1E2F1G3gfedcbB5ba
CD276	309	N4H5S2	Q5ZPR3	DQGSAYANR	CD276 antigen	A2B2C1D1E2F1G3gfedD1E2F1G3gfedcba
MKRN2	113	N5H3F1	Q9H000	DRNLSGMAERK	Probable E3 ubiquitin-protein ligase makorin-2	A2B2C1D1E2F2fedD1E2edcbB5ba
DNAH3	151	N4H6S2	Q8TD57	DRTGQGLPSSGNR	Dynein heavy chain 3, axonemal	A2B2C1D1E2F1fF3feE2F1fF3fedD1E1edcba
ITGA1	883	N2H5	P56199	DSCESNHNITCK	Integrin alpha-1	A2B2C1D1dD1E1eE1edcba
ITGA1	883	N2H6	P56199	DSCESNHNITCK	Integrin alpha-1	A2B2C1D1E1edD1E1eE1edcba
ITGA1	883	N2H7	P56199	DSCESNHNITCK	Integrin alpha-1	A2B2C1D1E1edD1E1eE1F1fedcba
ITGA1	883	N2H8	P56199	DSCESNHNITCK	Integrin alpha-1	A2B2C1D1E1F1fedD1E1eE1F1fedcba
ITGA1	883	N3H6	P56199	DSCESNHNITCK	Integrin alpha-1	A2B2C1D1E2edD1E1eE1F1fedcba
ERAP2	431	N2H8	Q6P179	DSLNSSRPISK	Endoplasmic reticulum aminopeptidase 2	A2B2C1D1E1F1fedD1E1eE1F1fedcba
EGFR	352	N2H5	P00533	DSLSINATNIK	Epidermal growth factor receptor	A2B2C1D1dD1E1eE1edcba
EGFR	352	N2H6	P00533	DSLSINATNIK	Epidermal growth factor receptor	A2B2C1D1E1edD1E1eE1edcba
SDAD1	173	N6H5	Q9NVU7	DSNATAAK	Protein SDA1 homolog	A2B2C1D1E2F1feE2edD1E2eE2F1fedcba
SERPING1	238	N2H5	P05155	DTFVNASR	Plasma protease C1 inhibitor	A2B2C1D1dD1E1eE1edcba
SERPING1	238	N2H6	P05155	DTFVNASR	Plasma protease C1 inhibitor	A2B2C1D1E1edD1E1eE1edcba
SERPING1	238	N2H7	P05155	DTFVNASR	Plasma protease C1 inhibitor	A2B2C1D1E1edD1E1eE1F1fedcba
SERPING1	238	N2H8	P05155	DTFVNASR	Plasma protease C1 inhibitor	A2B2C1D1E1F1fedD1E1eE1F1fedcba
SERPING1	238	N2H9	P05155	DTFVNASR	Plasma protease C1 inhibitor	A2B2C1D1E1F1fedD1E1F1feE1F1fedcba
SERPING1	238	N4H5F1S1	P05155	DTFVNASR	Plasma protease C1 inhibitor	A2B2C1D1E2F1G3gfedD1E2F1fedcbB5ba
SERPING1	238	N4H5F1S2	P05155	DTFVNASR	Plasma protease C1 inhibitor	A2B2C1D1E2F1fF3fedD1E2F1fF3fedcbB5ba
SERPING1	238	N4H5F1S2	P05155	DTFVNASR	Plasma protease C1 inhibitor	A2B2C1D1E2F1G3gfedD1E2F1G3gfedcbB5ba
SERPING1	238	N4H5F1S2	P05155	DTFVNASR	Plasma protease C1 inhibitor	A2B2C1D1E2F1fF3fedD1E2F1G3gfedcbB5ba
SERPING1	238	N4H5S1	P05155	DTFVNASR	Plasma protease C1 inhibitor	A2B2C1D1E2F1G3gfedD1E2F1fedcba
SERPING1	238	N4H5S1	P05155	DTFVNASR	Plasma protease C1 inhibitor	A2B2C1D1E2F1fF3fedD1E2F1fedcba
SERPING1	238	N4H5S2	P05155	DTFVNASR	Plasma protease C1 inhibitor	A2B2C1D1E2F1fF3fedD1E2F1fF3fedcba
SERPING1	238	N4H5S2	P05155	DTFVNASR	Plasma protease C1 inhibitor	A2B2C1D1E2F1fF3fedD1E2F1G3gfedcba
SERPING1	238	N4H5S2	P05155	DTFVNASR	Plasma protease C1 inhibitor	A2B2C1D1E2F1G3gfedD1E2F1G3gfedcba
DSG2	112	N4H5S1	Q14126	DTGELNVTSILDREETPFFLLTGYALDAR	Desmoglein-2	A2B2C1D1E2F1fF3fedD1E2F1fedcba
GRN	530	N2H2F1	P28799	DVECGEGHFCHDNQTCCR	Granulins	A2B2C1D1dcbB5ba
GRN	530	N2H3	P28799	DVECGEGHFCHDNQTCCR	Granulins	A2B2C1D1dD1dcba
GRN	530	N2H3F1	P28799	DVECGEGHFCHDNQTCCR	Granulins	A2B2C1D1dD1dcbB5ba
NEB	4185	N4H5S2	P20929	DWNATKSK	Nebulin	A2B2C1D1E2F1fF3fedD1E2F1G3gfedcba
NID2	693	N4H5F1	Q14112	DYSLTFGAINQTWSYR	Nidogen-2	A2B2C1D1E2F1fedD2dD1E1edcbB5ba
NID2	693	N4H5F1	Q14112	DYSLTFGAINQTWSYR	Nidogen-2	A2B2C1D1E2eE2F1fedD1E1edcbB5ba
NID2	693	N4H5F1	Q14112	DYSLTFGAINQTWSYR	Nidogen-2	A2B2C1D1E2F1fedD1E2F1fedcbB5ba
NID2	693	N4H5F1S2	Q14112	DYSLTFGAINQTWSYR	Nidogen-2	A2B2C1D1E2F1G3gfedD1E2F1G3gfedcbB5ba
ECE1	270	N5H6F1S3	P42892	DYYLNK	Endothelin-converting enzyme 1	A2B2C1D1E2F1G3gfF5fedD1E2F1G3gfeE2F1G3gfedcba
ECE1	270	N5H6F1S3	P42892	DYYLNK	Endothelin-converting enzyme 1	A2B2C1D1E2F1G3gfF5fedD1E2F1G3gfeE2F1fF3fedcba
ECE1	270	N5H6S3	P42892	DYYLNK	Endothelin-converting enzyme 1	A2B2C1D1E2F1G3gfedD1E2F1G3gfeE2F1G3gfedcba
ECE1	270	N5H6S3	P42892	DYYLNK	Endothelin-converting enzyme 1	A2B2C1D1E2F1fF3fedD1E2F1G3gfeE2F1G3gfedcba
CLPTM1	295	N2H12	O96005	DYYPINESLASLPLR	Cleft lip and palate transmembrane protein 1	A2B2C1D1E1F1G1H1I1ihgfedD1E1F1feE1F1fedcba
CLPTM1	295	N2H6	O96005	DYYPINESLASLPLR	Cleft lip and palate transmembrane protein 1	A2B2C1D1E1edD1E1eE1edcba
CLPTM1	295	N2H7	O96005	DYYPINESLASLPLR	Cleft lip and palate transmembrane protein 1	A2B2C1D1E1edD1E1eE1F1fedcba
CLPTM1	295	N2H8	O96005	DYYPINESLASLPLR	Cleft lip and palate transmembrane protein 1	A2B2C1D1E1F1fedD1E1eE1F1fedcba
CLPTM1	295	N3H9	O96005	DYYPINESLASLPLR	Cleft lip and palate transmembrane protein 1	A2B2C1D1E1F1fedD2dD1E1F1feE1F1fedcba
TMEM131	290	N2H6	Q92545	EADNHTAFIR	Transmembrane protein 131	A2B2C1D1E1edD1E1eE1edcba
TMEM131	290	N2H8	Q92545	EADNHTAFIR	Transmembrane protein 131	A2B2C1D1E1F1fedD1E1eE1F1fedcba
ABCA1	489	N4H5S2	O95477	EAFNETNQAIR	ATP-binding cassette sub-family A member 1	A2B2C1D1E2F1G3gfedD1E2F1G3gfedcba
ABCA1	489	N4H5S2	O95477	EAFNETNQAIR	ATP-binding cassette sub-family A member 1	A2B2C1D1E2F1fF3fedD1E2F1G3gfedcba
M6PR	83	N4H5F1S1	P20645	EAGNHTSGAGLVQINK	Cation-dependent mannose-6-phosphate receptor	A2B2C1D1E2F1fF3fedD2dD1E1edcbB5ba
M6PR	83	N4H5F1S1	P20645	EAGNHTSGAGLVQINK	Cation-dependent mannose-6-phosphate receptor	A2B2C1D1E2eE2F1fF3fedD1E1edcbB5ba
M6PR	83	N5H6F1S2	P20645	EAGNHTSGAGLVQINK	Cation-dependent mannose-6-phosphate receptor	A2B2C1D1E2F1fF3fedD1E2F1feE2F1fF3fedcbB5ba
M6PR	83	N5H6F1S2	P20645	EAGNHTSGAGLVQINK	Cation-dependent mannose-6-phosphate receptor	A2B2C1D1E2F1G3gfedD1E2F1feE2F1G3gfedcbB5ba
COL12A1	2679	N4H5F1	Q99715	EAGNITTDGYEILGK	Collagen alpha-1(XII) chain	A2B2C1D1E2F1fedD1E2F1fedcbB5ba
COL12A1	2679	N4H5F1	Q99715	EAGNITTDGYEILGK	Collagen alpha-1(XII) chain	A2B2C1D1E2eE2F1fedD1E1edcbB5ba
COL12A1	2679	N4H5F1S1	Q99715	EAGNITTDGYEILGK	Collagen alpha-1(XII) chain	A2B2C1D1E2F1G3gfedD1E2F1fedcbB5ba
PLOD2	209	N2H8	O00469	EAINITLDHK	Procollagen-lysine,2-oxoglutarate 5-dioxygenase 2	A2B2C1D1E1F1fedD1E1eE1F1fedcba
IL4	129	N4H5F1	P05112	EANQSTLENFLER	Interleukin-4	A2B2C1D1E2F1fedD1E2F1fedcbB5ba
SEL1L	608	N2H11	Q9UBV2	EASIVGENETYPR	Protein sel-1 homolog 1	A2B2C1D1E1F1G1H1hgfedD1E1F1feE1F1fedcba
SEL1L	608	N2H8	Q9UBV2	EASIVGENETYPR	Protein sel-1 homolog 1	A2B2C1D1E1F1fedD1E1eE1F1fedcba
SEL1L	608	N2H9	Q9UBV2	EASIVGENETYPR	Protein sel-1 homolog 1	A2B2C1D1E1F1fedD1E1F1feE1F1fedcba
CUL4B	229	N3H5F1S1	Q13620	EAVEAIQNSTSIK	Cullin-4B	A2B2C1D1E2F1fF3fedD1E1edcbB5ba
NFASC	778	N4H4F1	O94856	EAWNNVTVWGSR	Neurofascin	A2B2C1D1E2F1fedD1E2edcbB5ba
KIAA1468	1169	N4H5F1S1	Q9P260	ECEQKVENK	LisH domain and HEAT repeat-containing protein KIAA1468	A2B2C1D1E2eE2F1fF3fedD1E1edcbB5ba
CLU	86	N2H9	P10909	EDALNETR	Clusterin	A2B2C1D1E1F1fedD1E1F1feE1F1fedcba
CLU	86	N4H5F1S2	P10909	EDALNETR	Clusterin	A2B2C1D1E2F1G3gfedD1E2F1G3gfedcbB5ba
CLU	86	N4H5F1S2	P10909	EDALNETR	Clusterin	A2B2C1D1E2F1fF3fedD1E2F1G3gfedcbB5ba
CLU	86	N4H5S1	P10909	EDALNETR	Clusterin	A2B2C1D1E2F1fF3fedD1E2F1fedcba
CLU	86	N4H5S1	P10909	EDALNETR	Clusterin	A2B2C1D1E2F1G3gfedD1E2F1fedcba
CLU	86	N4H5S2	P10909	EDALNETR	Clusterin	A2B2C1D1E2F1fF3fedD1E2F1G3gfedcba
CLU	86	N4H5S2	P10909	EDALNETR	Clusterin	A2B2C1D1E2F1G3gfedD1E2F1G3gfedcba
CLU	86	N4H5S2	P10909	EDALNETR	Clusterin	A2B2C1D1E2F1fF3fedD1E2F1fF3fedcba
CLU	86	N5H6F1S1	P10909	EDALNETR	Clusterin	A2B2C1D1E2F1G3gfF5fedD1E2F1feE2F1fedcba
CLU	86	N5H6F1S1	P10909	EDALNETR	Clusterin	A2B2C1D1E2F1fF3fedD1E2F1feE2F1fF5fedcba
CLU	86	N5H6F1S2	P10909	EDALNETR	Clusterin	A2B2C1D1E2F1G3gfF5fedD1E2F1feE2F1fF3fedcba
CLU	86	N5H6F1S2	P10909	EDALNETR	Clusterin	A2B2C1D1E2F1G3gfedD1E2F1feE2F1G3gfedcbB5ba
CLU	86	N5H6F1S2	P10909	EDALNETR	Clusterin	A2B2C1D1E2F1G3gfF5fedD1E2F1feE2F1G3gfedcba
CLU	86	N5H6F1S2	P10909	EDALNETR	Clusterin	A2B2C1D1E2F1fF3fedD1E2F1feE2F1fF3fedcbB5ba
CLU	86	N5H6F1S3	P10909	EDALNETR	Clusterin	A2B2C1D1E2F1G3gfF5fedD1E2F1fF3feE2F1fF3fedcba
CLU	86	N5H6F1S3	P10909	EDALNETR	Clusterin	A2B2C1D1E2F1G3gfF5fedD1E2F1G3gfeE2F1fF3fedcba
CLU	86	N5H6F1S3	P10909	EDALNETR	Clusterin	A2B2C1D1E2F1G3gfF5fedD1E2F1G3gfeE2F1G3gfedcba
CLU	86	N5H6F2S2	P10909	EDALNETR	Clusterin	A2B2C1D1E2F1G3gfF5fedD1E2F1feE2F1G3gfF5fedcba
CLU	86	N5H6F3S2	P10909	EDALNETR	Clusterin	A2B2C1D1E2F1G3gfF5fedD1E2F1feE2F1G3gfF5fedcbB5ba
CLU	86	N5H6S1	P10909	EDALNETR	Clusterin	A2B2C1D1E2F1G3gfedD1E2F1feE2F1fedcba
CLU	86	N5H6S1	P10909	EDALNETR	Clusterin	A2B2C1D1E2F1fF3fedD1E2F1feE2F1fedcba
CLU	86	N5H6S2	P10909	EDALNETR	Clusterin	A2B2C1D1E2F1fF3fedD1E2F1feE2F1fF3fedcba
CLU	86	N5H6S2	P10909	EDALNETR	Clusterin	A2B2C1D1E2F1fF3fedD1E2F1feE2F1G3gfedcba
CLU	86	N5H6S2	P10909	EDALNETR	Clusterin	A2B2C1D1E2F1G3gfedD1E2F1feE2F1G3gfedcba
CLU	86	N5H6S3	P10909	EDALNETR	Clusterin	A2B2C1D1E2F1fF3fedD1E2F1fF3feE2F1fF3fedcba
CLU	86	N5H6S3	P10909	EDALNETR	Clusterin	A2B2C1D1E2F1fF3fedD1E2F1G3gfeE2F1fF3fedcba
CLU	86	N5H6S3	P10909	EDALNETR	Clusterin	A2B2C1D1E2F1G3gfF3fedD1E2F1feE2F1G3gfedcba
CLU	86	N5H6S3	P10909	EDALNETR	Clusterin	A2B2C1D1E2F1G3gfF3fedD1E2F1feE2F1fF3fedcba
CLU	86	N5H6S2	P10909	EDALNETRESETK	Clusterin	A2B2C1D1E2F1G3gfeE2F1fF3fedD2dD1E1edcba
GOLGB1	2232	N3H5F1S1	Q14789	EDNCSVLK	Golgin subfamily B member 1	A2B2C1D1E2F1G3gfedD1E1edcbB5ba
ACAT2	187	N4H4	Q9BWD1	EDQDKVAVLSQNR	Acetyl-CoA acetyltransferase, cytosolic	A2B2C1D1E2F1fedD1E2edcba
HSP90B1	62	N2H3	P14625	EEEAIQLDGLNASQIR	Endoplasmin	A2B2C1D1dD1dcba
HSP90B1	62	N2H3F1	P14625	EEEAIQLDGLNASQIR	Endoplasmin	A2B2C1D1dD1dcbB5ba
HSP90B1	62	N2H4	P14625	EEEAIQLDGLNASQIR	Endoplasmin	A2B2C1D1dD1E1edcba
HSP90B1	62	N2H5	P14625	EEEAIQLDGLNASQIR	Endoplasmin	A2B2C1D1dD1E1eE1edcba
HSP90B1	62	N2H5F1	P14625	EEEAIQLDGLNASQIR	Endoplasmin	A2B2C1D1dD1E1eE1edcbB5ba
HSP90B1	62	N2H6	P14625	EEEAIQLDGLNASQIR	Endoplasmin	A2B2C1D1E1edD1E1eE1edcba
HSP90B1	62	N2H8	P14625	EEEAIQLDGLNASQIR	Endoplasmin	A2B2C1D1E1F1fedD1E1eE1F1fedcba
HSP90B1	62	N3H3	P14625	EEEAIQLDGLNASQIR	Endoplasmin	A2B2C1D1E2edD1dcba
HSP90B1	62	N3H3F1	P14625	EEEAIQLDGLNASQIR	Endoplasmin	A2B2C1D1E2edD1dcbB5ba
HSP90B1	62	N3H4	P14625	EEEAIQLDGLNASQIR	Endoplasmin	A2B2C1D1dD2dD1E1edcba
VCPIP1	708	N4H5S2	Q96JH7	EELNMSK	Deubiquitinating protein VCIP135	A2B2C1D1E2F1fF3fedD1E2F1G3gfedcba
IGHG2	176	N2H8	P01859	EEQFNSTFR	Immunoglobulin heavy constant gamma 2	A2B2C1D1E1F1fedD1E1eE1F1fedcba
IGHG2	176	N3H2	P01859	EEQFNSTFR	Immunoglobulin heavy constant gamma 2	A2B2C1D1dD2dcba
IGHG2	176	N3H3F1	P01859	EEQFNSTFR	Immunoglobulin heavy constant gamma 2	A2B2C1D1E2edD1dcbB5ba
IGHG2	176	N4H3	P01859	EEQFNSTFR	Immunoglobulin heavy constant gamma 2	A2B2C1D1E2edD1E2edcba
IGHG2	176	N4H3F1	P01859	EEQFNSTFR	Immunoglobulin heavy constant gamma 2	A2B2C1D1E2edD1E2edcbB5ba
IGHG2	176	N4H3F1	P01859	EEQFNSTFR	Immunoglobulin heavy constant gamma 2	A2B2C1D1E2edD2dD1dcbB5ba
IGHG2	176	N4H4F1	P01859	EEQFNSTFR	Immunoglobulin heavy constant gamma 2	A2B2C1D1E2F1fedD1E2edcbB5ba
IGHG2	176	N4H4F1	P01859	EEQFNSTFR	Immunoglobulin heavy constant gamma 2	A2B2C1D1E2eE2edD1E1edcbB5ba
IGHG2	176	N4H4F1S1	P01859	EEQFNSTFR	Immunoglobulin heavy constant gamma 2	A2B2C1D1E2F1G3gfedD1E2edcbB5ba
IGHG2	176	N4H4F1S1	P01859	EEQFNSTFR	Immunoglobulin heavy constant gamma 2	A2B2C1D1E2F1fF3fedD1E2edcbB5ba
IGHG2	176	N4H4F1S1	P01859	EEQFNSTFR	Immunoglobulin heavy constant gamma 2	A2B2C1D1E2F1G3gfedD2dD1dcbB5ba
IGHG2	176	N4H5	P01859	EEQFNSTFR	Immunoglobulin heavy constant gamma 2	A2B2C1D1E2F1fedD1E2F1fedcba
IGHG2	176	N4H5F1	P01859	EEQFNSTFR	Immunoglobulin heavy constant gamma 2	A2B2C1D1E2F1fedD1E2F1fedcbB5ba
IGHG2	176	N4H5F1S1	P01859	EEQFNSTFR	Immunoglobulin heavy constant gamma 2	A2B2C1D1E2F1G3gfedD1E2F1fedcbB5ba
IGHG2	176	N4H5F1S1	P01859	EEQFNSTFR	Immunoglobulin heavy constant gamma 2	A2B2C1D1E2F1fF3fedD1E2F1fedcbB5ba
IGHG2	176	N4H5F3	P01859	EEQFNSTFR	Immunoglobulin heavy constant gamma 2	A2B2C1D1E2F1fF5fedD1E2F1fF5fedcbB5ba
IGHG2	176	N5H3F1	P01859	EEQFNSTFR	Immunoglobulin heavy constant gamma 2	A2B2C1D1E2edD2dD1E2edcbB5ba
IGHG2	176	N5H4	P01859	EEQFNSTFR	Immunoglobulin heavy constant gamma 2	A2B2C1D1E2F1fedD2dD1E2edcba
IGHG2	176	N5H4F1	P01859	EEQFNSTFR	Immunoglobulin heavy constant gamma 2	A2B2C1D1E2F1fedD2dD1E2edcbB5ba
IGHG2	176	N5H5F1	P01859	EEQFNSTFR	Immunoglobulin heavy constant gamma 2	A2B2C1D1E2F1fedD2dD1E2F1fedcbB5ba
IGHG4	177	N3H4F1	P01861	EEQFNSTYR	Immunoglobulin heavy constant gamma 4	A2B2C1D1E2edD1E1edcbB5ba
IGHG4	177	N3H4F1S1	P01861	EEQFNSTYR	Immunoglobulin heavy constant gamma 4	A2B2C1D1E2F1G3gfedD1dcbB5ba
IGHG4	177	N3H6	P01861	EEQFNSTYR	Immunoglobulin heavy constant gamma 4	A2B2C1D1E2edD1E1eE1F1fedcba
IGHG4	177	N4H3F1	P01861	EEQFNSTYR	Immunoglobulin heavy constant gamma 4	A2B2C1D1E2edD1E2edcbB5ba
IGHG4	177	N4H3F1	P01861	EEQFNSTYR	Immunoglobulin heavy constant gamma 4	A2B2C1D1E2edD2dD1dcbB5ba
IGHG4	177	N4H4F1	P01861	EEQFNSTYR	Immunoglobulin heavy constant gamma 4	A2B2C1D1E2F1fedD1E2edcbB5ba
IGHG4	177	N4H4F1S1	P01861	EEQFNSTYR	Immunoglobulin heavy constant gamma 4	A2B2C1D1E2F1G3gfedD1E2edcbB5ba
IGHG4	177	N4H4F1S1	P01861	EEQFNSTYR	Immunoglobulin heavy constant gamma 4	A2B2C1D1E2F1fF3fedD1E2edcbB5ba
IGHG4	177	N4H5F1	P01861	EEQFNSTYR	Immunoglobulin heavy constant gamma 4	A2B2C1D1E2F1fedD1E2F1fedcbB5ba
IGHG4	177	N4H5F1	P01861	EEQFNSTYR	Immunoglobulin heavy constant gamma 4	A2B2C1D1E2eE2F1fedD1E1edcbB5ba
IGHG4	177	N4H5F1S1	P01861	EEQFNSTYR	Immunoglobulin heavy constant gamma 4	A2B2C1D1E2F1G3gfedD1E2F1fedcbB5ba
IGHG4	177	N4H5F1S1	P01861	EEQFNSTYR	Immunoglobulin heavy constant gamma 4	A2B2C1D1E2F1fF3fedD1E2F1fedcbB5ba
IGHG4	177	N5H3F1	P01861	EEQFNSTYR	Immunoglobulin heavy constant gamma 4	A2B2C1D1E2edD2dD1E2edcbB5ba
IGHG4	177	N5H4F1	P01861	EEQFNSTYR	Immunoglobulin heavy constant gamma 4	A2B2C1D1E2F1fedD2dD1E2edcbB5ba
IGHG3	227	N4H3	P01860	EEQYNSTFR	Immunoglobulin heavy constant gamma 3	A2B2C1D1E2edD1E2edcba
IGHG3	227	N4H3	P01860	EEQYNSTFR	Immunoglobulin heavy constant gamma 3	A2B2C1D1E2edD2dD1dcba
IGHG3	227	N4H3F1	P01860	EEQYNSTFR	Immunoglobulin heavy constant gamma 3	A2B2C1D1E2edD1E2edcbB5ba
IGHG3	227	N4H3F1	P01860	EEQYNSTFR	Immunoglobulin heavy constant gamma 3	A2B2C1D1E2edD2dD1dcbB5ba
IGHG3	227	N4H4	P01860	EEQYNSTFR	Immunoglobulin heavy constant gamma 3	A2B2C1D1E2F1fedD1E2edcba
IGHG3	227	N4H4F1	P01860	EEQYNSTFR	Immunoglobulin heavy constant gamma 3	A2B2C1D1E2F1fedD1E2edcbB5ba
IGHG3	227	N4H4F1	P01860	EEQYNSTFR	Immunoglobulin heavy constant gamma 3	A2B2C1D1E2F1fedD2dD1dcbB5ba
IGHG3	227	N4H4F1S1	P01860	EEQYNSTFR	Immunoglobulin heavy constant gamma 3	A2B2C1D1E2F1G3gfedD1E2edcbB5ba
IGHG3	227	N4H5	P01860	EEQYNSTFR	Immunoglobulin heavy constant gamma 3	A2B2C1D1E2F1fedD2dD1E1edcba
IGHG3	227	N4H5	P01860	EEQYNSTFR	Immunoglobulin heavy constant gamma 3	A2B2C1D1E2F1fedD1E2F1fedcba
IGHG3	227	N4H5F1	P01860	EEQYNSTFR	Immunoglobulin heavy constant gamma 3	A2B2C1D1E2F1fedD1E2F1fedcbB5ba
IGHG3	227	N4H5F1	P01860	EEQYNSTFR	Immunoglobulin heavy constant gamma 3	A2B2C1D1E2F1fedD2dD1E1edcbB5ba
IGHG3	227	N4H5F1S1	P01860	EEQYNSTFR	Immunoglobulin heavy constant gamma 3	A2B2C1D1E2F1G3gfedD1E2F1fedcbB5ba
IGHG3	227	N4H5F1S1	P01860	EEQYNSTFR	Immunoglobulin heavy constant gamma 3	A2B2C1D1E2F1fF3fedD1E2F1fedcbB5ba
IGHG3	227	N4H5S1	P01860	EEQYNSTFR	Immunoglobulin heavy constant gamma 3	A2B2C1D1E2F1G3gfedD1E2F1fedcba
IGHG3	227	N5H3F1	P01860	EEQYNSTFR	Immunoglobulin heavy constant gamma 3	A2B2C1D1E2edD2dD1E2edcbB5ba
IGHG3	227	N5H4F1	P01860	EEQYNSTFR	Immunoglobulin heavy constant gamma 3	A2B2C1D1E2F1fedD2dD1E2edcbB5ba
IGHG1	180	N2H2F1	P01857	EEQYNSTYR	Immunoglobulin heavy constant gamma 1	A2B2C1D1dcbB5ba
IGHG1	180	N2H5	P01857	EEQYNSTYR	Immunoglobulin heavy constant gamma 1	A2B2C1D1dD1E1eE1edcba
IGHG1	180	N2H6	P01857	EEQYNSTYR	Immunoglobulin heavy constant gamma 1	A2B2C1D1E1edD1E1eE1edcba
IGHG1	180	N2H7	P01857	EEQYNSTYR	Immunoglobulin heavy constant gamma 1	A2B2C1D1E1edD1E1eE1F1fedcba
IGHG1	180	N2H8	P01857	EEQYNSTYR	Immunoglobulin heavy constant gamma 1	A2B2C1D1E1F1fedD1E1eE1F1fedcba
IGHG1	180	N2H9	P01857	EEQYNSTYR	Immunoglobulin heavy constant gamma 1	A2B2C1D1E1F1fedD1E1F1feE1F1fedcba
IGHG1	180	N3H3	P01857	EEQYNSTYR	Immunoglobulin heavy constant gamma 1	A2B2C1D1E2edD1dcba
IGHG1	180	N3H3F1	P01857	EEQYNSTYR	Immunoglobulin heavy constant gamma 1	A2B2C1D1E2edD1dcbB5ba
IGHG1	180	N3H4	P01857	EEQYNSTYR	Immunoglobulin heavy constant gamma 1	A2B2C1D1E2edD1E1edcba
IGHG1	180	N3H4	P01857	EEQYNSTYR	Immunoglobulin heavy constant gamma 1	A2B2C1D1E2F1fedD1dcba
IGHG1	180	N3H4F1	P01857	EEQYNSTYR	Immunoglobulin heavy constant gamma 1	A2B2C1D1E2F1fedD1dcbB5ba
IGHG1	180	N3H4F1	P01857	EEQYNSTYR	Immunoglobulin heavy constant gamma 1	A2B2C1D1E2edD1E1edcbB5ba
IGHG1	180	N3H4F1S1	P01857	EEQYNSTYR	Immunoglobulin heavy constant gamma 1	A2B2C1D1E2F1G3gfedD1dcbB5ba
IGHG1	180	N3H5F1	P01857	EEQYNSTYR	Immunoglobulin heavy constant gamma 1	A2B2C1D1E2edD1E1eE1edcbB5ba
IGHG1	180	N3H5F1S1	P01857	EEQYNSTYR	Immunoglobulin heavy constant gamma 1	A2B2C1D1E2F1G3gfedD1E1edcbB5ba
IGHG1	180	N3H6F1	P01857	EEQYNSTYR	Immunoglobulin heavy constant gamma 1	A2B2C1D1E2edD1E1eE1F1fedcbB5ba
IGHG1	180	N3H6F1	P01857	EEQYNSTYR	Immunoglobulin heavy constant gamma 1	A2B2C1D1E2F1fedD1E1eE1edcbB5ba
IGHG1	180	N3H6F1S1	P01857	EEQYNSTYR	Immunoglobulin heavy constant gamma 1	A2B2C1D1E2F1G3gfedD1E1eE1edcbB5ba
IGHG1	180	N3H8	P01857	EEQYNSTYR	Immunoglobulin heavy constant gamma 1	A2B2C1D1E1F1fedD2dD1E1eE1F1fedcba
IGHG1	180	N3H9	P01857	EEQYNSTYR	Immunoglobulin heavy constant gamma 1	A2B2C1D1E1F1fedD2dD1E1F1feE1F1fedcba
IGHG1	180	N4H3	P01857	EEQYNSTYR	Immunoglobulin heavy constant gamma 1	A2B2C1D1E2edD1E2edcba
IGHG1	180	N4H3	P01857	EEQYNSTYR	Immunoglobulin heavy constant gamma 1	A2B2C1D1E2edD2dD1dcba
IGHG1	180	N4H3F1	P01857	EEQYNSTYR	Immunoglobulin heavy constant gamma 1	A2B2C1D1E2edD1E2edcbB5ba
IGHG1	180	N4H3F1	P01857	EEQYNSTYR	Immunoglobulin heavy constant gamma 1	A2B2C1D1E2edD2dD1dcbB5ba
IGHG1	180	N4H4	P01857	EEQYNSTYR	Immunoglobulin heavy constant gamma 1	A2B2C1D1E2F1fedD1E2edcba
IGHG1	180	N4H4	P01857	EEQYNSTYR	Immunoglobulin heavy constant gamma 1	A2B2C1D1E2F1fedD2dD1dcba
IGHG1	180	N4H4F1	P01857	EEQYNSTYR	Immunoglobulin heavy constant gamma 1	A2B2C1D1E2F1fedD1E2edcbB5ba
IGHG1	180	N4H4F1	P01857	EEQYNSTYR	Immunoglobulin heavy constant gamma 1	A2B2C1D1E2F1fedD2dD1dcbB5ba
IGHG1	180	N4H4F1S1	P01857	EEQYNSTYR	Immunoglobulin heavy constant gamma 1	A2B2C1D1E2F1G3gfedD2dD1dcbB5ba
IGHG1	180	N4H4F1S1	P01857	EEQYNSTYR	Immunoglobulin heavy constant gamma 1	A2B2C1D1E2F1G3gfedD1E2edcbB5ba
IGHG1	180	N4H4F1S1	P01857	EEQYNSTYR	Immunoglobulin heavy constant gamma 1	A2B2C1D1E2F1fF3fedD1E2edcbB5ba
IGHG1	180	N4H4S1	P01857	EEQYNSTYR	Immunoglobulin heavy constant gamma 1	A2B2C1D1E2F1fF3fedD1E2edcba
IGHG1	180	N4H4S1	P01857	EEQYNSTYR	Immunoglobulin heavy constant gamma 1	A2B2C1D1E2F1G3gfedD1E2edcba
IGHG1	180	N4H5	P01857	EEQYNSTYR	Immunoglobulin heavy constant gamma 1	A2B2C1D1E2F1fedD1E2F1fedcba
Unknown	299	N4H5	P0DOX5	EEQYNSTYR	Immunoglobulin gamma-1 heavy chain	A2B2C1D1E2eE2F1fedD1E1edcba
IGHG1	180	N4H5	P01857	EEQYNSTYR	Immunoglobulin heavy constant gamma 1	A2B2C1D1E2edD2dD1E1eE1edcba
IGHG1	180	N4H5	P01857	EEQYNSTYR	Immunoglobulin heavy constant gamma 1	A2B2C1D1E2eE2edD1E1eE1edcba
Unknown	299	N4H5	P0DOX5	EEQYNSTYR	Immunoglobulin gamma-1 heavy chain	A2B2C1D1E2F1fedD2dD1E1edcba
IGHG1	180	N4H5F1	P01857	EEQYNSTYR	Immunoglobulin heavy constant gamma 1	A2B2C1D1E2F1fedD1E2F1fedcbB5ba
IGHG1	180	N4H5F1	P01857	EEQYNSTYR	Immunoglobulin heavy constant gamma 1	A2B2C1D1E2F1fedD2dD1E1edcbB5ba
IGHG1	180	N4H5F1S1	P01857	EEQYNSTYR	Immunoglobulin heavy constant gamma 1	A2B2C1D1E2F1G3gfedD1E2F1fedcbB5ba
IGHG1	180	N4H5F1S1	P01857	EEQYNSTYR	Immunoglobulin heavy constant gamma 1	A2B2C1D1E2F1fF3fedD1E2F1fedcbB5ba
IGHG1	180	N4H5F2	P01857	EEQYNSTYR	Immunoglobulin heavy constant gamma 1	A2B2C1D1E2F1fF5fedD1E2F1fedcbB5ba
IGHG1	180	N4H5F3	P01857	EEQYNSTYR	Immunoglobulin heavy constant gamma 1	A2B2C1D1E2F1fF5fedD1E2F1fF5fedcbB5ba
IGHG1	180	N4H5S1	P01857	EEQYNSTYR	Immunoglobulin heavy constant gamma 1	A2B2C1D1E2F1G3gfedD1E2F1fedcba
Unknown	299	N4H5S1	P0DOX5	EEQYNSTYR	Immunoglobulin gamma-1 heavy chain	A2B2C1D1E2F1fF3fedD1E2F1fedcba
Unknown	299	N4H6	P0DOX5	EEQYNSTYR	Immunoglobulin gamma-1 heavy chain	A2B2C1D1E2F1feE2F1fedD1E1edcba
IGHG1	180	N4H6F1	P01857	EEQYNSTYR	Immunoglobulin heavy constant gamma 1	A2B2C1D1E2F1feE2F1fedD1E1edcbB5ba
IGHG1	180	N5H3	P01857	EEQYNSTYR	Immunoglobulin heavy constant gamma 1	A2B2C1D1E2edD2dD1E2edcba
IGHG1	180	N5H3F1	P01857	EEQYNSTYR	Immunoglobulin heavy constant gamma 1	A2B2C1D1E2edD2dD1E2edcbB5ba
Unknown	299	N5H4	P0DOX5	EEQYNSTYR	Immunoglobulin gamma-1 heavy chain	A2B2C1D1E2F1fedD2dD1E2edcba
IGHG1	180	N5H4F1	P01857	EEQYNSTYR	Immunoglobulin heavy constant gamma 1	A2B2C1D1E2F1fedD2dD1E2edcbB5ba
IGHG1	180	N5H4F1	P01857	EEQYNSTYR	Immunoglobulin heavy constant gamma 1	A2B2C1D1E2F1fedD1E2eE2edcbB5ba
IGHG1	180	N5H4F1S1	P01857	EEQYNSTYR	Immunoglobulin heavy constant gamma 1	A2B2C1D1E2F1G3gfedD2dD1E2edcbB5ba
IGHG1	180	N5H4S1	P01857	EEQYNSTYR	Immunoglobulin heavy constant gamma 1	A2B2C1D1E2F1G3gfedD2dD1E2edcba
IGHG1	180	N5H5	P01857	EEQYNSTYR	Immunoglobulin heavy constant gamma 1	A2B2C1D1E2F1fedD2dD1E2F1fedcba
IGHG1	180	N5H5F1	P01857	EEQYNSTYR	Immunoglobulin heavy constant gamma 1	A2B2C1D1E2F1fedD2dD1E2F1fedcbB5ba
IGHG1	180	N5H5F1	P01857	EEQYNSTYR	Immunoglobulin heavy constant gamma 1	A2B2C1D1E2eE2eE2F1fedD1E1edcbB5ba
IGHG1	180	N5H5F1	P01857	EEQYNSTYR	Immunoglobulin heavy constant gamma 1	A2B2C1D1E2F1fedD1E2eE2F1fedcbB5ba
IGHG1	180	N5H5F1S1	P01857	EEQYNSTYR	Immunoglobulin heavy constant gamma 1	A2B2C1D1E2F1G3gfedD2dD1E2F1fedcbB5ba
IGHG1	180	N5H5F1S1	P01857	EEQYNSTYR	Immunoglobulin heavy constant gamma 1	A2B2C1D1E2F1fF3fedD2dD1E2F1fedcbB5ba
IGHG1	180	N5H6F1S1	P01857	EEQYNSTYR	Immunoglobulin heavy constant gamma 1	A2B2C1D1E2F1feE2F1fF3fedD2dD1E1edcbB5ba
TOR1B	64	N2H8	O14657	EERPLNASALK	Torsin-1B	A2B2C1D1E1F1fedD1E1eE1F1fedcba
NRCAM	1115	N4H4	Q92823	EEWRKEIVNGSR	Neuronal cell adhesion molecule	A2B2C1D1E2F1fedD1E2edcba
MSH6	1327	N3H6	P52701	EFEKMNQSLR	DNA mismatch repair protein Msh6	A2B2C1D1E1edD2dD1E1eE1edcba
MSH6	1327	N3H7	P52701	EFEKMNQSLR	DNA mismatch repair protein Msh6	A2B2C1D1E1edD2dD1E1eE1F1fedcba
IGF2BP1	220	N5H5S1	Q9NZI8	EGATIRNITK	Insulin-like growth factor 2 mRNA-binding protein 1	A2B2C1D1E2F1G3gfedD2dD1E2F1fedcba
A1BG	179	N4H5S2	P04217	EGDHEFLEVPEAQEDVEATFPVHQPGNYSCSYR	Alpha-1B-glycoprotein	A2B2C1D1E2F1G3gfedD1E2F1G3gfedcba
A1BG	179	N4H5S2	P04217	EGDHEFLEVPEAQEDVEATFPVHQPGNYSCSYR	Alpha-1B-glycoprotein	A2B2C1D1E2F1G3gfF3fedD1E2F1fedcba
ALCAM	265	N4H5S1	Q13740	EGDNITLK	CD166 antigen	A2B2C1D1E2F1G3gfedD1E2F1fedcba
ALCAM	265	N4H5S1	Q13740	EGDNITLK	CD166 antigen	A2B2C1D1E2F1fF3fedD1E2F1fedcba
ALCAM	265	N4H5S2	Q13740	EGDNITLK	CD166 antigen	A2B2C1D1E2F1G3gfedD1E2F1G3gfedcba
ALCAM	265	N4H5S2	Q13740	EGDNITLK	CD166 antigen	A2B2C1D1E2F1fF3fedD1E2F1G3gfedcba
ALCAM	265	N4H5S2	Q13740	EGDNITLK	CD166 antigen	A2B2C1D1E2F1fF3fedD1E2F1fF3fedcba
ALCAM	265	N5H6S1	Q13740	EGDNITLK	CD166 antigen	A2B2C1D1E2F1G3gfedD1E2F1feE2F1fedcba
ALCAM	265	N5H6S1	Q13740	EGDNITLK	CD166 antigen	A2B2C1D1E2F1fF3fedD1E2F1feE2F1fedcba
ALCAM	265	N5H6S2	Q13740	EGDNITLK	CD166 antigen	A2B2C1D1E2F1G3gfedD1E2F1feE2F1G3gfedcba
PFKFB3	128	N3H5F1S2	Q16875	EGGQIAVFDATNTTRER	6-phosphofructo-2-kinase/fructose-2,6-bisphosphatase 3	A2B2C1D1E2F1G3gfF3fedD1E1edcbB5ba
ENPP7	168	N4H5S2	Q6UWV6	EGIAHNYKNETEWR	Ectonucleotide pyrophosphatase/phosphodiesterase family member 7	A2B2C1D1E2F1G3gfedD1E2F1G3gfedcba
C1R	514	N4H5S2	P00736	EHEAQSNASLDVFLGHTNVEELMK	Complement C1r subcomponent	A2B2C1D1E2F1G3gfedD1E2F1G3gfedcba
CP	138	N2H3	P00450	EHEGAIYPDNTTDFQR	Ceruloplasmin	A2B2C1D1dD1dcba
CP	138	N2H4	P00450	EHEGAIYPDNTTDFQR	Ceruloplasmin	A2B2C1D1dD1E1edcba
CP	138	N2H5	P00450	EHEGAIYPDNTTDFQR	Ceruloplasmin	A2B2C1D1dD1E1eE1edcba
CP	138	N2H6	P00450	EHEGAIYPDNTTDFQR	Ceruloplasmin	A2B2C1D1E1edD1E1eE1edcba
CP	138	N2H7	P00450	EHEGAIYPDNTTDFQR	Ceruloplasmin	A2B2C1D1E1edD1E1eE1F1fedcba
CP	138	N2H8	P00450	EHEGAIYPDNTTDFQR	Ceruloplasmin	A2B2C1D1E1F1fedD1E1eE1F1fedcba
CP	138	N2H9	P00450	EHEGAIYPDNTTDFQR	Ceruloplasmin	A2B2C1D1E1F1fedD1E1F1feE1F1fedcba
CP	138	N3H3	P00450	EHEGAIYPDNTTDFQR	Ceruloplasmin	A2B2C1D1E2edD1dcba
CP	138	N4H3	P00450	EHEGAIYPDNTTDFQR	Ceruloplasmin	A2B2C1D1E2edD1E2edcba
CP	138	N4H5	P00450	EHEGAIYPDNTTDFQR	Ceruloplasmin	A2B2C1D1E2F1fedD1E2F1fedcba
CP	138	N4H5F1S1	P00450	EHEGAIYPDNTTDFQR	Ceruloplasmin	A2B2C1D1E2F1G3gfedD1E2F1fedcbB5ba
CP	138	N4H5F1S2	P00450	EHEGAIYPDNTTDFQR	Ceruloplasmin	A2B2C1D1E2F1G3gfedD1E2F1G3gfedcbB5ba
CP	138	N4H5F1S2	P00450	EHEGAIYPDNTTDFQR	Ceruloplasmin	A2B2C1D1E2F1fF3fedD1E2F1fF3fedcbB5ba
CP	138	N4H5F3S1	P00450	EHEGAIYPDNTTDFQR	Ceruloplasmin	A2B2C1D1E2F1G3gfF5fedD1E2F1fF5fedcbB5ba
CP	138	N4H5S1	P00450	EHEGAIYPDNTTDFQR	Ceruloplasmin	A2B2C1D1E2F1fF3fedD1E2F1fedcba
CP	138	N4H5S1	P00450	EHEGAIYPDNTTDFQR	Ceruloplasmin	A2B2C1D1E2F1G3gfedD1E2F1fedcba
CP	138	N4H5S2	P00450	EHEGAIYPDNTTDFQR	Ceruloplasmin	A2B2C1D1E2F1fF3fedD1E2F1fF3fedcba
CP	138	N4H5S2	P00450	EHEGAIYPDNTTDFQR	Ceruloplasmin	A2B2C1D1E2F1G3gfedD1E2F1G3gfedcba
CP	138	N4H5S2	P00450	EHEGAIYPDNTTDFQR	Ceruloplasmin	A2B2C1D1E2F1fF3fedD1E2F1G3gfedcba
CP	138	N5H6F3S2	P00450	EHEGAIYPDNTTDFQR	Ceruloplasmin	A2B2C1D1E2F1G3gfF5fedD1E2F1fF5feE2F1G3gfF5fedcba
CP	138	N5H6S2	P00450	EHEGAIYPDNTTDFQR	Ceruloplasmin	A2B2C1D1E2F1G3gfedD1E2F1feE2F1G3gfedcba
CP	138	N5H6S2	P00450	EHEGAIYPDNTTDFQR	Ceruloplasmin	A2B2C1D1E2F1fF3fedD1E2F1feE2F1fF3fedcba
CP	138	N5H9S1	P00450	EHEGAIYPDNTTDFQR	Ceruloplasmin	A2B2C1D1E2F1feE2F1feE2F1G3gfedD1E1eE1F1fedcba
CP	138	N7H7F1S3	P00450	EHEGAIYPDNTTDFQR	Ceruloplasmin	A2B2C1D1E2F1G3gfF3feE2F1fedD2dD1E2F1feE2F1G3gfedcbB5ba
AGL	813	N3H5S1	P35573	EHIQLNESK	Glycogen debranching enzyme	A2B2C1D1E2F1G3gfedD1E1edcba
XRCC4	318	N3H4F1	Q13426	EHISAENMSLETLR	DNA repair protein XRCC4	A2B2C1D1E2edD1E1edcbB5ba
MME	285	N4H5S1	P08473	EIANATAKPEDR	Neprilysin	A2B2C1D1E2F1G3gfedD1E2F1fedcba
MME	285	N4H5S1	P08473	EIANATAKPEDR	Neprilysin	A2B2C1D1E2F1fF3fedD1E2F1fedcba
MME	285	N4H5S2	P08473	EIANATAKPEDR	Neprilysin	A2B2C1D1E2F1G3gfedD1E2F1G3gfedcba
MME	285	N4H5S2	P08473	EIANATAKPEDR	Neprilysin	A2B2C1D1E2F1fF3fedD1E2F1fF3fedcba
MME	285	N4H5S2	P08473	EIANATAKPEDR	Neprilysin	A2B2C1D1E2F1fF3fedD1E2F1G3gfedcba
POLR3A	1075	N3H6	O14802	EIINASK	DNA-directed RNA polymerase III subunit RPC1	A2B2C1D1E1edD2dD1E1eE1edcba
ATL3	312	N2H6	Q6DD88	EINGSK	Atlastin-3	A2B2C1D1E1edD1E1eE1edcba
SRRM2	461	N2H6	Q9UQ35	EISSSPTSKNR	Serine/arginine repetitive matrix protein 2	A2B2C1D1E1edD1E1eE1edcba
ICAM3	295	N4H5S1	P32942	EIVCNVTLGGERR	Intercellular adhesion molecule 3	A2B2C1D1E2F1G3gfedD1E2F1fedcba
SORL1	2054	N4H5S2	Q92673	EKHFNESR	Sortilin-related receptor	A2B2C1D1E2F1G3gfedD1E2F1G3gfedcba
ST3GAL1	114	N4H5S2	Q11201	EKKPNNLNDTIK	CMP-N-acetylneuraminate-beta-galactosamide-alpha-2,3-sialyltransferase 1	A2B2C1D1E2F1G3gfedD1E2F1G3gfedcba
CCDC40	643	N4H5F1	Q4G0X9	EKLQEHMTSNK	Coiled-coil domain-containing protein 40	A2B2C1D1E2eE2F1fedD1E1edcbB5ba
ZNF189	431	N4H8F1	O75820	EKTYPYNETK	Zinc finger protein 189	A2B2C1D1E2F1feE2F1fedD1E1eE1F1fedcbB5ba
CDH5	442	N4H5F1S1	P33151	ELDREVYPWYNLTVEAK	Cadherin-5	A2B2C1D1E2F1G3gfedD1E2F1fedcbB5ba
PCNT	1701	N3H6	O95613	ELEEENTSLK	Pericentrin	A2B2C1D1E1edD2dD1E1eE1edcba
ITGAM	240	N4H5F1S1	P11215	ELFNITNGAR	Integrin alpha-M	A2B2C1D1E2F1G3gfedD1E2F1fedcbB5ba
ITGAM	240	N4H5F1S1	P11215	ELFNITNGAR	Integrin alpha-M	A2B2C1D1E2F1fF3fedD1E2F1fedcbB5ba
ITGAM	240	N4H5F2S1	P11215	ELFNITNGAR	Integrin alpha-M	A2B2C1D1E2F1G3gfF5fedD1E2F1fedcbB5ba
ITGAM	240	N4H5S2	P11215	ELFNITNGAR	Integrin alpha-M	A2B2C1D1E2F1G3gfedD1E2F1G3gfedcba
ITGAM	240	N4H5S2	P11215	ELFNITNGAR	Integrin alpha-M	A2B2C1D1E2F1fF3fedD1E2F1G3gfedcba
CP	762	N2H6	P00450	ELHHLQEQNVSNAFLDK	Ceruloplasmin	A2B2C1D1E1edD1E1eE1edcba
CP	762	N2H8	P00450	ELHHLQEQNVSNAFLDK	Ceruloplasmin	A2B2C1D1E1F1fedD1E1eE1F1fedcba
CP	762	N4H5F2S1	P00450	ELHHLQEQNVSNAFLDK	Ceruloplasmin	A2B2C1D1E2F1G3gfF5fedD1E2F1fedcbB5ba
CP	762	N4H5S2	P00450	ELHHLQEQNVSNAFLDK	Ceruloplasmin	A2B2C1D1E2F1fF3fedD1E2F1G3gfedcba
CP	762	N4H5S2	P00450	ELHHLQEQNVSNAFLDK	Ceruloplasmin	A2B2C1D1E2F1fF3fedD1E2F1fF3fedcba
CP	762	N2H6	P00450	ELHHLQEQNVSNAFLDKGEFYIGSK	Ceruloplasmin	A2B2C1D1E1edD1E1eE1edcba
CP	762	N4H5S2	P00450	ELHHLQEQNVSNAFLDKGEFYIGSK	Ceruloplasmin	A2B2C1D1E2F1G3gfedD1E2F1G3gfedcba
TRAP1	119	N4H5S2	Q12931	ELISNASDALEK	Heat shock protein 75 kDa, mitochondrial	A2B2C1D1E2F1fF3fedD1E2F1fF3fedcba
PLCB4	1111	N5H6F1S3	Q15147	ELNSSNTK	1-phosphatidylinositol 4,5-bisphosphate phosphodiesterase beta-4	A2B2C1D1E2F1G3gfF5fedD1E2F1G3gfeE2F1G3gfedcba
CLU	103	N4H5S2	P10909	ELPGVCNETMMALWEECKPCLK	Clusterin	A2B2C1D1E2F1G3gfedD1E2F1G3gfedcba
CLU	103	N5H6F2S2	P10909	ELPGVCNETMMALWEECKPCLK	Clusterin	A2B2C1D1E2F1G3gfF5fedD1E2F1feE2F1G3gfF5fedcba
PODN	281	N4H5F1S1	Q7Z5L7	ELYLQNNYLTDEGLDNETFWK	Podocan	A2B2C1D1E2F1G3gfedD1E2F1fedcbB5ba
ITPR2	2456	N2H6	Q14571	ENCSPTIPASNTADEEYEDGIER	Inositol 1,4,5-trisphosphate receptor type 2	A2B2C1D1E1edD1E1eE1edcba
APPL2	372	N4H6S1	Q8NEU8	ENEEWICAINNISR	DCC-interacting protein 13-beta	A2B2C1D1E2F1G3gfedD2dD1E1eE1edcba
CLIP1	602	N3H5F1S1	P30622	ENESLK	CAP-Gly domain-containing linker protein 1	A2B2C1D1E2F1fF3fedD1E1edcbB5ba
CLIP1	602	N3H5F1S1	P30622	ENESLK	CAP-Gly domain-containing linker protein 1	A2B2C1D1E2F1G3gfedD1E1edcbB5ba
THOC1	558	N4H5S2	Q96FV9	ENESPDVRR	THO complex subunit 1	A2B2C1D1E2F1G3gfedD1E2F1G3gfedcba
BCHE	284	N2H6	P06276	ENETEIIK	Cholinesterase	A2B2C1D1E1edD1E1eE1edcba
BCHE	284	N2H8	P06276	ENETEIIK	Cholinesterase	A2B2C1D1E1F1fedD1E1eE1F1fedcba
SAMD13	31	N4H5F1S2	Q5VXD3	ENGSVGVK	Sterile alpha motif domain-containing protein 13	A2B2C1D1E2F1G3gfedD1E2F1G3gfedcbB5ba
HYOU1	596	N2H3	Q9Y4L1	ENGTDTVQEEEESPAEGSK	Hypoxia up-regulated protein 1	A2B2C1D1dD1dcba
HYOU1	596	N2H4	Q9Y4L1	ENGTDTVQEEEESPAEGSK	Hypoxia up-regulated protein 1	A2B2C1D1dD1E1edcba
HYOU1	596	N2H5	Q9Y4L1	ENGTDTVQEEEESPAEGSK	Hypoxia up-regulated protein 1	A2B2C1D1dD1E1eE1edcba
HYOU1	596	N2H6	Q9Y4L1	ENGTDTVQEEEESPAEGSK	Hypoxia up-regulated protein 1	A2B2C1D1E1edD1E1eE1edcba
HYOU1	596	N3H2	Q9Y4L1	ENGTDTVQEEEESPAEGSK	Hypoxia up-regulated protein 1	A2B2C1D1dD2dcba
HYOU1	596	N3H3	Q9Y4L1	ENGTDTVQEEEESPAEGSK	Hypoxia up-regulated protein 1	A2B2C1D1E2edD1dcba
HYOU1	596	N3H3	Q9Y4L1	ENGTDTVQEEEESPAEGSK	Hypoxia up-regulated protein 1	A2B2C1D1dD2dD1dcba
JCHAIN	71	N3H5S1	P01591	ENISDPTSPLR	Immunoglobulin J chain	A2B2C1D1E2F1G3gfedD1E1edcba
JCHAIN	71	N4H5S1	P01591	ENISDPTSPLR	Immunoglobulin J chain	A2B2C1D1E2F1fF3fedD1E2F1fedcba
JCHAIN	71	N4H5S1	P01591	ENISDPTSPLR	Immunoglobulin J chain	A2B2C1D1E2F1G3gfedD1E2F1fedcba
JCHAIN	71	N4H5S2	P01591	ENISDPTSPLR	Immunoglobulin J chain	A2B2C1D1E2F1fF3fedD1E2F1G3gfedcba
JCHAIN	71	N4H5S2	P01591	ENISDPTSPLR	Immunoglobulin J chain	A2B2C1D1E2F1G3gfF3fedD1E2F1fedcba
JCHAIN	71	N4H5S2	P01591	ENISDPTSPLR	Immunoglobulin J chain	A2B2C1D1E2F1G3gfedD1E2F1G3gfedcba
JCHAIN	71	N4H5S2	P01591	ENISDPTSPLR	Immunoglobulin J chain	A2B2C1D1E2F1fF3fedD1E2F1fF3fedcba
CENPF	674	N4H5S2	P49454	ENLSVEIR	Centromere protein F	A2B2C1D1E2F1fF3fedD1E2F1fF3fedcba
CENPF	674	N4H5S2	P49454	ENLSVEIR	Centromere protein F	A2B2C1D1E2F1G3gfedD1E2F1G3gfedcba
CENPF	674	N4H5S2	P49454	ENLSVEIR	Centromere protein F	A2B2C1D1E2F1fF3fedD1E2F1G3gfedcba
CP	397	N2H5	P00450	ENLTAPGSDSAVFFEQGTTR	Ceruloplasmin	A2B2C1D1dD1E1eE1edcba
CP	397	N2H6	P00450	ENLTAPGSDSAVFFEQGTTR	Ceruloplasmin	A2B2C1D1E1edD1E1eE1edcba
CP	397	N2H7	P00450	ENLTAPGSDSAVFFEQGTTR	Ceruloplasmin	A2B2C1D1E1edD1E1eE1F1fedcba
CP	397	N2H8	P00450	ENLTAPGSDSAVFFEQGTTR	Ceruloplasmin	A2B2C1D1E1F1fedD1E1eE1F1fedcba
CP	397	N4H5S2	P00450	ENLTAPGSDSAVFFEQGTTR	Ceruloplasmin	A2B2C1D1E2F1fF3fedD1E2F1fF3fedcba
CP	397	N4H5S2	P00450	ENLTAPGSDSAVFFEQGTTR	Ceruloplasmin	A2B2C1D1E2F1fF3fedD1E2F1G3gfedcba
CP	397	N4H5S2	P00450	ENLTAPGSDSAVFFEQGTTR	Ceruloplasmin	A2B2C1D1E2F1G3gfedD1E2F1G3gfedcba
CP	397	N6H4F1S1	P00450	ENLTAPGSDSAVFFEQGTTR	Ceruloplasmin	A2B2C1D1E2F1G3gfedD2dD1E2eE2edcbB5ba
ITGAV	945	N2H5	P06756	ENQNHSYSLK	Integrin alpha-V	A2B2C1D1dD1E1eE1edcba
ITGAV	945	N2H6	P06756	ENQNHSYSLK	Integrin alpha-V	A2B2C1D1E1edD1E1eE1edcba
ITGAV	945	N2H7	P06756	ENQNHSYSLK	Integrin alpha-V	A2B2C1D1E1edD1E1eE1F1fedcba
ITGAV	945	N2H8	P06756	ENQNHSYSLK	Integrin alpha-V	A2B2C1D1E1F1fedD1E1eE1F1fedcba
ITGAV	945	N2H9	P06756	ENQNHSYSLK	Integrin alpha-V	A2B2C1D1E1F1fedD1E1F1feE1F1fedcba
ITGAV	945	N3H5	P06756	ENQNHSYSLK	Integrin alpha-V	A2B2C1D1E2edD1E1eE1edcba
ITGAV	945	N3H5F1	P06756	ENQNHSYSLK	Integrin alpha-V	A2B2C1D1E2edD1E1eE1edcbB5ba
ITGAV	945	N3H6	P06756	ENQNHSYSLK	Integrin alpha-V	A2B2C1D1E2edD1E1eE1F1fedcba
ITGAV	945	N3H6S1	P06756	ENQNHSYSLK	Integrin alpha-V	A2B2C1D1E2F1G3gfedD1E1eE1edcba
ITGAV	945	N3H6S1	P06756	ENQNHSYSLK	Integrin alpha-V	A2B2C1D1E2F1fF3fedD1E1eE1edcba
ITGAV	945	N3H7F1	P06756	ENQNHSYSLK	Integrin alpha-V	A2B2C1D1E2F1fedD1E1eE1F1fedcbB5ba
ITGAV	945	N4H5	P06756	ENQNHSYSLK	Integrin alpha-V	A2B2C1D1E2F1fedD1E2F1fedcba
ITGAV	945	N4H5F1	P06756	ENQNHSYSLK	Integrin alpha-V	A2B2C1D1E2F1fedD1E2F1fedcbB5ba
ITGAV	945	N4H5F1S1	P06756	ENQNHSYSLK	Integrin alpha-V	A2B2C1D1E2F1fF3fedD1E2F1fedcbB5ba
ITGAV	945	N4H5F1S1	P06756	ENQNHSYSLK	Integrin alpha-V	A2B2C1D1E2F1G3gfedD1E2F1fedcbB5ba
ITGAV	945	N4H5S1	P06756	ENQNHSYSLK	Integrin alpha-V	A2B2C1D1E2F1G3gfedD1E2F1fedcba
ITGAV	945	N4H5S1	P06756	ENQNHSYSLK	Integrin alpha-V	A2B2C1D1E2F1fF3fedD1E2F1fedcba
MYH15	189	N3H4F1S1	Q9Y2K3	ENQSILFTGESGAGK	Myosin-15	A2B2C1D1E2F1G3gfedD1dcbB5ba
RGS16	54	N3H4F1	O15492	ENRNFSEDVLGWR	Regulator of G-protein signaling 16	A2B2C1D1E2edD1E1edcbB5ba
PZP	69	N2H7F1	P20742	ENRSLFTDLVAEK	Pregnancy zone protein	A2B2C1D1E1edD1E1eE1F1fedcbB5ba
PZP	69	N4H8F1	P20742	ENRSLFTDLVAEK	Pregnancy zone protein	A2B2C1D1E2F1feE2F1fedD1E1eE1F1fedcbB5ba
ADPRHL1	26	N2H5	Q8NDY3	ENSTVGMK	[Protein ADP-ribosylarginine] hydrolase-like protein 1	A2B2C1D1dD1E1eE1edcba
LAMP1	84	N4H5S2	P11279	ENTSDPSLVIAFGR	Lysosome-associated membrane glycoprotein 1	A2B2C1D1E2F1fF3fedD1E2F1fF3fedcba
LAMP1	84	N4H5S2	P11279	ENTSDPSLVIAFGR	Lysosome-associated membrane glycoprotein 1	A2B2C1D1E2F1G3gfF3fedD2dD1E1edcba
LAMP1	84	N5H6S2	P11279	ENTSDPSLVIAFGR	Lysosome-associated membrane glycoprotein 1	A2B2C1D1E2F1fF3fedD1E2F1feE2F1G3gfedcba
LAMP1	84	N5H6S3	P11279	ENTSDPSLVIAFGR	Lysosome-associated membrane glycoprotein 1	A2B2C1D1E2F1fF3fedD1E2F1G3gfeE2F1G3gfedcba
LAMP1	84	N5H6S3	P11279	ENTSDPSLVIAFGR	Lysosome-associated membrane glycoprotein 1	A2B2C1D1E2F1G3gfF3fedD1E2F1feE2F1G3gfedcba
RICTOR	1197	N4H5S2	Q6R327	ENTSRER	Rapamycin-insensitive companion of mTOR	A2B2C1D1E2F1G3gfedD1E2F1G3gfedcba
NOMO1	618	N2H6	Q15155	ENVGIYNLSK	Nodal modulator 1	A2B2C1D1E1edD1E1eE1edcba
NOMO1	618	N2H8	Q15155	ENVGIYNLSK	Nodal modulator 1	A2B2C1D1E1F1fedD1E1eE1F1fedcba
C1orf167	198	N7H8S3	Q5SNV9	ENVSPK	Uncharacterized protein C1orf167	A2B2C1D1E2F1G3gfeE2F1fedD1E2F1feE2F1G3gfeE2F1G3gfedcba
TIE1	596	N2H5	P35590	ENVSSPQAR	Tyrosine-protein kinase receptor Tie-1	A2B2C1D1dD1E1eE1edcba
PLOD1	197	N2H7	Q02809	EQINITLDHR	Procollagen-lysine,2-oxoglutarate 5-dioxygenase 1	A2B2C1D1E1edD1E1eE1F1fedcba
PLOD1	197	N4H8F1S1	Q02809	EQINITLDHR	Procollagen-lysine,2-oxoglutarate 5-dioxygenase 1	A2B2C1D1E2F1feE2F1G3gfedD1E1eE1F1fedcbB5ba
TENM1	1781	N4H6S1	Q9UKZ4	EQNKGNVSAFER	Teneurin-1	A2B2C1D1E2F1G3gfedD2dD1E1eE1edcba
MACROD2	445	N4H5F1S1	A1Z1Q3	EQRNGTK	O-acetyl-ADP-ribose deacetylase MACROD2	A2B2C1D1E2F1G3gfedD1E2F1fedcbB5ba
PLOD3	548	N2H3	O60568	EQYIHENYSR	Procollagen-lysine,2-oxoglutarate 5-dioxygenase 3	A2B2C1D1dD1dcba
PLOD3	548	N2H4	O60568	EQYIHENYSR	Procollagen-lysine,2-oxoglutarate 5-dioxygenase 3	A2B2C1D1dD1E1edcba
PLOD3	548	N2H5	O60568	EQYIHENYSR	Procollagen-lysine,2-oxoglutarate 5-dioxygenase 3	A2B2C1D1dD1E1eE1edcba
PLOD3	548	N2H6	O60568	EQYIHENYSR	Procollagen-lysine,2-oxoglutarate 5-dioxygenase 3	A2B2C1D1E1edD1E1eE1edcba
PLOD3	548	N2H8	O60568	EQYIHENYSR	Procollagen-lysine,2-oxoglutarate 5-dioxygenase 3	A2B2C1D1E1F1fedD1E1eE1F1fedcba
PLOD3	548	N2H9	O60568	EQYIHENYSR	Procollagen-lysine,2-oxoglutarate 5-dioxygenase 3	A2B2C1D1E1F1fedD1E1F1feE1F1fedcba
PLOD3	548	N3H3	O60568	EQYIHENYSR	Procollagen-lysine,2-oxoglutarate 5-dioxygenase 3	A2B2C1D1E2edD1dcba
PLOD3	548	N3H3	O60568	EQYIHENYSR	Procollagen-lysine,2-oxoglutarate 5-dioxygenase 3	A2B2C1D1dD2dD1dcba
PLOD3	548	N3H3F1	O60568	EQYIHENYSR	Procollagen-lysine,2-oxoglutarate 5-dioxygenase 3	A2B2C1D1E2edD1dcbB5ba
PLOD3	548	N4H3	O60568	EQYIHENYSR	Procollagen-lysine,2-oxoglutarate 5-dioxygenase 3	A2B2C1D1E2edD1E2edcba
PLOD3	548	N4H3F1	O60568	EQYIHENYSR	Procollagen-lysine,2-oxoglutarate 5-dioxygenase 3	A2B2C1D1E2edD1E2edcbB5ba
MDC1	270	N4H5S1	Q14676	ERDNDTK	Mediator of DNA damage checkpoint protein 1	A2B2C1D1E2F1G3gfedD1E2F1fedcba
PPM1D	237	N2H6	O15297	ERIEGLGGSVMNK	Protein phosphatase 1D	A2B2C1D1E1edD1E1eE1edcba
PPM1D	237	N3H5	O15297	ERIEGLGGSVMNK	Protein phosphatase 1D	A2B2C1D1dD2dD1E1eE1edcba
FAM171B	391	N5H6S2	Q6P995	ERNITK	Protein FAM171B	A2B2C1D1E2F1G3gfeE2F1G3gfedD2dD1E1edcba
NTF4	76	N4H5F1S2	P34130	ESAGAPANRSRR	Neurotrophin-4	A2B2C1D1E2F1fF3fedD1E2F1fF3fedcbB5ba
APCS	51	N4H5F2S1	P02743	ESVTDHVNLITPLEKPLQNFTLCFR	Serum amyloid P-component	A2B2C1D1E2F1G3gfF5fedD1E2F1fedcbB5ba
APCS	51	N4H5S1	P02743	ESVTDHVNLITPLEKPLQNFTLCFR	Serum amyloid P-component	A2B2C1D1E2F1G3gfedD1E2F1fedcba
APCS	51	N4H5S1	P02743	ESVTDHVNLITPLEKPLQNFTLCFR	Serum amyloid P-component	A2B2C1D1E2F1fF3fedD1E2F1fedcba
APCS	51	N4H5S2	P02743	ESVTDHVNLITPLEKPLQNFTLCFR	Serum amyloid P-component	A2B2C1D1E2F1G3gfedD1E2F1G3gfedcba
APCS	51	N4H5S2	P02743	ESVTDHVNLITPLEKPLQNFTLCFR	Serum amyloid P-component	A2B2C1D1E2F1fF3fedD1E2F1G3gfedcba
APCS	51	N4H5S2	P02743	ESVTDHVNLITPLEKPLQNFTLCFR	Serum amyloid P-component	A2B2C1D1E2F1G3gfF3fedD1E2F1fedcba
APCS	51	N4H5S2	P02743	ESVTDHVNLITPLEKPLQNFTLCFR	Serum amyloid P-component	A2B2C1D1E2F1fF3fedD1E2F1fF3fedcba
GGNBP2	412	N4H5F1S1	Q9H3C7	ETDFIENSSCK	Gametogenetin-binding protein 2	A2B2C1D1E2F1fF3fedD2dD1E1edcbB5ba
SERPINA10	180	N4H5S2	Q9UK55	ETFFNLSK	Protein Z-dependent protease inhibitor	A2B2C1D1E2F1G3gfedD1E2F1G3gfedcba
SERPINA10	180	N4H5S2	Q9UK55	ETFFNLSK	Protein Z-dependent protease inhibitor	A2B2C1D1E2F1fF3fedD1E2F1G3gfedcba
ASGR1	79	N5H6F1S3	P07306	ETFSNFTASTEAQVK	Asialoglycoprotein receptor 1	A2B2C1D1E2F1G3gfF3fedD1E2F1fF5feE2F1G3gfedcba
CEACAM8	104	N3H5F1S1	P31997	ETIYPNASLLMR	Carcinoembryonic antigen-related cell adhesion molecule 8	A2B2C1D1E2F1G3gfedD1E1edcbB5ba
CEACAM8	104	N3H6F1S1	P31997	ETIYPNASLLMR	Carcinoembryonic antigen-related cell adhesion molecule 8	A2B2C1D1E2F1G3gfedD1E1eE1edcbB5ba
SND1	101	N4H5F1	Q7KZF4	EVCFTIENK	Staphylococcal nuclease domain-containing protein 1	A2B2C1D1E2F1fedD1E2F1fedcbB5ba
ITGB6	463	N4H5S2	P18564	EVEVNSSK	Integrin beta-6	A2B2C1D1E2F1G3gfedD1E2F1G3gfedcba
ITGB6	463	N5H5S1	P18564	EVEVNSSK	Integrin beta-6	A2B2C1D1E2F1G3gfedD1E2eE2F1fedcba
ITGB6	463	N5H6	P18564	EVEVNSSK	Integrin beta-6	A2B2C1D1E2F1fedD1E2F1feE2F1fedcba
PROC	290	N2H7	P04070	EVFVHPNYSK	Vitamin K-dependent protein C	A2B2C1D1E1edD1E1eE1F1fedcba
PROC	290	N2H8	P04070	EVFVHPNYSK	Vitamin K-dependent protein C	A2B2C1D1E1F1fedD1E1eE1F1fedcba
PROC	290	N2H9	P04070	EVFVHPNYSK	Vitamin K-dependent protein C	A2B2C1D1E1F1fedD1E1F1feE1F1fedcba
PROC	290	N4H5S2	P04070	EVFVHPNYSK	Vitamin K-dependent protein C	A2B2C1D1E2F1fF3fedD1E2F1fF3fedcba
POSTN	599	N2H5	Q15063	EVNDTLLVNELK	Periostin	A2B2C1D1dD1E1eE1edcba
POSTN	599	N3H4F1	Q15063	EVNDTLLVNELK	Periostin	A2B2C1D1E2F1fedD1dcbB5ba
POSTN	599	N3H6	Q15063	EVNDTLLVNELK	Periostin	A2B2C1D1E2F1fedD1E1eE1edcba
POSTN	599	N3H6	Q15063	EVNDTLLVNELK	Periostin	A2B2C1D1E2edD1E1eE1F1fedcba
POSTN	599	N4H4F1	Q15063	EVNDTLLVNELK	Periostin	A2B2C1D1E2F1fedD1E2edcbB5ba
POSTN	599	N4H4F1S1	Q15063	EVNDTLLVNELK	Periostin	A2B2C1D1E2F1fF3fedD1E2edcbB5ba
POSTN	599	N4H5	Q15063	EVNDTLLVNELK	Periostin	A2B2C1D1E2F1fedD1E2F1fedcba
POSTN	599	N4H5	Q15063	EVNDTLLVNELK	Periostin	A2B2C1D1E2F1fedD2dD1E1edcba
POSTN	599	N4H5F1	Q15063	EVNDTLLVNELK	Periostin	A2B2C1D1E2F1fedD1E2F1fedcbB5ba
POSTN	599	N4H5F1	Q15063	EVNDTLLVNELK	Periostin	A2B2C1D1E2eE2F1fedD1E1edcbB5ba
POSTN	599	N4H5F1S1	Q15063	EVNDTLLVNELK	Periostin	A2B2C1D1E2F1G3gfedD1E2F1fedcbB5ba
POSTN	599	N4H5F1S1	Q15063	EVNDTLLVNELK	Periostin	A2B2C1D1E2F1fF3fedD1E2F1fedcbB5ba
POSTN	599	N4H5F1S1	Q15063	EVNDTLLVNELK	Periostin	A2B2C1D1E2F1fF3fedD2dD1E1edcbB5ba
POSTN	599	N4H7S1	Q15063	EVNDTLLVNELK	Periostin	A2B2C1D1E2F1feE2F1G3gfedD1E1eE1edcba
POSTN	599	N5H4F1	Q15063	EVNDTLLVNELK	Periostin	A2B2C1D1E2F1fedD2dD1E2edcbB5ba
POSTN	599	N5H4F1	Q15063	EVNDTLLVNELK	Periostin	A2B2C1D1E2F2fedD1E2F1fedcbB5ba
POSTN	599	N5H4F1S1	Q15063	EVNDTLLVNELK	Periostin	A2B2C1D1E2F2G3gfedD1E2F1fedcbB5ba
POSTN	599	N5H5F1	Q15063	EVNDTLLVNELK	Periostin	A2B2C1D1E2F1fedD2dD1E2F1fedcbB5ba
CFAP61	796	N2H7	Q8NHU2	EVPNSSQRR	Cilia- and flagella-associated protein 61	A2B2C1D1E1edD1E1eE1F1fedcba
LVRN	848	N3H5S2	Q6Q4G3	EWDILLNTYTNTTNK	Aminopeptidase Q	A2B2C1D1E2F1G3gfF3fedD1E1edcba
C4BPB	71	N4H5S2	P20851	EWDNTTTECR	C4b-binding protein beta chain	A2B2C1D1E2F1G3gfedD1E2F1G3gfedcba
ATRN	383	N4H5S2	O75882	EWLPLNR	Attractin	A2B2C1D1E2F1fF3fedD1E2F1G3gfedcba
ATRN	383	N4H5S2	O75882	EWLPLNR	Attractin	A2B2C1D1E2F1G3gfedD1E2F1G3gfedcba
EHBP1L1	104	N4H5F1S1	Q8N3D4	EWTFIIENESK	EH domain-binding protein 1-like protein 1	A2B2C1D1E2F1G3gfedD1E2F1fedcbB5ba
EHBP1L1	104	N4H5S2	Q8N3D4	EWTFIIENESK	EH domain-binding protein 1-like protein 1	A2B2C1D1E2F1G3gfedD1E2F1G3gfedcba
C8B	243	N4H5S2	P07358	EYESYSDFERNVTEK	Complement component C8 beta chain	A2B2C1D1E2F1fF3fedD1E2F1fF3fedcba
C8B	243	N4H5S2	P07358	EYESYSDFERNVTEK	Complement component C8 beta chain	A2B2C1D1E2F1G3gfedD1E2F1G3gfedcba
CPD	522	N4H5S1	O75976	FANEYPNITR	Carboxypeptidase D	A2B2C1D1E2F1G3gfedD1E2F1fedcba
CPD	522	N4H5S1	O75976	FANEYPNITR	Carboxypeptidase D	A2B2C1D1E2F1G3gfedD2dD1E1edcba
CPD	522	N4H5S2	O75976	FANEYPNITR	Carboxypeptidase D	A2B2C1D1E2F1fF3fedD1E2F1fF3fedcba
CPD	522	N4H5S2	O75976	FANEYPNITR	Carboxypeptidase D	A2B2C1D1E2F1fF3fedD1E2F1G3gfedcba
CPD	522	N4H5S2	O75976	FANEYPNITR	Carboxypeptidase D	A2B2C1D1E2F1G3gfedD1E2F1G3gfedcba
TMEM2	292	N4H5S2	Q9UHN6	FDTHEYRNESR	Cell surface hyaluronidase	A2B2C1D1E2F1G3gfedD1E2F1G3gfedcba
VCAN	330	N4H5F1	P13611	FENQTGFPPPDSR	Versican core protein	A2B2C1D1E2F1fedD1E2F1fedcbB5ba
VCAN	330	N4H5F1	P13611	FENQTGFPPPDSR	Versican core protein	A2B2C1D1E2F1fedD2dD1E1edcbB5ba
VCAN	330	N4H5F1S1	P13611	FENQTGFPPPDSR	Versican core protein	A2B2C1D1E2F1G3gfedD1E2F1fedcbB5ba
VCAN	330	N4H5F1S1	P13611	FENQTGFPPPDSR	Versican core protein	A2B2C1D1E2F1G3gfedD2dD1E1edcbB5ba
VCAN	330	N4H5F1S1	P13611	FENQTGFPPPDSR	Versican core protein	A2B2C1D1E2F1fF3fedD1E2F1fedcbB5ba
VCAN	330	N4H5F1S1	P13611	FENQTGFPPPDSR	Versican core protein	A2B2C1D1E2F1fF3fedD2dD1E1edcbB5ba
VCAN	330	N4H5F1S2	P13611	FENQTGFPPPDSR	Versican core protein	A2B2C1D1E2F1fF3fedD1E2F1fF3fedcbB5ba
VCAN	330	N4H5F1S2	P13611	FENQTGFPPPDSR	Versican core protein	A2B2C1D1E2F1G3gfedD1E2F1G3gfedcbB5ba
VCAN	330	N4H5F1S2	P13611	FENQTGFPPPDSR	Versican core protein	A2B2C1D1E2F1fF3fedD1E2F1G3gfedcbB5ba
VCAN	330	N5H5F1	P13611	FENQTGFPPPDSR	Versican core protein	A2B2C1D1E2F1fedD1E2eE2F1fedcbB5ba
APOB	3895	N4H5S1	P04114	FEVDSPVYNATWSASLK	Apolipoprotein B-100	A2B2C1D1E2F1fF3fedD1E2F1fedcba
APOB	3895	N4H5S1	P04114	FEVDSPVYNATWSASLK	Apolipoprotein B-100	A2B2C1D1E2F1G3gfedD1E2F1fedcba
PPM1L	117	N2H6	Q5SGD2	FEVLTDLANK	Protein phosphatase 1L	A2B2C1D1E1edD1E1eE1edcba
ECE1	539	N4H5S2	P42892	FFNFSWR	Endothelin-converting enzyme 1	A2B2C1D1E2F1fF3fedD1E2F1G3gfedcba
AZGP1	128	N2H8	P25311	FGCEIENNR	Zinc-alpha-2-glycoprotein	A2B2C1D1E1F1fedD1E1eE1F1fedcba
AZGP1	128	N4H5S2	P25311	FGCEIENNR	Zinc-alpha-2-glycoprotein	A2B2C1D1E2F1G3gfedD1E2F1G3gfedcba
AZGP1	128	N4H5S2	P25311	FGCEIENNR	Zinc-alpha-2-glycoprotein	A2B2C1D1E2F1fF3fedD1E2F1G3gfedcba
HGSNAT	162	N3H6S1	Q68CP4	FGEFGNYSLLVK	Heparan-alpha-glucosaminide N-acetyltransferase	A2B2C1D1E2F1G3gfedD1E1eE1edcba
HGSNAT	162	N3H6S1	Q68CP4	FGEFGNYSLLVK	Heparan-alpha-glucosaminide N-acetyltransferase	A2B2C1D1E2F1fF3fedD1E1eE1edcba
ELFN2	80	N5H4	Q5R3F8	FGNLTDLNLTK	Protein phosphatase 1 regulatory subunit 29	A2B2C1D1E2F1fedD2dD1E2edcba
OR10J1	9	N2H6	P30954	FGNQSMK	Olfactory receptor 10J1	A2B2C1D1E1edD1E1eE1edcba
OR10J1	9	N2H7	P30954	FGNQSMK	Olfactory receptor 10J1	A2B2C1D1E1edD1E1eE1F1fedcba
OR10J1	9	N4H5	P30954	FGNQSMK	Olfactory receptor 10J1	A2B2C1D1E2F1fedD1E2F1fedcba
OR10J1	9	N4H5S2	P30954	FGNQSMK	Olfactory receptor 10J1	A2B2C1D1E2F1fF3fedD1E2F1G3gfedcba
LRP1	3839	N4H5S1	Q07954	FGTCSQLCNNTK	Prolow-density lipoprotein receptor-related protein 1	A2B2C1D1E2F1fF3fedD1E2F1fedcba
LRP1	3839	N4H5S1	Q07954	FGTCSQLCNNTK	Prolow-density lipoprotein receptor-related protein 1	A2B2C1D1E2F1G3gfedD1E2F1fedcba
MASP1	178	N2H6	P48740	FGYILHTDNR	Mannan-binding lectin serine protease 1	A2B2C1D1E1edD1E1eE1edcba
MASP1	178	N2H8	P48740	FGYILHTDNR	Mannan-binding lectin serine protease 1	A2B2C1D1E1F1fedD1E1eE1F1fedcba
OLFML3	248	N4H5F1	Q9NRN5	FHLANR	Olfactomedin-like protein 3	A2B2C1D1E2F1fedD1E2F1fedcbB5ba
OLFML3	248	N4H5F1S1	Q9NRN5	FHLANR	Olfactomedin-like protein 3	A2B2C1D1E2F1G3gfedD1E2F1fedcbB5ba
OLFML3	248	N4H5F1S2	Q9NRN5	FHLANR	Olfactomedin-like protein 3	A2B2C1D1E2F1G3gfedD1E2F1G3gfedcbB5ba
OLFML3	248	N4H5F1S2	Q9NRN5	FHLANR	Olfactomedin-like protein 3	A2B2C1D1E2F1fF3fedD1E2F1G3gfedcbB5ba
EMC1	913	N2H8	Q8N766	FINYNQTVSR	ER membrane protein complex subunit 1	A2B2C1D1E1F1fedD1E1eE1F1fedcba
EMC1	913	N2H9	Q8N766	FINYNQTVSR	ER membrane protein complex subunit 1	A2B2C1D1E1F1fedD1E1F1feE1F1fedcba
GRASP	385	N4H5F1	Q7Z6J2	FIPGLNR	General receptor for phosphoinositides 1-associated scaffold protein	A2B2C1D1E2F1fedD1E2F1fedcbB5ba
ITPR1	642	N4H6S1	Q14643	FLDYLSDLCVSMNK	Inositol 1,4,5-trisphosphate receptor type 1	A2B2C1D1E2F1G3gfedD2dD1E1eE1edcba
PPT1	232	N2H3	P50897	FLNDSIVDPVDSEWFGFYR	Palmitoyl-protein thioesterase 1	A2B2C1D1dD1dcba
PPT1	232	N2H3F1	P50897	FLNDSIVDPVDSEWFGFYR	Palmitoyl-protein thioesterase 1	A2B2C1D1dD1dcbB5ba
PPT1	232	N2H4	P50897	FLNDSIVDPVDSEWFGFYR	Palmitoyl-protein thioesterase 1	A2B2C1D1dD1E1edcba
PPT1	232	N2H5	P50897	FLNDSIVDPVDSEWFGFYR	Palmitoyl-protein thioesterase 1	A2B2C1D1dD1E1eE1edcba
ENTPD1	371	N3H6	P49961	FLNLTSEK	Ectonucleoside triphosphate diphosphohydrolase 1	A2B2C1D1E1edD2dD1E1eE1edcba
CFI	103	N2H7	P05156	FLNNGTCTAEGK	Complement factor I	A2B2C1D1E1edD1E1eE1F1fedcba
CFI	103	N2H8	P05156	FLNNGTCTAEGK	Complement factor I	A2B2C1D1E1F1fedD1E1eE1F1fedcba
CFI	103	N4H5S2	P05156	FLNNGTCTAEGK	Complement factor I	A2B2C1D1E2F1fF3fedD1E2F1G3gfedcba
MID1	334	N4H5F1S1	O15344	FLQTAKNITER	E3 ubiquitin-protein ligase Midline-1	A2B2C1D1E2F1fF3fedD1E2F1fedcbB5ba
MID1	334	N5H5F1	O15344	FLQTAKNITER	E3 ubiquitin-protein ligase Midline-1	A2B2C1D1E2F1fedD2dD1E2F1fedcbB5ba
CD22	231	N2H8	P20273	FLSNDTVQLNVK	B-cell receptor CD22	A2B2C1D1E1F1fedD1E1eE1F1fedcba
TPP1	443	N2H3	O14773	FLSSSPHLPPSSYFNASGR	Tripeptidyl-peptidase 1	A2B2C1D1dD1dcba
TPP1	443	N3H3	O14773	FLSSSPHLPPSSYFNASGR	Tripeptidyl-peptidase 1	A2B2C1D1E2edD1dcba
TPP1	443	N3H4F1S1	O14773	FLSSSPHLPPSSYFNASGR	Tripeptidyl-peptidase 1	A2B2C1D1E2F1G3gfedD1dcbB5ba
TPP1	443	N3H4S1	O14773	FLSSSPHLPPSSYFNASGR	Tripeptidyl-peptidase 1	A2B2C1D1E2F1G3gfedD1dcba
TPP1	443	N4H5S1	O14773	FLSSSPHLPPSSYFNASGR	Tripeptidyl-peptidase 1	A2B2C1D1E2F1G3gfedD1E2F1fedcba
TPP1	443	N4H5S1	O14773	FLSSSPHLPPSSYFNASGR	Tripeptidyl-peptidase 1	A2B2C1D1E2F1fF3fedD1E2F1fedcba
TPP1	443	N4H5S2	O14773	FLSSSPHLPPSSYFNASGR	Tripeptidyl-peptidase 1	A2B2C1D1E2F1G3gfedD1E2F1G3gfedcba
TPP1	443	N4H5S2	O14773	FLSSSPHLPPSSYFNASGR	Tripeptidyl-peptidase 1	A2B2C1D1E2F1fF3fedD1E2F1G3gfedcba
TPP1	443	N4H5S2	O14773	FLSSSPHLPPSSYFNASGR	Tripeptidyl-peptidase 1	A2B2C1D1E2F1G3gfF3fedD1E2F1fedcba
TPP1	443	N4H5S2	O14773	FLSSSPHLPPSSYFNASGR	Tripeptidyl-peptidase 1	A2B2C1D1E2F1fF3fedD1E2F1fF3fedcba
STARD8	559	N4H5S1	Q92502	FMRRNK	StAR-related lipid transfer protein 8	A2B2C1D1E2F1G3gfedD1E2F1fedcba
STARD8	559	N4H5S2	Q92502	FMRRNK	StAR-related lipid transfer protein 8	A2B2C1D1E2F1G3gfedD1E2F1G3gfedcba
STARD8	559	N4H5S2	Q92502	FMRRNK	StAR-related lipid transfer protein 8	A2B2C1D1E2F1fF3fedD1E2F1G3gfedcba
BTD	150	N2H6	P43251	FNDTEVLQR	Biotinidase	A2B2C1D1E1edD1E1eE1edcba
BTD	150	N2H7	P43251	FNDTEVLQR	Biotinidase	A2B2C1D1E1edD1E1eE1F1fedcba
BTD	150	N2H8	P43251	FNDTEVLQR	Biotinidase	A2B2C1D1E1F1fedD1E1eE1F1fedcba
PPP1R9B	188	N3H5S1	Q96SB3	FNGSTEALDK	Neurabin-2	A2B2C1D1E2F1fF3fedD1E1edcba
MFAP4	87	N2H4	P55083	FNGSVSFFR	Microfibril-associated glycoprotein 4	A2B2C1D1dD1E1edcba
MFAP4	87	N2H5	P55083	FNGSVSFFR	Microfibril-associated glycoprotein 4	A2B2C1D1dD1E1eE1edcba
MFAP4	87	N2H6	P55083	FNGSVSFFR	Microfibril-associated glycoprotein 4	A2B2C1D1E1edD1E1eE1edcba
MFAP4	87	N2H7	P55083	FNGSVSFFR	Microfibril-associated glycoprotein 4	A2B2C1D1E1edD1E1eE1F1fedcba
MFAP4	87	N2H8	P55083	FNGSVSFFR	Microfibril-associated glycoprotein 4	A2B2C1D1E1F1fedD1E1eE1F1fedcba
MFAP4	87	N3H4S1	P55083	FNGSVSFFR	Microfibril-associated glycoprotein 4	A2B2C1D1E2F1G3gfedD1dcba
MFAP4	87	N3H5	P55083	FNGSVSFFR	Microfibril-associated glycoprotein 4	A2B2C1D1E2F1fedD1E1edcba
MFAP4	87	N3H6	P55083	FNGSVSFFR	Microfibril-associated glycoprotein 4	A2B2C1D1E2edD1E1eE1F1fedcba
NARF	111	N2H8	Q9UHQ1	FNLSVTDASRR	Nuclear prelamin A recognition factor	A2B2C1D1E1F1fedD1E1eE1F1fedcba
ZNF840P	484	N2H7	A6NDX5	FNNNSNLNK	Putative zinc finger protein 840	A2B2C1D1E1edD1E1eE1F1fedcba
ZNF840P	484	N2H8	A6NDX5	FNNNSNLNK	Putative zinc finger protein 840	A2B2C1D1E1F1fedD1E1eE1F1fedcba
APOB	1523	N2H9	P04114	FNSSYLQGTNQITGR	Apolipoprotein B-100	A2B2C1D1E1F1fedD1E1F1feE1F1fedcba
APOB	1523	N4H4S1	P04114	FNSSYLQGTNQITGR	Apolipoprotein B-100	A2B2C1D1E2F1G3gfedD1E2edcba
APOB	1523	N4H5S1	P04114	FNSSYLQGTNQITGR	Apolipoprotein B-100	A2B2C1D1E2F1fF3fedD1E2F1fedcba
APOB	1523	N4H5S1	P04114	FNSSYLQGTNQITGR	Apolipoprotein B-100	A2B2C1D1E2F1G3gfedD1E2F1fedcba
APOB	1523	N4H5S2	P04114	FNSSYLQGTNQITGR	Apolipoprotein B-100	A2B2C1D1E2F1fF3fedD1E2F1G3gfedcba
APOB	1523	N4H5S2	P04114	FNSSYLQGTNQITGR	Apolipoprotein B-100	A2B2C1D1E2F1G3gfedD1E2F1G3gfedcba
LRP1	446	N4H5S2	Q07954	FNSTEYQVVTR	Prolow-density lipoprotein receptor-related protein 1	A2B2C1D1E2F1fF3fedD1E2F1G3gfedcba
NAAA	37	N2H5	Q02083	FNVSLDSVPELR	N-acylethanolamine-hydrolyzing acid amidase	A2B2C1D1dD1E1eE1edcba
NAAA	37	N2H6	Q02083	FNVSLDSVPELR	N-acylethanolamine-hydrolyzing acid amidase	A2B2C1D1E1edD1E1eE1edcba
NAAA	37	N2H7	Q02083	FNVSLDSVPELR	N-acylethanolamine-hydrolyzing acid amidase	A2B2C1D1E1edD1E1eE1F1fedcba
ANAPC4	578	N2H8	Q9UJX5	FPFLWNNK	Anaphase-promoting complex subunit 4	A2B2C1D1E1F1fedD1E1eE1F1fedcba
USP17L2	444	N5H6S1	Q6R6M4	FPQEQNK	Ubiquitin carboxyl-terminal hydrolase 17	A2B2C1D1E2F1G3gfedD1E2F1feE2F1fedcba
SCN7A	1103	N3H5S2	Q01118	FPSSEVMNK	Sodium channel protein type 7 subunit alpha	A2B2C1D1E2F1G3gfF3fedD1E1edcba
CSNKA2IP	346	N3H5S1	A0A1B0GTH6	FQNTTSPNGK	Casein kinase II subunit alpha'-interacting protein	A2B2C1D1E2F1G3gfedD1E1edcba
ADAMTS16	905	N4H8	Q8TE57	FQVNMSFCNPKTR	A disintegrin and metalloproteinase with thrombospondin motifs 16	A2B2C1D1E2F1feE2F1fedD1E1eE1F1fedcba
C4A	226	N2H10	P0C0L4	FSDGLESNSSTQFEVK	Complement C4-A	A2B2C1D1E1F1G1gfedD1E1F1feE1F1fedcba
C4A	226	N2H8	P0C0L4	FSDGLESNSSTQFEVK	Complement C4-A	A2B2C1D1E1F1fedD1E1eE1F1fedcba
C4B	226	N2H9	P0C0L5	FSDGLESNSSTQFEVK	Complement C4-B	A2B2C1D1E1F1fedD1E1F1feE1F1fedcba
C4B	226	N4H5F1	P0C0L5	FSDGLESNSSTQFEVK	Complement C4-B	A2B2C1D1E2edD2dD1E1eE1edcbB5ba
NMT1	317	N2H9	P30419	FSHLSRNMTMQR	Glycylpeptide N-tetradecanoyltransferase 1	A2B2C1D1E1F1fedD1E1F1feE1F1fedcba
C9	277	N4H5S1	P02748	FSYSKNETYQLFLSYSSK	Complement component C9	A2B2C1D1E2eE2F1fF3fedD1E1edcba
C9	277	N4H5S2	P02748	FSYSKNETYQLFLSYSSK	Complement component C9	A2B2C1D1E2F1G3gfedD1E2F1G3gfedcba
C9	277	N4H5S2	P02748	FSYSKNETYQLFLSYSSK	Complement component C9	A2B2C1D1E2F1fF3fedD1E2F1fF3fedcba
C9	277	N4H5S2	P02748	FSYSKNETYQLFLSYSSK	Complement component C9	A2B2C1D1E2F1fF3fedD1E2F1G3gfedcba
TMED9	125	N2H2F1	Q9BVK6	FTFTSHTPGEHQICLHSNSTK	Transmembrane emp24 domain-containing protein 9	A2B2C1D1dcbB5ba
TMED9	125	N4H5S2	Q9BVK6	FTFTSHTPGEHQICLHSNSTK	Transmembrane emp24 domain-containing protein 9	A2B2C1D1E2F1fF3fedD1E2F1fF3fedcba
PTPRC	380	N4H5S1	P08575	FTNASK	Receptor-type tyrosine-protein phosphatase C	A2B2C1D1E2F1G3gfedD1E2F1fedcba
PTPRC	380	N4H5S1	P08575	FTNASK	Receptor-type tyrosine-protein phosphatase C	A2B2C1D1E2eE2F1G3gfedD1E1edcba
PTPRC	380	N4H5S1	P08575	FTNASK	Receptor-type tyrosine-protein phosphatase C	A2B2C1D1E2F1fF3fedD1E2F1fedcba
PTPRC	380	N5H6S1	P08575	FTNASK	Receptor-type tyrosine-protein phosphatase C	A2B2C1D1E2F1G3gfedD1E2F1feE2F1fedcba
PTPRC	380	N5H6S1	P08575	FTNASK	Receptor-type tyrosine-protein phosphatase C	A2B2C1D1E2F1fF3fedD1E2F1feE2F1fedcba
HLA-DRA	143	N2H4	P01903	FTPPVVNVTWLR	HLA class II histocompatibility antigen, DR alpha chain	A2B2C1D1dD1E1edcba
HLA-DRA	143	N2H5	P01903	FTPPVVNVTWLR	HLA class II histocompatibility antigen, DR alpha chain	A2B2C1D1dD1E1eE1edcba
HLA-DRA	143	N2H6	P01903	FTPPVVNVTWLR	HLA class II histocompatibility antigen, DR alpha chain	A2B2C1D1E1edD1E1eE1edcba
HLA-DRA	143	N2H7	P01903	FTPPVVNVTWLR	HLA class II histocompatibility antigen, DR alpha chain	A2B2C1D1E1edD1E1eE1F1fedcba
HLA-DRA	143	N2H8	P01903	FTPPVVNVTWLR	HLA class II histocompatibility antigen, DR alpha chain	A2B2C1D1E1F1fedD1E1eE1F1fedcba
HLA-DRA	143	N2H9	P01903	FTPPVVNVTWLR	HLA class II histocompatibility antigen, DR alpha chain	A2B2C1D1E1F1fedD1E1F1feE1F1fedcba
HLA-DRA	143	N3H5S1	P01903	FTPPVVNVTWLR	HLA class II histocompatibility antigen, DR alpha chain	A2B2C1D1E2F1G3gfedD1E1edcba
HLA-DRA	143	N3H6	P01903	FTPPVVNVTWLR	HLA class II histocompatibility antigen, DR alpha chain	A2B2C1D1E2edD1E1eE1F1fedcba
HLA-DRA	143	N3H6S1	P01903	FTPPVVNVTWLR	HLA class II histocompatibility antigen, DR alpha chain	A2B2C1D1E2F1G3gfedD1E1eE1edcba
HLA-DRA	143	N4H5	P01903	FTPPVVNVTWLR	HLA class II histocompatibility antigen, DR alpha chain	A2B2C1D1E2F1fedD1E2F1fedcba
HLA-DRA	143	N4H5	P01903	FTPPVVNVTWLR	HLA class II histocompatibility antigen, DR alpha chain	A2B2C1D1E2F1fedD2dD1E1edcba
HLA-DRA	143	N4H5S1	P01903	FTPPVVNVTWLR	HLA class II histocompatibility antigen, DR alpha chain	A2B2C1D1E2F1fF3fedD1E2F1fedcba
HLA-DRA	143	N4H5S1	P01903	FTPPVVNVTWLR	HLA class II histocompatibility antigen, DR alpha chain	A2B2C1D1E2F1G3gfedD1E2F1fedcba
TMEM131	947	N2H8	Q92545	FTPVHNR	Transmembrane protein 131	A2B2C1D1E1F1fedD1E1eE1F1fedcba
TMEM131	947	N2H9	Q92545	FTPVHNR	Transmembrane protein 131	A2B2C1D1E1F1fedD1E1F1feE1F1fedcba
PLA2G4F	637	N4H5S1	Q68DD2	FTSAQSFNFTR	Cytosolic phospholipase A2 zeta	A2B2C1D1E2F1fF3fedD1E2F1fedcba
TIMP1	53	N2H8	P01033	FVGTPEVNQTTLYQR	Metalloproteinase inhibitor 1	A2B2C1D1E1F1fedD1E1eE1F1fedcba
TIMP1	53	N4H5F1S1	P01033	FVGTPEVNQTTLYQR	Metalloproteinase inhibitor 1	A2B2C1D1E2F1G3gfedD1E2F1fedcbB5ba
TIMP1	53	N4H5F1S2	P01033	FVGTPEVNQTTLYQR	Metalloproteinase inhibitor 1	A2B2C1D1E2F1G3gfedD1E2F1G3gfedcbB5ba
TIMP1	53	N4H5F1S2	P01033	FVGTPEVNQTTLYQR	Metalloproteinase inhibitor 1	A2B2C1D1E2F1fF3fedD1E2F1fF3fedcbB5ba
TIMP1	53	N4H5F1S2	P01033	FVGTPEVNQTTLYQR	Metalloproteinase inhibitor 1	A2B2C1D1E2F1G3gfF5fedD1E2F1G3gfedcba
SUMF1	141	N2H5	Q8NBK3	FVNSTGYLTEAEK	Sulfatase-modifying factor 1	A2B2C1D1dD1E1eE1edcba
SUMF1	141	N2H6	Q8NBK3	FVNSTGYLTEAEK	Sulfatase-modifying factor 1	A2B2C1D1E1edD1E1eE1edcba
AADAC	282	N2H5	P22760	FVNWSSLLPER	Arylacetamide deacetylase	A2B2C1D1dD1E1eE1edcba
AADAC	282	N2H6	P22760	FVNWSSLLPER	Arylacetamide deacetylase	A2B2C1D1E1edD1E1eE1edcba
AADAC	282	N2H7	P22760	FVNWSSLLPER	Arylacetamide deacetylase	A2B2C1D1E1edD1E1eE1F1fedcba
AADAC	282	N2H8	P22760	FVNWSSLLPER	Arylacetamide deacetylase	A2B2C1D1E1F1fedD1E1eE1F1fedcba
AADAC	282	N4H5	P22760	FVNWSSLLPER	Arylacetamide deacetylase	A2B2C1D1E2eE2edD1E1eE1edcba
AADAC	282	N5H8S1	P22760	FVNWSSLLPER	Arylacetamide deacetylase	A2B2C1D1E2eE2F1feE2F1G3gfedD1E1eE1F1fedcba
CFHR3	108	N2H6	Q02985	FVQGNSTEVACHPGYGLPK	Complement factor H-related protein 3	A2B2C1D1E1edD1E1eE1edcba
CFHR3	108	N2H8	Q02985	FVQGNSTEVACHPGYGLPK	Complement factor H-related protein 3	A2B2C1D1E1F1fedD1E1eE1F1fedcba
CERS4	19	N2H6	Q9HA82	FWLPPNVTWTELEDR	Ceramide synthase 4	A2B2C1D1E1edD1E1eE1edcba
CERS4	19	N2H7	Q9HA82	FWLPPNVTWTELEDR	Ceramide synthase 4	A2B2C1D1E1edD1E1eE1F1fedcba
SMO	35	N3H3F1	Q99835	GAASSGNATGPGPR	Smoothened homolog	A2B2C1D1E2edD1dcbB5ba
ITIH2	118	N4H5S1	P19823	GAFISNFSMTVDGK	Inter-alpha-trypsin inhibitor heavy chain H2	A2B2C1D1E2F1G3gfedD1E2F1fedcba
ITIH2	118	N4H5S1	P19823	GAFISNFSMTVDGK	Inter-alpha-trypsin inhibitor heavy chain H2	A2B2C1D1E2eE2F1G3gfedD1E1edcba
ITIH2	118	N4H5S2	P19823	GAFISNFSMTVDGK	Inter-alpha-trypsin inhibitor heavy chain H2	A2B2C1D1E2F1G3gfF3fedD1E2F1fedcba
ITIH2	118	N4H5S2	P19823	GAFISNFSMTVDGK	Inter-alpha-trypsin inhibitor heavy chain H2	A2B2C1D1E2F1fF3fedD1E2F1fF3fedcba
ITIH2	118	N4H5S2	P19823	GAFISNFSMTVDGK	Inter-alpha-trypsin inhibitor heavy chain H2	A2B2C1D1E2F1G3gfF3fedD2dD1E1edcba
ITIH2	118	N4H5S2	P19823	GAFISNFSMTVDGK	Inter-alpha-trypsin inhibitor heavy chain H2	A2B2C1D1E2F1G3gfedD1E2F1G3gfedcba
ITIH2	118	N4H5S2	P19823	GAFISNFSMTVDGK	Inter-alpha-trypsin inhibitor heavy chain H2	A2B2C1D1E2F1fF3fedD1E2F1G3gfedcba
ITIH2	118	N6H6S1	P19823	GAFISNFSMTVDGK	Inter-alpha-trypsin inhibitor heavy chain H2	A2B2C1D1E2F1G3gfeE2edD1E2F1feE2F1fedcba
SRRM4	348	N2H6	A7MD48	GAMLENLSPTSRGR	Serine/arginine repetitive matrix protein 4	A2B2C1D1E1edD1E1eE1edcba
GNS	405	N5H10	P15586	GASNLTWR	N-acetylglucosamine-6-sulfatase	A2B2C1D1E2F1feE2F1feE2F1fedD1E1F1feE1F1fedcba
CD97	371	N4H5F1S1	P48960	GDKNVTMGQSSAR	CD97 antigen	A2B2C1D1E2F1fF3fedD1E2F1fedcbB5ba
TMEM2	1234	N2H9	Q9UHN6	GDPSVISVNGTDFTFR	Cell surface hyaluronidase	A2B2C1D1E1F1fedD1E1F1feE1F1fedcba
ZFP90	241	N3H3	Q8TF47	GEGAFPNGTDQGIYPGK	Zinc finger protein 90 homolog	A2B2C1D1E2edD1dcba
ZFP90	241	N3H3F1	Q8TF47	GEGAFPNGTDQGIYPGK	Zinc finger protein 90 homolog	A2B2C1D1E2edD1dcbB5ba
PCYOX1	353	N2H6	Q9UHG3	GELNTSIFSSR	Prenylcysteine oxidase 1	A2B2C1D1E1edD1E1eE1edcba
PCYOX1	353	N2H7	Q9UHG3	GELNTSIFSSR	Prenylcysteine oxidase 1	A2B2C1D1E1edD1E1eE1F1fedcba
PCYOX1	353	N2H8	Q9UHG3	GELNTSIFSSR	Prenylcysteine oxidase 1	A2B2C1D1E1F1fedD1E1eE1F1fedcba
PCYOX1	353	N2H6	Q9UHG3	GELNTSIFSSRPIDK	Prenylcysteine oxidase 1	A2B2C1D1E1edD1E1eE1edcba
PCYOX1	353	N2H7	Q9UHG3	GELNTSIFSSRPIDK	Prenylcysteine oxidase 1	A2B2C1D1E1edD1E1eE1F1fedcba
PCYOX1	353	N2H8	Q9UHG3	GELNTSIFSSRPIDK	Prenylcysteine oxidase 1	A2B2C1D1E1F1fedD1E1eE1F1fedcba
PCYOX1	353	N2H9	Q9UHG3	GELNTSIFSSRPIDK	Prenylcysteine oxidase 1	A2B2C1D1E1F1fedD1E1F1feE1F1fedcba
CA3	27	N2H8	P07451	GENQSPVELHTK	Carbonic anhydrase 3	A2B2C1D1E1F1fedD1E1eE1F1fedcba
CASP8AP2	319	N2H7	Q9UKL3	GERINSSWEK	CASP8-associated protein 2	A2B2C1D1E1edD1E1eE1F1fedcba
TRBV6-1	84	N4H3	A0A0K0K1D8	GEVPNGYNVSR	T cell receptor beta variable 6-1	A2B2C1D1E2edD1E2edcba
LEKR1	371	N2H7	Q6ZMV7	GGASSANETRQR	Leucine-, glutamate- and lysine-rich protein 1	A2B2C1D1E1edD1E1eE1F1fedcba
DUS3L	412	N4H5S1	Q96G46	GGGCALMNR	tRNA-dihydrouridine(47) synthase [NAD(P)(+)]-like	A2B2C1D1E2F1fF3fedD1E2F1fedcba
FN1	430	N4H5S1	P02751	GGNSNGALCHFPFLYNNHNYTDCTSEGR	Fibronectin	A2B2C1D1E2F1G3gfedD1E2F1fedcba
FN1	430	N4H5S1	P02751	GGNSNGALCHFPFLYNNHNYTDCTSEGR	Fibronectin	A2B2C1D1E2F1fF3fedD1E2F1fedcba
FN1	430	N4H7	P02751	GGNSNGALCHFPFLYNNHNYTDCTSEGR	Fibronectin	A2B2C1D1E2F1feE2F1fedD1E1eE1edcba
C8A	437	N2H7	P07357	GGSSGWSGGLAQNR	Complement component C8 alpha chain	A2B2C1D1E1edD1E1eE1F1fedcba
C8A	437	N2H8	P07357	GGSSGWSGGLAQNR	Complement component C8 alpha chain	A2B2C1D1E1F1fedD1E1eE1F1fedcba
C8A	437	N2H9	P07357	GGSSGWSGGLAQNR	Complement component C8 alpha chain	A2B2C1D1E1F1fedD1E1F1feE1F1fedcba
C8A	437	N4H5S1	P07357	GGSSGWSGGLAQNR	Complement component C8 alpha chain	A2B2C1D1E2F1G3gfedD1E2F1fedcba
C8A	437	N4H5S1	P07357	GGSSGWSGGLAQNR	Complement component C8 alpha chain	A2B2C1D1E2F1fF3fedD1E2F1fedcba
C8A	437	N4H5S2	P07357	GGSSGWSGGLAQNR	Complement component C8 alpha chain	A2B2C1D1E2F1fF3fedD1E2F1G3gfedcba
C8A	437	N4H5S2	P07357	GGSSGWSGGLAQNR	Complement component C8 alpha chain	A2B2C1D1E2F1G3gfedD1E2F1G3gfedcba
C8A	437	N4H5S2	P07357	GGSSGWSGGLAQNR	Complement component C8 alpha chain	A2B2C1D1E2F1fF3fedD1E2F1fF3fedcba
C8A	437	N5H6F2S1	P07357	GGSSGWSGGLAQNR	Complement component C8 alpha chain	A2B2C1D1E2F1G3gfF5fedD1E2F1feE2F1fedcbB5ba
UGT2B7	67	N2H3F1	P16662	GHEVTVLASSASILFDPNNSSALK	UDP-glucuronosyltransferase 2B7	A2B2C1D1dD1dcbB5ba
UGT2B7	67	N2H5	P16662	GHEVTVLASSASILFDPNNSSALK	UDP-glucuronosyltransferase 2B7	A2B2C1D1dD1E1eE1edcba
UGT2B7	67	N2H6	P16662	GHEVTVLASSASILFDPNNSSALK	UDP-glucuronosyltransferase 2B7	A2B2C1D1E1edD1E1eE1edcba
UGT2B15	65	N2H3	P54855	GHEVTVLTSSASTLVNASK	UDP-glucuronosyltransferase 2B15	A2B2C1D1dD1dcba
UGT2B15	65	N2H4	P54855	GHEVTVLTSSASTLVNASK	UDP-glucuronosyltransferase 2B15	A2B2C1D1dD1E1edcba
UGT2B15	65	N2H5	P54855	GHEVTVLTSSASTLVNASK	UDP-glucuronosyltransferase 2B15	A2B2C1D1dD1E1eE1edcba
UGT2B15	65	N2H6	P54855	GHEVTVLTSSASTLVNASK	UDP-glucuronosyltransferase 2B15	A2B2C1D1E1edD1E1eE1edcba
UGT2B15	65	N2H7	P54855	GHEVTVLTSSASTLVNASK	UDP-glucuronosyltransferase 2B15	A2B2C1D1E1edD1E1eE1F1fedcba
UGT2B15	65	N2H8	P54855	GHEVTVLTSSASTLVNASK	UDP-glucuronosyltransferase 2B15	A2B2C1D1E1F1fedD1E1eE1F1fedcba
UGT2B15	65	N3H3	P54855	GHEVTVLTSSASTLVNASK	UDP-glucuronosyltransferase 2B15	A2B2C1D1E2edD1dcba
UGT2B15	65	N3H3F1	P54855	GHEVTVLTSSASTLVNASK	UDP-glucuronosyltransferase 2B15	A2B2C1D1dD2dD1dcbB5ba
UGT2B15	65	N3H3F1	P54855	GHEVTVLTSSASTLVNASK	UDP-glucuronosyltransferase 2B15	A2B2C1D1E2edD1dcbB5ba
UGT2B15	65	N4H3F1	P54855	GHEVTVLTSSASTLVNASK	UDP-glucuronosyltransferase 2B15	A2B2C1D1E2edD1E2edcbB5ba
LAMP1	103	N2H5	P11279	GHTLTLNFTR	Lysosome-associated membrane glycoprotein 1	A2B2C1D1dD1E1eE1edcba
LAMP1	103	N2H6	P11279	GHTLTLNFTR	Lysosome-associated membrane glycoprotein 1	A2B2C1D1E1edD1E1eE1edcba
LAMP1	103	N2H7	P11279	GHTLTLNFTR	Lysosome-associated membrane glycoprotein 1	A2B2C1D1E1edD1E1eE1F1fedcba
LAMP1	103	N2H9	P11279	GHTLTLNFTR	Lysosome-associated membrane glycoprotein 1	A2B2C1D1E1F1fedD1E1F1feE1F1fedcba
LAMP1	103	N3H4	P11279	GHTLTLNFTR	Lysosome-associated membrane glycoprotein 1	A2B2C1D1E2edD1E1edcba
LAMP1	103	N3H4S1	P11279	GHTLTLNFTR	Lysosome-associated membrane glycoprotein 1	A2B2C1D1E2F1G3gfedD1dcba
LAMP1	103	N3H5	P11279	GHTLTLNFTR	Lysosome-associated membrane glycoprotein 1	A2B2C1D1E2edD1E1eE1edcba
LAMP1	103	N3H5S1	P11279	GHTLTLNFTR	Lysosome-associated membrane glycoprotein 1	A2B2C1D1E2F1fF3fedD1E1edcba
LAMP1	103	N3H5S1	P11279	GHTLTLNFTR	Lysosome-associated membrane glycoprotein 1	A2B2C1D1E2F1G3gfedD1E1edcba
LAMP1	103	N3H6	P11279	GHTLTLNFTR	Lysosome-associated membrane glycoprotein 1	A2B2C1D1E2edD1E1eE1F1fedcba
LAMP1	103	N3H6	P11279	GHTLTLNFTR	Lysosome-associated membrane glycoprotein 1	A2B2C1D1E1edD2dD1E1eE1edcba
LAMP1	103	N3H6	P11279	GHTLTLNFTR	Lysosome-associated membrane glycoprotein 1	A2B2C1D1E2F1fedD1E1eE1edcba
LAMP1	103	N3H6S1	P11279	GHTLTLNFTR	Lysosome-associated membrane glycoprotein 1	A2B2C1D1E2F1G3gfedD1E1eE1edcba
LAMP1	103	N3H6S1	P11279	GHTLTLNFTR	Lysosome-associated membrane glycoprotein 1	A2B2C1D1E2F1fF3fedD1E1eE1edcba
LAMP1	103	N4H4S1	P11279	GHTLTLNFTR	Lysosome-associated membrane glycoprotein 1	A2B2C1D1E2F1G3gfedD1E2edcba
LAMP1	103	N4H5	P11279	GHTLTLNFTR	Lysosome-associated membrane glycoprotein 1	A2B2C1D1E2F1fedD1E2F1fedcba
LAMP1	103	N4H5S1	P11279	GHTLTLNFTR	Lysosome-associated membrane glycoprotein 1	A2B2C1D1E2F1fF3fedD1E2F1fedcba
LAMP1	103	N4H5S1	P11279	GHTLTLNFTR	Lysosome-associated membrane glycoprotein 1	A2B2C1D1E2F1G3gfedD1E2F1fedcba
LAMP1	103	N4H5S2	P11279	GHTLTLNFTR	Lysosome-associated membrane glycoprotein 1	A2B2C1D1E2F1fF3fedD1E2F1fF3fedcba
LAMP1	103	N4H5S2	P11279	GHTLTLNFTR	Lysosome-associated membrane glycoprotein 1	A2B2C1D1E2F1G3gfedD1E2F1G3gfedcba
LAMP1	103	N4H5S2	P11279	GHTLTLNFTR	Lysosome-associated membrane glycoprotein 1	A2B2C1D1E2F1fF3fedD1E2F1G3gfedcba
LAMP1	103	N4H6	P11279	GHTLTLNFTR	Lysosome-associated membrane glycoprotein 1	A2B2C1D1E2F1fedD2dD1E1eE1edcba
LAMP1	103	N4H7	P11279	GHTLTLNFTR	Lysosome-associated membrane glycoprotein 1	A2B2C1D1E2eE2F1fedD1E1eE1F1fedcba
F2	121	N2H8	P00734	GHVNITR	Prothrombin	A2B2C1D1E1F1fedD1E1eE1F1fedcba
F2	121	N4H5	P00734	GHVNITR	Prothrombin	A2B2C1D1E2F1fedD1E2F1fedcba
F2	121	N4H5S1	P00734	GHVNITR	Prothrombin	A2B2C1D1E2F1G3gfedD1E2F1fedcba
F2	121	N4H5S1	P00734	GHVNITR	Prothrombin	A2B2C1D1E2F1fF3fedD1E2F1fedcba
F2	121	N4H5S1	P00734	GHVNITR	Prothrombin	A2B2C1D1E2F1fF3fedD2dD1E1edcba
F2	121	N4H5S2	P00734	GHVNITR	Prothrombin	A2B2C1D1E2F1G3gfedD1E2F1G3gfedcba
STK25	40	N3H6	O00506	GIDNHTK	Serine/threonine-protein kinase 25	A2B2C1D1E2F1fedD1E1eE1edcba
SORL1	1733	N2H5	Q92673	GIGNWSDSK	Sortilin-related receptor	A2B2C1D1dD1E1eE1edcba
PPT1	212	N2H6	P50897	GINESYK	Palmitoyl-protein thioesterase 1	A2B2C1D1E1edD1E1eE1edcba
PPT1	212	N2H7	P50897	GINESYK	Palmitoyl-protein thioesterase 1	A2B2C1D1E1edD1E1eE1F1fedcba
PPT1	212	N2H6	P50897	GINESYKK	Palmitoyl-protein thioesterase 1	A2B2C1D1E1edD1E1eE1edcba
PPT1	212	N2H7	P50897	GINESYKK	Palmitoyl-protein thioesterase 1	A2B2C1D1E1edD1E1eE1F1fedcba
CPD	1070	N4H5S2	O75976	GKDLDTDFTNNASQPETK	Carboxypeptidase D	A2B2C1D1E2F1fF3fedD1E2F1fF3fedcba
LGALS3BP	398	N2H5	Q08380	GLNLTEDTYKPR	Galectin-3-binding protein	A2B2C1D1dD1E1eE1edcba
LGALS3BP	398	N2H6	Q08380	GLNLTEDTYKPR	Galectin-3-binding protein	A2B2C1D1E1edD1E1eE1edcba
LGALS3BP	398	N2H7	Q08380	GLNLTEDTYKPR	Galectin-3-binding protein	A2B2C1D1E1edD1E1eE1F1fedcba
LGALS3BP	398	N2H8	Q08380	GLNLTEDTYKPR	Galectin-3-binding protein	A2B2C1D1E1F1fedD1E1eE1F1fedcba
LGALS3BP	398	N2H9	Q08380	GLNLTEDTYKPR	Galectin-3-binding protein	A2B2C1D1E1F1fedD1E1F1feE1F1fedcba
LGALS3BP	398	N3H4F1S1	Q08380	GLNLTEDTYKPR	Galectin-3-binding protein	A2B2C1D1E2F1G3gfedD1dcbB5ba
LGALS3BP	398	N4H5S2	Q08380	GLNLTEDTYKPR	Galectin-3-binding protein	A2B2C1D1E2F1G3gfedD1E2F1G3gfedcba
WDR78	487	N5H6F1S1	Q5VTH9	GLNVSSLAWNK	WD repeat-containing protein 78	A2B2C1D1E2F1G3gfedD1E2F1feE2F1fedcbB5ba
C4A	1328	N2H10	P0C0L4	GLNVTLSSTGR	Complement C4-A	A2B2C1D1E1F1G1gfedD1E1F1feE1F1fedcba
C4A	1328	N2H7	P0C0L4	GLNVTLSSTGR	Complement C4-A	A2B2C1D1E1edD1E1eE1F1fedcba
C4A	1328	N2H8	P0C0L4	GLNVTLSSTGR	Complement C4-A	A2B2C1D1E1F1fedD1E1eE1F1fedcba
C4A	1328	N2H9	P0C0L4	GLNVTLSSTGR	Complement C4-A	A2B2C1D1E1F1fedD1E1F1feE1F1fedcba
C4A	1328	N4H5S1	P0C0L4	GLNVTLSSTGR	Complement C4-A	A2B2C1D1E2F1fF3fedD1E2F1fedcba
C4A	1328	N4H5S2	P0C0L4	GLNVTLSSTGR	Complement C4-A	A2B2C1D1E2F1fF3fedD1E2F1G3gfedcba
C4A	1328	N4H5S2	P0C0L4	GLNVTLSSTGR	Complement C4-A	A2B2C1D1E2F1G3gfedD1E2F1G3gfedcba
C4A	1328	N4H5S2	P0C0L4	GLNVTLSSTGR	Complement C4-A	A2B2C1D1E2F1G3gfF3fedD1E2F1fedcba
C4A	1328	N4H5S2	P0C0L4	GLNVTLSSTGR	Complement C4-A	A2B2C1D1E2F1fF3fedD1E2F1fF3fedcba
C4A	1328	N2H8	P0C0L4	GLNVTLSSTGRNGFK	Complement C4-A	A2B2C1D1E1F1fedD1E1eE1F1fedcba
INSR	920	N4H5S2	P06213	GLSPGNYSVR	Insulin receptor	A2B2C1D1E2F1fF3fedD1E2F1G3gfedcba
MECOM	522	N2H8	Q03112	GLSSTEQTNK	MDS1 and EVI1 complex locus protein	A2B2C1D1E1F1fedD1E1eE1F1fedcba
MECOM	522	N2H9	Q03112	GLSSTEQTNK	MDS1 and EVI1 complex locus protein	A2B2C1D1E1F1fedD1E1F1feE1F1fedcba
IGHM	209	N5H5F1S1	P01871	GLTFQQNASSMCVPDQDTAIR	Immunoglobulin heavy constant mu	A2B2C1D1E2F1G3gfedD2dD1E2F1fedcbB5ba
CPD	955	N2H5	O75976	GLVMNYPHITNLTNLGQSTEYR	Carboxypeptidase D	A2B2C1D1dD1E1eE1edcba
CD163	123	N4H5F1S1	Q86VB7	GNESALWDCK	Scavenger receptor cysteine-rich type 1 protein M130	A2B2C1D1E2F1G3gfedD1E2F1fedcbB5ba
COL14A1	137	N3H3	Q05707	GNGSRPSSPEEVK	Collagen alpha-1(XIV) chain	A2B2C1D1dD2dD1dcba
COL14A1	137	N3H4F1	Q05707	GNGSRPSSPEEVK	Collagen alpha-1(XIV) chain	A2B2C1D1E2F1fedD1dcbB5ba
COL14A1	137	N3H4F1	Q05707	GNGSRPSSPEEVK	Collagen alpha-1(XIV) chain	A2B2C1D1E2edD1E1edcbB5ba
COL14A1	137	N4H5F1	Q05707	GNGSRPSSPEEVK	Collagen alpha-1(XIV) chain	A2B2C1D1E2F1fedD1E2F1fedcbB5ba
COL14A1	137	N4H5F1S1	Q05707	GNGSRPSSPEEVK	Collagen alpha-1(XIV) chain	A2B2C1D1E2F1G3gfedD1E2F1fedcbB5ba
COL14A1	137	N4H5F1S1	Q05707	GNGSRPSSPEEVK	Collagen alpha-1(XIV) chain	A2B2C1D1E2F1G3gfedD2dD1E1edcbB5ba
COL14A1	137	N4H5F1S2	Q05707	GNGSRPSSPEEVK	Collagen alpha-1(XIV) chain	A2B2C1D1E2F1G3gfedD1E2F1G3gfedcbB5ba
RHOBTB2	374	N3H5S1	Q9BYZ6	GNGTGYLPGR	Rho-related BTB domain-containing protein 2	A2B2C1D1E2F1G3gfedD1E1edcba
ITGAX	1050	N4H5S1	P20702	GNLSFGWVR	Integrin alpha-X	A2B2C1D1E2F1G3gfedD1E2F1fedcba
ITGA1	317	N4H5F1S1	P56199	GNLSTEK	Integrin alpha-1	A2B2C1D1E2F1G3gfedD1E2F1fedcbB5ba
ITGA1	317	N4H5F1S2	P56199	GNLSTEK	Integrin alpha-1	A2B2C1D1E2F1G3gfedD1E2F1G3gfedcbB5ba
ITGA1	317	N4H5F1S2	P56199	GNLSTEK	Integrin alpha-1	A2B2C1D1E2F1fF3fedD1E2F1G3gfedcbB5ba
ITGA1	317	N4H5F1S2	P56199	GNLSTEK	Integrin alpha-1	A2B2C1D1E2F1fF3fedD1E2F1fF3fedcbB5ba
ITGA1	317	N4H5F2	P56199	GNLSTEK	Integrin alpha-1	A2B2C1D1E2F1fF5fedD1E2F1fF5fedcba
ITGA1	317	N4H5S1	P56199	GNLSTEK	Integrin alpha-1	A2B2C1D1E2F1fF3fedD1E2F1fedcba
ITGA1	317	N4H5S2	P56199	GNLSTEK	Integrin alpha-1	A2B2C1D1E2F1G3gfedD1E2F1G3gfedcba
ITGA1	317	N4H5S2	P56199	GNLSTEK	Integrin alpha-1	A2B2C1D1E2F1fF3fedD1E2F1fF3fedcba
ITGA1	317	N5H6F1S2	P56199	GNLSTEK	Integrin alpha-1	A2B2C1D1E2F1G3gfedD1E2F1feE2F1G3gfedcbB5ba
ITGA1	317	N5H6S2	P56199	GNLSTEK	Integrin alpha-1	A2B2C1D1E2F1fF3fedD1E2F1feE2F1fF3fedcba
SURF6	227	N2H7	O75683	GNLTPLTGRNYR	Surfeit locus protein 6	A2B2C1D1E1edD1E1eE1F1fedcba
SURF6	227	N2H8	O75683	GNLTPLTGRNYR	Surfeit locus protein 6	A2B2C1D1E1F1fedD1E1eE1F1fedcba
MYO18B	297	N2H8	Q8IUG5	GNVSKDVGSEGK	Unconventional myosin-XVIIIb	A2B2C1D1E1F1fedD1E1eE1F1fedcba
ST6GAL2	211	N4H5S2	Q96JF0	GNVSSK	Beta-galactoside alpha-2,6-sialyltransferase 2	A2B2C1D1E2F1fF3fedD1E2F1G3gfedcba
SLC39A14	77	N3H5F1	Q15043	GNVTQHVQGHR	Zinc transporter ZIP14	A2B2C1D1E2edD1E1eE1edcbB5ba
SLC39A14	77	N4H5S1	Q15043	GNVTQHVQGHR	Zinc transporter ZIP14	A2B2C1D1E2F1G3gfedD1E2F1fedcba
SLC39A14	77	N4H5S2	Q15043	GNVTQHVQGHR	Zinc transporter ZIP14	A2B2C1D1E2F1G3gfedD1E2F1G3gfedcba
Unknown	32	N4H5S1	Q96IR3	GNWTTNEMEVK	Putative uncharacterized protein MGC15705	A2B2C1D1E2F1G3gfedD1E2F1fedcba
GNS	362	N2H7	P15586	GPGIKPNQTSK	N-acetylglucosamine-6-sulfatase	A2B2C1D1E1edD1E1eE1F1fedcba
COL6A3	2079	N4H5F1S1	P12111	GPPGVNGTQGFQGCPGQR	Collagen alpha-3(VI) chain	A2B2C1D1E2F1G3gfedD1E2F1fedcbB5ba
COL6A3	2079	N4H6S1	P12111	GPPGVNGTQGFQGCPGQR	Collagen alpha-3(VI) chain	A2B2C1D1E2F1feE2F1G3gfedD1E1edcba
COL6A3	2079	N4H6S1	P12111	GPPGVNGTQGFQGCPGQR	Collagen alpha-3(VI) chain	A2B2C1D1E2F1feE2F1fF3fedD1E1edcba
COL6A3	2079	N4H6S1	P12111	GPPGVNGTQGFQGCPGQR	Collagen alpha-3(VI) chain	A2B2C1D1E2eE2F1G3gfedD1E1eE1edcba
ANPEP	265	N4H5	P15144	GPSTPLPEDPNWNVTEFHTTPK	Aminopeptidase N	A2B2C1D1E2F1fedD1E2F1fedcba
ANPEP	265	N4H5S1	P15144	GPSTPLPEDPNWNVTEFHTTPK	Aminopeptidase N	A2B2C1D1E2F1fF3fedD1E2F1fedcba
ANPEP	265	N4H5S1	P15144	GPSTPLPEDPNWNVTEFHTTPK	Aminopeptidase N	A2B2C1D1E2F1G3gfedD1E2F1fedcba
ANPEP	265	N4H5S2	P15144	GPSTPLPEDPNWNVTEFHTTPK	Aminopeptidase N	A2B2C1D1E2F1G3gfedD1E2F1G3gfedcba
ANPEP	265	N4H5S2	P15144	GPSTPLPEDPNWNVTEFHTTPK	Aminopeptidase N	A2B2C1D1E2F1fF3fedD1E2F1G3gfedcba
ANPEP	265	N4H5S2	P15144	GPSTPLPEDPNWNVTEFHTTPK	Aminopeptidase N	A2B2C1D1E2F1G3gfF3fedD1E2F1fedcba
ANPEP	265	N4H5S2	P15144	GPSTPLPEDPNWNVTEFHTTPK	Aminopeptidase N	A2B2C1D1E2F1fF3fedD1E2F1fF3fedcba
ANPEP	265	N5H6F2S1	P15144	GPSTPLPEDPNWNVTEFHTTPK	Aminopeptidase N	A2B2C1D1E2F1G3gfF5fedD1E2F1feE2F1fedcbB5ba
ANPEP	265	N5H6F2S1	P15144	GPSTPLPEDPNWNVTEFHTTPK	Aminopeptidase N	A2B2C1D1E2eE2F1feE2F1G3gfF5fedD1E1edcbB5ba
ANPEP	265	N5H6F2S2	P15144	GPSTPLPEDPNWNVTEFHTTPK	Aminopeptidase N	A2B2C1D1E2F1G3gfF5fedD1E2F1feE2F1G3gfF5fedcba
ANPEP	265	N5H6S2	P15144	GPSTPLPEDPNWNVTEFHTTPK	Aminopeptidase N	A2B2C1D1E2F1fF3fedD1E2F1feE2F1G3gfedcba
ANPEP	265	N5H6S2	P15144	GPSTPLPEDPNWNVTEFHTTPK	Aminopeptidase N	A2B2C1D1E2F1G3gfF3fedD1E2F1feE2F1fedcba
ANPEP	265	N5H6S3	P15144	GPSTPLPEDPNWNVTEFHTTPK	Aminopeptidase N	A2B2C1D1E2F1fF3fedD1E2F1G3gfeE2F1fF3fedcba
ANPEP	265	N5H6S3	P15144	GPSTPLPEDPNWNVTEFHTTPK	Aminopeptidase N	A2B2C1D1E2F1fF3fedD1E2F1G3gfeE2F1G3gfedcba
ANPEP	265	N5H6S3	P15144	GPSTPLPEDPNWNVTEFHTTPK	Aminopeptidase N	A2B2C1D1E2F1G3gfedD1E2F1G3gfeE2F1G3gfedcba
ANPEP	265	N7H8F1	P15144	GPSTPLPEDPNWNVTEFHTTPK	Aminopeptidase N	A2B2C1D1E2F1feE2F1fedD1E2F1feE2F1feE2F1fedcbB5ba
FCGRT	125	N4H5S2	P55899	GPYTLQGLLGCELGPDNTSVPTAK	IgG receptor FcRn large subunit p51	A2B2C1D1E2eE2F1G3gfF3fedD1E1edcba
FCGRT	125	N4H5S2	P55899	GPYTLQGLLGCELGPDNTSVPTAK	IgG receptor FcRn large subunit p51	A2B2C1D1E2F1G3gfedD1E2F1G3gfedcba
TUFM	428	N4H5F1	P49411	GQRFTLRDGNR	Elongation factor Tu, mitochondrial	A2B2C1D1E2F1fedD1E2F1fedcbB5ba
TUFM	428	N4H5F1S2	P49411	GQRFTLRDGNR	Elongation factor Tu, mitochondrial	A2B2C1D1E2F1fF3fedD1E2F1fF3fedcbB5ba
TUFM	428	N5H5F1	P49411	GQRFTLRDGNR	Elongation factor Tu, mitochondrial	A2B2C1D1E2F1fedD2dD1E2F1fedcbB5ba
TUFM	428	N6H3F1	P49411	GQRFTLRDGNR	Elongation factor Tu, mitochondrial	A2B2C1D1E2F2fedD1E2F2fedcbB5ba
SUMF2	191	N4H3F1	Q8NBJ7	GQVYPWGNWFQPNR	Sulfatase-modifying factor 2	A2B2C1D1E2edD1E2edcbB5ba
SERPINB2	339	N2H7	P05120	GRANFSGMSER	Plasminogen activator inhibitor 2	A2B2C1D1E1edD1E1eE1F1fedcba
ZMYND11	401	N5H5	Q15326	GRRNQSVEPK	Zinc finger MYND domain-containing protein 11	A2B2C1D1E2F1fedD1E2eE2F1fedcba
MAP3K20	689	N5H4S1	Q9NYL2	GSISLNSSPRGRYSGK	Mitogen-activated protein kinase kinase kinase 20	A2B2C1D1E2F2G3gfedD1E2F1fedcba
CHD6	1921	N2H6	Q8TD26	GSLEVANQTPGLQR	Chromodomain-helicase-DNA-binding protein 6	A2B2C1D1E1edD1E1eE1edcba
CTSD	263	N2H3	P07339	GSLSYLNVTR	Cathepsin D	A2B2C1D1dD1dcba
CTSD	263	N2H4	P07339	GSLSYLNVTR	Cathepsin D	A2B2C1D1dD1E1edcba
CTSD	263	N2H4F1	P07339	GSLSYLNVTR	Cathepsin D	A2B2C1D1dD1E1edcbB5ba
CTSD	263	N2H5	P07339	GSLSYLNVTR	Cathepsin D	A2B2C1D1dD1E1eE1edcba
CTSD	263	N2H5F1	P07339	GSLSYLNVTR	Cathepsin D	A2B2C1D1dD1E1eE1edcbB5ba
CTSD	263	N2H6	P07339	GSLSYLNVTR	Cathepsin D	A2B2C1D1E1edD1E1eE1edcba
CTSD	263	N2H7	P07339	GSLSYLNVTR	Cathepsin D	A2B2C1D1E1edD1E1eE1F1fedcba
CTSD	263	N2H8	P07339	GSLSYLNVTR	Cathepsin D	A2B2C1D1E1F1fedD1E1eE1F1fedcba
CTSD	263	N3H4S1	P07339	GSLSYLNVTR	Cathepsin D	A2B2C1D1E2F1G3gfedD1dcba
CTSD	263	N3H6S1	P07339	GSLSYLNVTR	Cathepsin D	A2B2C1D1E2F1fF3fedD1E1eE1edcba
CTSD	263	N3H6S1	P07339	GSLSYLNVTR	Cathepsin D	A2B2C1D1E2F1G3gfedD1E1eE1edcba
CTSD	263	N3H7	P07339	GSLSYLNVTR	Cathepsin D	A2B2C1D1E2edD1E1F1feE1F1fedcba
CTSD	263	N3H7S1	P07339	GSLSYLNVTR	Cathepsin D	A2B2C1D1E2F1G3gfedD1E1eE1F1fedcba
CTSD	263	N3H7S1	P07339	GSLSYLNVTR	Cathepsin D	A2B2C1D1E2F1fF3fedD1E1eE1F1fedcba
CTSD	263	N4H5S1	P07339	GSLSYLNVTR	Cathepsin D	A2B2C1D1E2F1fF3fedD1E2F1fedcba
CTSD	263	N4H5S2	P07339	GSLSYLNVTR	Cathepsin D	A2B2C1D1E2F1fF3fedD1E2F1G3gfedcba
CTSD	263	N4H5S2	P07339	GSLSYLNVTR	Cathepsin D	A2B2C1D1E2F1G3gfedD1E2F1G3gfedcba
CTSD	263	N4H8	P07339	GSLSYLNVTR	Cathepsin D	A2B2C1D1E2eE2F1fedD1E1F1feE1F1fedcba
CTSD	263	N4H8F2S2	P07339	GSLSYLNVTR	Cathepsin D	A2B2C1D1E2F1G3gfF5feE2F1G3gfF5fedD1E1eE1F1fedcba
ZNF181	531	N3H3	Q2M3W8	GSNLTAHQRVHNGEK	Zinc finger protein 181	A2B2C1D1E2edD1dcba
FGB	394	N2H3	P02675	GTAGNALMDGASQLMGENR	Fibrinogen beta chain	A2B2C1D1dD1dcba
FGB	394	N2H3F1	P02675	GTAGNALMDGASQLMGENR	Fibrinogen beta chain	A2B2C1D1dD1dcbB5ba
FGB	394	N2H5	P02675	GTAGNALMDGASQLMGENR	Fibrinogen beta chain	A2B2C1D1dD1E1eE1edcba
FGB	394	N2H6	P02675	GTAGNALMDGASQLMGENR	Fibrinogen beta chain	A2B2C1D1E1edD1E1eE1edcba
FGB	394	N2H7	P02675	GTAGNALMDGASQLMGENR	Fibrinogen beta chain	A2B2C1D1E1edD1E1eE1F1fedcba
FGB	394	N2H8	P02675	GTAGNALMDGASQLMGENR	Fibrinogen beta chain	A2B2C1D1E1F1fedD1E1eE1F1fedcba
FGB	394	N2H9	P02675	GTAGNALMDGASQLMGENR	Fibrinogen beta chain	A2B2C1D1E1F1fedD1E1F1feE1F1fedcba
FGB	394	N3H4	P02675	GTAGNALMDGASQLMGENR	Fibrinogen beta chain	A2B2C1D1E2edD1E1edcba
FGB	394	N3H4	P02675	GTAGNALMDGASQLMGENR	Fibrinogen beta chain	A2B2C1D1E2F1fedD1dcba
FGB	394	N3H4	P02675	GTAGNALMDGASQLMGENR	Fibrinogen beta chain	A2B2C1D1dD2dD1E1edcba
FGB	394	N3H4S1	P02675	GTAGNALMDGASQLMGENR	Fibrinogen beta chain	A2B2C1D1E2F1G3gfedD1dcba
FGB	394	N3H7	P02675	GTAGNALMDGASQLMGENR	Fibrinogen beta chain	A2B2C1D1E1edD2dD1E1eE1F1fedcba
FGB	394	N4H3	P02675	GTAGNALMDGASQLMGENR	Fibrinogen beta chain	A2B2C1D1E2edD1E2edcba
FGB	394	N4H4S1	P02675	GTAGNALMDGASQLMGENR	Fibrinogen beta chain	A2B2C1D1E2F1G3gfedD1E2edcba
FGB	394	N4H4S1	P02675	GTAGNALMDGASQLMGENR	Fibrinogen beta chain	A2B2C1D1E2F1fF3fedD1E2edcba
FGB	394	N4H5	P02675	GTAGNALMDGASQLMGENR	Fibrinogen beta chain	A2B2C1D1E2F1fedD1E2F1fedcba
FGB	394	N4H5	P02675	GTAGNALMDGASQLMGENR	Fibrinogen beta chain	A2B2C1D1E2eE2F1fedD1E1edcba
FGB	394	N4H5F1S1	P02675	GTAGNALMDGASQLMGENR	Fibrinogen beta chain	A2B2C1D1E2F1G3gfedD1E2F1fedcbB5ba
FGB	394	N4H5F1S1	P02675	GTAGNALMDGASQLMGENR	Fibrinogen beta chain	A2B2C1D1E2F1fF3fedD1E2F1fedcbB5ba
FGB	394	N4H5F1S2	P02675	GTAGNALMDGASQLMGENR	Fibrinogen beta chain	A2B2C1D1E2F1G3gfF3fedD1E2F1fedcbB5ba
FGB	394	N4H5F3	P02675	GTAGNALMDGASQLMGENR	Fibrinogen beta chain	A2B2C1D1E2F1fF5fedD1E2F1fF5fedcbB5ba
FGB	394	N4H5S1	P02675	GTAGNALMDGASQLMGENR	Fibrinogen beta chain	A2B2C1D1E2F1G3gfedD1E2F1fedcba
FGB	394	N4H5S1	P02675	GTAGNALMDGASQLMGENR	Fibrinogen beta chain	A2B2C1D1E2F1fF3fedD1E2F1fedcba
FGB	394	N4H5S1	P02675	GTAGNALMDGASQLMGENR	Fibrinogen beta chain	A2B2C1D1E2eE2F1G3gfedD1E1edcba
FGB	394	N4H5S1	P02675	GTAGNALMDGASQLMGENR	Fibrinogen beta chain	A2B2C1D1E2F1G3gfedD2dD1E1edcba
FGB	394	N4H5S1	P02675	GTAGNALMDGASQLMGENR	Fibrinogen beta chain	A2B2C1D1E2eE2F1fF3fedD1E1edcba
FGB	394	N4H5S2	P02675	GTAGNALMDGASQLMGENR	Fibrinogen beta chain	A2B2C1D1E2F1G3gfedD1E2F1G3gfedcba
FGB	394	N4H5S2	P02675	GTAGNALMDGASQLMGENR	Fibrinogen beta chain	A2B2C1D1E2F1fF3fedD1E2F1fF3fedcba
FGB	394	N4H5S2	P02675	GTAGNALMDGASQLMGENR	Fibrinogen beta chain	A2B2C1D1E2F1fF3fedD1E2F1G3gfedcba
FGB	394	N4H5S2	P02675	GTAGNALMDGASQLMGENR	Fibrinogen beta chain	A2B2C1D1E2F1G3gfF3fedD1E2F1fedcba
FGB	394	N4H6F1	P02675	GTAGNALMDGASQLMGENR	Fibrinogen beta chain	A2B2C1D1E2F1feE2F1fedD1E1edcbB5ba
FGB	394	N4H7S1	P02675	GTAGNALMDGASQLMGENR	Fibrinogen beta chain	A2B2C1D1E2F1feE2F1G3gfedD1E1eE1edcba
FGB	394	N5H4	P02675	GTAGNALMDGASQLMGENR	Fibrinogen beta chain	A2B2C1D1E2F1fedD1E2eE2edcba
FGB	394	N5H4S1	P02675	GTAGNALMDGASQLMGENR	Fibrinogen beta chain	A2B2C1D1E2F1G3gfedD2dD1E2edcba
FGB	394	N5H5F1	P02675	GTAGNALMDGASQLMGENR	Fibrinogen beta chain	A2B2C1D1E2F1fedD1E2eE2F1fedcbB5ba
FGB	394	N6H3	P02675	GTAGNALMDGASQLMGENR	Fibrinogen beta chain	A2B2C1D1E2eE2edD1E2eE2edcba
FGB	394	N6H3	P02675	GTAGNALMDGASQLMGENR	Fibrinogen beta chain	A2B2C1D1E2edD2dD1E2eE2edcba
FGB	394	N6H6S2	P02675	GTAGNALMDGASQLMGENR	Fibrinogen beta chain	A2B2C1D1E2F1G3gfeE2edD1E2F1feE2F1G3gfedcba
FGB	394	N7H5	P02675	GTAGNALMDGASQLMGENR	Fibrinogen beta chain	A2B2C1D1E2F1feE2edD1E2eE2eE2F1fedcba
FGB	394	N7H6S2	P02675	GTAGNALMDGASQLMGENR	Fibrinogen beta chain	A2B2C1D1E2F1G3gfeE2edD1E2eE2F1feE2F1G3gfedcba
SIRPB1	244	N4H5S2	Q5TFQ8	GTANLSETIR	Signal-regulatory protein beta-1 isoform 3	A2B2C1D1E2F1G3gfedD1E2F1G3gfedcba
MST1	296	N2H6	P26927	GTANTTTAGVPCQR	Hepatocyte growth factor-like protein	A2B2C1D1E1edD1E1eE1edcba
COL6A2	140	N4H5	P12110	GTFTDCALANMTEQIR	Collagen alpha-2(VI) chain	A2B2C1D1E2F1fedD1E2F1fedcba
COL6A2	140	N4H5	P12110	GTFTDCALANMTEQIR	Collagen alpha-2(VI) chain	A2B2C1D1E2eE2F1fedD1E1edcba
COL6A2	140	N4H5S1	P12110	GTFTDCALANMTEQIR	Collagen alpha-2(VI) chain	A2B2C1D1E2F1fF3fedD1E2F1fedcba
COL6A2	140	N4H5S1	P12110	GTFTDCALANMTEQIR	Collagen alpha-2(VI) chain	A2B2C1D1E2F1fF3fedD2dD1E1edcba
COL6A2	140	N4H5S1	P12110	GTFTDCALANMTEQIR	Collagen alpha-2(VI) chain	A2B2C1D1E2F1G3gfedD1E2F1fedcba
COL6A2	140	N4H5S2	P12110	GTFTDCALANMTEQIR	Collagen alpha-2(VI) chain	A2B2C1D1E2F1fF3fedD1E2F1G3gfedcba
COL6A2	140	N4H5S2	P12110	GTFTDCALANMTEQIR	Collagen alpha-2(VI) chain	A2B2C1D1E2F1fF3fedD1E2F1fF3fedcba
COL6A2	140	N4H5S2	P12110	GTFTDCALANMTEQIR	Collagen alpha-2(VI) chain	A2B2C1D1E2F1G3gfedD1E2F1G3gfedcba
ZNF280D	226	N3H7	Q6N043	GTNTSSNQSK	Zinc finger protein 280D	A2B2C1D1E1edD2dD1E1eE1F1fedcba
LAMB1	677	N4H5F1S1	P07942	GTNYTVR	Laminin subunit beta-1	A2B2C1D1E2F1G3gfedD1E2F1fedcbB5ba
ZNF609	397	N3H5	O15014	GTSNSSK	Zinc finger protein 609	A2B2C1D1E2edD1E1eE1edcba
ZNF609	397	N3H6S1	O15014	GTSNSSK	Zinc finger protein 609	A2B2C1D1E2F1G3gfedD1E1eE1edcba
ABCA6	109	N3H5S1	Q8N139	GTSVIGAPNK	ATP-binding cassette sub-family A member 6	A2B2C1D1E2F1G3gfedD1E1edcba
GAA	470	N2H5	P10253	GVFITNETGQPLIGK	Lysosomal alpha-glucosidase	A2B2C1D1dD1E1eE1edcba
GAA	470	N2H6	P10253	GVFITNETGQPLIGK	Lysosomal alpha-glucosidase	A2B2C1D1E1edD1E1eE1edcba
GAA	470	N2H7	P10253	GVFITNETGQPLIGK	Lysosomal alpha-glucosidase	A2B2C1D1E1edD1E1eE1F1fedcba
CASS4	506	N2H8	Q9NQ75	GVHGTACNLTDSNLQNRIR	Cas scaffolding protein family member 4	A2B2C1D1E1F1fedD1E1eE1F1fedcba
LAMA5	2707	N2H7	O15230	GVHNASLALSASIGRVR	Laminin subunit alpha-5	A2B2C1D1E1edD1E1eE1F1fedcba
KLKB1	127	N2H9	P03952	GVNFNVSK	Plasma kallikrein	A2B2C1D1E1F1fedD1E1F1feE1F1fedcba
KLKB1	127	N4H5S2	P03952	GVNFNVSK	Plasma kallikrein	A2B2C1D1E2F1fF3fedD1E2F1fF3fedcba
KLKB1	127	N4H5S2	P03952	GVNFNVSK	Plasma kallikrein	A2B2C1D1E2F1fF3fedD1E2F1G3gfedcba
KLKB1	127	N4H5S2	P03952	GVNFNVSK	Plasma kallikrein	A2B2C1D1E2F1G3gfedD1E2F1G3gfedcba
MAN2B1	832	N3H3	O00754	GVSEPLMENGSGAWVR	Lysosomal alpha-mannosidase	A2B2C1D1dD2dD1dcba
MAN2B1	832	N3H3F1	O00754	GVSEPLMENGSGAWVRGR	Lysosomal alpha-mannosidase	A2B2C1D1E2edD1dcbB5ba
MAN2B1	832	N3H5S1	O00754	GVSEPLMENGSGAWVRGR	Lysosomal alpha-mannosidase	A2B2C1D1E2F1G3gfedD1E1edcba
CLASP2	950	N4H5F1S1	O75122	GVTEAIQNFSFR	CLIP-associating protein 2	A2B2C1D1E2F1G3gfedD1E2F1fedcbB5ba
LRP1	3953	N2H9	Q07954	GVTHLNISGLK	Prolow-density lipoprotein receptor-related protein 1	A2B2C1D1E1F1fedD1E1F1feE1F1fedcba
LRP1	3953	N4H5F1S1	Q07954	GVTHLNISGLK	Prolow-density lipoprotein receptor-related protein 1	A2B2C1D1E2F1G3gfedD1E2F1fedcbB5ba
LRP1	3953	N4H5F1S1	Q07954	GVTHLNISGLK	Prolow-density lipoprotein receptor-related protein 1	A2B2C1D1E2F1fF3fedD1E2F1fedcbB5ba
LRP1	3953	N4H5S1	Q07954	GVTHLNISGLK	Prolow-density lipoprotein receptor-related protein 1	A2B2C1D1E2F1fF3fedD1E2F1fedcba
LRP1	3953	N4H5S2	Q07954	GVTHLNISGLK	Prolow-density lipoprotein receptor-related protein 1	A2B2C1D1E2F1fF3fedD1E2F1G3gfedcba
LRP1	3953	N4H5S2	Q07954	GVTHLNISGLK	Prolow-density lipoprotein receptor-related protein 1	A2B2C1D1E2F1G3gfedD1E2F1G3gfedcba
LRP1	3953	N4H5S2	Q07954	GVTHLNISGLK	Prolow-density lipoprotein receptor-related protein 1	A2B2C1D1E2F1fF3fedD1E2F1fF3fedcba
AEBP1	922	N4H5S1	Q8IUX7	GVVTDEQGIPIANATISVSGINHGVK	Adipocyte enhancer-binding protein 1	A2B2C1D1E2F1fF3fedD1E2F1fedcba
DPY19L4	123	N2H6	Q7Z388	GVYELTHNNK	Probable C-mannosyltransferase DPY19L4	A2B2C1D1E1edD1E1eE1edcba
DPY19L4	123	N2H7	Q7Z388	GVYELTHNNK	Probable C-mannosyltransferase DPY19L4	A2B2C1D1E1edD1E1eE1F1fedcba
DPY19L4	123	N2H8	Q7Z388	GVYELTHNNK	Probable C-mannosyltransferase DPY19L4	A2B2C1D1E1F1fedD1E1eE1F1fedcba
ENTPD5	232	N2H3	O75356	GYLTSFEMFNSTYK	Ectonucleoside triphosphate diphosphohydrolase 5	A2B2C1D1dD1dcba
ENTPD5	232	N2H5	O75356	GYLTSFEMFNSTYK	Ectonucleoside triphosphate diphosphohydrolase 5	A2B2C1D1dD1E1eE1edcba
ENTPD5	232	N2H6	O75356	GYLTSFEMFNSTYK	Ectonucleoside triphosphate diphosphohydrolase 5	A2B2C1D1E1edD1E1eE1edcba
ENTPD5	232	N2H7	O75356	GYLTSFEMFNSTYK	Ectonucleoside triphosphate diphosphohydrolase 5	A2B2C1D1E1edD1E1eE1F1fedcba
ENTPD5	232	N2H8	O75356	GYLTSFEMFNSTYK	Ectonucleoside triphosphate diphosphohydrolase 5	A2B2C1D1E1F1fedD1E1eE1F1fedcba
GGT1	297	N4H5S2	P19440	GYNFSR	Glutathione hydrolase 1 proenzyme	A2B2C1D1E2F1G3gfedD1E2F1G3gfedcba
GGT1	297	N4H5S2	P19440	GYNFSR	Glutathione hydrolase 1 proenzyme	A2B2C1D1E2F1fF3fedD1E2F1G3gfedcba
ADGRL3	1229	N2H4	Q9HAR2	GYNHNETALEK	Adhesion G protein-coupled receptor L3	A2B2C1D1dD1E1edcba
ADGRL3	1229	N2H7	Q9HAR2	GYNHNETALEK	Adhesion G protein-coupled receptor L3	A2B2C1D1E1edD1E1eE1F1fedcba
ADGRL3	1229	N5H7S1	Q9HAR2	GYNHNETALEK	Adhesion G protein-coupled receptor L3	A2B2C1D1E2F1feE2F1feE2F1G3gfedD1E1edcba
IGF2R	2085	N4H5S1	P11717	GYPCGGNK	Cation-independent mannose-6-phosphate receptor	A2B2C1D1E2F1fF3fedD1E2F1fedcba
IGF2R	2085	N4H5S1	P11717	GYPCGGNK	Cation-independent mannose-6-phosphate receptor	A2B2C1D1E2F1G3gfedD1E2F1fedcba
HLA-C	110	N4H5F1S1	Q07000	GYYNQSEAGSHIIQR	HLA class I histocompatibility antigen, Cw-15 alpha chain	A2B2C1D1E2F1G3gfedD1E2F1fedcbB5ba
HLA-C	110	N4H5F1S1	Q07000	GYYNQSEAGSHIIQR	HLA class I histocompatibility antigen, Cw-15 alpha chain	A2B2C1D1E2F1fF3fedD1E2F1fedcbB5ba
HLA-C	110	N4H5F1S2	Q07000	GYYNQSEAGSHIIQR	HLA class I histocompatibility antigen, Cw-15 alpha chain	A2B2C1D1E2F1G3gfedD1E2F1G3gfedcbB5ba
HLA-C	110	N4H5S2	Q07000	GYYNQSEAGSHIIQR	HLA class I histocompatibility antigen, Cw-15 alpha chain	A2B2C1D1E2F1G3gfedD1E2F1G3gfedcba
HLA-C	110	N4H5S2	Q07000	GYYNQSEAGSHIIQR	HLA class I histocompatibility antigen, Cw-15 alpha chain	A2B2C1D1E2F1fF3fedD1E2F1G3gfedcba
HLA-C	110	N2H8	Q95604	GYYNQSEAGSHTIQR	HLA class I histocompatibility antigen, Cw-17 alpha chain	A2B2C1D1E1F1fedD1E1eE1F1fedcba
HLA-C	110	N2H9	Q95604	GYYNQSEAGSHTIQR	HLA class I histocompatibility antigen, Cw-17 alpha chain	A2B2C1D1E1F1fedD1E1F1feE1F1fedcba
HLA-C	110	N4H5F1S1	Q95604	GYYNQSEAGSHTIQR	HLA class I histocompatibility antigen, Cw-17 alpha chain	A2B2C1D1E2F1G3gfedD1E2F1fedcbB5ba
HLA-C	110	N4H5F1S1	Q95604	GYYNQSEAGSHTIQR	HLA class I histocompatibility antigen, Cw-17 alpha chain	A2B2C1D1E2F1G3gfedD2dD1E1edcbB5ba
HLA-C	110	N4H5F1S1	Q95604	GYYNQSEAGSHTIQR	HLA class I histocompatibility antigen, Cw-17 alpha chain	A2B2C1D1E2F1fF3fedD1E2F1fedcbB5ba
HLA-C	110	N4H5F1S2	Q95604	GYYNQSEAGSHTIQR	HLA class I histocompatibility antigen, Cw-17 alpha chain	A2B2C1D1E2F1G3gfedD1E2F1G3gfedcbB5ba
HLA-C	110	N4H5F1S2	Q95604	GYYNQSEAGSHTIQR	HLA class I histocompatibility antigen, Cw-17 alpha chain	A2B2C1D1E2F1fF3fedD1E2F1G3gfedcbB5ba
HLA-C	110	N4H5S1	Q95604	GYYNQSEAGSHTIQR	HLA class I histocompatibility antigen, Cw-17 alpha chain	A2B2C1D1E2F1G3gfedD1E2F1fedcba
HLA-C	110	N4H5S2	Q95604	GYYNQSEAGSHTIQR	HLA class I histocompatibility antigen, Cw-17 alpha chain	A2B2C1D1E2F1G3gfedD1E2F1G3gfedcba
HLA-C	110	N2H5	P30505	GYYNQSEAGSHTLQR	HLA class I histocompatibility antigen, Cw-8 alpha chain	A2B2C1D1dD1E1eE1edcba
HLA-C	110	N2H7	P30505	GYYNQSEAGSHTLQR	HLA class I histocompatibility antigen, Cw-8 alpha chain	A2B2C1D1E1edD1E1eE1F1fedcba
HLA-C	110	N2H8	P30505	GYYNQSEAGSHTLQR	HLA class I histocompatibility antigen, Cw-8 alpha chain	A2B2C1D1E1F1fedD1E1eE1F1fedcba
HLA-C	110	N2H9	P30505	GYYNQSEAGSHTLQR	HLA class I histocompatibility antigen, Cw-8 alpha chain	A2B2C1D1E1F1fedD1E1F1feE1F1fedcba
HLA-C	110	N4H5	P30505	GYYNQSEAGSHTLQR	HLA class I histocompatibility antigen, Cw-8 alpha chain	A2B2C1D1E2F1fedD1E2F1fedcba
HLA-C	110	N4H5F1	P30505	GYYNQSEAGSHTLQR	HLA class I histocompatibility antigen, Cw-8 alpha chain	A2B2C1D1E2F1fedD1E2F1fedcbB5ba
HLA-C	110	N4H5F1S1	P30505	GYYNQSEAGSHTLQR	HLA class I histocompatibility antigen, Cw-8 alpha chain	A2B2C1D1E2F1G3gfedD1E2F1fedcbB5ba
HLA-C	110	N4H5F1S2	P30505	GYYNQSEAGSHTLQR	HLA class I histocompatibility antigen, Cw-8 alpha chain	A2B2C1D1E2F1G3gfedD1E2F1G3gfedcbB5ba
HLA-C	110	N4H5F1S2	P30505	GYYNQSEAGSHTLQR	HLA class I histocompatibility antigen, Cw-8 alpha chain	A2B2C1D1E2F1fF3fedD1E2F1G3gfedcbB5ba
HLA-C	110	N4H5F1S2	P30505	GYYNQSEAGSHTLQR	HLA class I histocompatibility antigen, Cw-8 alpha chain	A2B2C1D1E2F1fF3fedD1E2F1fF3fedcbB5ba
HLA-C	110	N4H5S1	P30505	GYYNQSEAGSHTLQR	HLA class I histocompatibility antigen, Cw-8 alpha chain	A2B2C1D1E2F1G3gfedD1E2F1fedcba
HLA-C	110	N4H5S1	P30505	GYYNQSEAGSHTLQR	HLA class I histocompatibility antigen, Cw-8 alpha chain	A2B2C1D1E2F1fF3fedD1E2F1fedcba
HLA-C	110	N4H5S2	P30505	GYYNQSEAGSHTLQR	HLA class I histocompatibility antigen, Cw-8 alpha chain	A2B2C1D1E2F1G3gfedD1E2F1G3gfedcba
HLA-C	110	N4H5S2	P30505	GYYNQSEAGSHTLQR	HLA class I histocompatibility antigen, Cw-8 alpha chain	A2B2C1D1E2F1fF3fedD1E2F1G3gfedcba
HLA-C	110	N4H5S2	P30505	GYYNQSEAGSHTLQR	HLA class I histocompatibility antigen, Cw-8 alpha chain	A2B2C1D1E2F1fF3fedD1E2F1fF3fedcba
HLA-A	110	N2H10	P01892	GYYNQSEAGSHTVQR	HLA class I histocompatibility antigen, A-2 alpha chain	A2B2C1D1E1F1G1gfedD1E1F1feE1F1fedcba
HLA-A	110	N2H5	P01892	GYYNQSEAGSHTVQR	HLA class I histocompatibility antigen, A-2 alpha chain	A2B2C1D1dD1E1eE1edcba
HLA-A	110	N2H7	P01892	GYYNQSEAGSHTVQR	HLA class I histocompatibility antigen, A-2 alpha chain	A2B2C1D1E1edD1E1eE1F1fedcba
HLA-A	110	N2H8	P01892	GYYNQSEAGSHTVQR	HLA class I histocompatibility antigen, A-2 alpha chain	A2B2C1D1E1F1fedD1E1eE1F1fedcba
HLA-A	110	N2H9	P01892	GYYNQSEAGSHTVQR	HLA class I histocompatibility antigen, A-2 alpha chain	A2B2C1D1E1F1fedD1E1F1feE1F1fedcba
HLA-A	110	N4H5F1	P01892	GYYNQSEAGSHTVQR	HLA class I histocompatibility antigen, A-2 alpha chain	A2B2C1D1E2F1fedD1E2F1fedcbB5ba
HLA-A	110	N4H5F1S1	P01892	GYYNQSEAGSHTVQR	HLA class I histocompatibility antigen, A-2 alpha chain	A2B2C1D1E2F1G3gfedD1E2F1fedcbB5ba
HLA-A	110	N4H5F1S2	P01892	GYYNQSEAGSHTVQR	HLA class I histocompatibility antigen, A-2 alpha chain	A2B2C1D1E2F1fF3fedD1E2F1G3gfedcbB5ba
HLA-A	110	N4H5F1S2	P01892	GYYNQSEAGSHTVQR	HLA class I histocompatibility antigen, A-2 alpha chain	A2B2C1D1E2F1G3gfedD1E2F1G3gfedcbB5ba
HLA-A	110	N4H5S1	P01892	GYYNQSEAGSHTVQR	HLA class I histocompatibility antigen, A-2 alpha chain	A2B2C1D1E2F1G3gfedD1E2F1fedcba
HLA-A	110	N4H5S1	P01892	GYYNQSEAGSHTVQR	HLA class I histocompatibility antigen, A-2 alpha chain	A2B2C1D1E2F1fF3fedD1E2F1fedcba
HLA-A	110	N4H5S2	P01892	GYYNQSEAGSHTVQR	HLA class I histocompatibility antigen, A-2 alpha chain	A2B2C1D1E2F1G3gfedD1E2F1G3gfedcba
HLA-A	110	N4H5S2	P10316	GYYNQSEAGSHTVQR	HLA class I histocompatibility antigen, A-69 alpha chain	A2B2C1D1E2F1fF3fedD1E2F1G3gfedcba
HLA-A	110	N4H5S2	P01892	GYYNQSEAGSHTVQR	HLA class I histocompatibility antigen, A-2 alpha chain	A2B2C1D1E2F1fF3fedD1E2F1fF3fedcba
HLA-B	110	N4H5S2	P30479	GYYNQSEAGSHTWQR	HLA class I histocompatibility antigen, B-41 alpha chain	A2B2C1D1E2F1G3gfedD1E2F1G3gfedcba
HLA-A	110	N2H5	P30450	GYYNQSEDGSHTIQR	HLA class I histocompatibility antigen, A-26 alpha chain	A2B2C1D1dD1E1eE1edcba
HLA-A	110	N2H7	P30450	GYYNQSEDGSHTIQR	HLA class I histocompatibility antigen, A-26 alpha chain	A2B2C1D1E1edD1E1eE1F1fedcba
HLA-A	110	N2H9	P30450	GYYNQSEDGSHTIQR	HLA class I histocompatibility antigen, A-26 alpha chain	A2B2C1D1E1F1fedD1E1F1feE1F1fedcba
HLA-A	110	N4H5S2	P30450	GYYNQSEDGSHTIQR	HLA class I histocompatibility antigen, A-26 alpha chain	A2B2C1D1E2F1G3gfedD1E2F1G3gfedcba
HLA-A	110	N4H6F1	P30450	GYYNQSEDGSHTIQR	HLA class I histocompatibility antigen, A-26 alpha chain	A2B2C1D1E2F1feE2F1fedD1E1edcbB5ba
HLA-C	110	N2H6	Q29865	GYYNQSEDGSHTLQR	HLA class I histocompatibility antigen, Cw-18 alpha chain	A2B2C1D1E1edD1E1eE1edcba
HLA-C	110	N2H7	Q29865	GYYNQSEDGSHTLQR	HLA class I histocompatibility antigen, Cw-18 alpha chain	A2B2C1D1E1edD1E1eE1F1fedcba
HLA-C	110	N2H8	Q29865	GYYNQSEDGSHTLQR	HLA class I histocompatibility antigen, Cw-18 alpha chain	A2B2C1D1E1F1fedD1E1eE1F1fedcba
HLA-C	110	N2H9	Q29865	GYYNQSEDGSHTLQR	HLA class I histocompatibility antigen, Cw-18 alpha chain	A2B2C1D1E1F1fedD1E1F1feE1F1fedcba
NEBL	160	N2H4	O76041	HAMEVNKHQSNISYR	Nebulette	A2B2C1D1dD1E1edcba
PON1	253	N2H6	P27169	HANWTLTPLK	Serum paraoxonase/arylesterase 1	A2B2C1D1E1edD1E1eE1edcba
PON1	253	N2H7	P27169	HANWTLTPLK	Serum paraoxonase/arylesterase 1	A2B2C1D1E1edD1E1eE1F1fedcba
PON1	253	N2H8	P27169	HANWTLTPLK	Serum paraoxonase/arylesterase 1	A2B2C1D1E1F1fedD1E1eE1F1fedcba
PON1	253	N2H9	P27169	HANWTLTPLK	Serum paraoxonase/arylesterase 1	A2B2C1D1E1F1fedD1E1F1feE1F1fedcba
PON1	253	N3H4S1	P27169	HANWTLTPLK	Serum paraoxonase/arylesterase 1	A2B2C1D1E2F1G3gfedD1dcba
PON1	253	N3H5S1	P27169	HANWTLTPLK	Serum paraoxonase/arylesterase 1	A2B2C1D1E2F1G3gfedD1E1edcba
PON1	253	N4H5S1	P27169	HANWTLTPLK	Serum paraoxonase/arylesterase 1	A2B2C1D1E2F1fF3fedD1E2F1fedcba
PON1	253	N4H5S1	P27169	HANWTLTPLK	Serum paraoxonase/arylesterase 1	A2B2C1D1E2F1G3gfedD1E2F1fedcba
PON1	253	N4H5S1	P27169	HANWTLTPLK	Serum paraoxonase/arylesterase 1	A2B2C1D1E2F2G3gfedD1E1eE1edcba
PON1	253	N4H5S2	P27169	HANWTLTPLK	Serum paraoxonase/arylesterase 1	A2B2C1D1E2F1fF3fedD1E2F1fF3fedcba
PON1	253	N4H5S2	P27169	HANWTLTPLK	Serum paraoxonase/arylesterase 1	A2B2C1D1E2F1G3gfedD1E2F1G3gfedcba
PON1	253	N4H5S2	P27169	HANWTLTPLK	Serum paraoxonase/arylesterase 1	A2B2C1D1E2F1fF3fedD1E2F1G3gfedcba
PON1	253	N4H5S2	P27169	HANWTLTPLK	Serum paraoxonase/arylesterase 1	A2B2C1D1E2F1G3gfF3fedD1E2F1fedcba
HLA-DRB1	48	N4H5F1S1	P13760	HECHFFNGTER	HLA class II histocompatibility antigen, DRB1-4 beta chain	A2B2C1D1E2F1fF3fedD1E2F1fedcbB5ba
FN1	542	N2H3	P02751	HEEGHMLNCTCFGQGR	Fibronectin	A2B2C1D1dD1dcba
FN1	542	N4H5F1	P02751	HEEGHMLNCTCFGQGR	Fibronectin	A2B2C1D1E2F1fedD1E2F1fedcbB5ba
FN1	542	N4H5F1S1	P02751	HEEGHMLNCTCFGQGR	Fibronectin	A2B2C1D1E2F1G3gfedD1E2F1fedcbB5ba
FN1	542	N4H5S1	P02751	HEEGHMLNCTCFGQGR	Fibronectin	A2B2C1D1E2F1G3gfedD1E2F1fedcba
FN1	542	N4H5S1	P02751	HEEGHMLNCTCFGQGR	Fibronectin	A2B2C1D1E2F1fF3fedD1E2F1fedcba
FN1	542	N4H5S2	P02751	HEEGHMLNCTCFGQGR	Fibronectin	A2B2C1D1E2F1G3gfedD1E2F1G3gfedcba
FN1	542	N4H5S2	P02751	HEEGHMLNCTCFGQGR	Fibronectin	A2B2C1D1E2F1fF3fedD1E2F1G3gfedcba
FN1	542	N4H5S2	P02751	HEEGHMLNCTCFGQGR	Fibronectin	A2B2C1D1E2F1fF3fedD1E2F1fF3fedcba
THY1	42	N4H5F1	P04216	HENTSSSPIQYEFSLTR	Thy-1 membrane glycoprotein	A2B2C1D1E2F1fedD1E2F1fedcbB5ba
THY1	42	N4H5F1S1	P04216	HENTSSSPIQYEFSLTR	Thy-1 membrane glycoprotein	A2B2C1D1E2F1G3gfedD1E2F1fedcbB5ba
THY1	42	N4H5F1S1	P04216	HENTSSSPIQYEFSLTR	Thy-1 membrane glycoprotein	A2B2C1D1E2F1fF3fedD1E2F1fedcbB5ba
THY1	42	N4H5F1S2	P04216	HENTSSSPIQYEFSLTR	Thy-1 membrane glycoprotein	A2B2C1D1E2F1fF3fedD1E2F1fF3fedcbB5ba
THY1	42	N4H5F1S2	P04216	HENTSSSPIQYEFSLTR	Thy-1 membrane glycoprotein	A2B2C1D1E2F1G3gfedD1E2F1G3gfedcbB5ba
THY1	42	N5H6F1S1	P04216	HENTSSSPIQYEFSLTR	Thy-1 membrane glycoprotein	A2B2C1D1E2F1G3gfedD1E2F1feE2F1fedcbB5ba
HS3ST3A1	344	N4H5S2	Q9Y663	HFYFNK	Heparan sulfate glucosamine 3-O-sulfotransferase 3A1	A2B2C1D1E2F1fF3fedD1E2F1fF3fedcba
ECM1	444	N4H5F1S2	Q16610	HIPGLIHNMTAR	Extracellular matrix protein 1	A2B2C1D1E2F1fF3fedD1E2F1fF3fedcbB5ba
ECM1	444	N6H5F1S1	Q16610	HIPGLIHNMTAR	Extracellular matrix protein 1	A2B2C1D1E2eE2eE2F1G3gfedD2dD1E1edcbB5ba
ECE1	166	N2H6	P42892	HLLENSTASVSEAER	Endothelin-converting enzyme 1	A2B2C1D1E1edD1E1eE1edcba
ECE1	166	N2H8	P42892	HLLENSTASVSEAER	Endothelin-converting enzyme 1	A2B2C1D1E1F1fedD1E1eE1F1fedcba
TOR1AIP2	286	N2H7	Q8NFQ8	HLNASNPTEPATIIFTAAR	Torsin-1A-interacting protein 2	A2B2C1D1E1edD1E1eE1F1fedcba
TOR1AIP2	286	N2H8	Q8NFQ8	HLNASNPTEPATIIFTAAR	Torsin-1A-interacting protein 2	A2B2C1D1E1F1fedD1E1eE1F1fedcba
TOR1AIP2	286	N2H9	Q8NFQ8	HLNASNPTEPATIIFTAAR	Torsin-1A-interacting protein 2	A2B2C1D1E1F1fedD1E1F1feE1F1fedcba
UGT1A4	142	N2H8	P22310	HLNATSFDVVLTDPVNLCGAVLAK	UDP-glucuronosyltransferase 1-4	A2B2C1D1E1F1fedD1E1eE1F1fedcba
TOR1AIP1	399	N2H6	Q5JTV8	HLNSSHPR	Torsin-1A-interacting protein 1	A2B2C1D1E1edD1E1eE1edcba
TOR1AIP1	399	N2H7	Q5JTV8	HLNSSHPR	Torsin-1A-interacting protein 1	A2B2C1D1E1edD1E1eE1F1fedcba
TOR1AIP1	399	N2H8	Q5JTV8	HLNSSHPR	Torsin-1A-interacting protein 1	A2B2C1D1E1F1fedD1E1eE1F1fedcba
ERG	124	N2H7	P11308	HMPPPNMTTNER	Transcriptional regulator ERG	A2B2C1D1E1edD1E1eE1F1fedcba
AFM	109	N4H5S2	P43652	HNFSHCCSK	Afamin	A2B2C1D1E2F1G3gfedD1E2F1G3gfedcba
KIT	486	N2H9	P10721	HNGTVECK	Mast/stem cell growth factor receptor Kit	A2B2C1D1E1F1fedD1E1F1feE1F1fedcba
KIT	486	N3H4S1	P10721	HNGTVECK	Mast/stem cell growth factor receptor Kit	A2B2C1D1E2F1G3gfedD1dcba
KIT	486	N4H5	P10721	HNGTVECK	Mast/stem cell growth factor receptor Kit	A2B2C1D1E2F1fedD1E2F1fedcba
KIT	486	N4H5S2	P10721	HNGTVECK	Mast/stem cell growth factor receptor Kit	A2B2C1D1E2F1fF3fedD1E2F1G3gfedcba
KIT	486	N5H6S1	P10721	HNGTVECK	Mast/stem cell growth factor receptor Kit	A2B2C1D1E2F1G3gfedD1E2F1feE2F1fedcba
INSR	445	N2H8	P06213	HNLTITQGK	Insulin receptor	A2B2C1D1E1F1fedD1E1eE1F1fedcba
INSR	445	N4H5S2	P06213	HNLTITQGK	Insulin receptor	A2B2C1D1E2F1fF3fedD1E2F1fF3fedcba
INSR	445	N4H5S2	P06213	HNLTITQGK	Insulin receptor	A2B2C1D1E2F1G3gfedD1E2F1G3gfedcba
HSP90B1	217	N2H3	P14625	HNNDTQHIWESDSNEFSVIADPR	Endoplasmin	A2B2C1D1dD1dcba
HSP90B1	217	N2H3F1	P14625	HNNDTQHIWESDSNEFSVIADPR	Endoplasmin	A2B2C1D1dD1dcbB5ba
HSP90B1	217	N2H5	P14625	HNNDTQHIWESDSNEFSVIADPR	Endoplasmin	A2B2C1D1dD1E1eE1edcba
HSP90B1	217	N2H6	P14625	HNNDTQHIWESDSNEFSVIADPR	Endoplasmin	A2B2C1D1E1edD1E1eE1edcba
HSP90B1	217	N2H7	P14625	HNNDTQHIWESDSNEFSVIADPR	Endoplasmin	A2B2C1D1E1edD1E1eE1F1fedcba
HSP90B1	217	N2H8	P14625	HNNDTQHIWESDSNEFSVIADPR	Endoplasmin	A2B2C1D1E1F1fedD1E1eE1F1fedcba
HSP90B1	217	N3H3	P14625	HNNDTQHIWESDSNEFSVIADPR	Endoplasmin	A2B2C1D1E2edD1dcba
HSP90B1	217	N3H3F1	P14625	HNNDTQHIWESDSNEFSVIADPR	Endoplasmin	A2B2C1D1E2edD1dcbB5ba
HSP90B1	217	N3H3F1	P14625	HNNDTQHIWESDSNEFSVIADPR	Endoplasmin	A2B2C1D1dD2dD1dcbB5ba
CLU	291	N2H8	P10909	HNSTGCLR	Clusterin	A2B2C1D1E1F1fedD1E1eE1F1fedcba
CLU	291	N2H9	P10909	HNSTGCLR	Clusterin	A2B2C1D1E1F1fedD1E1F1feE1F1fedcba
CLU	291	N4H5	P10909	HNSTGCLR	Clusterin	A2B2C1D1E2F1fedD1E2F1fedcba
CLU	291	N4H5F1S1	P10909	HNSTGCLR	Clusterin	A2B2C1D1E2F1G3gfedD1E2F1fedcbB5ba
CLU	291	N4H5S1	P10909	HNSTGCLR	Clusterin	A2B2C1D1E2F1fF3fedD1E2F1fedcba
CLU	291	N4H5S1	P10909	HNSTGCLR	Clusterin	A2B2C1D1E2F1G3gfedD1E2F1fedcba
CLU	291	N4H5S2	P10909	HNSTGCLR	Clusterin	A2B2C1D1E2F1G3gfedD1E2F1G3gfedcba
CLU	291	N5H6	P10909	HNSTGCLR	Clusterin	A2B2C1D1E2F1fedD1E2F1feE2F1fedcba
CLU	291	N5H6S1	P10909	HNSTGCLR	Clusterin	A2B2C1D1E2F1G3gfedD1E2F1feE2F1fedcba
CLU	291	N5H6S2	P10909	HNSTGCLR	Clusterin	A2B2C1D1E2F1G3gfedD1E2F1feE2F1G3gfedcba
CLU	291	N6H7S1	P10909	HNSTGCLR	Clusterin	A2B2C1D1E2F1G3gfeE2F1fedD1E2F1feE2F1fedcba
ALPL	271	N4H5S1	P05186	HSHFIWNR	Alkaline phosphatase, tissue-nonspecific isozyme	A2B2C1D1E2F1fF3fedD1E2F1fedcba
ALPL	271	N4H5S2	P05186	HSHFIWNR	Alkaline phosphatase, tissue-nonspecific isozyme	A2B2C1D1E2F1G3gfedD1E2F1G3gfedcba
ALPL	271	N4H5S2	P05186	HSHFIWNR	Alkaline phosphatase, tissue-nonspecific isozyme	A2B2C1D1E2F1fF3fedD1E2F1G3gfedcba
ALPL	271	N4H5S2	P05186	HSHFIWNR	Alkaline phosphatase, tissue-nonspecific isozyme	A2B2C1D1E2F1fF3fedD1E2F1fF3fedcba
HRG	344	N2H6	P04196	HSHNNNSSDLHPHK	Histidine-rich glycoprotein	A2B2C1D1E1edD1E1eE1edcba
HRG	344	N2H7	P04196	HSHNNNSSDLHPHK	Histidine-rich glycoprotein	A2B2C1D1E1edD1E1eE1F1fedcba
HRG	344	N2H8	P04196	HSHNNNSSDLHPHK	Histidine-rich glycoprotein	A2B2C1D1E1F1fedD1E1eE1F1fedcba
HRG	344	N2H9	P04196	HSHNNNSSDLHPHK	Histidine-rich glycoprotein	A2B2C1D1E1F1fedD1E1F1feE1F1fedcba
HRG	344	N4H5F1S2	P04196	HSHNNNSSDLHPHK	Histidine-rich glycoprotein	A2B2C1D1E2F1G3gfedD1E2F1G3gfedcbB5ba
HRG	344	N4H5S1	P04196	HSHNNNSSDLHPHK	Histidine-rich glycoprotein	A2B2C1D1E2F1G3gfedD1E2F1fedcba
HRG	344	N4H5S1	P04196	HSHNNNSSDLHPHK	Histidine-rich glycoprotein	A2B2C1D1E2F1fF3fedD1E2F1fedcba
HRG	344	N4H5S2	P04196	HSHNNNSSDLHPHK	Histidine-rich glycoprotein	A2B2C1D1E2F1G3gfedD1E2F1G3gfedcba
HRG	344	N4H5S2	P04196	HSHNNNSSDLHPHK	Histidine-rich glycoprotein	A2B2C1D1E2F1fF3fedD1E2F1G3gfedcba
HRG	344	N4H5S2	P04196	HSHNNNSSDLHPHK	Histidine-rich glycoprotein	A2B2C1D1E2F1G3gfF3fedD2dD1E1edcba
ENPEP	324	N2H9	Q07075	HTAEYAANITK	Glutamyl aminopeptidase	A2B2C1D1E1F1fedD1E1F1feE1F1fedcba
ENPEP	324	N4H5S1	Q07075	HTAEYAANITK	Glutamyl aminopeptidase	A2B2C1D1E2F1G3gfedD1E2F1fedcba
ENPEP	324	N4H5S1	Q07075	HTAEYAANITK	Glutamyl aminopeptidase	A2B2C1D1E2F1fF3fedD1E2F1fedcba
ENPEP	324	N4H5S2	Q07075	HTAEYAANITK	Glutamyl aminopeptidase	A2B2C1D1E2F1G3gfedD1E2F1G3gfedcba
ENPEP	324	N4H5S2	Q07075	HTAEYAANITK	Glutamyl aminopeptidase	A2B2C1D1E2F1fF3fedD1E2F1G3gfedcba
ENPEP	324	N4H5S2	Q07075	HTAEYAANITK	Glutamyl aminopeptidase	A2B2C1D1E2F1fF3fedD1E2F1fF3fedcba
ENPEP	324	N5H6S1	Q07075	HTAEYAANITK	Glutamyl aminopeptidase	A2B2C1D1E2F1fF3fedD1E2F1feE2F1fedcba
ENPEP	324	N8H8S2	Q07075	HTAEYAANITK	Glutamyl aminopeptidase	A2B2C1D1E2F1G3gfeE2F1feE2edD1E2F1feE2F1feE2F1G3gfedcba
PON2	254	N2H3	Q15165	HTNMNLTQLK	Serum paraoxonase/arylesterase 2	A2B2C1D1dD1dcba
PON2	254	N2H5	Q15165	HTNMNLTQLK	Serum paraoxonase/arylesterase 2	A2B2C1D1dD1E1eE1edcba
PON2	254	N2H6	Q15165	HTNMNLTQLK	Serum paraoxonase/arylesterase 2	A2B2C1D1E1edD1E1eE1edcba
PON2	254	N2H7	Q15165	HTNMNLTQLK	Serum paraoxonase/arylesterase 2	A2B2C1D1E1edD1E1eE1F1fedcba
PON2	254	N2H8	Q15165	HTNMNLTQLK	Serum paraoxonase/arylesterase 2	A2B2C1D1E1F1fedD1E1eE1F1fedcba
LAMA4	315	N4H5F1S1	Q16363	HVNEINATIYLLK	Laminin subunit alpha-4	A2B2C1D1E2F1G3gfedD1E2F1fedcbB5ba
LAMA4	315	N4H5F1S1	Q16363	HVNEINATIYLLK	Laminin subunit alpha-4	A2B2C1D1E2F1fF3fedD1E2F1fedcbB5ba
Unknown	207	N5H3F1	P0DOX2	HYTNSSQDVTVPCR	Immunoglobulin alpha-2 heavy chain	A2B2C1D1E2edD2dD1E2edcbB5ba
IGHA2	92	N5H4F1	P01877	HYTNSSQDVTVPCR	Immunoglobulin heavy constant alpha 2	A2B2C1D1E2F1fedD2dD1E2edcbB5ba
HSP90B1	481	N2H8	P14625	IADDKYNDTFWK	Endoplasmin	A2B2C1D1E1F1fedD1E1eE1F1fedcba
ZZZ3	689	N4H5F1S1	Q8IYH5	IADELGNRTAK	ZZ-type zinc finger-containing protein 3	A2B2C1D1E2F1G3gfedD1E2F1fedcbB5ba
ZZZ3	689	N4H5F1S2	Q8IYH5	IADELGNRTAK	ZZ-type zinc finger-containing protein 3	A2B2C1D1E2F1G3gfedD1E2F1G3gfedcbB5ba
ZZZ3	689	N6H3F1	Q8IYH5	IADELGNRTAK	ZZ-type zinc finger-containing protein 3	A2B2C1D1E2F2fedD1E2F2fedcbB5ba
DCN	211	N2H3	P07585	IADTNITSIPQGLPPSLTELHLDGNK	Decorin	A2B2C1D1dD1dcba
DCN	211	N2H5	P07585	IADTNITSIPQGLPPSLTELHLDGNK	Decorin	A2B2C1D1dD1E1eE1edcba
DCN	211	N2H6	P07585	IADTNITSIPQGLPPSLTELHLDGNK	Decorin	A2B2C1D1E1edD1E1eE1edcba
DCN	211	N3H4	P07585	IADTNITSIPQGLPPSLTELHLDGNK	Decorin	A2B2C1D1E2F1fedD1dcba
DCN	211	N3H4	P07585	IADTNITSIPQGLPPSLTELHLDGNK	Decorin	A2B2C1D1E2edD1E1edcba
DCN	211	N3H4	P07585	IADTNITSIPQGLPPSLTELHLDGNK	Decorin	A2B2C1D1dD2dD1E1edcba
DCN	211	N3H4F1S1	P07585	IADTNITSIPQGLPPSLTELHLDGNK	Decorin	A2B2C1D1E2F1G3gfF5fedD1dcba
DCN	211	N3H4S1	P07585	IADTNITSIPQGLPPSLTELHLDGNK	Decorin	A2B2C1D1E2F1G3gfedD1dcba
DCN	211	N3H5	P07585	IADTNITSIPQGLPPSLTELHLDGNK	Decorin	A2B2C1D1E2edD1E1eE1edcba
DCN	211	N3H5	P07585	IADTNITSIPQGLPPSLTELHLDGNK	Decorin	A2B2C1D1E2F1fedD1E1edcba
DCN	211	N3H5S1	P07585	IADTNITSIPQGLPPSLTELHLDGNK	Decorin	A2B2C1D1E2F1G3gfedD1E1edcba
DCN	211	N3H5S1	P07585	IADTNITSIPQGLPPSLTELHLDGNK	Decorin	A2B2C1D1E2F1fF3fedD1E1edcba
DCN	211	N3H6	P07585	IADTNITSIPQGLPPSLTELHLDGNK	Decorin	A2B2C1D1E2F1fedD1E1eE1edcba
DCN	211	N3H6	P07585	IADTNITSIPQGLPPSLTELHLDGNK	Decorin	A2B2C1D1E2edD1E1eE1F1fedcba
DCN	211	N3H6S1	P07585	IADTNITSIPQGLPPSLTELHLDGNK	Decorin	A2B2C1D1E2F1G3gfedD1E1eE1edcba
DCN	211	N3H6S1	P07585	IADTNITSIPQGLPPSLTELHLDGNK	Decorin	A2B2C1D1E2F1fF3fedD1E1eE1edcba
DCN	211	N4H4	P07585	IADTNITSIPQGLPPSLTELHLDGNK	Decorin	A2B2C1D1E2F1fedD1E2edcba
DCN	211	N4H4	P07585	IADTNITSIPQGLPPSLTELHLDGNK	Decorin	A2B2C1D1E2eE2edD1E1edcba
DCN	211	N4H4S1	P07585	IADTNITSIPQGLPPSLTELHLDGNK	Decorin	A2B2C1D1E2F1G3gfedD1E2edcba
DCN	211	N4H5	P07585	IADTNITSIPQGLPPSLTELHLDGNK	Decorin	A2B2C1D1E2F1fedD1E2F1fedcba
DCN	211	N4H5	P07585	IADTNITSIPQGLPPSLTELHLDGNK	Decorin	A2B2C1D1E2eE2F1fedD1E1edcba
DCN	211	N4H5	P07585	IADTNITSIPQGLPPSLTELHLDGNK	Decorin	A2B2C1D1E2eE2edD1E1eE1edcba
DCN	211	N4H5F1	P07585	IADTNITSIPQGLPPSLTELHLDGNK	Decorin	A2B2C1D1E2F1fedD1E2F1fedcbB5ba
DCN	211	N4H5F1S1	P07585	IADTNITSIPQGLPPSLTELHLDGNK	Decorin	A2B2C1D1E2F1G3gfedD1E2F1fedcbB5ba
DCN	211	N4H5F1S1	P07585	IADTNITSIPQGLPPSLTELHLDGNK	Decorin	A2B2C1D1E2F1G3gfF5fedD1E2F1fedcba
DCN	211	N4H5S1	P07585	IADTNITSIPQGLPPSLTELHLDGNK	Decorin	A2B2C1D1E2F1fF3fedD1E2F1fedcba
DCN	211	N4H5S1	P07585	IADTNITSIPQGLPPSLTELHLDGNK	Decorin	A2B2C1D1E2F1G3gfedD1E2F1fedcba
DCN	211	N4H5S1	P07585	IADTNITSIPQGLPPSLTELHLDGNK	Decorin	A2B2C1D1E2eE2F1G3gfedD1E1edcba
DCN	211	N4H5S2	P07585	IADTNITSIPQGLPPSLTELHLDGNK	Decorin	A2B2C1D1E2F1fF3fedD1E2F1G3gfedcba
DCN	211	N4H5S2	P07585	IADTNITSIPQGLPPSLTELHLDGNK	Decorin	A2B2C1D1E2F1G3gfF3fedD1E2F1fedcba
DCN	211	N4H5S2	P07585	IADTNITSIPQGLPPSLTELHLDGNK	Decorin	A2B2C1D1E2F1G3gfedD1E2F1G3gfedcba
DCN	211	N4H5S2	P07585	IADTNITSIPQGLPPSLTELHLDGNK	Decorin	A2B2C1D1E2F1fF3fedD1E2F1fF3fedcba
DCN	211	N4H8S2	P07585	IADTNITSIPQGLPPSLTELHLDGNK	Decorin	A2B2C1D1E2F1G3gfeE2F1G3gfedD1E1eE1F1fedcba
DCN	211	N5H4	P07585	IADTNITSIPQGLPPSLTELHLDGNK	Decorin	A2B2C1D1E2F2fedD1E2F1fedcba
DCN	211	N5H4	P07585	IADTNITSIPQGLPPSLTELHLDGNK	Decorin	A2B2C1D1E2eE2eE2edD1E1edcba
DCN	211	N5H4	P07585	IADTNITSIPQGLPPSLTELHLDGNK	Decorin	A2B2C1D1E2F1fedD2dD1E2edcba
DCN	211	N5H4S1	P07585	IADTNITSIPQGLPPSLTELHLDGNK	Decorin	A2B2C1D1E2F2G3gfedD1E2F1fedcba
DCN	211	N5H4S1	P07585	IADTNITSIPQGLPPSLTELHLDGNK	Decorin	A2B2C1D1E2F1G3gfedD1E2F2fedcba
DCN	211	N5H4S1	P07585	IADTNITSIPQGLPPSLTELHLDGNK	Decorin	A2B2C1D1E2F1fF3fedD1E2F2fedcba
DCN	211	N5H4S1	P07585	IADTNITSIPQGLPPSLTELHLDGNK	Decorin	A2B2C1D1E2F1fF3fedD1E2eE2edcba
DCN	211	N5H8F1S1	P07585	IADTNITSIPQGLPPSLTELHLDGNK	Decorin	A2B2C1D1E2F1feE2F1feE2F1G3gfF5fedD1E1eE1edcba
DCN	211	N6H6	P07585	IADTNITSIPQGLPPSLTELHLDGNK	Decorin	A2B2C1D1E2F1feE2edD1E2F1feE2F1fedcba
DCN	211	N6H6F1S1	P07585	IADTNITSIPQGLPPSLTELHLDGNK	Decorin	A2B2C1D1E2F1G3gfF5feE2edD1E2F1feE2F1fedcba
DCN	211	N6H7	P07585	IADTNITSIPQGLPPSLTELHLDGNK	Decorin	A2B2C1D1E2F1feE2F1fedD1E2F1feE2F1fedcba
SSR2	88	N2H8	P43308	IAPASNVSHTVVLRPLK	Translocon-associated protein subunit beta	A2B2C1D1E1F1fedD1E1eE1F1fedcba
SSR2	88	N2H9	P43308	IAPASNVSHTVVLRPLK	Translocon-associated protein subunit beta	A2B2C1D1E1F1fedD1E1F1feE1F1fedcba
LAMP2	101	N4H5S1	P13473	IAVQFGPGFSWIANFTK	Lysosome-associated membrane glycoprotein 2	A2B2C1D1E2F1fF3fedD1E2F1fedcba
LAMP2	101	N4H5S2	P13473	IAVQFGPGFSWIANFTK	Lysosome-associated membrane glycoprotein 2	A2B2C1D1E2F1fF3fedD1E2F1fF3fedcba
LAMP2	101	N4H5S2	P13473	IAVQFGPGFSWIANFTK	Lysosome-associated membrane glycoprotein 2	A2B2C1D1E2F1fF3fedD1E2F1G3gfedcba
LAMP2	101	N5H6F2S2	P13473	IAVQFGPGFSWIANFTK	Lysosome-associated membrane glycoprotein 2	A2B2C1D1E2F1G3gfF5fedD1E2F1feE2F1G3gfF5fedcba
LAMP2	101	N5H6S2	P13473	IAVQFGPGFSWIANFTK	Lysosome-associated membrane glycoprotein 2	A2B2C1D1E2F1fF3fedD1E2F1feE2F1G3gfedcba
LAMP2	101	N5H6S3	P13473	IAVQFGPGFSWIANFTK	Lysosome-associated membrane glycoprotein 2	A2B2C1D1E2F1fF3fedD1E2F1G3gfeE2F1fF3fedcba
CCL28	78	N4H5F1S1	Q9NRJ3	ICVSPHNHTVK	C-C motif chemokine 28	A2B2C1D1E2F1fF3fedD1E2F1fedcbB5ba
ANGPTL3	296	N4H5S2	Q9Y5C1	IDGSQNFNETWENYK	Angiopoietin-related protein 3	A2B2C1D1E2F1fF3fedD1E2F1G3gfedcba
ATRN	416	N2H8	O75882	IDSTGNVTNELR	Attractin	A2B2C1D1E1F1fedD1E1eE1F1fedcba
SMARCE1	127	N2H9	Q969G3	IEYNESMK	SWI/SNF-related matrix-associated actin-dependent regulator of chromatin subfamily E member 1	A2B2C1D1E1F1fedD1E1F1feE1F1fedcba
TXNDC15	293	N2H8	Q96J42	IFIFNQTGIEAK	Thioredoxin domain-containing protein 15	A2B2C1D1E1F1fedD1E1eE1F1fedcba
POSTN	599	N4H5F1	Q15063	IFLKEVNDTLLVNELK	Periostin	A2B2C1D1E2F1fedD1E2F1fedcbB5ba
POSTN	599	N4H5F1S1	Q15063	IFLKEVNDTLLVNELK	Periostin	A2B2C1D1E2F1G3gfedD1E2F1fedcbB5ba
TMEM156	82	N4H5F1S1	Q8N614	IFLNPSNFRNFTR	Transmembrane protein 156	A2B2C1D1E2F1G3gfedD1E2F1fedcbB5ba
CYP4F22	176	N4H4F1S1	Q6NT55	IFNQSADIMHAK	Cytochrome P450 4F22	A2B2C1D1E2F2G3gfedD1E1edcbB5ba
MFGE8	350	N4H3F1	Q08431	IFPGNWDNHSHK	Lactadherin	A2B2C1D1E2F2fedD1dcbB5ba
MFGE8	350	N4H4S1	Q08431	IFPGNWDNHSHK	Lactadherin	A2B2C1D1E2F1G3gfedD1E2edcba
UBAC1	403	N2H6	Q9BSL1	IFQTLNR	Ubiquitin-associated domain-containing protein 1	A2B2C1D1E1edD1E1eE1edcba
PPP2R3A	858	N3H4	Q06190	IFYTVNR	Serine/threonine-protein phosphatase 2A regulatory subunit B'' subunit alpha	A2B2C1D1E2F1fedD1dcba
VWF	1515	N4H5S2	P04275	IGEADFNR	von Willebrand factor	A2B2C1D1E2F1G3gfedD1E2F1G3gfedcba
SYDE2	1125	N2H9	Q5VT97	IGENYSK	Rho GTPase-activating protein SYDE2	A2B2C1D1E1F1fedD1E1F1feE1F1fedcba
TLL1	125	N5H8F1	O43897	IGFGLEQNNTVK	Tolloid-like protein 1	A2B2C1D1E2F1feE2F1feE2F1fedD1E1eE1edcbB5ba
SCNN1A	232	N2H6	P37088	IGFQLCNQNK	Amiloride-sensitive sodium channel subunit alpha	A2B2C1D1E1edD1E1eE1edcba
IGSF8	327	N4H5S2	Q969P0	IGPGEPLELLCNVSGALPPAGR	Immunoglobulin superfamily member 8	A2B2C1D1E2F1fF3fedD1E2F1fF3fedcba
IGSF8	327	N4H5S2	Q969P0	IGPGEPLELLCNVSGALPPAGR	Immunoglobulin superfamily member 8	A2B2C1D1E2F1G3gfedD1E2F1G3gfedcba
IGSF8	327	N4H5S2	Q969P0	IGPGEPLELLCNVSGALPPAGR	Immunoglobulin superfamily member 8	A2B2C1D1E2F1fF3fedD1E2F1G3gfedcba
SQOR	169	N2H8	Q9Y6N5	IGSNYSVK	Sulfide:quinone oxidoreductase, mitochondrial	A2B2C1D1E1F1fedD1E1eE1F1fedcba
NRP1	522	N4H5F1S1	O14786	IGYSNNGSDWK	Neuropilin-1	A2B2C1D1E2F1G3gfedD1E2F1fedcbB5ba
BTN3A3	115	N2H7	O00478	IHNVTASDSGK	Butyrophilin subfamily 3 member A3	A2B2C1D1E1edD1E1eE1F1fedcba
BTN3A3	115	N2H8	O00478	IHNVTASDSGK	Butyrophilin subfamily 3 member A3	A2B2C1D1E1F1fedD1E1eE1F1fedcba
BTN3A3	115	N4H5F1S1	O00478	IHNVTASDSGK	Butyrophilin subfamily 3 member A3	A2B2C1D1E2F1fF3fedD1E2F1fedcbB5ba
BTN3A3	115	N4H5F1S1	O00478	IHNVTASDSGK	Butyrophilin subfamily 3 member A3	A2B2C1D1E2F1G3gfedD1E2F1fedcbB5ba
BTN3A3	115	N4H5F1S2	O00478	IHNVTASDSGK	Butyrophilin subfamily 3 member A3	A2B2C1D1E2F1fF3fedD1E2F1G3gfedcbB5ba
BTN3A3	115	N4H5F1S2	O00478	IHNVTASDSGK	Butyrophilin subfamily 3 member A3	A2B2C1D1E2F1G3gfedD1E2F1G3gfedcbB5ba
BTN3A3	115	N4H5F1S2	O00478	IHNVTASDSGK	Butyrophilin subfamily 3 member A3	A2B2C1D1E2F1fF3fedD1E2F1fF3fedcbB5ba
BTN3A3	115	N4H5S1	O00478	IHNVTASDSGK	Butyrophilin subfamily 3 member A3	A2B2C1D1E2F1G3gfedD1E2F1fedcba
BTN3A3	115	N4H5S2	O00478	IHNVTASDSGK	Butyrophilin subfamily 3 member A3	A2B2C1D1E2F1fF3fedD1E2F1fF3fedcba
BTN3A3	115	N4H5S2	O00478	IHNVTASDSGK	Butyrophilin subfamily 3 member A3	A2B2C1D1E2F1G3gfedD1E2F1G3gfedcba
BTN3A3	115	N4H5S2	O00478	IHNVTASDSGK	Butyrophilin subfamily 3 member A3	A2B2C1D1E2eE2F1G3gfF3fedD1E1edcba
BTN3A3	115	N4H5S2	O00478	IHNVTASDSGK	Butyrophilin subfamily 3 member A3	A2B2C1D1E2F1fF3fedD1E2F1G3gfedcba
NID2	703	N4H5F1	Q14112	IHQNITYQVCR	Nidogen-2	A2B2C1D1E2F1fedD1E2F1fedcbB5ba
NID2	703	N4H5F1S1	Q14112	IHQNITYQVCR	Nidogen-2	A2B2C1D1E2F1G3gfedD1E2F1fedcbB5ba
NID2	703	N4H5F1S1	Q14112	IHQNITYQVCR	Nidogen-2	A2B2C1D1E2F1fF3fedD1E2F1fedcbB5ba
PRELP	124	N4H5F1S1	P51888	IHYLYLQNNFITELPVESFQNATGLR	Prolargin	A2B2C1D1E2F1G3gfedD1E2F1fedcbB5ba
PRELP	124	N4H5F1S2	P51888	IHYLYLQNNFITELPVESFQNATGLR	Prolargin	A2B2C1D1E2F1G3gfedD1E2F1G3gfedcbB5ba
PRELP	124	N5H4F1S1	P51888	IHYLYLQNNFITELPVESFQNATGLR	Prolargin	A2B2C1D1E2F2G3gfedD1E2F1fedcbB5ba
PRELP	124	N5H4F1S2	P51888	IHYLYLQNNFITELPVESFQNATGLR	Prolargin	A2B2C1D1E2F1G3gfF3fedD1E2F2fedcbB5ba
PRELP	124	N5H5F1S1	P51888	IHYLYLQNNFITELPVESFQNATGLR	Prolargin	A2B2C1D1E2F1G3gfedD2dD1E2F1fedcbB5ba
PRELP	124	N5H5F1S1	P51888	IHYLYLQNNFITELPVESFQNATGLR	Prolargin	A2B2C1D1E2F1G3gfedD1E2eE2F1fedcbB5ba
PRELP	124	N6H7F1S1	P51888	IHYLYLQNNFITELPVESFQNATGLR	Prolargin	A2B2C1D1E2F1fF3feE2F1fedD1E2F1feE2F1fedcbB5ba
PRELP	124	N6H7F1S1	P51888	IHYLYLQNNFITELPVESFQNATGLR	Prolargin	A2B2C1D1E2F1G3gfeE2F1fedD1E2F1feE2F1fedcbB5ba
PRELP	124	N6H7F1S2	P51888	IHYLYLQNNFITELPVESFQNATGLR	Prolargin	A2B2C1D1E2F1G3gfeE2F1fedD1E2F1feE2F1G3gfedcbB5ba
NT5E	333	N4H5F1S1	P21589	IKLDNYSTQELGK	5'-nucleotidase	A2B2C1D1E2F1G3gfedD1E2F1fedcbB5ba
NT5E	333	N4H5F1S1	P21589	IKLDNYSTQELGK	5'-nucleotidase	A2B2C1D1E2F1fF3fedD1E2F1fedcbB5ba
NT5E	333	N4H5F1S2	P21589	IKLDNYSTQELGK	5'-nucleotidase	A2B2C1D1E2F1G3gfedD1E2F1G3gfedcbB5ba
NT5E	333	N4H5F1S2	P21589	IKLDNYSTQELGK	5'-nucleotidase	A2B2C1D1E2F1fF3fedD1E2F1G3gfedcbB5ba
NT5E	333	N4H5F1S2	P21589	IKLDNYSTQELGK	5'-nucleotidase	A2B2C1D1E2F1fF3fedD1E2F1fF3fedcbB5ba
NT5E	333	N4H5F2S1	P21589	IKLDNYSTQELGK	5'-nucleotidase	A2B2C1D1E2F1G3gfF5fedD1E2F1fedcbB5ba
NT5E	333	N4H5S1	P21589	IKLDNYSTQELGK	5'-nucleotidase	A2B2C1D1E2F1G3gfedD1E2F1fedcba
NT5E	333	N4H5S2	P21589	IKLDNYSTQELGK	5'-nucleotidase	A2B2C1D1E2F1G3gfedD1E2F1G3gfedcba
NT5E	333	N4H5S2	P21589	IKLDNYSTQELGK	5'-nucleotidase	A2B2C1D1E2F1fF3fedD1E2F1fF3fedcba
NT5E	333	N4H5S2	P21589	IKLDNYSTQELGK	5'-nucleotidase	A2B2C1D1E2F1fF3fedD1E2F1G3gfedcba
ASAH1	286	N2H5	Q13510	ILAPAYFILGGNQSGEGCVITR	Acid ceramidase	A2B2C1D1dD1E1eE1edcba
ASAH1	286	N3H4S1	Q13510	ILAPAYFILGGNQSGEGCVITR	Acid ceramidase	A2B2C1D1E2F1G3gfedD1dcba
ASAH1	286	N4H5S2	Q13510	ILAPAYFILGGNQSGEGCVITR	Acid ceramidase	A2B2C1D1E2F1fF3fedD1E2F1G3gfedcba
ASAH1	286	N4H5S2	Q13510	ILAPAYFILGGNQSGEGCVITR	Acid ceramidase	A2B2C1D1E2F1G3gfedD1E2F1G3gfedcba
ASAH1	286	N4H5S2	Q13510	ILAPAYFILGGNQSGEGCVITR	Acid ceramidase	A2B2C1D1E2F1G3gfF3fedD1E2F1fedcba
PXDN	1280	N2H5	Q92626	ILCDNADNITR	Peroxidasin homolog	A2B2C1D1dD1E1eE1edcba
TMEM245	551	N2H8	Q9H330	ILGDKVNNTAVIEK	Transmembrane protein 245	A2B2C1D1E1F1fedD1E1eE1F1fedcba
SEL1L	195	N2H8	Q9UBV2	ILNGSNK	Protein sel-1 homolog 1	A2B2C1D1E1F1fedD1E1eE1F1fedcba
SEL1L	195	N2H9	Q9UBV2	ILNGSNK	Protein sel-1 homolog 1	A2B2C1D1E1F1fedD1E1F1feE1F1fedcba
SEL1L	195	N2H8	Q9UBV2	ILNGSNKK	Protein sel-1 homolog 1	A2B2C1D1E1F1fedD1E1eE1F1fedcba
SEL1L	195	N2H9	Q9UBV2	ILNGSNKK	Protein sel-1 homolog 1	A2B2C1D1E1F1fedD1E1F1feE1F1fedcba
WDPCP	688	N3H6S1	O95876	ILNGSSNRQIIDRR	WD repeat-containing and planar cell polarity effector protein fritz homolog	A2B2C1D1E2F1G3gfedD1E1eE1edcba
WDPCP	688	N6H7S3	O95876	ILNGSSNRQIIDRR	WD repeat-containing and planar cell polarity effector protein fritz homolog	A2B2C1D1E2F1G3gfeE2F1fedD1E2F1G3gfeE2F1G3gfedcba
KCNA10	498	N3H5	Q16322	ILNSVGSRMGSTDSLNK	Potassium voltage-gated channel subfamily A member 10	A2B2C1D1E2edD1E1eE1edcba
TRPM7	1465	N3H5F1S1	Q96QT4	ILSNNNTSENTLK	Transient receptor potential cation channel subfamily M member 7	A2B2C1D1E2F1G3gfF5fedD1E1edcba
FREM3	1588	N4H5S2	P0C091	ILYNGSR	FRAS1-related extracellular matrix protein 3	A2B2C1D1E2F1G3gfedD1E2F1G3gfedcba
DSG2	182	N4H5S2	Q14126	INATDADEPNTLNSK	Desmoglein-2	A2B2C1D1E2F1fF3fedD1E2F1fF3fedcba
DSG2	182	N4H5S2	Q14126	INATDADEPNTLNSK	Desmoglein-2	A2B2C1D1E2F1G3gfedD1E2F1G3gfedcba
DSG2	182	N4H5S2	Q14126	INATDADEPNTLNSK	Desmoglein-2	A2B2C1D1E2F1fF3fedD1E2F1G3gfedcba
ANTXR1	262	N2H7	Q9H6X2	INDSVTLNEK	Anthrax toxin receptor 1	A2B2C1D1E1edD1E1eE1F1fedcba
DNAAF4	241	N4H5F1S2	Q8WXU2	INFTPR	Dynein assembly factor 4, axonemal	A2B2C1D1E2eE2F1G3gfF3fedD1E1edcbB5ba
OVOS2	832	N4H5S2	Q6IE36	INGSEVIQAGGR	Ovostatin homolog 2	A2B2C1D1E2F1G3gfedD1E2F1G3gfedcba
PRELP	327	N4H5F1S1	P51888	INGTQICPNDLVAFHDFSSDLENVPHLR	Prolargin	A2B2C1D1E2F1G3gfedD1E2F1fedcbB5ba
PRELP	327	N4H5F1S2	P51888	INGTQICPNDLVAFHDFSSDLENVPHLR	Prolargin	A2B2C1D1E2F1G3gfedD1E2F1G3gfedcbB5ba
PRELP	327	N5H6F1S1	P51888	INGTQICPNDLVAFHDFSSDLENVPHLR	Prolargin	A2B2C1D1E2F1G3gfedD1E2F1feE2F1fedcbB5ba
DNAH14	1231	N2H5	Q0VDD8	INMSCAVFITMNPR	Dynein heavy chain 14, axonemal	A2B2C1D1dD1E1eE1edcba
C7	202	N2H5	P10643	INNDFNYEFYNSTWSYVK	Complement component C7	A2B2C1D1dD1E1eE1edcba
KCTD3	140	N2H8	Q9Y597	INNTVRSADSR	BTB/POZ domain-containing protein KCTD3	A2B2C1D1E1F1fedD1E1eE1F1fedcba
DNAH1	3606	N3H5S1	Q9P2D7	INQSEWR	Dynein heavy chain 1, axonemal	A2B2C1D1E2F1G3gfedD1E1edcba
ADAMTS20	809	N4H5F1	P59510	INSTNRQEK	A disintegrin and metalloproteinase with thrombospondin motifs 20	A2B2C1D1E2F1fedD1E2F1fedcbB5ba
ADAMTS20	809	N4H5F1S1	P59510	INSTNRQEK	A disintegrin and metalloproteinase with thrombospondin motifs 20	A2B2C1D1E2F1G3gfedD1E2F1fedcbB5ba
ADAMTS20	809	N4H5F1S2	P59510	INSTNRQEK	A disintegrin and metalloproteinase with thrombospondin motifs 20	A2B2C1D1E2F1G3gfedD1E2F1G3gfedcbB5ba
ADAMTS20	809	N4H5F1S2	P59510	INSTNRQEK	A disintegrin and metalloproteinase with thrombospondin motifs 20	A2B2C1D1E2F1fF3fedD1E2F1fF3fedcbB5ba
ADAMTS20	809	N5H4F1S1	P59510	INSTNRQEK	A disintegrin and metalloproteinase with thrombospondin motifs 20	A2B2C1D1E2F2G3gfedD1E2F1fedcbB5ba
ADAMTS20	809	N5H4F1S2	P59510	INSTNRQEK	A disintegrin and metalloproteinase with thrombospondin motifs 20	A2B2C1D1E2F2G3gfedD1E2F1G3gfedcbB5ba
ADAMTS20	809	N6H3F1	P59510	INSTNRQEK	A disintegrin and metalloproteinase with thrombospondin motifs 20	A2B2C1D1E2F2fedD1E2F2fedcbB5ba
CCDC27	464	N4H5F1S2	Q2M243	INTENETLQK	Coiled-coil domain-containing protein 27	A2B2C1D1E2F1G3gfedD1E2F1G3gfedcbB5ba
CCDC27	464	N5H4F1S1	Q2M243	INTENETLQK	Coiled-coil domain-containing protein 27	A2B2C1D1E2F2G3gfedD1E2F1fedcbB5ba
CCDC27	464	N6H3F1S2	Q2M243	INTENETLQK	Coiled-coil domain-containing protein 27	A2B2C1D1E2F2G3gfedD1E2F2G3gfedcbB5ba
ADAM10	278	N4H5F1S3	O14672	INTTADEK	Disintegrin and metalloproteinase domain-containing protein 10	A2B2C1D1E2F1G3gfF3fedD1E2F1G3gfF5fedcba
ADAM10	278	N4H5S1	O14672	INTTADEK	Disintegrin and metalloproteinase domain-containing protein 10	A2B2C1D1E2eE2F1G3gfedD1E1edcba
ADAM10	278	N4H5S1	O14672	INTTADEK	Disintegrin and metalloproteinase domain-containing protein 10	A2B2C1D1E2F1G3gfedD1E2F1fedcba
ADAM10	278	N5H4	O14672	INTTADEK	Disintegrin and metalloproteinase domain-containing protein 10	A2B2C1D1E2F1fedD2dD1E2edcba
ADAM10	278	N5H5	O14672	INTTADEK	Disintegrin and metalloproteinase domain-containing protein 10	A2B2C1D1E2F1fedD2dD1E2F1fedcba
ADAM10	278	N5H6	O14672	INTTADEK	Disintegrin and metalloproteinase domain-containing protein 10	A2B2C1D1E2F1fedD1E2F1feE2F1fedcba
ADAM10	278	N2H7	O14672	INTTADEKDPTNPFR	Disintegrin and metalloproteinase domain-containing protein 10	A2B2C1D1E1edD1E1eE1F1fedcba
ADAM10	278	N2H8	O14672	INTTADEKDPTNPFR	Disintegrin and metalloproteinase domain-containing protein 10	A2B2C1D1E1F1fedD1E1eE1F1fedcba
ADAM10	278	N2H9	O14672	INTTADEKDPTNPFR	Disintegrin and metalloproteinase domain-containing protein 10	A2B2C1D1E1F1fedD1E1F1feE1F1fedcba
RBM28	74	N4H5S2	Q9NW13	INVTVAK	RNA-binding protein 28	A2B2C1D1E2F1G3gfedD1E2F1G3gfedcba
CFH	882	N2H8	P08603	IPCSQPPQIEHGTINSSR	Complement factor H	A2B2C1D1E1F1fedD1E1eE1F1fedcba
CFH	882	N4H5S1	P08603	IPCSQPPQIEHGTINSSR	Complement factor H	A2B2C1D1E2F1fF3fedD1E2F1fedcba
CFH	882	N4H5S1	P08603	IPCSQPPQIEHGTINSSR	Complement factor H	A2B2C1D1E2F1G3gfedD1E2F1fedcba
CFH	882	N4H5S2	P08603	IPCSQPPQIEHGTINSSR	Complement factor H	A2B2C1D1E2F1G3gfedD1E2F1G3gfedcba
CFH	882	N4H5S2	P08603	IPCSQPPQIEHGTINSSR	Complement factor H	A2B2C1D1E2F1fF3fedD1E2F1G3gfedcba
CFH	882	N4H5S2	P08603	IPCSQPPQIEHGTINSSR	Complement factor H	A2B2C1D1E2F1fF3fedD1E2F1fF3fedcba
PRKD1	195	N4H5F1S2	Q15139	IPNNCSGVRR	Serine/threonine-protein kinase D1	A2B2C1D1E2F1fF3fedD1E2F1G3gfedcbB5ba
TRPV3	770	N2H5	Q8NET8	IQDSSRNNSK	Transient receptor potential cation channel subfamily V member 3	A2B2C1D1dD1E1eE1edcba
HSPG2	3836	N4H5F1	P98160	IQGEEIVFHDLNLTAHGISHCPTCR	Basement membrane-specific heparan sulfate proteoglycan core protein	A2B2C1D1E2F1fedD1E2F1fedcbB5ba
LTV1	406	N3H4	Q96GA3	IQMINGSDLPK	Protein LTV1 homolog	A2B2C1D1dD2dD1E1edcba
LTV1	406	N3H5	Q96GA3	IQMINGSDLPK	Protein LTV1 homolog	A2B2C1D1dD2dD1E1eE1edcba
AOC3	618	N4H5F1S2	Q16853	IQMLSFAGEPLPQNSSMAR	Membrane primary amine oxidase	A2B2C1D1E2F1G3gfF3fedD1E2F1fedcbB5ba
AOC3	618	N4H5F1S2	Q16853	IQMLSFAGEPLPQNSSMAR	Membrane primary amine oxidase	A2B2C1D1E2F1G3gfedD1E2F1G3gfedcbB5ba
AOC3	618	N4H6F2S1	Q16853	IQMLSFAGEPLPQNSSMAR	Membrane primary amine oxidase	A2B2C1D1E2F1G3gfF5fedD2dD1E1eE1edcbB5ba
AOC3	618	N4H6F2S1	Q16853	IQMLSFAGEPLPQNSSMAR	Membrane primary amine oxidase	A2B2C1D1E2F1feE2F1G3gfF5fedD1E1edcbB5ba
AOC3	618	N5H5F2S1	Q16853	IQMLSFAGEPLPQNSSMAR	Membrane primary amine oxidase	A2B2C1D1E2F1G3gfF5fedD1E2eE2F1fedcbB5ba
AOC3	618	N5H6F1S2	Q16853	IQMLSFAGEPLPQNSSMAR	Membrane primary amine oxidase	A2B2C1D1E2F1G3gfF3fedD1E2F1feE2F1fedcbB5ba
AOC3	618	N5H6F3S2	Q16853	IQMLSFAGEPLPQNSSMAR	Membrane primary amine oxidase	A2B2C1D1E2F1G3gfF5fedD1E2F1feE2F1G3gfF5fedcbB5ba
MIA3	589	N2H6	Q5JRA6	IQQESLGSAPLMGDDHPNASR	Transport and Golgi organization protein 1 homolog	A2B2C1D1E1edD1E1eE1edcba
OXR1	321	N5H8	Q8N573	IRDAGNDSASTAPR	Oxidation resistance protein 1	A2B2C1D1E2F1feE2F1feE2F1fedD1E1eE1edcba
C2orf15	90	N2H8	Q8WU43	IRLEDTNQENFTR	Uncharacterized protein C2orf15	A2B2C1D1E1F1fedD1E1eE1F1fedcba
CFH	911	N2H7	P08603	ISEENETTCYMGK	Complement factor H	A2B2C1D1E1edD1E1eE1F1fedcba
CFH	911	N2H9	P08603	ISEENETTCYMGK	Complement factor H	A2B2C1D1E1F1fedD1E1F1feE1F1fedcba
CFH	911	N4H5S1	P08603	ISEENETTCYMGK	Complement factor H	A2B2C1D1E2F1fF3fedD1E2F1fedcba
CFH	911	N4H5S1	P08603	ISEENETTCYMGK	Complement factor H	A2B2C1D1E2F1G3gfedD1E2F1fedcba
CFH	911	N4H5S2	P08603	ISEENETTCYMGK	Complement factor H	A2B2C1D1E2F1fF3fedD1E2F1G3gfedcba
CFH	911	N4H5S2	P08603	ISEENETTCYMGK	Complement factor H	A2B2C1D1E2F1G3gfF3fedD1E2F1fedcba
CFH	911	N4H5S2	P08603	ISEENETTCYMGK	Complement factor H	A2B2C1D1E2F1fF3fedD1E2F1fF3fedcba
CFH	911	N4H5S2	P08603	ISEENETTCYMGK	Complement factor H	A2B2C1D1E2F1G3gfedD1E2F1G3gfedcba
CFH	911	N5H6	P08603	ISEENETTCYMGK	Complement factor H	A2B2C1D1E2F1fedD1E2F1feE2F1fedcba
AK9	165	N2H4	Q5TCS8	ISGQRQHNNTGYIYSR	Adenylate kinase 9	A2B2C1D1dD1E1edcba
AK9	165	N2H5	Q5TCS8	ISGQRQHNNTGYIYSR	Adenylate kinase 9	A2B2C1D1dD1E1eE1edcba
PHYHIPL	60	N4H5F1S1	Q96FC7	ISNITCDSFK	Phytanoyl-CoA hydroxylase-interacting protein-like	A2B2C1D1E2F1G3gfedD1E2F1fedcbB5ba
MUC16	1375	N5H4F2S1	Q8WXI7	ISSSPNLTSPATK	Mucin-16	A2B2C1D1E2F1G3gfedD1E2F2fF5fedcbB5ba
ADCY2	537	N5H8	Q08462	ISTTDVPMGQHNFQNR	Adenylate cyclase type 2	A2B2C1D1E2F1feE2F1feE2F1fedD1E1eE1edcba
ASPN	282	N4H3F1S1	Q9BXN1	ITDIENGSLANIPR	Asporin	A2B2C1D1E2F2G3gfedD1dcbB5ba
ASPN	282	N4H4F1	Q9BXN1	ITDIENGSLANIPR	Asporin	A2B2C1D1E2F1fedD1E2edcbB5ba
ASPN	282	N4H4F1	Q9BXN1	ITDIENGSLANIPR	Asporin	A2B2C1D1E2edD2dD1E1edcbB5ba
ASPN	282	N4H4F1S1	Q9BXN1	ITDIENGSLANIPR	Asporin	A2B2C1D1E2F1G3gfedD1E2edcbB5ba
ASPN	282	N4H4F1S1	Q9BXN1	ITDIENGSLANIPR	Asporin	A2B2C1D1E2F2G3gfedD1E1edcbB5ba
ASPN	282	N4H5F1	Q9BXN1	ITDIENGSLANIPR	Asporin	A2B2C1D1E2F1fedD1E2F1fedcbB5ba
ASPN	282	N4H5F1	Q9BXN1	ITDIENGSLANIPR	Asporin	A2B2C1D1E2F1fedD2dD1E1edcbB5ba
ASPN	282	N4H5F1	Q9BXN1	ITDIENGSLANIPR	Asporin	A2B2C1D1E2eE2edD1E1eE1edcbB5ba
ASPN	282	N4H5F1S1	Q9BXN1	ITDIENGSLANIPR	Asporin	A2B2C1D1E2F1G3gfedD1E2F1fedcbB5ba
ASPN	282	N4H5F1S1	Q9BXN1	ITDIENGSLANIPR	Asporin	A2B2C1D1E2F1G3gfedD2dD1E1edcbB5ba
ASPN	282	N4H5F1S1	Q9BXN1	ITDIENGSLANIPR	Asporin	A2B2C1D1E2F2G3gfedD1E1eE1edcbB5ba
ASPN	282	N4H5F1S1	Q9BXN1	ITDIENGSLANIPR	Asporin	A2B2C1D1E2F1fF3fedD2dD1E1edcbB5ba
ASPN	282	N4H5F1S1	Q9BXN1	ITDIENGSLANIPR	Asporin	A2B2C1D1E2F1fF3fedD1E2F1fedcbB5ba
ASPN	282	N4H5F1S2	Q9BXN1	ITDIENGSLANIPR	Asporin	A2B2C1D1E2F1G3gfF3fedD1E2F1fedcbB5ba
ASPN	282	N4H5F1S2	Q9BXN1	ITDIENGSLANIPR	Asporin	A2B2C1D1E2F1G3gfedD1E2F1G3gfedcbB5ba
ASPN	282	N4H5F1S2	Q9BXN1	ITDIENGSLANIPR	Asporin	A2B2C1D1E2F1fF3fedD1E2F1fF3fedcbB5ba
ASPN	282	N4H5F3	Q9BXN1	ITDIENGSLANIPR	Asporin	A2B2C1D1E2F1fF5fedD1E2F1fF5fedcbB5ba
ASPN	282	N4H6F2S1	Q9BXN1	ITDIENGSLANIPR	Asporin	A2B2C1D1E2F1feE2F1G3gfF5fedD1E1edcbB5ba
ASPN	282	N5H3F1S1	Q9BXN1	ITDIENGSLANIPR	Asporin	A2B2C1D1E2F2G3gfedD1E2edcbB5ba
ASPN	282	N5H4F1	Q9BXN1	ITDIENGSLANIPR	Asporin	A2B2C1D1E2F1fedD2dD1E2edcbB5ba
ASPN	282	N5H4F1	Q9BXN1	ITDIENGSLANIPR	Asporin	A2B2C1D1E2F2fedD1E2F1fedcbB5ba
ASPN	282	N5H4F1S1	Q9BXN1	ITDIENGSLANIPR	Asporin	A2B2C1D1E2F2G3gfedD1E2F1fedcbB5ba
ASPN	282	N5H4F1S1	Q9BXN1	ITDIENGSLANIPR	Asporin	A2B2C1D1E2F1G3gfedD1E2F2fedcbB5ba
ASPN	282	N5H4F1S2	Q9BXN1	ITDIENGSLANIPR	Asporin	A2B2C1D1E2F1G3gfF3fedD1E2F2fedcbB5ba
ASPN	282	N5H4F1S2	Q9BXN1	ITDIENGSLANIPR	Asporin	A2B2C1D1E2F2G3gfedD1E2F1G3gfedcbB5ba
ASPN	282	N5H4F1S2	Q9BXN1	ITDIENGSLANIPR	Asporin	A2B2C1D1E2F2G3gfedD1E2F1fF3fedcbB5ba
ASPN	282	N5H4F2	Q9BXN1	ITDIENGSLANIPR	Asporin	A2B2C1D1E2F2fF5fedD1E2F1fedcbB5ba
ASPN	282	N5H4F3S1	Q9BXN1	ITDIENGSLANIPR	Asporin	A2B2C1D1E2F1G3gfF5fedD1E2F2fF5fedcbB5ba
ASPN	282	N5H5F1	Q9BXN1	ITDIENGSLANIPR	Asporin	A2B2C1D1E2F1fedD2dD1E2F1fedcbB5ba
ASPN	282	N5H5F1S1	Q9BXN1	ITDIENGSLANIPR	Asporin	A2B2C1D1E2F1fF3fedD2dD1E2F1fedcbB5ba
ASPN	282	N5H6F1	Q9BXN1	ITDIENGSLANIPR	Asporin	A2B2C1D1E2F1fedD1E2F1feE2F1fedcbB5ba
ASPN	282	N5H6F1S1	Q9BXN1	ITDIENGSLANIPR	Asporin	A2B2C1D1E2F1G3gfedD1E2F1feE2F1fedcbB5ba
ASPN	282	N5H6F1S2	Q9BXN1	ITDIENGSLANIPR	Asporin	A2B2C1D1E2F1G3gfedD1E2F1feE2F1G3gfedcbB5ba
ASPN	282	N5H8F3S2	Q9BXN1	ITDIENGSLANIPR	Asporin	A2B2C1D1E2F1feE2F1G3gfF5feE2F1G3gfF5fedD1E1eE1edcbB5ba
ASPN	282	N6H3F1	Q9BXN1	ITDIENGSLANIPR	Asporin	A2B2C1D1E2F2fedD2dD1E2edcbB5ba
ASPN	282	N6H3F1	Q9BXN1	ITDIENGSLANIPR	Asporin	A2B2C1D1E2F2fedD1E2F2fedcbB5ba
ASPN	282	N6H3F1S1	Q9BXN1	ITDIENGSLANIPR	Asporin	A2B2C1D1E2F2G3gfedD1E2F2fedcbB5ba
TOP2B	1088	N4H5F1S1	Q02880	ITIENR	DNA topoisomerase 2-beta	A2B2C1D1E2F1fF3fedD1E2F1fedcbB5ba
TOP2B	1088	N4H5F3	Q02880	ITIENR	DNA topoisomerase 2-beta	A2B2C1D1E2F1fF5fedD1E2F1fF5fedcbB5ba
MXRA5	2007	N3H4F1	Q9NR99	ITLHENR	Matrix-remodeling-associated protein 5	A2B2C1D1E2edD1E1edcbB5ba
MXRA5	2007	N3H5F1	Q9NR99	ITLHENR	Matrix-remodeling-associated protein 5	A2B2C1D1E2edD1E1eE1edcbB5ba
MXRA5	2007	N3H6	Q9NR99	ITLHENR	Matrix-remodeling-associated protein 5	A2B2C1D1E2edD1E1eE1F1fedcba
MXRA5	2007	N4H4F1	Q9NR99	ITLHENR	Matrix-remodeling-associated protein 5	A2B2C1D1E2F1fedD1E2edcbB5ba
MXRA5	2007	N4H5F1	Q9NR99	ITLHENR	Matrix-remodeling-associated protein 5	A2B2C1D1E2F1fedD1E2F1fedcbB5ba
CDHR5	405	N2H7	Q9HBB8	ITNHSHFR	Cadherin-related family member 5	A2B2C1D1E1edD1E1eE1F1fedcba
CDHR5	405	N2H8	Q9HBB8	ITNHSHFR	Cadherin-related family member 5	A2B2C1D1E1F1fedD1E1eE1F1fedcba
CDHR5	405	N2H9	Q9HBB8	ITNHSHFR	Cadherin-related family member 5	A2B2C1D1E1F1fedD1E1F1feE1F1fedcba
MSANTD1	101	N4H3	Q6ZTZ1	ITNMTFQYRK	Myb/SANT-like DNA-binding domain-containing protein 1	A2B2C1D1E2edD2dD1dcba
ERICH3	248	N4H5F1S1	Q5RHP9	ITRENR	Glutamate-rich protein 3	A2B2C1D1E2F1G3gfedD1E2F1fedcbB5ba
ERICH3	248	N4H5S1	Q5RHP9	ITRENR	Glutamate-rich protein 3	A2B2C1D1E2F1fF3fedD1E2F1fedcba
ERICH3	248	N4H5S2	Q5RHP9	ITRENR	Glutamate-rich protein 3	A2B2C1D1E2F1fF3fedD1E2F1fF3fedcba
SGCB	211	N4H5S1	Q16585	ITSNATSDLNIK	Beta-sarcoglycan	A2B2C1D1E2F1fF3fedD1E2F1fedcba
TM9SF3	174	N4H5F1S1	Q9HD45	IVDVNLTSEGK	Transmembrane 9 superfamily member 3	A2B2C1D1E2F1G3gfF5fedD1E2F1fedcba
TM9SF3	174	N4H5S1	Q9HD45	IVDVNLTSEGK	Transmembrane 9 superfamily member 3	A2B2C1D1E2F1G3gfedD1E2F1fedcba
TM9SF3	174	N4H5S1	Q9HD45	IVDVNLTSEGK	Transmembrane 9 superfamily member 3	A2B2C1D1E2F1fF3fedD1E2F1fedcba
TM9SF3	174	N4H5S2	Q9HD45	IVDVNLTSEGK	Transmembrane 9 superfamily member 3	A2B2C1D1E2F1fF3fedD1E2F1G3gfedcba
TM9SF3	174	N4H5S2	Q9HD45	IVDVNLTSEGK	Transmembrane 9 superfamily member 3	A2B2C1D1E2F1G3gfedD1E2F1G3gfedcba
TM9SF3	174	N4H5S2	Q9HD45	IVDVNLTSEGK	Transmembrane 9 superfamily member 3	A2B2C1D1E2F1fF3fedD1E2F1fF3fedcba
RABGAP1	54	N3H6	Q9Y3P9	IVGNGSEQQLQK	Rab GTPase-activating protein 1	A2B2C1D1E1edD2dD1E1eE1edcba
RABGAP1	54	N3H6F2S1	Q9Y3P9	IVGNGSEQQLQK	Rab GTPase-activating protein 1	A2B2C1D1E2F1G3gfF5fedD1E1eE1edcbB5ba
HSD17B12	298	N2H7	Q53GQ0	IVMNMNK	Very-long-chain 3-oxoacyl-CoA reductase	A2B2C1D1E1edD1E1eE1F1fedcba
HSD17B12	298	N4H5S2	Q53GQ0	IVMNMNK	Very-long-chain 3-oxoacyl-CoA reductase	A2B2C1D1E2F1G3gfedD1E2F1G3gfedcba
HSD17B12	298	N4H6S2	Q53GQ0	IVMNMNK	Very-long-chain 3-oxoacyl-CoA reductase	A2B2C1D1E2F1G3gfeE2F1G3gfedD1E1edcba
TSPAN8	118	N3H7	P19075	IVNETLYENTK	Tetraspanin-8	A2B2C1D1E2F1fedD1E1eE1F1fedcba
TSPAN8	118	N4H5F2S1	P19075	IVNETLYENTK	Tetraspanin-8	A2B2C1D1E2F1G3gfF5fedD1E2F1fedcbB5ba
TSPAN8	118	N4H5S2	P19075	IVNETLYENTK	Tetraspanin-8	A2B2C1D1E2F1fF3fedD1E2F1G3gfedcba
TSPAN8	118	N4H5S2	P19075	IVNETLYENTK	Tetraspanin-8	A2B2C1D1E2F1fF3fedD1E2F1fF3fedcba
TSPAN8	118	N5H6S2	P19075	IVNETLYENTK	Tetraspanin-8	A2B2C1D1E2F1fF3fedD1E2F1feE2F1G3gfedcba
TSPAN8	118	N5H6S3	P19075	IVNETLYENTK	Tetraspanin-8	A2B2C1D1E2F1fF3fedD1E2F1G3gfeE2F1G3gfedcba
TSPAN8	118	N5H6S3	P19075	IVNETLYENTK	Tetraspanin-8	A2B2C1D1E2F1fF3fedD1E2F1fF3feE2F1fF3fedcba
TRRAP	741	N3H5F1S1	Q9Y4A5	IVNSSMELAQTAK	Transformation/transcription domain-associated protein	A2B2C1D1E2F1fF3fedD1E1edcbB5ba
TRRAP	741	N4H4F1S1	Q9Y4A5	IVNSSMELAQTAK	Transformation/transcription domain-associated protein	A2B2C1D1E2F1G3gfedD1E2edcbB5ba
FAM20A	287	N4H5S2	Q96MK3	IVNVTK	Pseudokinase FAM20A	A2B2C1D1E2F1fF3fedD1E2F1G3gfedcba
FAM20A	287	N4H5S2	Q96MK3	IVNVTK	Pseudokinase FAM20A	A2B2C1D1E2F1G3gfedD1E2F1G3gfedcba
FAM20A	287	N4H5S2	Q96MK3	IVNVTK	Pseudokinase FAM20A	A2B2C1D1E2F1fF3fedD1E2F1fF3fedcba
JAM3	104	N4H5F1S1	Q9BX67	IWNVTR	Junctional adhesion molecule C	A2B2C1D1E2F1fF3fedD1E2F1fedcbB5ba
COPA	235	N2H8	P53621	IWRMNESK	Coatomer subunit alpha	A2B2C1D1E1F1fedD1E1eE1F1fedcba
COPA	235	N5H6S3	P53621	IWRMNESK	Coatomer subunit alpha	A2B2C1D1E2F1fF3fedD1E2F1G3gfeE2F1G3gfedcba
ERVK-7	244	N2H3F1	P61567	IWSGNQTLETRDCK	Endogenous retrovirus group K member 7 Env polyprotein	A2B2C1D1dD1dcbB5ba
ERVK-7	244	N3H3	P61567	IWSGNQTLETRDCK	Endogenous retrovirus group K member 7 Env polyprotein	A2B2C1D1E2edD1dcba
ERVK-7	244	N3H3F1	P61567	IWSGNQTLETRDCK	Endogenous retrovirus group K member 7 Env polyprotein	A2B2C1D1E2edD1dcbB5ba
DAB2	96	N4H5F1	P98082	IWVNISLSGIK	Disabled homolog 2	A2B2C1D1E2F1fedD1E2F1fedcbB5ba
DNAH5	4573	N3H5F1	Q8TE73	IYAENNTLRDPR	Dynein heavy chain 5, axonemal	A2B2C1D1E2edD1E1eE1edcbB5ba
DNAH5	4573	N4H4F1S1	Q8TE73	IYAENNTLRDPR	Dynein heavy chain 5, axonemal	A2B2C1D1E2F2G3gfedD1E1edcbB5ba
DNAH5	4573	N4H5F1S1	Q8TE73	IYAENNTLRDPR	Dynein heavy chain 5, axonemal	A2B2C1D1E2eE2F1fF3fedD1E1edcbB5ba
DNAH5	4573	N6H4F1	Q8TE73	IYAENNTLRDPR	Dynein heavy chain 5, axonemal	A2B2C1D1E2F1feE2edD1E2eE2edcbB5ba
NCSTN	45	N2H8	Q92542	IYIPLNK	Nicastrin	A2B2C1D1E1F1fedD1E1eE1F1fedcba
NCSTN	45	N2H9	Q92542	IYIPLNK	Nicastrin	A2B2C1D1E1F1fedD1E1F1feE1F1fedcba
USP9Y	1274	N3H4F2S1	O00507	IYQMTTNGSNK	Probable ubiquitin carboxyl-terminal hydrolase FAF-Y	A2B2C1D1E2F1G3gfF5fedD1dcbB5ba
KLKB1	453	N4H5S1	P03952	IYSGILNLSDITK	Plasma kallikrein	A2B2C1D1E2F1fF3fedD1E2F1fedcba
KLKB1	453	N4H5S2	P03952	IYSGILNLSDITK	Plasma kallikrein	A2B2C1D1E2F1G3gfedD1E2F1G3gfedcba
KLKB1	453	N4H5S2	P03952	IYSGILNLSDITK	Plasma kallikrein	A2B2C1D1E2F1fF3fedD1E2F1fF3fedcba
KLKB1	453	N4H5S2	P03952	IYSGILNLSDITK	Plasma kallikrein	A2B2C1D1E2F1G3gfF3fedD1E2F1fedcba
KLKB1	453	N4H5S2	P03952	IYSGILNLSDITK	Plasma kallikrein	A2B2C1D1E2F1fF3fedD1E2F1G3gfedcba
UGP2	189	N4H4F1	Q16851	IYTFNQSRYPR	UTP--glucose-1-phosphate uridylyltransferase	A2B2C1D1E2F1fedD1E2edcbB5ba
OLFML3	177	N4H5F1S1	Q9NRN5	IYVLDGTQNDTAFVFPR	Olfactomedin-like protein 3	A2B2C1D1E2F1G3gfedD1E2F1fedcbB5ba
CLTC	1248	N2H8	Q00610	KANSTRTWK	Clathrin heavy chain 1	A2B2C1D1E1F1fedD1E1eE1F1fedcba
NRG2	346	N2H6	O14511	KCNETAK	Pro-neuregulin-2, membrane-bound isoform	A2B2C1D1E1edD1E1eE1edcba
NRG2	346	N2H7	O14511	KCNETAK	Pro-neuregulin-2, membrane-bound isoform	A2B2C1D1E1edD1E1eE1F1fedcba
NRG2	346	N2H9	O14511	KCNETAK	Pro-neuregulin-2, membrane-bound isoform	A2B2C1D1E1F1fedD1E1F1feE1F1fedcba
NRG2	346	N3H4	O14511	KCNETAK	Pro-neuregulin-2, membrane-bound isoform	A2B2C1D1E2F1fedD1dcba
TFRC	251	N4H5S2	P02786	KDFEDLYTPVNGSIVIVR	Transferrin receptor protein 1	A2B2C1D1E2F1fF3fedD1E2F1fF3fedcba
LAMP1	249	N3H4F1	P11279	KDNTTVTR	Lysosome-associated membrane glycoprotein 1	A2B2C1D1E2F1fedD1dcbB5ba
LAMP1	249	N3H4F1S1	P11279	KDNTTVTR	Lysosome-associated membrane glycoprotein 1	A2B2C1D1E2F1G3gfedD1dcbB5ba
LAMP1	249	N4H5F1	P11279	KDNTTVTR	Lysosome-associated membrane glycoprotein 1	A2B2C1D1E2F1fedD1E2F1fedcbB5ba
LAMP1	249	N4H5F1S1	P11279	KDNTTVTR	Lysosome-associated membrane glycoprotein 1	A2B2C1D1E2F1G3gfedD1E2F1fedcbB5ba
LAMP1	249	N4H5F1S2	P11279	KDNTTVTR	Lysosome-associated membrane glycoprotein 1	A2B2C1D1E2F1G3gfedD1E2F1G3gfedcbB5ba
LAMP1	249	N4H5S1	P11279	KDNTTVTR	Lysosome-associated membrane glycoprotein 1	A2B2C1D1E2F1G3gfedD1E2F1fedcba
LAMP1	249	N4H5S2	P11279	KDNTTVTR	Lysosome-associated membrane glycoprotein 1	A2B2C1D1E2F1G3gfedD1E2F1G3gfedcba
LAMP1	249	N5H6S2	P11279	KDNTTVTR	Lysosome-associated membrane glycoprotein 1	A2B2C1D1E2F1G3gfedD1E2F1feE2F1G3gfedcba
LAMP1	249	N5H6S3	P11279	KDNTTVTR	Lysosome-associated membrane glycoprotein 1	A2B2C1D1E2F1G3gfedD1E2F1G3gfeE2F1G3gfedcba
ARVCF	565	N4H5S2	O00192	KDTDNK	Armadillo repeat protein deleted in velo-cardio-facial syndrome	A2B2C1D1E2F1fF3fedD1E2F1G3gfedcba
CLU	86	N2H8	P10909	KEDALNETR	Clusterin	A2B2C1D1E1F1fedD1E1eE1F1fedcba
CLU	86	N2H9	P10909	KEDALNETR	Clusterin	A2B2C1D1E1F1fedD1E1F1feE1F1fedcba
CLU	86	N4H5F1S2	P10909	KEDALNETR	Clusterin	A2B2C1D1E2F1G3gfedD1E2F1G3gfedcbB5ba
CLU	86	N4H5S1	P10909	KEDALNETR	Clusterin	A2B2C1D1E2F1G3gfedD1E2F1fedcba
CLU	86	N4H5S2	P10909	KEDALNETR	Clusterin	A2B2C1D1E2F1G3gfedD1E2F1G3gfedcba
CLU	86	N4H5S2	P10909	KEDALNETR	Clusterin	A2B2C1D1E2F1fF3fedD1E2F1G3gfedcba
CLU	86	N4H5S2	P10909	KEDALNETR	Clusterin	A2B2C1D1E2F1fF3fedD1E2F1fF3fedcba
CLU	86	N5H6F1S1	P10909	KEDALNETR	Clusterin	A2B2C1D1E2F1G3gfedD1E2F1feE2F1fedcbB5ba
CLU	86	N5H6F1S3	P10909	KEDALNETR	Clusterin	A2B2C1D1E2F1G3gfF5fedD1E2F1G3gfeE2F1G3gfedcba
CLU	86	N5H6F2S1	P10909	KEDALNETR	Clusterin	A2B2C1D1E2F1G3gfF5fedD1E2F1feE2F1fedcbB5ba
CLU	86	N5H6F2S2	P10909	KEDALNETR	Clusterin	A2B2C1D1E2F1G3gfF5fedD1E2F1feE2F1G3gfF5fedcba
CLU	86	N5H6F3S1	P10909	KEDALNETR	Clusterin	A2B2C1D1E2F1G3gfedD1E2F1fF5feE2F1fF5fedcbB5ba
CLU	86	N5H6F3S1	P10909	KEDALNETR	Clusterin	A2B2C1D1E2F1G3gfF5fedD1E2F1feE2F1fF5fedcbB5ba
CLU	86	N5H6F3S1	P10909	KEDALNETR	Clusterin	A2B2C1D1E2F1G3gfF5fedD1E2F1fF5feE2F1fF5fedcba
CLU	86	N5H6F3S2	P10909	KEDALNETR	Clusterin	A2B2C1D1E2F1G3gfF5fedD1E2F1feE2F1G3gfF5fedcbB5ba
CLU	86	N5H6S1	P10909	KEDALNETR	Clusterin	A2B2C1D1E2F1fF3fedD1E2F1feE2F1fedcba
CLU	86	N5H6S2	P10909	KEDALNETR	Clusterin	A2B2C1D1E2F1G3gfedD1E2F1feE2F1G3gfedcba
CLU	86	N5H6S2	P10909	KEDALNETR	Clusterin	A2B2C1D1E2F1fF3fedD1E2F1feE2F1G3gfedcba
CLU	86	N5H6S2	P10909	KEDALNETR	Clusterin	A2B2C1D1E2F1fF3fedD1E2F1feE2F1fF3fedcba
CLU	86	N5H6S3	P10909	KEDALNETR	Clusterin	A2B2C1D1E2F1G3gfedD1E2F1G3gfeE2F1G3gfedcba
CLU	86	N5H6S3	P10909	KEDALNETR	Clusterin	A2B2C1D1E2F1fF3fedD1E2F1G3gfeE2F1G3gfedcba
CLU	86	N5H6S3	P10909	KEDALNETR	Clusterin	A2B2C1D1E2F1fF3fedD1E2F1G3gfeE2F1fF3fedcba
CLU	86	N5H6S3	P10909	KEDALNETR	Clusterin	A2B2C1D1E2F1G3gfF3fedD1E2F1feE2F1G3gfedcba
CLU	86	N5H6S3	P10909	KEDALNETR	Clusterin	A2B2C1D1E2F1fF3fedD1E2F1fF3feE2F1fF3fedcba
CLU	86	N5H6S3	P10909	KEDALNETR	Clusterin	A2B2C1D1E2F1G3gfF3fedD1E2F1feE2F1fF3fedcba
NPTN	284	N2H3	Q9Y639	KENGMPMDIVNTSGR	Neuroplastin	A2B2C1D1dD1dcba
NPTN	284	N2H5	Q9Y639	KENGMPMDIVNTSGR	Neuroplastin	A2B2C1D1dD1E1eE1edcba
NPTN	284	N2H7	Q9Y639	KENGMPMDIVNTSGR	Neuroplastin	A2B2C1D1E1edD1E1eE1F1fedcba
CFHR3	108	N2H8	Q02985	KFVQGNSTEVACHPGYGLPK	Complement factor H-related protein 3	A2B2C1D1E1F1fedD1E1eE1F1fedcba
LAMC1	1395	N5H8F1	P11047	KIPAINQTITEANEK	Laminin subunit gamma-1	A2B2C1D1E2F1feE2F1feE2F1fedD1E1eE1edcbB5ba
LAMC1	1395	N8H5F1S2	P11047	KIPAINQTITEANEK	Laminin subunit gamma-1	A2B2C1D1E2F1G3gfeE2eE2edD1E2eE2eE2F1G3gfedcbB5ba
NCSTN	45	N2H8	Q92542	KIYIPLNK	Nicastrin	A2B2C1D1E1F1fedD1E1eE1F1fedcba
CLU	86	N2H7	P10909	KKEDALNETR	Clusterin	A2B2C1D1E1edD1E1eE1F1fedcba
CLU	86	N2H8	P10909	KKEDALNETR	Clusterin	A2B2C1D1E1F1fedD1E1eE1F1fedcba
CLU	86	N2H9	P10909	KKEDALNETR	Clusterin	A2B2C1D1E1F1fedD1E1F1feE1F1fedcba
CLU	86	N3H5F1	P10909	KKEDALNETR	Clusterin	A2B2C1D1E2edD1E1eE1edcbB5ba
CLU	86	N4H5	P10909	KKEDALNETR	Clusterin	A2B2C1D1E2F1fedD1E2F1fedcba
CLU	86	N4H5F1	P10909	KKEDALNETR	Clusterin	A2B2C1D1E2F1fedD1E2F1fedcbB5ba
CLU	86	N4H5F1S1	P10909	KKEDALNETR	Clusterin	A2B2C1D1E2F1G3gfedD1E2F1fedcbB5ba
CLU	86	N4H5F1S1	P10909	KKEDALNETR	Clusterin	A2B2C1D1E2F1fF3fedD1E2F1fedcbB5ba
CLU	86	N4H5F1S2	P10909	KKEDALNETR	Clusterin	A2B2C1D1E2F1fF3fedD1E2F1G3gfedcbB5ba
CLU	86	N4H5F1S2	P10909	KKEDALNETR	Clusterin	A2B2C1D1E2F1G3gfedD1E2F1G3gfedcbB5ba
CLU	86	N4H5F1S2	P10909	KKEDALNETR	Clusterin	A2B2C1D1E2F1fF3fedD1E2F1fF3fedcbB5ba
CLU	86	N4H5F1S2	P10909	KKEDALNETR	Clusterin	A2B2C1D1E2F1G3gfF3fedD1E2F1fedcbB5ba
CLU	86	N4H5F3S1	P10909	KKEDALNETR	Clusterin	A2B2C1D1E2F1G3gfF5fedD1E2F1fF5fedcbB5ba
CLU	86	N4H5S1	P10909	KKEDALNETR	Clusterin	A2B2C1D1E2F1G3gfedD1E2F1fedcba
CLU	86	N4H5S1	P10909	KKEDALNETR	Clusterin	A2B2C1D1E2F1fF3fedD1E2F1fedcba
CLU	86	N4H5S2	P10909	KKEDALNETR	Clusterin	A2B2C1D1E2F1G3gfedD1E2F1G3gfedcba
CLU	86	N4H5S2	P10909	KKEDALNETR	Clusterin	A2B2C1D1E2F1fF3fedD1E2F1G3gfedcba
CLU	86	N4H5S2	P10909	KKEDALNETR	Clusterin	A2B2C1D1E2F1fF3fedD1E2F1fF3fedcba
CLU	86	N4H8F1S2	P10909	KKEDALNETR	Clusterin	A2B2C1D1E2F1fF3feE2F1G3gfedD1E1eE1F1fedcbB5ba
CLU	86	N5H5F1S1	P10909	KKEDALNETR	Clusterin	A2B2C1D1E2F1G3gfedD2dD1E2F1fedcbB5ba
CLU	86	N5H5F1S2	P10909	KKEDALNETR	Clusterin	A2B2C1D1E2F1G3gfedD1E2eE2F1G3gfedcbB5ba
CLU	86	N5H6	P10909	KKEDALNETR	Clusterin	A2B2C1D1E2F1fedD1E2F1feE2F1fedcba
CLU	86	N5H6F1	P10909	KKEDALNETR	Clusterin	A2B2C1D1E2F1fedD1E2F1feE2F1fedcbB5ba
CLU	86	N5H6F1S1	P10909	KKEDALNETR	Clusterin	A2B2C1D1E2F1G3gfedD1E2F1feE2F1fedcbB5ba
CLU	86	N5H6F1S1	P10909	KKEDALNETR	Clusterin	A2B2C1D1E2F1G3gfedD1E2F1feE2F1fF5fedcba
CLU	86	N5H6F1S1	P10909	KKEDALNETR	Clusterin	A2B2C1D1E2F1fF3fedD1E2F1feE2F1fedcbB5ba
CLU	86	N5H6F1S1	P10909	KKEDALNETR	Clusterin	A2B2C1D1E2F1G3gfF5fedD1E2F1feE2F1fedcba
CLU	86	N5H6F1S2	P10909	KKEDALNETR	Clusterin	A2B2C1D1E2F1G3gfedD1E2F1feE2F1G3gfedcbB5ba
CLU	86	N5H6F1S2	P10909	KKEDALNETR	Clusterin	A2B2C1D1E2eE2F1G3gfeE2F1fF3fedD1E1edcbB5ba
CLU	86	N5H6F1S2	P10909	KKEDALNETR	Clusterin	A2B2C1D1E2F1G3gfedD1E2F1fF5feE2F1G3gfedcba
CLU	86	N5H6F1S2	P10909	KKEDALNETR	Clusterin	A2B2C1D1E2eE2F1G3gfeE2F1G3gfedD1E1edcbB5ba
CLU	86	N5H6F1S2	P10909	KKEDALNETR	Clusterin	A2B2C1D1E2eE2F1fF3feE2F1fF3fedD1E1edcbB5ba
CLU	86	N5H6F1S2	P10909	KKEDALNETR	Clusterin	A2B2C1D1E2F1G3gfF5fedD1E2F1feE2F1G3gfedcba
CLU	86	N5H6F1S3	P10909	KKEDALNETR	Clusterin	A2B2C1D1E2F1G3gfF5fedD1E2F1G3gfeE2F1G3gfedcba
CLU	86	N5H6F1S3	P10909	KKEDALNETR	Clusterin	A2B2C1D1E2F1G3gfF3fedD1E2F1feE2F1G3gfedcbB5ba
CLU	86	N5H6F1S3	P10909	KKEDALNETR	Clusterin	A2B2C1D1E2F1G3gfF5fedD1E2F1G3gfeE2F1fF3fedcba
CLU	86	N5H6F1S3	P10909	KKEDALNETR	Clusterin	A2B2C1D1E2F1G3gfF3fedD1E2F1fF5feE2F1G3gfedcba
CLU	86	N5H6F1S3	P10909	KKEDALNETR	Clusterin	A2B2C1D1E2F1fF3fedD1E2F1G3gfeE2F1G3gfedcbB5ba
CLU	86	N5H6F2S1	P10909	KKEDALNETR	Clusterin	A2B2C1D1E2F1fF3fedD1E2F1fF5feE2F1fF5fedcba
CLU	86	N5H6F2S1	P10909	KKEDALNETR	Clusterin	A2B2C1D1E2F1G3gfF5fedD1E2F1feE2F1fF5fedcba
CLU	86	N5H6F2S1	P10909	KKEDALNETR	Clusterin	A2B2C1D1E2F1G3gfedD1E2F1fF5feE2F1fF5fedcba
CLU	86	N5H6F2S1	P10909	KKEDALNETR	Clusterin	A2B2C1D1E2F1fF3fedD1E2F1feE2F1fF5fedcbB5ba
CLU	86	N5H6F2S2	P10909	KKEDALNETR	Clusterin	A2B2C1D1E2F1G3gfF5fedD1E2F1feE2F1G3gfedcbB5ba
CLU	86	N5H6F2S2	P10909	KKEDALNETR	Clusterin	A2B2C1D1E2F1G3gfF3fedD1E2F1feE2F1fF5fedcbB5ba
CLU	86	N5H6F2S2	P10909	KKEDALNETR	Clusterin	A2B2C1D1E2F1G3gfF5fedD1E2F1feE2F1G3gfF5fedcba
CLU	86	N5H6F2S2	P10909	KKEDALNETR	Clusterin	A2B2C1D1E2F1G3gfF5fedD1E2F1feE2F1fF3fedcbB5ba
CLU	86	N5H6F3	P10909	KKEDALNETR	Clusterin	A2B2C1D1E2F1fF5fedD1E2F1feE2F1fF5fedcbB5ba
CLU	86	N5H6F3S1	P10909	KKEDALNETR	Clusterin	A2B2C1D1E2F1G3gfF5fedD1E2F1fF5feE2F1fF5fedcba
CLU	86	N5H6F3S1	P10909	KKEDALNETR	Clusterin	A2B2C1D1E2F1G3gfF5fedD1E2F1feE2F1fF5fedcbB5ba
CLU	86	N5H6F3S1	P10909	KKEDALNETR	Clusterin	A2B2C1D1E2F1G3gfedD1E2F1fF5feE2F1fF5fedcbB5ba
CLU	86	N5H6F3S2	P10909	KKEDALNETR	Clusterin	A2B2C1D1E2eE2F1G3gfF5feE2F1G3gfF5fedD1E1edcbB5ba
CLU	86	N5H6F3S2	P10909	KKEDALNETR	Clusterin	A2B2C1D1E2F1G3gfF5fedD1E2F1fF5feE2F1G3gfF5fedcba
CLU	86	N5H6F3S2	P10909	KKEDALNETR	Clusterin	A2B2C1D1E2F1G3gfF5fedD1E2F1feE2F1G3gfF5fedcbB5ba
CLU	86	N5H6F4	P10909	KKEDALNETR	Clusterin	A2B2C1D1E2F1fF5fedD1E2F1fF5feE2F1fF5fedcbB5ba
CLU	86	N5H6S1	P10909	KKEDALNETR	Clusterin	A2B2C1D1E2F1G3gfedD1E2F1feE2F1fedcba
CLU	86	N5H6S1	P10909	KKEDALNETR	Clusterin	A2B2C1D1E2F1fF3fedD1E2F1feE2F1fedcba
CLU	86	N5H6S2	P10909	KKEDALNETR	Clusterin	A2B2C1D1E2F1G3gfedD1E2F1feE2F1G3gfedcba
CLU	86	N5H6S2	P10909	KKEDALNETR	Clusterin	A2B2C1D1E2F1fF3fedD1E2F1feE2F1G3gfedcba
CLU	86	N5H6S2	P10909	KKEDALNETR	Clusterin	A2B2C1D1E2F1fF3fedD1E2F1feE2F1fF3fedcba
CLU	86	N5H6S3	P10909	KKEDALNETR	Clusterin	A2B2C1D1E2F1fF3fedD1E2F1G3gfeE2F1G3gfedcba
CLU	86	N5H6S3	P10909	KKEDALNETR	Clusterin	A2B2C1D1E2F1G3gfedD1E2F1G3gfeE2F1G3gfedcba
CLU	86	N5H6S3	P10909	KKEDALNETR	Clusterin	A2B2C1D1E2F1fF3fedD1E2F1G3gfeE2F1fF3fedcba
CLU	86	N5H6S3	P10909	KKEDALNETR	Clusterin	A2B2C1D1E2F1G3gfF3fedD1E2F1feE2F1G3gfedcba
CLU	86	N6H6S3	P10909	KKEDALNETR	Clusterin	A2B2C1D1E2F1G3gfeE2edD1E2F1G3gfeE2F1G3gfedcba
CLU	86	N6H7F1S1	P10909	KKEDALNETR	Clusterin	A2B2C1D1E2F1G3gfeE2F1fedD1E2F1feE2F1fedcbB5ba
CLU	86	N6H7F2S2	P10909	KKEDALNETR	Clusterin	A2B2C1D1E2F1G3gfF5feE2F1fedD1E2F1feE2F1G3gfF5fedcba
CLU	86	N6H7S1	P10909	KKEDALNETR	Clusterin	A2B2C1D1E2F1G3gfeE2F1fedD1E2F1feE2F1fedcba
CLU	86	N6H7S3	P10909	KKEDALNETR	Clusterin	A2B2C1D1E2F1fF3feE2F1fedD1E2F1G3gfeE2F1G3gfedcba
CLU	86	N7H6S1	P10909	KKEDALNETR	Clusterin	A2B2C1D1E2F1fF3feE2edD1E2eE2F1feE2F1fedcba
CLU	86	N7H8S1	P10909	KKEDALNETR	Clusterin	A2B2C1D1E2F1fF3feE2F1fedD1E2F1feE2F1feE2F1fedcba
POGLUT1	204	N2H8	Q8NBL1	KKNSTAYFR	Protein O-glucosyltransferase 1	A2B2C1D1E1F1fedD1E1eE1F1fedcba
MRC2	364	N4H5F1S1	Q9UBG0	KKPNATAEPTPPDR	C-type mannose receptor 2	A2B2C1D1E2F1fF3fedD1E2F1fedcbB5ba
MRC2	364	N4H5F1S2	Q9UBG0	KKPNATAEPTPPDR	C-type mannose receptor 2	A2B2C1D1E2F1G3gfedD1E2F1G3gfedcbB5ba
MRC2	364	N4H5F1S2	Q9UBG0	KKPNATAEPTPPDR	C-type mannose receptor 2	A2B2C1D1E2F1fF3fedD1E2F1G3gfedcbB5ba
DPP4	520	N3H6S1	P27487	KLDFIILNETK	Dipeptidyl peptidase 4	A2B2C1D1E2F1fF3fedD1E1eE1edcba
DPP4	520	N3H6S1	P27487	KLDFIILNETK	Dipeptidyl peptidase 4	A2B2C1D1E2F1G3gfedD1E1eE1edcba
DPP4	520	N4H5F1S1	P27487	KLDFIILNETK	Dipeptidyl peptidase 4	A2B2C1D1E2F1G3gfedD1E2F1fedcbB5ba
DPP4	520	N4H5F1S2	P27487	KLDFIILNETK	Dipeptidyl peptidase 4	A2B2C1D1E2F1G3gfedD1E2F1G3gfedcbB5ba
DPP4	520	N4H5S1	P27487	KLDFIILNETK	Dipeptidyl peptidase 4	A2B2C1D1E2F1fF3fedD1E2F1fedcba
DPP4	520	N4H5S1	P27487	KLDFIILNETK	Dipeptidyl peptidase 4	A2B2C1D1E2F1G3gfedD1E2F1fedcba
DPP4	520	N4H5S2	P27487	KLDFIILNETK	Dipeptidyl peptidase 4	A2B2C1D1E2F1G3gfedD1E2F1G3gfedcba
DPP4	520	N4H5S2	P27487	KLDFIILNETK	Dipeptidyl peptidase 4	A2B2C1D1E2F1fF3fedD1E2F1G3gfedcba
LUM	127	N3H4F1	P51884	KLHINHNNLTESVGPLPK	Lumican	A2B2C1D1E2edD1E1edcbB5ba
LUM	127	N3H4F1	P51884	KLHINHNNLTESVGPLPK	Lumican	A2B2C1D1E2F1fedD1dcbB5ba
LUM	127	N4H4F1	P51884	KLHINHNNLTESVGPLPK	Lumican	A2B2C1D1E2F1fedD2dD1dcbB5ba
LUM	127	N4H5	P51884	KLHINHNNLTESVGPLPK	Lumican	A2B2C1D1E2F1fedD1E2F1fedcba
LUM	127	N4H5F1	P51884	KLHINHNNLTESVGPLPK	Lumican	A2B2C1D1E2F1fedD1E2F1fedcbB5ba
LUM	127	N4H5F1	P51884	KLHINHNNLTESVGPLPK	Lumican	A2B2C1D1E2eE2edD1E1eE1edcbB5ba
LUM	127	N4H5F1	P51884	KLHINHNNLTESVGPLPK	Lumican	A2B2C1D1E2F1fedD2dD1E1edcbB5ba
LUM	127	N4H5F1	P51884	KLHINHNNLTESVGPLPK	Lumican	A2B2C1D1E2edD2dD1E1eE1edcbB5ba
LUM	127	N4H5F1S1	P51884	KLHINHNNLTESVGPLPK	Lumican	A2B2C1D1E2F1G3gfedD1E2F1fedcbB5ba
LUM	127	N4H5F1S1	P51884	KLHINHNNLTESVGPLPK	Lumican	A2B2C1D1E2F1fF3fedD1E2F1fedcbB5ba
LUM	127	N4H5F1S1	P51884	KLHINHNNLTESVGPLPK	Lumican	A2B2C1D1E2F1G3gfedD2dD1E1edcbB5ba
LUM	127	N4H5F1S2	P51884	KLHINHNNLTESVGPLPK	Lumican	A2B2C1D1E2F1G3gfedD1E2F1G3gfedcbB5ba
LUM	127	N4H5F1S2	P51884	KLHINHNNLTESVGPLPK	Lumican	A2B2C1D1E2F1fF3fedD1E2F1G3gfedcbB5ba
LUM	127	N4H5F1S2	P51884	KLHINHNNLTESVGPLPK	Lumican	A2B2C1D1E2F1fF3fedD1E2F1fF3fedcbB5ba
LUM	127	N4H5F2	P51884	KLHINHNNLTESVGPLPK	Lumican	A2B2C1D1E2F1fF5fedD2dD1E1edcbB5ba
LUM	127	N4H5F2S1	P51884	KLHINHNNLTESVGPLPK	Lumican	A2B2C1D1E2F1G3gfF5fedD2dD1E1edcbB5ba
LUM	127	N5H4F1	P51884	KLHINHNNLTESVGPLPK	Lumican	A2B2C1D1E2F1fedD2dD1E2edcbB5ba
LUM	127	N5H4F1S1	P51884	KLHINHNNLTESVGPLPK	Lumican	A2B2C1D1E2F1G3gfedD1E2F2fedcbB5ba
LUM	127	N5H4F1S1	P51884	KLHINHNNLTESVGPLPK	Lumican	A2B2C1D1E2F2G3gfedD1E2F1fedcbB5ba
LUM	127	N5H5	P51884	KLHINHNNLTESVGPLPK	Lumican	A2B2C1D1E2F1fedD2dD1E2F1fedcba
LUM	127	N5H5F1	P51884	KLHINHNNLTESVGPLPK	Lumican	A2B2C1D1E2F1fedD2dD1E2F1fedcbB5ba
LUM	127	N5H5F1S1	P51884	KLHINHNNLTESVGPLPK	Lumican	A2B2C1D1E2F1G3gfedD2dD1E2F1fedcbB5ba
LUM	127	N5H5F1S1	P51884	KLHINHNNLTESVGPLPK	Lumican	A2B2C1D1E2F1fF3fedD2dD1E2F1fedcbB5ba
LUM	127	N5H5F2S1	P51884	KLHINHNNLTESVGPLPK	Lumican	A2B2C1D1E2F1G3gfF5fedD1E2eE2F1fedcbB5ba
LUM	127	N5H5F2S2	P51884	KLHINHNNLTESVGPLPK	Lumican	A2B2C1D1E2F1G3gfF5fedD1E2eE2F1G3gfedcbB5ba
LUM	127	N5H5S1	P51884	KLHINHNNLTESVGPLPK	Lumican	A2B2C1D1E2F1G3gfedD2dD1E2F1fedcba
LUM	127	N5H6F1	P51884	KLHINHNNLTESVGPLPK	Lumican	A2B2C1D1E2F1fedD1E2F1feE2F1fedcbB5ba
LUM	127	N5H6F1	P51884	KLHINHNNLTESVGPLPK	Lumican	A2B2C1D1E2F1feE2F1fedD2dD1E1edcbB5ba
LUM	127	N5H6F1S1	P51884	KLHINHNNLTESVGPLPK	Lumican	A2B2C1D1E2F1G3gfedD1E2F1feE2F1fedcbB5ba
LUM	127	N5H6F1S1	P51884	KLHINHNNLTESVGPLPK	Lumican	A2B2C1D1E2F1feE2F1G3gfedD2dD1E1edcbB5ba
LUM	127	N5H6F1S1	P51884	KLHINHNNLTESVGPLPK	Lumican	A2B2C1D1E2eE2F1G3gfedD2dD1E1eE1edcbB5ba
LUM	127	N5H6F1S2	P51884	KLHINHNNLTESVGPLPK	Lumican	A2B2C1D1E2F1G3gfedD1E2F1feE2F1G3gfedcbB5ba
LUM	127	N5H6F1S2	P51884	KLHINHNNLTESVGPLPK	Lumican	A2B2C1D1E2F1fF3fedD1E2F1feE2F1fF3fedcbB5ba
LUM	127	N5H6F1S2	P51884	KLHINHNNLTESVGPLPK	Lumican	A2B2C1D1E2F1G3gfeE2F1fF3fedD2dD1E1edcbB5ba
LUM	127	N5H6F1S2	P51884	KLHINHNNLTESVGPLPK	Lumican	A2B2C1D1E2F1fF3feE2F1fF3fedD2dD1E1edcbB5ba
LUM	127	N5H6F1S2	P51884	KLHINHNNLTESVGPLPK	Lumican	A2B2C1D1E2F1G3gfeE2F1G3gfedD2dD1E1edcbB5ba
LUM	127	N5H6F1S2	P51884	KLHINHNNLTESVGPLPK	Lumican	A2B2C1D1E2eE2F1G3gfeE2F1fF3fedD1E1edcbB5ba
LUM	127	N6H6F1	P51884	KLHINHNNLTESVGPLPK	Lumican	A2B2C1D1E2F1fedD2dD1E2F1feE2F1fedcbB5ba
LUM	127	N6H6F1	P51884	KLHINHNNLTESVGPLPK	Lumican	A2B2C1D1E2F1feE2edD1E2F1feE2F1fedcbB5ba
LUM	127	N6H7F1	P51884	KLHINHNNLTESVGPLPK	Lumican	A2B2C1D1E2F1feE2F1fedD1E2F1feE2F1fedcbB5ba
LUM	127	N6H7F1S1	P51884	KLHINHNNLTESVGPLPK	Lumican	A2B2C1D1E2F1fF3feE2F1fedD1E2F1feE2F1fedcbB5ba
LUM	127	N6H7F1S1	P51884	KLHINHNNLTESVGPLPK	Lumican	A2B2C1D1E2F1G3gfeE2F1fedD1E2F1feE2F1fedcbB5ba
LUM	127	N6H7F1S2	P51884	KLHINHNNLTESVGPLPK	Lumican	A2B2C1D1E2F1fF3feE2F1fedD1E2F1feE2F1G3gfedcbB5ba
LUM	127	N7H7F2S1	P51884	KLHINHNNLTESVGPLPK	Lumican	A2B2C1D1E2F1G3gfF5feE2F1fedD2dD1E2F1feE2F1fedcbB5ba
LUM	127	N7H8F1S1	P51884	KLHINHNNLTESVGPLPK	Lumican	A2B2C1D1E2F1G3gfeE2F1fedD1E2F1feE2F1feE2F1fedcbB5ba
LUM	127	N7H8F1S2	P51884	KLHINHNNLTESVGPLPK	Lumican	A2B2C1D1E2F1fF3feE2F1fedD1E2F1feE2F1feE2F1G3gfedcbB5ba
LUM	127	N7H8F1S2	P51884	KLHINHNNLTESVGPLPK	Lumican	A2B2C1D1E2F1fF3feE2F1fedD1E2F1feE2F1feE2F1fF3fedcbB5ba
LUM	127	N8H9F1S1	P51884	KLHINHNNLTESVGPLPK	Lumican	A2B2C1D1E2F1G3gfeE2F1feE2F1fedD1E2F1feE2F1feE2F1fedcbB5ba
LRP1	3048	N2H3	Q07954	KLNLDGSNYTLLK	Prolow-density lipoprotein receptor-related protein 1	A2B2C1D1dD1dcba
LRP1	3048	N4H5S1	Q07954	KLNLDGSNYTLLK	Prolow-density lipoprotein receptor-related protein 1	A2B2C1D1E2F1G3gfedD1E2F1fedcba
LRP1	3048	N4H5S1	Q07954	KLNLDGSNYTLLK	Prolow-density lipoprotein receptor-related protein 1	A2B2C1D1E2F1fF3fedD1E2F1fedcba
LRP1	3048	N4H5S2	Q07954	KLNLDGSNYTLLK	Prolow-density lipoprotein receptor-related protein 1	A2B2C1D1E2F1G3gfedD1E2F1G3gfedcba
LRP1	3048	N4H5S2	Q07954	KLNLDGSNYTLLK	Prolow-density lipoprotein receptor-related protein 1	A2B2C1D1E2F1fF3fedD1E2F1G3gfedcba
LRP1	3048	N4H5S2	Q07954	KLNLDGSNYTLLK	Prolow-density lipoprotein receptor-related protein 1	A2B2C1D1E2F1fF3fedD1E2F1fF3fedcba
ANPEP	128	N2H6	P15144	KLNYTLSQGHR	Aminopeptidase N	A2B2C1D1E1edD1E1eE1edcba
ANPEP	128	N2H7	P15144	KLNYTLSQGHR	Aminopeptidase N	A2B2C1D1E1edD1E1eE1F1fedcba
ANPEP	128	N3H5S1	P15144	KLNYTLSQGHR	Aminopeptidase N	A2B2C1D1E2F1fF3fedD1E1edcba
ANPEP	128	N3H5S1	P15144	KLNYTLSQGHR	Aminopeptidase N	A2B2C1D1E2F1G3gfedD1E1edcba
ANPEP	128	N3H6S1	P15144	KLNYTLSQGHR	Aminopeptidase N	A2B2C1D1E2F1G3gfedD1E1eE1edcba
ANPEP	128	N3H6S1	P15144	KLNYTLSQGHR	Aminopeptidase N	A2B2C1D1E2F1fF3fedD1E1eE1edcba
ANPEP	128	N4H5	P15144	KLNYTLSQGHR	Aminopeptidase N	A2B2C1D1E2F1fedD1E2F1fedcba
ANPEP	128	N4H5S1	P15144	KLNYTLSQGHR	Aminopeptidase N	A2B2C1D1E2F1G3gfedD1E2F1fedcba
ANPEP	128	N4H5S1	P15144	KLNYTLSQGHR	Aminopeptidase N	A2B2C1D1E2F1fF3fedD1E2F1fedcba
ANPEP	128	N4H5S2	P15144	KLNYTLSQGHR	Aminopeptidase N	A2B2C1D1E2F1G3gfedD1E2F1G3gfedcba
ANPEP	128	N4H5S2	P15144	KLNYTLSQGHR	Aminopeptidase N	A2B2C1D1E2F1fF3fedD1E2F1G3gfedcba
ANPEP	128	N4H5S2	P15144	KLNYTLSQGHR	Aminopeptidase N	A2B2C1D1E2F1G3gfF3fedD1E2F1fedcba
ANPEP	128	N4H5S2	P15144	KLNYTLSQGHR	Aminopeptidase N	A2B2C1D1E2F1fF3fedD1E2F1fF3fedcba
SETBP1	1416	N4H5F1S2	Q9Y6X0	KMCNYTK	SET-binding protein	A2B2C1D1E2F1G3gfedD1E2F1G3gfedcbB5ba
SETBP1	1416	N5H4F1S1	Q9Y6X0	KMCNYTK	SET-binding protein	A2B2C1D1E2F1G3gfedD2dD1E2edcbB5ba
SETBP1	1416	N5H4F1S1	Q9Y6X0	KMCNYTK	SET-binding protein	A2B2C1D1E2F2G3gfedD1E2F1fedcbB5ba
SETBP1	1416	N5H4F1S2	Q9Y6X0	KMCNYTK	SET-binding protein	A2B2C1D1E2F2G3gfedD1E2F1fF3fedcbB5ba
SETBP1	1416	N5H4F1S2	Q9Y6X0	KMCNYTK	SET-binding protein	A2B2C1D1E2F2G3gfedD1E2F1G3gfedcbB5ba
SETBP1	1416	N5H5F1	Q9Y6X0	KMCNYTK	SET-binding protein	A2B2C1D1E2F1fedD2dD1E2F1fedcbB5ba
SETBP1	1416	N5H6F1S2	Q9Y6X0	KMCNYTK	SET-binding protein	A2B2C1D1E2F1G3gfedD1E2F1feE2F1G3gfedcbB5ba
SETBP1	1416	N6H3F1S2	Q9Y6X0	KMCNYTK	SET-binding protein	A2B2C1D1E2F2G3gfedD1E2F2G3gfedcbB5ba
ACTR8	124	N4H4	Q9H981	KMSNGTR	Actin-related protein 8	A2B2C1D1E2F1fedD1E2edcba
PCYOX1	323	N2H6	Q9UHG3	KMSNITFLNFDPPIEEFHQYYQHIVTTLVK	Prenylcysteine oxidase 1	A2B2C1D1E1edD1E1eE1edcba
ANO1	185	N2H5	Q5XXA6	KMYHINETR	Anoctamin-1	A2B2C1D1dD1E1eE1edcba
NPTN	197	N2H6	Q9Y639	KNASNMEYR	Neuroplastin	A2B2C1D1E1edD1E1eE1edcba
NPTN	197	N2H7	Q9Y639	KNASNMEYR	Neuroplastin	A2B2C1D1E1edD1E1eE1F1fedcba
NPTN	197	N2H8	Q9Y639	KNASNMEYR	Neuroplastin	A2B2C1D1E1F1fedD1E1eE1F1fedcba
NPTN	197	N4H5F1S1	Q9Y639	KNASNMEYR	Neuroplastin	A2B2C1D1E2F1fF3fedD1E2F1fedcbB5ba
NPTN	197	N4H5S1	Q9Y639	KNASNMEYR	Neuroplastin	A2B2C1D1E2F1G3gfedD1E2F1fedcba
NPTN	197	N4H5S1	Q9Y639	KNASNMEYR	Neuroplastin	A2B2C1D1E2F1fF3fedD1E2F1fedcba
NPTN	197	N4H5S2	Q9Y639	KNASNMEYR	Neuroplastin	A2B2C1D1E2F1G3gfedD1E2F1G3gfedcba
NPTN	197	N4H5S2	Q9Y639	KNASNMEYR	Neuroplastin	A2B2C1D1E2F1fF3fedD1E2F1fF3fedcba
NPTN	197	N4H5S2	Q9Y639	KNASNMEYR	Neuroplastin	A2B2C1D1E2F1fF3fedD1E2F1G3gfedcba
NPTN	197	N5H6S3	Q9Y639	KNASNMEYR	Neuroplastin	A2B2C1D1E2F1G3gfedD1E2F1G3gfeE2F1G3gfedcba
GPAM	375	N5H3F1S1	Q9HCL2	KNESLWSVAR	Glycerol-3-phosphate acyltransferase 1, mitochondrial	A2B2C1D1E2F2G3gfedD1E2edcbB5ba
ACP2	267	N2H8	P11117	KNLTLMATTSQLPK	Lysosomal acid phosphatase	A2B2C1D1E1F1fedD1E1eE1F1fedcba
ACP2	267	N2H9	P11117	KNLTLMATTSQLPK	Lysosomal acid phosphatase	A2B2C1D1E1F1fedD1E1F1feE1F1fedcba
RGS22	1256	N2H8	Q8NE09	KNMSAHSSQK	Regulator of G-protein signaling 22	A2B2C1D1E1F1fedD1E1eE1F1fedcba
CASC4	150	N4H5S2	Q6P4E1	KNNTYLVK	Protein CASC4	A2B2C1D1E2F1G3gfedD1E2F1G3gfedcba
SPTB	1520	N3H5S1	P11277	KNQTLQNEILGHTPR	Spectrin beta chain, erythrocytic	A2B2C1D1E2F1G3gfedD1E1edcba
ZFAT	728	N4H5F1S1	Q9P243	KQMNTSLCERIR	Zinc finger protein ZFAT	A2B2C1D1E2F1fF3fedD1E2F1fedcbB5ba
TFRC	727	N2H5	P02786	KQNNGAFNETLFR	Transferrin receptor protein 1	A2B2C1D1dD1E1eE1edcba
TFRC	727	N2H6	P02786	KQNNGAFNETLFR	Transferrin receptor protein 1	A2B2C1D1E1edD1E1eE1edcba
TFRC	727	N2H7	P02786	KQNNGAFNETLFR	Transferrin receptor protein 1	A2B2C1D1E1edD1E1eE1F1fedcba
TFRC	727	N2H8	P02786	KQNNGAFNETLFR	Transferrin receptor protein 1	A2B2C1D1E1F1fedD1E1eE1F1fedcba
AHSG	156	N4H5S2	P02765	KVCQDCPLLAPLNDTR	Alpha-2-HS-glycoprotein	A2B2C1D1E2F1G3gfedD1E2F1G3gfedcba
ERO1A	280	N2H6	Q96HE7	KWGHNITEFQQR	ERO1-like protein alpha	A2B2C1D1E1edD1E1eE1edcba
LAMC1	1241	N4H5F1	P11047	KYEQAKNISQDLEK	Laminin subunit gamma-1	A2B2C1D1E2F1fedD1E2F1fedcbB5ba
GGT3P	120	N2H6	A6NGU5	LAFASMFNSSEQSQK	Putative glutathione hydrolase 3 proenzyme	A2B2C1D1E1edD1E1eE1edcba
ABCA13	4931	N2H7	Q86UQ4	LAIMVNGSFK	ATP-binding cassette sub-family A member 13	A2B2C1D1E1edD1E1eE1F1fedcba
ABCA13	4931	N2H8	Q86UQ4	LAIMVNGSFK	ATP-binding cassette sub-family A member 13	A2B2C1D1E1F1fedD1E1eE1F1fedcba
ABCA13	4931	N2H9	Q86UQ4	LAIMVNGSFK	ATP-binding cassette sub-family A member 13	A2B2C1D1E1F1fedD1E1F1feE1F1fedcba
CLU	374	N2H5	P10909	LANLTQGEDQYYLR	Clusterin	A2B2C1D1dD1E1eE1edcba
CLU	374	N2H6	P10909	LANLTQGEDQYYLR	Clusterin	A2B2C1D1E1edD1E1eE1edcba
CLU	374	N2H7	P10909	LANLTQGEDQYYLR	Clusterin	A2B2C1D1E1edD1E1eE1F1fedcba
CLU	374	N2H8	P10909	LANLTQGEDQYYLR	Clusterin	A2B2C1D1E1F1fedD1E1eE1F1fedcba
CLU	374	N2H9	P10909	LANLTQGEDQYYLR	Clusterin	A2B2C1D1E1F1fedD1E1F1feE1F1fedcba
CLU	374	N3H4	P10909	LANLTQGEDQYYLR	Clusterin	A2B2C1D1E2F1fedD1dcba
CLU	374	N3H4S1	P10909	LANLTQGEDQYYLR	Clusterin	A2B2C1D1E2F1G3gfedD1dcba
CLU	374	N3H6F1	P10909	LANLTQGEDQYYLR	Clusterin	A2B2C1D1E2F1fedD1E1eE1edcbB5ba
CLU	374	N4H3	P10909	LANLTQGEDQYYLR	Clusterin	A2B2C1D1E2edD1E2edcba
CLU	374	N4H5	P10909	LANLTQGEDQYYLR	Clusterin	A2B2C1D1E2F1fedD1E2F1fedcba
CLU	374	N4H5	P10909	LANLTQGEDQYYLR	Clusterin	A2B2C1D1E2edD2dD1E1eE1edcba
CLU	374	N4H5F1S1	P10909	LANLTQGEDQYYLR	Clusterin	A2B2C1D1E2F1G3gfedD1E2F1fedcbB5ba
CLU	374	N4H5F1S1	P10909	LANLTQGEDQYYLR	Clusterin	A2B2C1D1E2F1G3gfedD2dD1E1edcbB5ba
CLU	374	N4H5F1S1	P10909	LANLTQGEDQYYLR	Clusterin	A2B2C1D1E2F1fF3fedD2dD1E1edcbB5ba
CLU	374	N4H5F1S2	P10909	LANLTQGEDQYYLR	Clusterin	A2B2C1D1E2F1G3gfedD1E2F1G3gfedcbB5ba
CLU	374	N4H5F1S2	P10909	LANLTQGEDQYYLR	Clusterin	A2B2C1D1E2F1G3gfF3fedD1E2F1fedcbB5ba
CLU	374	N4H5F1S2	P10909	LANLTQGEDQYYLR	Clusterin	A2B2C1D1E2F1fF3fedD1E2F1G3gfedcbB5ba
CLU	374	N4H5F1S2	P10909	LANLTQGEDQYYLR	Clusterin	A2B2C1D1E2F1fF3fedD1E2F1fF3fedcbB5ba
CLU	374	N4H5F2S1	P10909	LANLTQGEDQYYLR	Clusterin	A2B2C1D1E2F1G3gfF5fedD1E2F1fedcbB5ba
CLU	374	N4H5F2S2	P10909	LANLTQGEDQYYLR	Clusterin	A2B2C1D1E2F1G3gfF5fedD1E2F1G3gfedcbB5ba
CLU	374	N4H5F3S1	P10909	LANLTQGEDQYYLR	Clusterin	A2B2C1D1E2F1G3gfF5fedD1E2F1fF5fedcbB5ba
CLU	374	N4H5S1	P10909	LANLTQGEDQYYLR	Clusterin	A2B2C1D1E2F1fF3fedD1E2F1fedcba
[truncated: 2,743 more rows]

## Sheet: unique in eCCA
Unique site-specific N-glycan compositions identified in eCCA compared with the public iCCA dataset (n = 6,973)
Glycopeptide ID	Gene name	Site	Composition	Protein_ID	Glycan Types
TRAV30_42_N2H6F0S0	TRAV30	42	N2H6F0S0	A0A087WSZ9	Mannose
MEIKIN_261_N4H5F1S0	MEIKIN	261	N4H5F1S0	A0A087WXM9	Fucosylated
MEIKIN_261_N2H6F0S0	MEIKIN	261	N2H6F0S0	A0A087WXM9	Mannose
MEIKIN_261_N4H5F1S2	MEIKIN	261	N4H5F1S2	A0A087WXM9	Fucosylated and sialylated
TRAV2_84_N4H5F0S1	TRAV2	84	N4H5F0S1	A0A0B4J234	Sialylated
TRAV21_82_N2H7F0S0	TRAV21	82	N2H7F0S0	A0A0B4J279	Mannose
GATD3B_122_N2H5F0S0	GATD3B	122	N2H5F0S0	A0A0B4J2D5	Mannose
GATD3B_142_N2H6F0S0	GATD3B	142	N2H6F0S0	A0A0B4J2D5	Mannose
TEX13D_690_N4H4F2S1	TEX13D	690	N4H4F2S1	A0A0J9YY54	Fucosylated and sialylated
CCDC195_146_N2H6F0S0	CCDC195	146	N2H6F0S0	A0A1B0GUA6	Mannose
CCDC195_146_N2H7F0S0	CCDC195	146	N2H7F0S0	A0A1B0GUA6	Mannose
CCDC195_146_N2H9F0S0	CCDC195	146	N2H9F0S0	A0A1B0GUA6	Mannose
SPEM3_1076_N4H5F1S1	SPEM3	1076	N4H5F1S1	A0A1B0GUW6	Fucosylated and sialylated
MDFIC2_23_N2H7F0S0	MDFIC2	23	N2H7F0S0	A0A1B0GVS7	Mannose
MDFIC2_23_N2H8F0S0	MDFIC2	23	N2H8F0S0	A0A1B0GVS7	Mannose
MDFIC2_23_N2H6F0S0	MDFIC2	23	N2H6F0S0	A0A1B0GVS7	Mannose
GSTT4_232_N2H8F0S0	GSTT4	232	N2H8F0S0	A0A1W2PR19	Mannose
PWWP4_314_N2H5F0S0	PWWP4	314	N2H5F0S0	A0A494C071	Mannose
PWWP4_512_N4H5F0S2	PWWP4	512	N4H5F0S2	A0A494C071	Sialylated
IFT56_82_N2H8F0S0	IFT56	82	N2H8F0S0	A0AVF1	Mannose
IFT56_408_N4H5F2S1	IFT56	408	N4H5F2S1	A0AVF1	Fucosylated and sialylated
FER1L5_1937_N3H3F1S0	FER1L5	1937	N3H3F1S0	A0AVI2	Fucosylated
ESYT2_199_N2H7F0S0	ESYT2	199	N2H7F0S0	A0FGR8	Mannose
ESYT2_199_N2H5F0S0	ESYT2	199	N2H5F0S0	A0FGR8	Mannose
ESYT2_199_N2H8F0S0	ESYT2	199	N2H8F0S0	A0FGR8	Mannose
BLTP3B_142_N4H4F1S1	BLTP3B	142	N4H4F1S1	A0JNW5	Fucosylated and sialylated
BLTP3B_142_N6H3F4S0	BLTP3B	142	N6H3F4S0	A0JNW5	Fucosylated
BLTP3B_142_N4H5F1S0	BLTP3B	142	N4H5F1S0	A0JNW5	Fucosylated
TMEM120B_181_N4H5F0S2	TMEM120B	181	N4H5F0S2	A0PK00	Sialylated
ARHGAP10_519_N2H9F0S0	ARHGAP10	519	N2H9F0S0	A1A4S6	Mannose
ARHGAP10_522_N2H6F0S0	ARHGAP10	522	N2H6F0S0	A1A4S6	Mannose
ARHGAP10_519_N2H7F0S0	ARHGAP10	519	N2H7F0S0	A1A4S6	Mannose
ARHGAP10_522_N2H5F0S0	ARHGAP10	522	N2H5F0S0	A1A4S6	Mannose
ARHGAP10_519_N2H6F0S0	ARHGAP10	519	N2H6F0S0	A1A4S6	Mannose
ARHGAP10_522_N2H7F0S0	ARHGAP10	522	N2H7F0S0	A1A4S6	Mannose
ARHGAP10_522_N2H9F0S0	ARHGAP10	522	N2H9F0S0	A1A4S6	Mannose
ARHGAP10_141_N4H5F0S2	ARHGAP10	141	N4H5F0S2	A1A4S6	Sialylated
ANO9_641_N2H8F0S0	ANO9	641	N2H8F0S0	A1A5B4	Mannose
ARHGEF37_516_N4H5F0S2	ARHGEF37	516	N4H5F0S2	A1IGU5	Sialylated
ARHGEF37_516_N5H6F0S3	ARHGEF37	516	N5H6F0S3	A1IGU5	Sialylated
ARHGEF37_516_N6H7F0S2	ARHGEF37	516	N6H7F0S2	A1IGU5	Sialylated
PXDNL_1283_N2H5F0S0	PXDNL	1283	N2H5F0S0	A1KZ92	Mannose
ELOVL7_273_N2H7F0S0	ELOVL7	273	N2H7F0S0	A1L3X0	Mannose
SSC5D_779_N2H8F0S0	SSC5D	779	N2H8F0S0	A1L4H1	Mannose
FSD2_53_N2H9F0S0	FSD2	53	N2H9F0S0	A1L4K1	Mannose
MACROD2_309_N5H5F1S1	MACROD2	309	N5H5F1S1	A1Z1Q3	Fucosylated and sialylated
MACROD2_309_N2H8F0S0	MACROD2	309	N2H8F0S0	A1Z1Q3	Mannose
MACROD2_309_N4H5F0S2	MACROD2	309	N4H5F0S2	A1Z1Q3	Sialylated
HFM1_1372_N2H6F0S0	HFM1	1372	N2H6F0S0	A2PYH4	Mannose
FAM234B_415_N2H9F0S0	FAM234B	415	N2H9F0S0	A2RU67	Mannose
FAM234B_415_N2H5F0S0	FAM234B	415	N2H5F0S0	A2RU67	Mannose
FAM234B_415_N2H7F0S0	FAM234B	415	N2H7F0S0	A2RU67	Mannose
FAM234B_415_N2H8F0S0	FAM234B	415	N2H8F0S0	A2RU67	Mannose
FAM234B_415_N2H6F0S0	FAM234B	415	N2H6F0S0	A2RU67	Mannose
MEIOC_340_N4H5F0S2	MEIOC	340	N4H5F0S2	A2RUB1	Sialylated
MEIOC_344_N4H5F0S2	MEIOC	344	N4H5F0S2	A2RUB1	Sialylated
MEIOC_340_N6H4F1S1	MEIOC	340	N6H4F1S1	A2RUB1	Fucosylated and sialylated
MEIOC_344_N5H6F0S3	MEIOC	344	N5H6F0S3	A2RUB1	Sialylated
MEIOC_344_N5H6F0S2	MEIOC	344	N5H6F0S2	A2RUB1	Sialylated
MEIOC_340_N5H6F0S2	MEIOC	340	N5H6F0S2	A2RUB1	Sialylated
MEIOC_340_N5H6F2S2	MEIOC	340	N5H6F2S2	A2RUB1	Fucosylated and sialylated
MEIOC_340_N5H6F0S3	MEIOC	340	N5H6F0S3	A2RUB1	Sialylated
MEIOC_344_N5H6F2S2	MEIOC	344	N5H6F2S2	A2RUB1	Fucosylated and sialylated
CCDC144A_323_N2H9F0S0	CCDC144A	323	N2H9F0S0	A2RUR9	Mannose
CCDC144A_654_N2H6F0S0	CCDC144A	654	N2H6F0S0	A2RUR9	Mannose
CCDC144A_323_N2H6F0S0	CCDC144A	323	N2H6F0S0	A2RUR9	Mannose
CCDC144A_1269_N2H8F0S0	CCDC144A	1269	N2H8F0S0	A2RUR9	Mannose
CCDC144A_185_N4H4F1S1	CCDC144A	185	N4H4F1S1	A2RUR9	Fucosylated and sialylated
CCDC144A_323_N2H5F0S0	CCDC144A	323	N2H5F0S0	A2RUR9	Mannose
TMEM131L_1210_N2H6F0S0	TMEM131L	1210	N2H6F0S0	A2VDJ0	Mannose
TMEM131L_1210_N4H5F1S1	TMEM131L	1210	N4H5F1S1	A2VDJ0	Fucosylated and sialylated
LAMB4_1725_N5H5F0S0	LAMB4	1725	N5H5F0S0	A4D0S4	Hybrid/Complex
LAMB4_1725_N4H4F0S1	LAMB4	1725	N4H4F0S1	A4D0S4	Sialylated
LRRD1_649_N4H5F1S2	LRRD1	649	N4H5F1S2	A4D1F6	Fucosylated and sialylated
CTAGE15_475_N2H8F0S0	CTAGE15	475	N2H8F0S0	A4D2H0	Mannose
XIRP2_107_N2H6F0S0	XIRP2	107	N2H6F0S0	A4UGR9	Mannose
XIRP2_1513_N4H5F1S0	XIRP2	1513	N4H5F1S0	A4UGR9	Fucosylated
XIRP2_107_N2H7F0S0	XIRP2	107	N2H7F0S0	A4UGR9	Mannose
VPS37C_66_N5H3F0S0	VPS37C	66	N5H3F0S0	A5D8V6	Hybrid/Complex
RGSL1_233_N4H5F0S1	RGSL1	233	N4H5F0S1	A5PLK6	Sialylated
CNOT1_1110_N4H5F0S2	CNOT1	1110	N4H5F0S2	A5YKK6	Sialylated
GOLGA8O_381_N2H7F0S0	GOLGA8O	381	N2H7F0S0	A6NCC3	Mannose
MAGEA13P_37_N4H5F0S0	MAGEA13P	37	N4H5F0S0	A6NCF6	Hybrid/Complex
RIMOC1_278_N4H5F1S1	RIMOC1	278	N4H5F1S1	A6NDU8	Fucosylated and sialylated
ZNF840P_280_N3H5F0S0	ZNF840P	280	N3H5F0S0	A6NDX5	Hybrid/Complex
ZNF840P_280_N3H6F0S0	ZNF840P	280	N3H6F0S0	A6NDX5	Hybrid/Complex
ZNF840P_619_N4H5F0S2	ZNF840P	619	N4H5F0S2	A6NDX5	Sialylated
BTBD17_61_N5H3F1S0	BTBD17	61	N5H3F1S0	A6NE02	Fucosylated
ARRDC5_263_N4H5F0S1	ARRDC5	263	N4H5F0S1	A6NEK1	Sialylated
RBFOX3_159_N5H5F0S0	RBFOX3	159	N5H5F0S0	A6NFN3	Hybrid/Complex
RBFOX3_159_N4H4F0S1	RBFOX3	159	N4H4F0S1	A6NFN3	Sialylated
PGPEP1L_186_N5H5F1S0	PGPEP1L	186	N5H5F1S0	A6NFU8	Fucosylated
DCAF8L1_272_N2H5F0S0	DCAF8L1	272	N2H5F0S0	A6NGE4	Mannose
PCARE_970_N3H3F1S0	PCARE	970	N3H3F1S0	A6NGG8	Fucosylated
PRAMEF25_409_N2H5F0S0	PRAMEF25	409	N2H5F0S0	A6NGN4	Mannose
MOXD2P_404_N2H3F0S0	MOXD2P	404	N2H3F0S0	A6NHM9	Mannose
MOXD2P_404_N2H8F0S0	MOXD2P	404	N2H8F0S0	A6NHM9	Mannose
OTOL1_202_N2H3F1S0	OTOL1	202	N2H3F1S0	A6NHN0	Fucosylated
MANSC4_207_N4H5F1S1	MANSC4	207	N4H5F1S1	A6NHS7	Fucosylated and sialylated
ARHGAP42_747_N4H5F0S2	ARHGAP42	747	N4H5F0S2	A6NI28	Sialylated
PRSS29P_143_N2H7F0S0	PRSS29P	143	N2H7F0S0	A6NIE9	Mannose
PCNX2_1553_N4H5F0S1	PCNX2	1553	N4H5F0S1	A6NKB5	Sialylated
SHISA7_59_N4H5F0S2	SHISA7	59	N4H5F0S2	A6NL88	Sialylated
SHISA7_59_N4H5F0S1	SHISA7	59	N4H5F0S1	A6NL88	Sialylated
LRRC30_100_N7H7F0S0	LRRC30	100	N7H7F0S0	A6NM36	Hybrid/Complex
LRRC30_100_N6H4F1S1	LRRC30	100	N6H4F1S1	A6NM36	Fucosylated and sialylated
COL6A6_930_N4H5F1S0	COL6A6	930	N4H5F1S0	A6NMZ7	Fucosylated
COL6A6_324_N2H5F0S0	COL6A6	324	N2H5F0S0	A6NMZ7	Mannose
COL6A6_288_N2H6F0S0	COL6A6	288	N2H6F0S0	A6NMZ7	Mannose
COL6A6_198_N4H5F1S0	COL6A6	198	N4H5F1S0	A6NMZ7	Fucosylated
CCDC169_89_N2H9F0S0	CCDC169	89	N2H9F0S0	A6NNP5	Mannose
CCDC169_89_N3H6F0S0	CCDC169	89	N3H6F0S0	A6NNP5	Hybrid/Complex
GOLGA8A_349_N2H6F0S0	GOLGA8A	349	N2H6F0S0	A7E2F4	Mannose
MYH7B_727_N4H5F0S2	MYH7B	727	N4H5F0S2	A7E2Y1	Sialylated
TBKBP1_275_N2H7F0S0	TBKBP1	275	N2H7F0S0	A7MCY6	Mannose
TBKBP1_275_N2H8F0S0	TBKBP1	275	N2H8F0S0	A7MCY6	Mannose
TBKBP1_62_N2H6F0S0	TBKBP1	62	N2H6F0S0	A7MCY6	Mannose
CLCA1_585_N4H4F2S0	CLCA1	585	N4H4F2S0	A8K7I4	Fucosylated
CLCA1_804_N5H4F0S0	CLCA1	804	N5H4F0S0	A8K7I4	Hybrid/Complex
CLCA1_503_N4H6F2S0	CLCA1	503	N4H6F2S0	A8K7I4	Fucosylated
CLCA1_503_N5H5F4S0	CLCA1	503	N5H5F4S0	A8K7I4	Fucosylated
CLCA1_503_N5H4F2S0	CLCA1	503	N5H4F2S0	A8K7I4	Fucosylated
CLCA1_585_N5H5F4S0	CLCA1	585	N5H5F4S0	A8K7I4	Fucosylated
CLCA1_503_N5H5F0S1	CLCA1	503	N5H5F0S1	A8K7I4	Sialylated
CLCA1_585_N5H5F5S0	CLCA1	585	N5H5F5S0	A8K7I4	Fucosylated
CLCA1_503_N4H6F1S0	CLCA1	503	N4H6F1S0	A8K7I4	Fucosylated
SFI1_395_N4H5F1S1	SFI1	395	N4H5F1S1	A8K8P3	Fucosylated and sialylated
DDX11L8_267_N2H6F0S0	DDX11L8	267	N2H6F0S0	A8MPP1	Mannose
GABRR3_126_N5H6F1S1	GABRR3	126	N5H6F1S1	A8MPY1	Fucosylated and sialylated
FOXI3_246_N3H4F1S0	FOXI3	246	N3H4F1S0	A8MTJ6	Fucosylated
ZNF724_208_N4H5F0S2	ZNF724	208	N4H5F0S2	A8MTY0	Sialylated
C12orf71_236_N2H6F0S0	C12orf71	236	N2H6F0S0	A8MTZ7	Mannose
C12orf71_236_N2H4F0S0	C12orf71	236	N2H4F0S0	A8MTZ7	Mannose
SMTNL1_438_N4H5F1S0	SMTNL1	438	N4H5F1S0	A8MU46	Fucosylated
SMTNL1_438_N5H6F1S0	SMTNL1	438	N5H6F1S0	A8MU46	Fucosylated
NA	NA	145	N2H6F0S0	A8MUA0	Mannose
ZNF727_148_N2H5F0S0	ZNF727	148	N2H5F0S0	A8MUV8	Mannose
HIDE1_73_N3H5F0S0	HIDE1	73	N3H5F0S0	A8MVS5	Hybrid/Complex
SMIM34_36_N2H9F0S0	SMIM34	36	N2H9F0S0	A8MWV9	Mannose
ELAPOR2_716_N4H5F1S1	ELAPOR2	716	N4H5F1S1	A8MWY0	Fucosylated and sialylated
ZNF99_799_N2H9F0S0	ZNF99	799	N2H9F0S0	A8MXY4	Mannose
ZNF99_267_N2H6F0S0	ZNF99	267	N2H6F0S0	A8MXY4	Mannose
ZNF99_268_N2H6F0S0	ZNF99	268	N2H6F0S0	A8MXY4	Mannose
ZNF99_800_N2H9F0S0	ZNF99	800	N2H9F0S0	A8MXY4	Mannose
PRR33_322_N3H4F1S1	PRR33	322	N3H4F1S1	A8MZF0	Fucosylated and sialylated
FHAD1_877_N2H9F0S0	FHAD1	877	N2H9F0S0	B1AJZ9	Mannose
FHAD1_60_N2H7F0S0	FHAD1	60	N2H7F0S0	B1AJZ9	Mannose
FHAD1_65_N2H6F0S0	FHAD1	65	N2H6F0S0	B1AJZ9	Mannose
FHAD1_65_N2H7F0S0	FHAD1	65	N2H7F0S0	B1AJZ9	Mannose
FHAD1_60_N2H6F0S0	FHAD1	60	N2H6F0S0	B1AJZ9	Mannose
ISM1_285_N4H5F0S2	ISM1	285	N4H5F0S2	B1AKI9	Sialylated
HMGB1P1_134_N2H8F0S0	HMGB1P1	134	N2H8F0S0	B2RPK0	Mannose
MYO9A_826_N2H7F0S0	MYO9A	826	N2H7F0S0	B2RTY4	Mannose
MYO9A_826_N2H8F0S0	MYO9A	826	N2H8F0S0	B2RTY4	Mannose
MYO9A_826_N2H6F0S0	MYO9A	826	N2H6F0S0	B2RTY4	Mannose
BTBD18_200_N4H4F1S0	BTBD18	200	N4H4F1S0	B2RXH4	Fucosylated
BTBD18_200_N4H5F1S0	BTBD18	200	N4H5F1S0	B2RXH4	Fucosylated
BTBD18_200_N2H7F0S0	BTBD18	200	N2H7F0S0	B2RXH4	Mannose
BTBD18_200_N2H5F0S0	BTBD18	200	N2H5F0S0	B2RXH4	Mannose
BTBD18_200_N4H5F1S1	BTBD18	200	N4H5F1S1	B2RXH4	Fucosylated and sialylated
BTBD18_200_N3H6F0S0	BTBD18	200	N3H6F0S0	B2RXH4	Hybrid/Complex
BTBD18_200_N4H4F0S0	BTBD18	200	N4H4F0S0	B2RXH4	Hybrid/Complex
HNRNPCL2_151_N2H9F0S0	HNRNPCL2	151	N2H9F0S0	B2RXH8	Mannose
EPM2A_330_N3H4F1S0	EPM2A	330	N3H4F1S0	B3EWF7	Fucosylated
SPATA31C2_1121_N3H6F0S0	SPATA31C2	1121	N3H6F0S0	B4DYI2	Hybrid/Complex
ERVV-1_312_N2H5F0S0	ERVV-1	312	N2H5F0S0	B6SEH8	Mannose
ERVV-1_312_N4H5F1S0	ERVV-1	312	N4H5F1S0	B6SEH8	Fucosylated
ERVV-1_68_N4H5F0S1	ERVV-1	68	N4H5F0S1	B6SEH8	Sialylated
C21orf140_228_N2H9F0S0	C21orf140	228	N2H9F0S0	B9A014	Mannose
C21orf140_228_N2H7F0S0	C21orf140	228	N2H7F0S0	B9A014	Mannose
TMEM232_56_N4H5F0S2	TMEM232	56	N4H5F0S2	C9JQI7	Sialylated
C4orf54_1184_N5H6F1S0	C4orf54	1184	N5H6F1S0	D6RIA3	Fucosylated
C4orf54_1184_N4H5F1S0	C4orf54	1184	N4H5F1S0	D6RIA3	Fucosylated
SLCO1B3-SLCO1B7_321_N4H5F0S1	SLCO1B3-SLCO1B7	321	N4H5F0S1	F5H094	Sialylated
SGK1_44_N2H3F1S0	SGK1	44	N2H3F1S0	O00141	Fucosylated
MYO1F_164_N4H5F1S1	MYO1F	164	N4H5F1S1	O00160	Fucosylated and sialylated
MYO1F_163_N4H5F1S1	MYO1F	163	N4H5F1S1	O00160	Fucosylated and sialylated
LGALS9_137_N4H6F3S0	LGALS9	137	N4H6F3S0	O00182	Fucosylated
LGALS9_137_N4H5F3S0	LGALS9	137	N4H5F3S0	O00182	Fucosylated
LGALS8_52_N4H5F0S1	LGALS8	52	N4H5F0S1	O00214	Sialylated
GRM8_609_N2H9F0S0	GRM8	609	N2H9F0S0	O00222	Mannose
PSMD12_440_N3H5F0S0	PSMD12	440	N3H5F0S0	O00232	Hybrid/Complex
PSMD12_440_N4H5F0S0	PSMD12	440	N4H5F0S0	O00232	Hybrid/Complex
PSMD12_440_N3H4F1S0	PSMD12	440	N3H4F1S0	O00232	Fucosylated
CLIC1_42_N2H7F0S0	CLIC1	42	N2H7F0S0	O00299	Mannose
P2RY10_178_N4H5F0S2	P2RY10	178	N4H5F0S2	O00398	Sialylated
IGF2BP3_146_N2H4F0S0	IGF2BP3	146	N2H4F0S0	O00425	Mannose
IGF2BP3_8_N5H6F0S1	IGF2BP3	8	N5H6F0S1	O00425	Sialylated
PIK3R2_628_N5H6F0S1	PIK3R2	628	N5H6F0S1	O00459	Sialylated
PIK3R2_628_N4H6F2S0	PIK3R2	628	N4H6F2S0	O00459	Fucosylated
PIK3R2_628_N4H5F1S2	PIK3R2	628	N4H5F1S2	O00459	Fucosylated and sialylated
PIK3R2_628_N4H4F2S0	PIK3R2	628	N4H4F2S0	O00459	Fucosylated
PIK3R2_628_N8H5F0S0	PIK3R2	628	N8H5F0S0	O00459	Hybrid/Complex
PIK3R2_628_N4H6F0S1	PIK3R2	628	N4H6F0S1	O00459	Sialylated
PIK3R2_628_N4H5F0S2	PIK3R2	628	N4H5F0S2	O00459	Sialylated
PIK3R2_628_N3H4F2S0	PIK3R2	628	N3H4F2S0	O00459	Fucosylated
PIK3R2_628_N4H5F2S1	PIK3R2	628	N4H5F2S1	O00459	Fucosylated and sialylated
PIK3R2_628_N4H5F0S1	PIK3R2	628	N4H5F0S1	O00459	Sialylated
PIK3R2_628_N4H4F0S1	PIK3R2	628	N4H4F0S1	O00459	Sialylated
PIK3R2_628_N4H5F1S1	PIK3R2	628	N4H5F1S1	O00459	Fucosylated and sialylated
PIK3R2_628_N4H6F1S1	PIK3R2	628	N4H6F1S1	O00459	Fucosylated and sialylated
PIK3R2_628_N4H6F2S1	PIK3R2	628	N4H6F2S1	O00459	Fucosylated and sialylated
PIK3R2_628_N4H6F3S0	PIK3R2	628	N4H6F3S0	O00459	Fucosylated
PIK3R2_628_N8H4F3S0	PIK3R2	628	N8H4F3S0	O00459	Fucosylated
PIK3R2_628_N3H4F0S1	PIK3R2	628	N3H4F0S1	O00459	Sialylated
PIK3R2_628_N4H5F3S1	PIK3R2	628	N4H5F3S1	O00459	Fucosylated and sialylated
PIK3R2_628_N6H3F5S0	PIK3R2	628	N6H3F5S0	O00459	Fucosylated
PIK3R2_628_N5H6F0S2	PIK3R2	628	N5H6F0S2	O00459	Sialylated
PLOD2_696_N2H6F0S0	PLOD2	696	N2H6F0S0	O00469	Mannose
PLOD2_696_N2H5F0S0	PLOD2	696	N2H5F0S0	O00469	Mannose
PLOD2_209_N2H9F0S0	PLOD2	209	N2H9F0S0	O00469	Mannose
PLOD2_63_N2H6F0S0	PLOD2	63	N2H6F0S0	O00469	Mannose
PLOD2_696_N4H5F0S2	PLOD2	696	N4H5F0S2	O00469	Sialylated
NR5A2_332_N4H5F2S1	NR5A2	332	N4H5F2S1	O00482	Fucosylated and sialylated
BIN1_294_N4H5F1S1	BIN1	294	N4H5F1S1	O00499	Fucosylated and sialylated
USP9Y_1274_N3H6F1S1	USP9Y	1274	N3H6F1S1	O00507	Fucosylated and sialylated
USP9Y_1274_N3H6F2S0	USP9Y	1274	N3H6F2S0	O00507	Fucosylated
USP9Y_1274_N2H7F0S0	USP9Y	1274	N2H7F0S0	O00507	Mannose
USP9Y_1274_N3H5F1S1	USP9Y	1274	N3H5F1S1	O00507	Fucosylated and sialylated
USP9Y_1274_N3H5F1S0	USP9Y	1274	N3H5F1S0	O00507	Fucosylated
USP9Y_910_N4H5F2S0	USP9Y	910	N4H5F2S0	O00507	Fucosylated
USP9Y_1274_N2H5F0S0	USP9Y	1274	N2H5F0S0	O00507	Mannose
USP9Y_1274_N3H6F1S0	USP9Y	1274	N3H6F1S0	O00507	Fucosylated
USP9Y_1274_N3H6F0S0	USP9Y	1274	N3H6F0S0	O00507	Hybrid/Complex
USP9Y_1274_N3H6F0S1	USP9Y	1274	N3H6F0S1	O00507	Sialylated
USP9Y_1274_N2H6F0S0	USP9Y	1274	N2H6F0S0	O00507	Mannose
BCL9_322_N3H6F0S0	BCL9	322	N3H6F0S0	O00512	Hybrid/Complex
LAD1_36_N3H6F0S0	LAD1	36	N3H6F0S0	O00515	Hybrid/Complex
CHL1_1197_N2H3F1S0	CHL1	1197	N2H3F1S0	O00533	Fucosylated
CHL1_1055_N4H5F0S1	CHL1	1055	N4H5F0S1	O00533	Sialylated
CHL1_482_N2H6F0S0	CHL1	482	N2H6F0S0	O00533	Mannose
CACNA1A_1099_N2H6F0S0	CACNA1A	1099	N2H6F0S0	O00555	Mannose
RNASET2_106_N2H5F0S0	RNASET2	106	N2H5F0S0	O00584	Mannose
RNASET2_76_N2H5F0S0	RNASET2	76	N2H5F0S0	O00584	Mannose
RNASET2_76_N2H4F0S0	RNASET2	76	N2H4F0S0	O00584	Mannose
RNASET2_106_N2H6F0S0	RNASET2	106	N2H6F0S0	O00584	Mannose
RNASET2_76_N2H3F0S0	RNASET2	76	N2H3F0S0	O00584	Mannose
GABRP_228_N5H5F1S1	GABRP	228	N5H5F1S1	O00591	Fucosylated and sialylated
MAN2B1_367_N2H6F0S0	MAN2B1	367	N2H6F0S0	O00754	Mannose
MAN2B1_367_N2H5F0S0	MAN2B1	367	N2H5F0S0	O00754	Mannose
MAN2B1_930_N2H6F0S0	MAN2B1	930	N2H6F0S0	O00754	Mannose
MAN2B1_367_N2H7F0S0	MAN2B1	367	N2H7F0S0	O00754	Mannose
MAN2B1_133_N2H3F1S0	MAN2B1	133	N2H3F1S0	O00754	Fucosylated
ISLR_309_N3H6F0S0	ISLR	309	N3H6F0S0	O14498	Hybrid/Complex
ISLR_309_N4H5F1S0	ISLR	309	N4H5F1S0	O14498	Fucosylated
ISLR_309_N4H5F1S1	ISLR	309	N4H5F1S1	O14498	Fucosylated and sialylated
ISLR_309_N3H5F1S1	ISLR	309	N3H5F1S1	O14498	Fucosylated and sialylated
NRG2_278_N4H5F1S1	NRG2	278	N4H5F1S1	O14511	Fucosylated and sialylated
NCKAP5_699_N5H3F0S0	NCKAP5	699	N5H3F0S0	O14513	Hybrid/Complex
NCKAP5_799_N4H5F1S0	NCKAP5	799	N4H5F1S0	O14513	Fucosylated
PTPRT_1416_N2H9F0S0	PTPRT	1416	N2H9F0S0	O14522	Mannose
NEMP1_88_N2H5F0S0	NEMP1	88	N2H5F0S0	O14524	Mannose
NEMP1_88_N2H6F0S0	NEMP1	88	N2H6F0S0	O14524	Mannose
ASTN1_226_N2H8F0S0	ASTN1	226	N2H8F0S0	O14525	Mannose
CUX2_290_N5H5F0S1	CUX2	290	N5H5F0S1	O14529	Sialylated
CUX2_290_N4H6F1S1	CUX2	290	N4H6F1S1	O14529	Fucosylated and sialylated
CUX2_290_N4H5F1S0	CUX2	290	N4H5F1S0	O14529	Fucosylated
CUX2_290_N4H6F1S0	CUX2	290	N4H6F1S0	O14529	Fucosylated
CUX2_290_N4H6F2S0	CUX2	290	N4H6F2S0	O14529	Fucosylated
CUX2_290_N4H5F1S2	CUX2	290	N4H5F1S2	O14529	Fucosylated and sialylated
CUX2_290_N5H5F1S1	CUX2	290	N5H5F1S1	O14529	Fucosylated and sialylated
CUX2_290_N4H5F0S0	CUX2	290	N4H5F0S0	O14529	Hybrid/Complex
CUX2_290_N4H6F0S1	CUX2	290	N4H6F0S1	O14529	Sialylated
CUX2_290_N3H4F1S0	CUX2	290	N3H4F1S0	O14529	Fucosylated
TRAFD1_196_N2H6F0S0	TRAFD1	196	N2H6F0S0	O14545	Mannose
TRAFD1_196_N4H5F0S2	TRAFD1	196	N4H5F0S2	O14545	Sialylated
CIT_1718_N4H5F0S1	CIT	1718	N4H5F0S1	O14578	Sialylated
CIT_793_N4H5F1S1	CIT	793	N4H5F1S1	O14578	Fucosylated and sialylated
CIT_793_N4H5F1S0	CIT	793	N4H5F1S0	O14578	Fucosylated
CIT_1718_N4H5F0S2	CIT	1718	N4H5F0S2	O14578	Sialylated
ZNF195_392_N4H5F0S2	ZNF195	392	N4H5F0S2	O14628	Sialylated
CHD1_1174_N4H5F1S1	CHD1	1174	N4H5F1S1	O14646	Fucosylated and sialylated
CHD1_1174_N4H5F1S2	CHD1	1174	N4H5F1S2	O14646	Fucosylated and sialylated
TOR1A_158_N2H9F0S0	TOR1A	158	N2H9F0S0	O14656	Mannose
TOR1B_64_N2H6F0S0	TOR1B	64	N2H6F0S0	O14657	Mannose
ADAM10_267_N2H5F0S0	ADAM10	267	N2H5F0S0	O14672	Mannose
ADAM10_439_N5H4F4S1	ADAM10	439	N5H4F4S1	O14672	Fucosylated and sialylated
ADAM10_439_N2H5F0S0	ADAM10	439	N2H5F0S0	O14672	Mannose
ADAM10_439_N2H4F0S0	ADAM10	439	N2H4F0S0	O14672	Mannose
ENC1_54_N4H4F1S1	ENC1	54	N4H4F1S1	O14682	Fucosylated and sialylated
ENC1_54_N5H5F1S1	ENC1	54	N5H5F1S1	O14682	Fucosylated and sialylated
ENC1_54_N4H5F1S1	ENC1	54	N4H5F1S1	O14682	Fucosylated and sialylated
ENC1_54_N5H5F1S0	ENC1	54	N5H5F1S0	O14682	Fucosylated
KMT2D_1602_N2H6F0S0	KMT2D	1602	N2H6F0S0	O14686	Mannose
KMT2D_1602_N2H5F0S0	KMT2D	1602	N2H5F0S0	O14686	Mannose
KMT2D_1602_N4H6F1S0	KMT2D	1602	N4H6F1S0	O14686	Fucosylated
KMT2D_1602_N3H5F0S1	KMT2D	1602	N3H5F0S1	O14686	Sialylated
KMT2D_1602_N3H5F0S0	KMT2D	1602	N3H5F0S0	O14686	Hybrid/Complex
KMT2D_1602_N4H5F0S1	KMT2D	1602	N4H5F0S1	O14686	Sialylated
KMT2D_1602_N3H6F0S1	KMT2D	1602	N3H6F0S1	O14686	Sialylated
KMT2D_1602_N3H5F2S0	KMT2D	1602	N3H5F2S0	O14686	Fucosylated
KMT2D_1602_N3H4F0S1	KMT2D	1602	N3H4F0S1	O14686	Sialylated
KMT2D_1602_N3H4F2S0	KMT2D	1602	N3H4F2S0	O14686	Fucosylated
KMT2D_1602_N3H4F0S0	KMT2D	1602	N3H4F0S0	O14686	Hybrid/Complex
ZNF197_972_N2H5F0S0	ZNF197	972	N2H5F0S0	O14709	Mannose
TRDMT1_213_N3H3F1S0	TRDMT1	213	N3H3F1S0	O14717	Fucosylated
KIF3C_310_N4H5F0S2	KIF3C	310	N4H5F0S2	O14782	Sialylated
KIF3C_199_N4H5F0S1	KIF3C	199	N4H5F0S1	O14782	Sialylated
NRP1_150_N4H5F0S1	NRP1	150	N4H5F0S1	O14786	Sialylated
TNFSF11_171_N2H6F0S0	TNFSF11	171	N2H6F0S0	O14788	Mannose
BCKDK_55_N2H5F0S0	BCKDK	55	N2H5F0S0	O14874	Mannose
TIMM23_67_N4H6F1S1	TIMM23	67	N4H6F1S1	O14925	Fucosylated and sialylated
TIMM23_67_N4H5F0S1	TIMM23	67	N4H5F0S1	O14925	Sialylated
TIMM23_67_N4H5F0S2	TIMM23	67	N4H5F0S2	O14925	Sialylated
FSCN2_405_N2H7F0S0	FSCN2	405	N2H7F0S0	O14926	Mannose
UQCRQ_7_N2H5F0S0	UQCRQ	7	N2H5F0S0	O14949	Mannose
MYL12B_95_N5H5F0S1	MYL12B	95	N5H5F0S1	O14950	Sialylated
MYL12B_95_N2H5F0S0	MYL12B	95	N2H5F0S0	O14950	Mannose
MYL12B_95_N2H7F0S0	MYL12B	95	N2H7F0S0	O14950	Mannose
MYL12B_95_N4H5F0S1	MYL12B	95	N4H5F0S1	O14950	Sialylated
MYL12B_95_N2H8F0S0	MYL12B	95	N2H8F0S0	O14950	Mannose
MYL12B_95_N2H6F0S0	MYL12B	95	N2H6F0S0	O14950	Mannose
GAK_454_N2H5F0S0	GAK	454	N2H5F0S0	O14976	Mannose
XPO1_727_N2H8F0S0	XPO1	727	N2H8F0S0	O14980	Mannose
BTAF1_383_N4H5F1S2	BTAF1	383	N4H5F1S2	O14981	Fucosylated and sialylated
BTAF1_1604_N2H8F0S0	BTAF1	1604	N2H8F0S0	O14981	Mannose
ZNF609_162_N2H8F0S0	ZNF609	162	N2H8F0S0	O15014	Mannose
TRIM66_982_N2H8F0S0	TRIM66	982	N2H8F0S0	O15016	Mannose
PDZD2_839_N2H6F0S0	PDZD2	839	N2H6F0S0	O15018	Mannose
MAST4_264_N2H5F0S0	MAST4	264	N2H5F0S0	O15021	Mannose
MAST4_264_N2H7F0S0	MAST4	264	N2H7F0S0	O15021	Mannose
MAST4_264_N2H6F0S0	MAST4	264	N2H6F0S0	O15021	Mannose
PLXNB2_1099_N4H5F1S0	PLXNB2	1099	N4H5F1S0	O15031	Fucosylated
AREL1_481_N4H5F3S0	AREL1	481	N4H5F3S0	O15033	Fucosylated
AREL1_481_N4H3F0S0	AREL1	481	N4H3F0S0	O15033	Hybrid/Complex
U2SURP_604_N2H6F0S0	U2SURP	604	N2H6F0S0	O15042	Mannose
SETD1A_50_N2H3F0S0	SETD1A	50	N2H3F0S0	O15047	Mannose
SYNJ2_372_N3H6F0S0	SYNJ2	372	N3H6F0S0	O15056	Hybrid/Complex
SYNJ2_372_N3H4F0S1	SYNJ2	372	N3H4F0S1	O15056	Sialylated
SYNJ2_372_N2H3F0S0	SYNJ2	372	N2H3F0S0	O15056	Mannose
SYNJ2_372_N2H5F0S0	SYNJ2	372	N2H5F0S0	O15056	Mannose
SYNJ2_372_N3H4F2S0	SYNJ2	372	N3H4F2S0	O15056	Fucosylated
SYNJ2_372_N4H6F1S0	SYNJ2	372	N4H6F1S0	O15056	Fucosylated
SYNJ2_372_N5H4F3S0	SYNJ2	372	N5H4F3S0	O15056	Fucosylated
SYNJ2_372_N2H7F0S0	SYNJ2	372	N2H7F0S0	O15056	Mannose
SYNJ2_372_N3H5F0S1	SYNJ2	372	N3H5F0S1	O15056	Sialylated
SYNJ2_372_N3H5F0S0	SYNJ2	372	N3H5F0S0	O15056	Hybrid/Complex
SYNJ2_372_N4H5F1S1	SYNJ2	372	N4H5F1S1	O15056	Fucosylated and sialylated
SYNJ2_372_N3H5F1S1	SYNJ2	372	N3H5F1S1	O15056	Fucosylated and sialylated
ZBTB5_414_N3H6F0S1	ZBTB5	414	N3H6F0S1	O15062	Sialylated
ZBTB5_414_N2H5F0S0	ZBTB5	414	N2H5F0S0	O15062	Mannose
ZBTB5_414_N3H5F1S0	ZBTB5	414	N3H5F1S0	O15062	Fucosylated
PFAS_1197_N2H6F0S0	PFAS	1197	N2H6F0S0	O15067	Mannose
PFAS_1197_N2H9F0S0	PFAS	1197	N2H9F0S0	O15067	Mannose
PFAS_1197_N2H7F0S0	PFAS	1197	N2H7F0S0	O15067	Mannose
PFAS_1197_N2H5F0S0	PFAS	1197	N2H5F0S0	O15067	Mannose
PFAS_272_N4H3F1S0	PFAS	272	N4H3F1S0	O15067	Fucosylated
MCF2L_330_N5H6F1S1	MCF2L	330	N5H6F1S1	O15068	Fucosylated and sialylated
ANKRD28_1005_N4H6F1S0	ANKRD28	1005	N4H6F1S0	O15084	Fucosylated
CHUK_112_N4H5F0S0	CHUK	112	N4H5F0S0	O15111	Hybrid/Complex
FYB1_218_N5H4F1S0	FYB1	218	N5H4F1S0	O15117	Fucosylated
FYB1_218_N4H5F0S0	FYB1	218	N4H5F0S0	O15117	Hybrid/Complex
ANGPT2_240_N4H5F0S1	ANGPT2	240	N4H5F0S1	O15123	Sialylated
SCAMP1_110_N2H6F0S0	SCAMP1	110	N2H6F0S0	O15126	Mannose
ADAMDEC1_61_N5H6F1S1	ADAMDEC1	61	N5H6F1S1	O15204	Fucosylated and sialylated
LAMA5_2209_N2H6F0S0	LAMA5	2209	N2H6F0S0	O15230	Mannose
LAMA5_2209_N2H9F0S0	LAMA5	2209	N2H9F0S0	O15230	Mannose
LAMA5_2209_N2H3F0S0	LAMA5	2209	N2H3F0S0	O15230	Mannose
LAMA5_2209_N2H5F0S0	LAMA5	2209	N2H5F0S0	O15230	Mannose
LAMA5_3257_N5H3F1S0	LAMA5	3257	N5H3F1S0	O15230	Fucosylated
LAMA5_2209_N2H7F0S0	LAMA5	2209	N2H7F0S0	O15230	Mannose
LAMA5_2568_N5H4F1S0	LAMA5	2568	N5H4F1S0	O15230	Fucosylated
LAMA5_3257_N3H6F0S1	LAMA5	3257	N3H6F0S1	O15230	Sialylated
LAMA5_2209_N2H4F0S0	LAMA5	2209	N2H4F0S0	O15230	Mannose
LAMA5_2209_N4H5F0S2	LAMA5	2209	N4H5F0S2	O15230	Sialylated
LAMA5_3107_N2H5F0S0	LAMA5	3107	N2H5F0S0	O15230	Mannose
LAMA5_2209_N2H8F0S0	LAMA5	2209	N2H8F0S0	O15230	Mannose
ZNF185_109_N5H5F1S0	ZNF185	109	N5H5F1S0	O15231	Fucosylated
GRM6_611_N2H9F0S0	GRM6	611	N2H9F0S0	O15303	Mannose
GRM6_611_N2H6F0S0	GRM6	611	N2H6F0S0	O15303	Mannose
GRM6_611_N2H8F0S0	GRM6	611	N2H8F0S0	O15303	Mannose
GRM6_611_N2H3F1S0	GRM6	611	N2H3F1S0	O15303	Fucosylated
GRM6_611_N2H7F0S0	GRM6	611	N2H7F0S0	O15303	Mannose
MID1_226_N3H6F0S0	MID1	226	N3H6F0S0	O15344	Hybrid/Complex
MID1_226_N4H5F1S1	MID1	226	N4H5F1S1	O15344	Fucosylated and sialylated
MID1_226_N4H5F1S0	MID1	226	N4H5F1S0	O15344	Fucosylated
MID1_226_N4H4F1S0	MID1	226	N4H4F1S0	O15344	Fucosylated
MID1_226_N4H4F0S0	MID1	226	N4H4F0S0	O15344	Hybrid/Complex
MID1_226_N2H5F0S0	MID1	226	N2H5F0S0	O15344	Mannose
GPR37_239_N5H3F0S0	GPR37	239	N5H3F0S0	O15354	Hybrid/Complex
GPR37_222_N4H5F1S1	GPR37	222	N4H5F1S1	O15354	Fucosylated and sialylated
GPR37_222_N4H5F0S0	GPR37	222	N4H5F0S0	O15354	Hybrid/Complex
GPR37_222_N4H5F1S0	GPR37	222	N4H5F1S0	O15354	Fucosylated
GPR37_222_N4H4F1S0	GPR37	222	N4H4F1S0	O15354	Fucosylated
HDAC3_270_N5H6F1S1	HDAC3	270	N5H6F1S1	O15379	Fucosylated and sialylated
SIGLEC5_210_N4H5F1S2	SIGLEC5	210	N4H5F1S2	O15389	Fucosylated and sialylated
IPO8_281_N4H5F1S1	IPO8	281	N4H5F1S1	O15397	Fucosylated and sialylated
IPO8_281_N4H5F1S0	IPO8	281	N4H5F1S0	O15397	Fucosylated
TOX3_279_N4H5F1S2	TOX3	279	N4H5F1S2	O15405	Fucosylated and sialylated
TOX3_279_N4H5F1S1	TOX3	279	N4H5F1S1	O15405	Fucosylated and sialylated
TOX3_279_N4H6F2S1	TOX3	279	N4H6F2S1	O15405	Fucosylated and sialylated
TOX3_279_N5H5F1S0	TOX3	279	N5H5F1S0	O15405	Fucosylated
ABCC3_750_N4H5F3S0	ABCC3	750	N4H5F3S0	O15438	Fucosylated
ABCC4_754_N2H9F0S0	ABCC4	754	N2H9F0S0	O15439	Mannose
ABCC4_746_N2H9F0S0	ABCC4	746	N2H9F0S0	O15439	Mannose
ABCC4_1176_N4H5F0S1	ABCC4	1176	N4H5F0S1	O15439	Sialylated
TLR3_247_N2H7F0S0	TLR3	247	N2H7F0S0	O15455	Mannose
RGS16_54_N4H3F0S0	RGS16	54	N4H3F0S0	O15492	Hybrid/Complex
INSIG1_39_N3H3F1S0	INSIG1	39	N3H3F1S0	O15503	Fucosylated
POLR2D_66_N2H6F0S0	POLR2D	66	N2H6F0S0	O15514	Mannose
ASAP2_651_N4H5F1S1	ASAP2	651	N4H5F1S1	O43150	Fucosylated and sialylated
ASAP2_651_N4H6F2S0	ASAP2	651	N4H6F2S0	O43150	Fucosylated
PLXNB1_1253_N4H5F0S1	PLXNB1	1253	N4H5F0S1	O43157	Sialylated
SIPA1L1_820_N3H6F0S0	SIPA1L1	820	N3H6F0S0	O43166	Hybrid/Complex
SIPA1L1_127_N4H5F3S0	SIPA1L1	127	N4H5F3S0	O43166	Fucosylated
SIPA1L1_127_N4H5F2S1	SIPA1L1	127	N4H5F2S1	O43166	Fucosylated and sialylated
SIPA1L1_127_N4H5F0S2	SIPA1L1	127	N4H5F0S2	O43166	Sialylated
ZBTB24_189_N4H5F0S0	ZBTB24	189	N4H5F0S0	O43167	Hybrid/Complex
CYB5B_116_N2H3F1S0	CYB5B	116	N2H3F1S0	O43169	Fucosylated
ST8SIA3_93_N2H7F0S0	ST8SIA3	93	N2H7F0S0	O43173	Mannose
NDUFS4_163_N2H9F0S0	NDUFS4	163	N2H9F0S0	O43181	Mannose
MSH5_109_N2H5F0S0	MSH5	109	N2H5F0S0	O43196	Mannose
TREH_369_N2H5F0S0	TREH	369	N2H5F0S0	O43280	Mannose
TREH_369_N3H4F0S1	TREH	369	N3H4F0S1	O43280	Sialylated
TREH_369_N3H4F0S0	TREH	369	N3H4F0S0	O43280	Hybrid/Complex
TREH_369_N3H6F0S1	TREH	369	N3H6F0S1	O43280	Sialylated
TREH_369_N4H5F0S1	TREH	369	N4H5F0S1	O43280	Sialylated
TREH_369_N3H5F0S0	TREH	369	N3H5F0S0	O43280	Hybrid/Complex
TREH_369_N2H7F0S0	TREH	369	N2H7F0S0	O43280	Mannose
SRGAP3_505_N2H7F0S0	SRGAP3	505	N2H7F0S0	O43295	Mannose
SRGAP3_505_N3H6F1S1	SRGAP3	505	N3H6F1S1	O43295	Fucosylated and sialylated
SRGAP3_505_N3H6F0S0	SRGAP3	505	N3H6F0S0	O43295	Hybrid/Complex
SRGAP3_505_N3H6F1S0	SRGAP3	505	N3H6F1S0	O43295	Fucosylated
SRGAP3_505_N3H5F1S0	SRGAP3	505	N3H5F1S0	O43295	Fucosylated
SRGAP3_505_N2H5F0S0	SRGAP3	505	N2H5F0S0	O43295	Mannose
SRGAP3_505_N3H6F0S1	SRGAP3	505	N3H6F0S1	O43295	Sialylated
SRGAP3_505_N3H5F1S1	SRGAP3	505	N3H5F1S1	O43295	Fucosylated and sialylated
SRGAP3_505_N2H6F0S0	SRGAP3	505	N2H6F0S0	O43295	Mannose
SRGAP3_505_N3H6F2S0	SRGAP3	505	N3H6F2S0	O43295	Fucosylated
CCP110_257_N2H9F0S0	CCP110	257	N2H9F0S0	O43303	Mannose
ADCY6_418_N4H5F1S1	ADCY6	418	N4H5F1S1	O43306	Fucosylated and sialylated
ADCY6_418_N4H5F1S0	ADCY6	418	N4H5F1S0	O43306	Fucosylated
CTIF_85_N4H5F1S1	CTIF	85	N4H5F1S1	O43310	Fucosylated and sialylated
CTIF_85_N4H5F0S2	CTIF	85	N4H5F0S2	O43310	Sialylated
MAP3K7_563_N4H5F1S0	MAP3K7	563	N4H5F1S0	O43318	Fucosylated
COCH_221_N4H5F0S0	COCH	221	N4H5F0S0	O43405	Hybrid/Complex
COCH_221_N5H6F0S1	COCH	221	N5H6F0S1	O43405	Sialylated
COCH_221_N4H5F0S1	COCH	221	N4H5F0S1	O43405	Sialylated
MGAM_885_N5H4F0S1	MGAM	885	N5H4F0S1	O43451	Sialylated
MGAM_912_N4H5F1S1	MGAM	912	N4H5F1S1	O43451	Fucosylated and sialylated
MGAM_912_N4H5F1S2	MGAM	912	N4H5F1S2	O43451	Fucosylated and sialylated
MGAM_912_N4H4F1S0	MGAM	912	N4H4F1S0	O43451	Fucosylated
MGAM_707_N4H6F2S0	MGAM	707	N4H6F2S0	O43451	Fucosylated
MGAM_707_N4H6F0S1	MGAM	707	N4H6F0S1	O43451	Sialylated
MGAM_912_N4H5F0S0	MGAM	912	N4H5F0S0	O43451	Hybrid/Complex
MGAM_707_N6H3F3S0	MGAM	707	N6H3F3S0	O43451	Fucosylated
TGOLN2_96_N2H6F0S0	TGOLN2	96	N2H6F0S0	O43493	Mannose
TGOLN2_96_N2H8F0S0	TGOLN2	96	N2H8F0S0	O43493	Mannose
WIPF1_338_N4H5F0S1	WIPF1	338	N4H5F0S1	O43516	Sialylated
FOXO3_159_N5H6F1S1	FOXO3	159	N5H6F1S1	O43524	Fucosylated and sialylated
SGCE_200_N2H5F0S0	SGCE	200	N2H5F0S0	O43556	Mannose
SGCE_200_N2H8F0S0	SGCE	200	N2H8F0S0	O43556	Mannose
SGCE_200_N2H7F0S0	SGCE	200	N2H7F0S0	O43556	Mannose
SGCE_200_N2H4F0S0	SGCE	200	N2H4F0S0	O43556	Mannose
SGCE_200_N2H6F0S0	SGCE	200	N2H6F0S0	O43556	Mannose
LAT_222_N4H5F0S1	LAT	222	N4H5F0S1	O43561	Sialylated
SNAI2_12_N4H4F1S1	SNAI2	12	N4H4F1S1	O43623	Fucosylated and sialylated
SNAI2_12_N2H5F0S0	SNAI2	12	N2H5F0S0	O43623	Mannose
SNAI2_12_N4H5F1S0	SNAI2	12	N4H5F1S0	O43623	Fucosylated
SNAI2_12_N4H5F1S1	SNAI2	12	N4H5F1S1	O43623	Fucosylated and sialylated
SNAI2_12_N4H5F0S1	SNAI2	12	N4H5F0S1	O43623	Sialylated
PLRG1_72_N2H8F0S0	PLRG1	72	N2H8F0S0	O43660	Mannose
PRC1_552_N2H7F0S0	PRC1	552	N2H7F0S0	O43663	Mannose
GET3_159_N2H6F0S0	GET3	159	N2H6F0S0	O43681	Mannose
TLX3_160_N2H6F0S0	TLX3	160	N2H6F0S0	O43711	Mannose
TLX3_160_N2H7F0S0	TLX3	160	N2H7F0S0	O43711	Mannose
CYTH3_112_N3H6F0S1	CYTH3	112	N3H6F0S1	O43739	Sialylated
CYTH3_112_N3H6F0S0	CYTH3	112	N3H6F0S0	O43739	Hybrid/Complex
CYTH3_112_N3H5F1S0	CYTH3	112	N3H5F1S0	O43739	Fucosylated
CYTH3_112_N2H7F0S0	CYTH3	112	N2H7F0S0	O43739	Mannose
MYO1B_369_N4H5F0S1	MYO1B	369	N4H5F0S1	O43795	Sialylated
ATP9B_362_N2H9F0S0	ATP9B	362	N2H9F0S0	O43861	Mannose
ATP9B_553_N4H5F2S1	ATP9B	553	N4H5F2S1	O43861	Fucosylated and sialylated
ATP9B_362_N2H8F0S0	ATP9B	362	N2H8F0S0	O43861	Mannose
ATP9B_362_N4H5F3S0	ATP9B	362	N4H5F3S0	O43861	Fucosylated
ATP9B_362_N2H7F0S0	ATP9B	362	N2H7F0S0	O43861	Mannose
CREB3_222_N2H6F0S0	CREB3	222	N2H6F0S0	O43889	Mannose
KIF1C_455_N4H5F0S1	KIF1C	455	N4H5F0S1	O43896	Sialylated
EXTL3_290_N2H5F0S0	EXTL3	290	N2H5F0S0	O43909	Mannose
EXTL3_592_N4H5F1S1	EXTL3	592	N4H5F1S1	O43909	Fucosylated and sialylated
VEGFD_231_N2H8F0S0	VEGFD	231	N2H8F0S0	O43915	Mannose
EFNA2_42_N4H5F0S2	EFNA2	42	N4H5F0S2	O43921	Sialylated
PPP1R12B_768_N2H8F0S0	PPP1R12B	768	N2H8F0S0	O60237	Mannose
SPAG9_565_N2H7F0S0	SPAG9	565	N2H7F0S0	O60271	Mannose
SPAG9_565_N2H5F0S0	SPAG9	565	N2H5F0S0	O60271	Mannose
SPAG9_694_N4H5F1S1	SPAG9	694	N4H5F1S1	O60271	Fucosylated and sialylated
SPAG9_327_N4H4F0S1	SPAG9	327	N4H4F0S1	O60271	Sialylated
SPAG9_565_N2H8F0S0	SPAG9	565	N2H8F0S0	O60271	Mannose
SPAG9_565_N2H6F0S0	SPAG9	565	N2H6F0S0	O60271	Mannose
ZNF292_1110_N4H5F0S2	ZNF292	1110	N4H5F0S2	O60281	Sialylated
KIF5C_79_N4H6F3S0	KIF5C	79	N4H6F3S0	O60282	Fucosylated
ST18_937_N5H5F1S0	ST18	937	N5H5F1S0	O60284	Fucosylated
ST18_937_N4H5F1S0	ST18	937	N4H5F1S0	O60284	Fucosylated
ST18_975_N5H4F1S0	ST18	975	N5H4F1S0	O60284	Fucosylated
ST18_975_N5H4F0S0	ST18	975	N5H4F0S0	O60284	Hybrid/Complex
TRAK2_412_N4H5F0S0	TRAK2	412	N4H5F0S0	O60296	Hybrid/Complex
TRAK2_412_N4H5F1S0	TRAK2	412	N4H5F1S0	O60296	Fucosylated
TRAK2_412_N3H6F0S1	TRAK2	412	N3H6F0S1	O60296	Sialylated
CEP104_578_N2H7F0S0	CEP104	578	N2H7F0S0	O60308	Mannose
CEP104_578_N2H8F0S0	CEP104	578	N2H8F0S0	O60308	Mannose
CEP104_578_N2H6F0S0	CEP104	578	N2H6F0S0	O60308	Mannose
ATP10A_631_N5H6F0S3	ATP10A	631	N5H6F0S3	O60312	Sialylated
OPA1_789_N2H5F0S0	OPA1	789	N2H5F0S0	O60313	Mannose
ZEB2_787_N3H5F0S0	ZEB2	787	N3H5F0S0	O60315	Hybrid/Complex
ZEB2_787_N3H4F0S0	ZEB2	787	N3H4F0S0	O60315	Hybrid/Complex
ZEB2_787_N5H4F2S0	ZEB2	787	N5H4F2S0	O60315	Fucosylated
ZEB2_787_N4H4F0S1	ZEB2	787	N4H4F0S1	O60315	Sialylated
ZEB2_787_N8H5F0S0	ZEB2	787	N8H5F0S0	O60315	Hybrid/Complex
ZEB2_787_N4H4F0S0	ZEB2	787	N4H4F0S0	O60315	Hybrid/Complex
ZEB2_787_N2H5F0S0	ZEB2	787	N2H5F0S0	O60315	Mannose
ZEB2_787_N4H5F1S1	ZEB2	787	N4H5F1S1	O60315	Fucosylated and sialylated
ZEB2_787_N2H8F0S0	ZEB2	787	N2H8F0S0	O60315	Mannose
ZEB2_787_N2H6F0S0	ZEB2	787	N2H6F0S0	O60315	Mannose
ZEB2_787_N4H6F0S1	ZEB2	787	N4H6F0S1	O60315	Sialylated
ZEB2_787_N3H4F0S1	ZEB2	787	N3H4F0S1	O60315	Sialylated
ZEB2_787_N2H7F0S0	ZEB2	787	N2H7F0S0	O60315	Mannose
ZEB2_787_N5H4F0S1	ZEB2	787	N5H4F0S1	O60315	Sialylated
ZEB2_787_N2H9F0S0	ZEB2	787	N2H9F0S0	O60315	Mannose
ZEB2_787_N3H4F2S0	ZEB2	787	N3H4F2S0	O60315	Fucosylated
ZEB2_787_N5H3F0S0	ZEB2	787	N5H3F0S0	O60315	Hybrid/Complex
ZEB2_787_N4H5F0S0	ZEB2	787	N4H5F0S0	O60315	Hybrid/Complex
ZEB2_787_N5H4F1S0	ZEB2	787	N5H4F1S0	O60315	Fucosylated
ZEB2_787_N5H4F0S0	ZEB2	787	N5H4F0S0	O60315	Hybrid/Complex
ZEB2_787_N4H5F0S2	ZEB2	787	N4H5F0S2	O60315	Sialylated
ZEB2_787_N3H5F0S1	ZEB2	787	N3H5F0S1	O60315	Sialylated
ZEB2_787_N2H4F0S0	ZEB2	787	N2H4F0S0	O60315	Mannose
MCM3AP_725_N4H5F1S0	MCM3AP	725	N4H5F1S0	O60318	Fucosylated
TBC1D4_755_N4H3F1S0	TBC1D4	755	N4H3F1S0	O60343	Fucosylated
GRIN3B_344_N2H3F1S0	GRIN3B	344	N2H3F1S0	O60391	Fucosylated
GRIN3B_344_N2H6F0S0	GRIN3B	344	N2H6F0S0	O60391	Mannose
LY75_865_N2H8F0S0	LY75	865	N2H8F0S0	O60449	Mannose
LY75_1103_N2H9F0S0	LY75	1103	N2H9F0S0	O60449	Mannose
PLXNC1_871_N2H9F0S0	PLXNC1	871	N2H9F0S0	O60486	Mannose
PLXNC1_548_N2H6F0S0	PLXNC1	548	N2H6F0S0	O60486	Mannose
PLXNC1_407_N4H5F1S1	PLXNC1	407	N4H5F1S1	O60486	Fucosylated and sialylated
PLXNC1_653_N2H8F0S0	PLXNC1	653	N2H8F0S0	O60486	Mannose
MPZL2_118_N2H5F0S0	MPZL2	118	N2H5F0S0	O60487	Mannose
CUBN_2531_N5H7F2S0	CUBN	2531	N5H7F2S0	O60494	Fucosylated
CUBN_2531_N5H4F1S0	CUBN	2531	N5H4F1S0	O60494	Fucosylated
CUBN_2531_N4H5F1S0	CUBN	2531	N4H5F1S0	O60494	Fucosylated
CUBN_2531_N5H3F1S0	CUBN	2531	N5H3F1S0	O60494	Fucosylated
ADCY9_613_N2H9F0S0	ADCY9	613	N2H9F0S0	O60503	Mannose
ADCY9_660_N4H5F1S1	ADCY9	660	N4H5F1S1	O60503	Fucosylated and sialylated
ADCY9_660_N4H4F1S0	ADCY9	660	N4H4F1S0	O60503	Fucosylated
SORBS3_102_N4H5F0S2	SORBS3	102	N4H5F0S2	O60504	Sialylated
SORBS3_102_N4H6F1S1	SORBS3	102	N4H6F1S1	O60504	Fucosylated and sialylated
TPST1_262_N2H9F0S0	TPST1	262	N2H9F0S0	O60507	Mannose
TPST1_262_N2H8F0S0	TPST1	262	N2H8F0S0	O60507	Mannose
TPST1_262_N2H7F0S0	TPST1	262	N2H7F0S0	O60507	Mannose
B4GALT3_337_N4H5F2S1	B4GALT3	337	N4H5F2S1	O60512	Fucosylated and sialylated
B4GALT3_337_N4H5F0S2	B4GALT3	337	N4H5F0S2	O60512	Sialylated
CREBL2_98_N6H3F3S0	CREBL2	98	N6H3F3S0	O60519	Fucosylated
DIAPH1_783_N3H6F0S0	DIAPH1	783	N3H6F0S0	O60610	Hybrid/Complex
TSPAN1_141_N2H7F0S0	TSPAN1	141	N2H7F0S0	O60635	Mannose
UGT1A9_344_N4H3F1S0	UGT1A9	344	N4H3F1S0	O60656	Fucosylated
UGT1A9_71_N4H5F0S2	UGT1A9	71	N4H5F0S2	O60656	Sialylated
UGT1A9_344_N2H5F0S0	UGT1A9	344	N2H5F0S0	O60656	Mannose
UGT1A9_344_N2H6F0S0	UGT1A9	344	N2H6F0S0	O60656	Mannose
UGT1A9_344_N2H7F0S0	UGT1A9	344	N2H7F0S0	O60656	Mannose
UGT1A9_344_N2H5F1S0	UGT1A9	344	N2H5F1S0	O60656	Fucosylated
UGT1A9_344_N5H4F1S1	UGT1A9	344	N5H4F1S1	O60656	Fucosylated and sialylated
REV3L_1195_N2H6F0S0	REV3L	1195	N2H6F0S0	O60673	Mannose
REV3L_2296_N4H6F1S1	REV3L	2296	N4H6F1S1	O60673	Fucosylated and sialylated
CTNND1_536_N5H3F0S0	CTNND1	536	N5H3F0S0	O60716	Hybrid/Complex
SLC24A1_664_N2H7F0S0	SLC24A1	664	N2H7F0S0	O60721	Mannose
PLA2G6_52_N2H9F0S0	PLA2G6	52	N2H9F0S0	O60733	Mannose
USO1_123_N2H5F0S0	USO1	123	N2H5F0S0	O60763	Mannose
FMO6P_61_N4H5F0S2	FMO6P	61	N4H5F0S2	O60774	Sialylated
HNRNPCL1_151_N2H9F0S0	HNRNPCL1	151	N2H9F0S0	O60812	Mannose
GPR37L1_105_N4H5F0S2	GPR37L1	105	N4H5F0S2	O60883	Sialylated
GPR37L1_105_N4H5F1S2	GPR37L1	105	N4H5F1S2	O60883	Fucosylated and sialylated
TBL1X_42_N2H5F0S0	TBL1X	42	N2H5F0S0	O60907	Mannose
KIF21B_1259_N6H3F1S0	KIF21B	1259	N6H3F1S0	O75037	Fucosylated
KIF21B_1259_N5H4F1S0	KIF21B	1259	N5H4F1S0	O75037	Fucosylated
PLXNA2_1085_N2H9F0S0	PLXNA2	1085	N2H9F0S0	O75051	Mannose
EFCAB14_347_N2H4F0S0	EFCAB14	347	N2H4F0S0	O75071	Mannose
EFCAB14_347_N2H5F0S0	EFCAB14	347	N2H5F0S0	O75071	Mannose
EFCAB14_347_N2H9F0S0	EFCAB14	347	N2H9F0S0	O75071	Mannose
EFCAB14_347_N2H6F0S0	EFCAB14	347	N2H6F0S0	O75071	Mannose
EFCAB14_347_N3H4F1S1	EFCAB14	347	N3H4F1S1	O75071	Fucosylated and sialylated
SLIT1_571_N2H7F0S0	SLIT1	571	N2H7F0S0	O75093	Mannose
SLIT1_571_N2H5F0S0	SLIT1	571	N2H5F0S0	O75093	Mannose
SLIT1_571_N2H6F0S0	SLIT1	571	N2H6F0S0	O75093	Mannose
SLIT3_72_N2H3F1S0	SLIT3	72	N2H3F1S0	O75094	Fucosylated
SLIT3_72_N5H5F0S1	SLIT3	72	N5H5F0S1	O75094	Sialylated
SLIT3_72_N2H7F0S0	SLIT3	72	N2H7F0S0	O75094	Mannose
SLIT3_192_N2H4F0S0	SLIT3	192	N2H4F0S0	O75094	Mannose
SLIT3_72_N2H6F0S0	SLIT3	72	N2H6F0S0	O75094	Mannose
SLIT3_72_N5H3F1S0	SLIT3	72	N5H3F1S0	O75094	Fucosylated
SLIT3_72_N5H3F0S0	SLIT3	72	N5H3F0S0	O75094	Hybrid/Complex
SLIT3_72_N3H4F1S0	SLIT3	72	N3H4F1S0	O75094	Fucosylated
SLIT3_72_N5H4F0S0	SLIT3	72	N5H4F0S0	O75094	Hybrid/Complex
SLIT3_72_N5H5F1S1	SLIT3	72	N5H5F1S1	O75094	Fucosylated and sialylated
SLIT3_72_N4H6F2S1	SLIT3	72	N4H6F2S1	O75094	Fucosylated and sialylated
SLIT3_72_N4H5F1S0	SLIT3	72	N4H5F1S0	O75094	Fucosylated
SLIT3_72_N2H9F0S0	SLIT3	72	N2H9F0S0	O75094	Mannose
SLIT3_72_N2H4F0S0	SLIT3	72	N2H4F0S0	O75094	Mannose
SLIT3_72_N2H5F0S0	SLIT3	72	N2H5F0S0	O75094	Mannose
SLIT3_72_N4H6F1S0	SLIT3	72	N4H6F1S0	O75094	Fucosylated
SLIT3_72_N2H8F0S0	SLIT3	72	N2H8F0S0	O75094	Mannose
SLIT3_72_N5H5F1S2	SLIT3	72	N5H5F1S2	O75094	Fucosylated and sialylated
SLIT3_72_N4H4F1S1	SLIT3	72	N4H4F1S1	O75094	Fucosylated and sialylated
SLIT3_72_N5H5F1S0	SLIT3	72	N5H5F1S0	O75094	Fucosylated
SLIT3_72_N5H6F0S1	SLIT3	72	N5H6F0S1	O75094	Sialylated
CLASP2_642_N2H7F0S0	CLASP2	642	N2H7F0S0	O75122	Mannose
ZNF623_350_N2H6F0S0	ZNF623	350	N2H6F0S0	O75123	Mannose
COBL_461_N2H7F0S0	COBL	461	N2H7F0S0	O75128	Mannose
COBL_461_N2H6F0S0	COBL	461	N2H6F0S0	O75128	Mannose
COBL_352_N2H5F0S0	COBL	352	N2H5F0S0	O75128	Mannose
PHF2_444_N2H5F0S0	PHF2	444	N2H5F0S0	O75151	Mannose
PHACTR2_215_N2H6F0S0	PHACTR2	215	N2H6F0S0	O75167	Mannose
PHACTR2_215_N2H7F0S0	PHACTR2	215	N2H7F0S0	O75167	Mannose
ANKRD17_852_N2H8F0S0	ANKRD17	852	N2H8F0S0	O75179	Mannose
LRP5_446_N2H9F0S0	LRP5	446	N2H9F0S0	O75197	Mannose
LRP5_446_N2H8F0S0	LRP5	446	N2H8F0S0	O75197	Mannose
LRP5_446_N2H5F0S0	LRP5	446	N2H5F0S0	O75197	Mannose
PPFIA2_1249_N5H3F0S0	PPFIA2	1249	N5H3F0S0	O75334	Hybrid/Complex
GUCY1B2_148_N2H6F0S0	GUCY1B2	148	N2H6F0S0	O75343	Mannose
ZNF253_266_N2H6F0S0	ZNF253	266	N2H6F0S0	O75346	Mannose
ENTPD3_81_N2H9F0S0	ENTPD3	81	N2H9F0S0	O75355	Mannose
ENTPD3_81_N2H8F0S0	ENTPD3	81	N2H8F0S0	O75355	Mannose
ENTPD3_81_N2H7F0S0	ENTPD3	81	N2H7F0S0	O75355	Mannose
ENTPD3_81_N2H6F0S0	ENTPD3	81	N2H6F0S0	O75355	Mannose
PITX3_261_N2H9F0S0	PITX3	261	N2H9F0S0	O75364	Mannose
NCOR1_1510_N2H6F0S0	NCOR1	1510	N2H6F0S0	O75376	Mannose
TRIM3_594_N4H5F0S1	TRIM3	594	N4H5F0S1	O75382	Sialylated
CS_15_N6H3F1S0	CS	15	N6H3F1S0	O75390	Fucosylated
POLQ_1110_N3H6F0S1	POLQ	1110	N3H6F0S1	O75417	Sialylated
POLQ_1110_N3H6F2S0	POLQ	1110	N3H6F2S0	O75417	Fucosylated
NDUFB1_40_N2H5F0S0	NDUFB1	40	N2H5F0S0	O75438	Mannose
PMPCB_97_N2H6F0S0	PMPCB	97	N2H6F0S0	O75439	Mannose
TECTA_258_N4H5F0S2	TECTA	258	N4H5F0S2	O75443	Sialylated
TECTA_1880_N4H5F0S0	TECTA	1880	N4H5F0S0	O75443	Hybrid/Complex
USH2A_856_N4H5F0S2	USH2A	856	N4H5F0S2	O75445	Sialylated
USH2A_2930_N4H4F1S0	USH2A	2930	N4H4F1S0	O75445	Fucosylated
USH2A_862_N4H5F0S2	USH2A	862	N4H5F0S2	O75445	Sialylated
SAP30_209_N2H6F0S0	SAP30	209	N2H6F0S0	O75446	Mannose
SAP30_82_N4H5F0S2	SAP30	82	N4H5F0S2	O75446	Sialylated
SAP30_82_N4H5F2S1	SAP30	82	N4H5F2S1	O75446	Fucosylated and sialylated
SAP30_82_N4H5F0S1	SAP30	82	N4H5F0S1	O75446	Sialylated
SAP30_82_N4H5F2S0	SAP30	82	N4H5F2S0	O75446	Fucosylated
ERN1_877_N4H5F1S1	ERN1	877	N4H5F1S1	O75460	Fucosylated and sialylated
PSIP1_454_N2H8F0S0	PSIP1	454	N2H8F0S0	O75475	Mannose
PSIP1_454_N4H5F0S2	PSIP1	454	N4H5F0S2	O75475	Sialylated
ERLIN1_108_N2H5F0S0	ERLIN1	108	N2H5F0S0	O75477	Mannose
ERLIN1_108_N2H6F0S0	ERLIN1	108	N2H6F0S0	O75477	Mannose
ERLIN1_108_N2H8F0S0	ERLIN1	108	N2H8F0S0	O75477	Mannose
ERLIN1_108_N2H7F0S0	ERLIN1	108	N2H7F0S0	O75477	Mannose
ERLIN1_108_N2H9F0S0	ERLIN1	108	N2H9F0S0	O75477	Mannose
TADA2A_425_N2H8F0S0	TADA2A	425	N2H8F0S0	O75478	Mannose
CLN5_255_N4H5F1S0	CLN5	255	N4H5F1S0	O75503	Fucosylated
CSDE1_319_N4H5F0S1	CSDE1	319	N4H5F0S1	O75534	Sialylated
CSDE1_319_N4H5F1S1	CSDE1	319	N4H5F1S1	O75534	Fucosylated and sialylated
ZNF821_287_N2H8F0S0	ZNF821	287	N2H8F0S0	O75541	Mannose
ZNF821_287_N2H9F0S0	ZNF821	287	N2H9F0S0	O75541	Mannose
PRKRA_102_N2H8F0S0	PRKRA	102	N2H8F0S0	O75569	Mannose
PRKRA_102_N4H5F1S2	PRKRA	102	N4H5F1S2	O75569	Fucosylated and sialylated
MTRF1_316_N4H5F0S1	MTRF1	316	N4H5F0S1	O75570	Sialylated
MTRF1_316_N4H5F0S2	MTRF1	316	N4H5F0S2	O75570	Sialylated
ITGA10_839_N2H6F0S0	ITGA10	839	N2H6F0S0	O75578	Mannose
ITGA10_839_N2H3F1S0	ITGA10	839	N2H3F1S0	O75578	Fucosylated
ITGA10_839_N3H3F1S0	ITGA10	839	N3H3F1S0	O75578	Fucosylated
MYCBP2_647_N4H6F1S1	MYCBP2	647	N4H6F1S1	O75592	Fucosylated and sialylated
LYPLA1_197_N3H6F0S0	LYPLA1	197	N3H6F0S0	O75608	Hybrid/Complex
SERPINB7_148_N4H5F0S2	SERPINB7	148	N4H5F0S2	O75635	Sialylated
SERPINB7_88_N2H6F0S0	SERPINB7	88	N2H6F0S0	O75635	Mannose
RPS6KA4_703_N3H3F1S0	RPS6KA4	703	N3H3F1S0	O75676	Fucosylated
RPS6KA4_703_N2H3F1S0	RPS6KA4	703	N2H3F1S0	O75676	Fucosylated
PPM1B_193_N4H5F2S1	PPM1B	193	N4H5F2S1	O75688	Fucosylated and sialylated
PPM1B_119_N3H6F0S1	PPM1B	119	N3H6F0S1	O75688	Sialylated
UTP20_1508_N5H5F0S1	UTP20	1508	N5H5F0S1	O75691	Sialylated
UTP20_1508_N4H4F1S0	UTP20	1508	N4H4F1S0	O75691	Fucosylated
UTP20_1508_N5H5F0S0	UTP20	1508	N5H5F0S0	O75691	Hybrid/Complex
UTP20_1508_N4H4F1S1	UTP20	1508	N4H4F1S1	O75691	Fucosylated and sialylated
UTP20_637_N4H5F1S0	UTP20	637	N4H5F1S0	O75691	Fucosylated
UTP20_1508_N2H6F0S0	UTP20	1508	N2H6F0S0	O75691	Mannose
UTP20_1508_N3H3F1S0	UTP20	1508	N3H3F1S0	O75691	Fucosylated
UTP20_637_N4H5F0S1	UTP20	637	N4H5F0S1	O75691	Sialylated
UTP20_1508_N4H6F2S0	UTP20	1508	N4H6F2S0	O75691	Fucosylated
UTP20_1508_N4H5F1S0	UTP20	1508	N4H5F1S0	O75691	Fucosylated
UTP20_1508_N5H5F1S0	UTP20	1508	N5H5F1S0	O75691	Fucosylated
UTP20_1508_N4H5F1S1	UTP20	1508	N4H5F1S1	O75691	Fucosylated and sialylated
UTP20_1508_N5H4F1S0	UTP20	1508	N5H4F1S0	O75691	Fucosylated
UTP20_1508_N4H3F0S0	UTP20	1508	N4H3F0S0	O75691	Hybrid/Complex
UTP20_1508_N4H3F1S0	UTP20	1508	N4H3F1S0	O75691	Fucosylated
UTP20_1508_N5H4F1S1	UTP20	1508	N5H4F1S1	O75691	Fucosylated and sialylated
UTP20_1508_N2H9F0S0	UTP20	1508	N2H9F0S0	O75691	Mannose
TRPA1_619_N2H5F0S0	TRPA1	619	N2H5F0S0	O75762	Mannose
TRPA1_460_N5H4F3S0	TRPA1	460	N5H4F3S0	O75762	Fucosylated
TRPA1_460_N5H4F4S0	TRPA1	460	N5H4F4S0	O75762	Fucosylated
CDC123_106_N5H6F1S0	CDC123	106	N5H6F1S0	O75794	Fucosylated
CDC123_119_N4H5F2S1	CDC123	119	N4H5F2S1	O75794	Fucosylated and sialylated
CDC123_106_N4H5F2S1	CDC123	106	N4H5F2S1	O75794	Fucosylated and sialylated
CDC123_106_N4H5F0S2	CDC123	106	N4H5F0S2	O75794	Sialylated
CDC123_119_N4H5F0S2	CDC123	119	N4H5F0S2	O75794	Sialylated
EIF3G_238_N4H5F1S0	EIF3G	238	N4H5F1S0	O75821	Fucosylated
EIF3G_208_N4H4F0S1	EIF3G	208	N4H4F0S1	O75821	Sialylated
EIF3G_208_N5H5F0S1	EIF3G	208	N5H5F0S1	O75821	Sialylated
EIF3G_208_N5H3F0S0	EIF3G	208	N5H3F0S0	O75821	Hybrid/Complex
GATB_263_N4H8F2S0	GATB	263	N4H8F2S0	O75879	Fucosylated
ATRN_416_N2H9F0S0	ATRN	416	N2H9F0S0	O75882	Mannose
ATRN_1073_N4H5F0S2	ATRN	1073	N4H5F0S2	O75882	Sialylated
ATRN_1082_N4H5F0S1	ATRN	1082	N4H5F0S1	O75882	Sialylated
ATRN_416_N2H6F0S0	ATRN	416	N2H6F0S0	O75882	Mannose
ATRN_416_N2H5F0S0	ATRN	416	N2H5F0S0	O75882	Mannose
ATRN_1082_N4H5F0S2	ATRN	1082	N4H5F0S2	O75882	Sialylated
BBOX1_293_N3H4F2S0	BBOX1	293	N3H4F2S0	O75936	Fucosylated
RAD17_68_N4H5F1S0	RAD17	68	N4H5F1S0	O75943	Fucosylated
RAD17_68_N5H4F1S0	RAD17	68	N5H4F1S0	O75943	Fucosylated
TRIO_746_N4H5F0S2	TRIO	746	N4H5F0S2	O75962	Sialylated
AKAP3_87_N3H5F0S0	AKAP3	87	N3H5F0S0	O75969	Hybrid/Complex
KRT34_226_N4H5F0S2	KRT34	226	N4H5F0S2	O76011	Sialylated
ANXA9_70_N4H6F1S0	ANXA9	70	N4H6F1S0	O76027	Fucosylated
CDKL5_748_N5H4F3S0	CDKL5	748	N5H4F3S0	O76039	Fucosylated
NEBL_744_N2H6F0S0	NEBL	744	N2H6F0S0	O76041	Mannose
NEBL_744_N2H5F0S0	NEBL	744	N2H5F0S0	O76041	Mannose
NEBL_744_N2H8F0S0	NEBL	744	N2H8F0S0	O76041	Mannose
NEURL1_183_N7H4F1S0	NEURL1	183	N7H4F1S0	O76050	Fucosylated
SRP72_388_N2H8F0S0	SRP72	388	N2H8F0S0	O76094	Mannose
TRPM2_37_N4H5F0S1	TRPM2	37	N4H5F0S1	O94759	Sialylated
TRPM2_1345_N4H6F1S0	TRPM2	1345	N4H6F1S0	O94759	Fucosylated
CNTN5_779_N4H5F0S1	CNTN5	779	N4H5F0S1	O94779	Sialylated
CNTN5_779_N4H5F1S0	CNTN5	779	N4H5F1S0	O94779	Fucosylated
CNTN5_540_N2H5F0S0	CNTN5	540	N2H5F0S0	O94779	Mannose
CNTN5_779_N3H6F0S1	CNTN5	779	N3H6F0S1	O94779	Sialylated
CNTN5_931_N2H5F0S0	CNTN5	931	N2H5F0S0	O94779	Mannose
SLIT2_66_N4H5F2S1	SLIT2	66	N4H5F2S1	O94813	Fucosylated and sialylated
SLIT2_66_N2H6F0S0	SLIT2	66	N2H6F0S0	O94813	Mannose
NOL4_398_N4H5F0S2	NOL4	398	N4H5F0S2	O94818	Sialylated
NOL4_41_N2H5F0S0	NOL4	41	N2H5F0S0	O94818	Mannose
MYO1D_995_N2H6F0S0	MYO1D	995	N2H6F0S0	O94832	Mannose
RHOBTB1_350_N4H5F0S2	RHOBTB1	350	N4H5F0S2	O94844	Sialylated
MICAL2_253_N4H5F0S2	MICAL2	253	N4H5F0S2	O94851	Sialylated
NFASC_778_N4H3F0S0	NFASC	778	N4H3F0S0	O94856	Hybrid/Complex
FARP2_916_N2H8F0S0	FARP2	916	N2H8F0S0	O94887	Mannose
SUN1_705_N2H6F0S0	SUN1	705	N2H6F0S0	O94901	Mannose
SUN1_705_N3H3F1S0	SUN1	705	N3H3F1S0	O94901	Fucosylated
SUN1_705_N2H8F0S0	SUN1	705	N2H8F0S0	O94901	Mannose
SUN1_705_N2H5F0S0	SUN1	705	N2H5F0S0	O94901	Mannose
ABCA8_555_N3H3F1S0	ABCA8	555	N3H3F1S0	O94911	Fucosylated
ABCA8_555_N4H6F2S0	ABCA8	555	N4H6F2S0	O94911	Fucosylated
ABCA8_555_N4H6F0S1	ABCA8	555	N4H6F0S1	O94911	Sialylated
ABCA8_555_N4H5F0S1	ABCA8	555	N4H5F0S1	O94911	Sialylated
PCF11_339_N4H4F1S0	PCF11	339	N4H4F1S0	O94913	Fucosylated
FRYL_1968_N3H4F1S1	FRYL	1968	N3H4F1S1	O94915	Fucosylated and sialylated
CDK14_98_N5H6F0S3	CDK14	98	N5H6F0S3	O94921	Sialylated
CDK14_457_N3H6F0S1	CDK14	457	N3H6F0S1	O94921	Sialylated
OR6B1_5_N4H5F1S1	OR6B1	5	N4H5F1S1	O95007	Fucosylated and sialylated
OR6B1_5_N5H6F1S1	OR6B1	5	N5H6F1S1	O95007	Fucosylated and sialylated
OR6B1_5_N5H6F1S2	OR6B1	5	N5H6F1S2	O95007	Fucosylated and sialylated
OR6B1_5_N5H5F1S1	OR6B1	5	N5H5F1S1	O95007	Fucosylated and sialylated
OR6B1_5_N4H5F1S2	OR6B1	5	N4H5F1S2	O95007	Fucosylated and sialylated
OR6B1_5_N4H6F2S1	OR6B1	5	N4H6F2S1	O95007	Fucosylated and sialylated
OR6B1_5_N4H4F1S1	OR6B1	5	N4H4F1S1	O95007	Fucosylated and sialylated
OR6B1_5_N4H5F1S0	OR6B1	5	N4H5F1S0	O95007	Fucosylated
OR6B1_5_N4H5F2S0	OR6B1	5	N4H5F2S0	O95007	Fucosylated
OR6B1_5_N4H6F2S0	OR6B1	5	N4H6F2S0	O95007	Fucosylated
OR6B1_5_N5H4F1S1	OR6B1	5	N5H4F1S1	O95007	Fucosylated and sialylated
OR6B1_5_N5H5F1S0	OR6B1	5	N5H5F1S0	O95007	Fucosylated
OR6B1_5_N2H12F0S0	OR6B1	5	N2H12F0S0	O95007	Mannose
OR6B1_5_N4H5F3S1	OR6B1	5	N4H5F3S1	O95007	Fucosylated and sialylated
OR6B1_5_N3H4F1S0	OR6B1	5	N3H4F1S0	O95007	Fucosylated
OR6B1_5_N5H7F2S1	OR6B1	5	N5H7F2S1	O95007	Fucosylated and sialylated
OR6B1_5_N6H3F1S0	OR6B1	5	N6H3F1S0	O95007	Fucosylated
OR6B1_5_N5H4F3S0	OR6B1	5	N5H4F3S0	O95007	Fucosylated
OR6B1_5_N5H4F1S0	OR6B1	5	N5H4F1S0	O95007	Fucosylated
SEMA3D_607_N4H5F0S2	SEMA3D	607	N4H5F0S2	O95025	Sialylated
DIRAS1_121_N3H5F0S0	DIRAS1	121	N3H5F0S0	O95057	Hybrid/Complex
DIRAS1_121_N3H5F1S1	DIRAS1	121	N3H5F1S1	O95057	Fucosylated and sialylated
UBR5_1700_N4H5F1S1	UBR5	1700	N4H5F1S1	O95071	Fucosylated and sialylated
UBR5_816_N2H5F0S0	UBR5	816	N2H5F0S0	O95071	Mannose
FSBP_96_N2H6F0S0	FSBP	96	N2H6F0S0	O95073	Mannose
FSBP_96_N2H8F0S0	FSBP	96	N2H8F0S0	O95073	Mannose
NDUFB6_53_N2H6F0S0	NDUFB6	53	N2H6F0S0	O95139	Mannose
TNFSF15_133_N2H3F1S0	TNFSF15	133	N2H3F1S0	O95150	Fucosylated
NXPH4_133_N4H5F1S2	NXPH4	133	N4H5F1S2	O95158	Fucosylated and sialylated
PCDH8_70_N2H9F0S0	PCDH8	70	N2H9F0S0	O95206	Mannose
PCDH8_464_N4H5F0S2	PCDH8	464	N4H5F0S2	O95206	Sialylated
SBF1_1845_N5H3F1S0	SBF1	1845	N5H3F1S0	O95248	Fucosylated
PDE8B_332_N4H5F1S1	PDE8B	332	N4H5F1S1	O95263	Fucosylated and sialylated
RASAL1_106_N2H7F0S0	RASAL1	106	N2H7F0S0	O95294	Mannose
MPZL1_50_N4H5F3S0	MPZL1	50	N4H5F3S0	O95297	Fucosylated
ABCB11_591_N3H3F1S0	ABCB11	591	N3H3F1S0	O95342	Fucosylated
SMC2_34_N4H5F0S2	SMC2	34	N4H5F0S2	O95347	Sialylated
SMC2_34_N4H5F0S1	SMC2	34	N4H5F0S1	O95347	Sialylated
ARIH2_351_N2H6F0S0	ARIH2	351	N2H6F0S0	O95376	Mannose
TNFAIP8_133_N5H3F0S0	TNFAIP8	133	N5H3F0S0	O95379	Hybrid/Complex
GCNT3_69_N2H8F0S0	GCNT3	69	N2H8F0S0	O95395	Mannose
SVIL_1420_N2H9F0S0	SVIL	1420	N2H9F0S0	O95425	Mannose
SVIL_1417_N2H9F0S0	SVIL	1417	N2H9F0S0	O95425	Mannose
AHSA1_88_N5H5F4S0	AHSA1	88	N5H5F4S0	O95433	Fucosylated
AHSA1_88_N6H3F3S0	AHSA1	88	N6H3F3S0	O95433	Fucosylated
AHSA1_88_N7H7F0S0	AHSA1	88	N7H7F0S0	O95433	Hybrid/Complex
APOM_135_N4H5F0S2	APOM	135	N4H5F0S2	O95445	Sialylated
APOM_135_N4H5F0S1	APOM	135	N4H5F0S1	O95445	Sialylated
LARGE1_97_N4H4F1S0	LARGE1	97	N4H4F1S0	O95461	Fucosylated
FMNL1_420_N2H6F0S0	FMNL1	420	N2H6F0S0	O95466	Mannose
ADGRL2_731_N2H5F0S0	ADGRL2	731	N2H5F0S0	O95490	Mannose
ADGRL2_813_N2H5F0S0	ADGRL2	813	N2H5F0S0	O95490	Mannose
ADGRL2_744_N4H5F1S1	ADGRL2	744	N4H5F1S1	O95490	Fucosylated and sialylated
ANP32D_94_N4H5F0S2	ANP32D	94	N4H5F0S2	O95626	Sialylated
NTN1_95_N2H5F0S0	NTN1	95	N2H5F0S0	O95631	Mannose
HERC2_155_N2H8F0S0	HERC2	155	N2H8F0S0	O95714	Mannose
HERC2_4075_N4H5F3S0	HERC2	4075	N4H5F3S0	O95714	Fucosylated
HERC2_922_N3H5F0S0	HERC2	922	N3H5F0S0	O95714	Hybrid/Complex
HERC2_922_N2H3F0S0	HERC2	922	N2H3F0S0	O95714	Mannose
HERC2_4075_N5H3F1S0	HERC2	4075	N5H3F1S0	O95714	Fucosylated
HERC2_155_N5H6F0S0	HERC2	155	N5H6F0S0	O95714	Hybrid/Complex
MAP4K4_577_N4H5F1S0	MAP4K4	577	N4H5F1S0	O95819	Fucosylated
MAP4K4_577_N4H5F1S1	MAP4K4	577	N4H5F1S1	O95819	Fucosylated and sialylated
LATS1_53_N2H8F0S0	LATS1	53	N2H8F0S0	O95835	Mannose
ANGPTL1_160_N4H4F1S1	ANGPTL1	160	N4H4F1S1	O95841	Fucosylated and sialylated
MPIG6B_32_N2H5F0S0	MPIG6B	32	N2H5F0S0	O95866	Mannose
WDPCP_688_N3H5F1S1	WDPCP	688	N3H5F1S1	O95876	Fucosylated and sialylated
WDPCP_688_N3H6F2S0	WDPCP	688	N3H6F2S0	O95876	Fucosylated
WDPCP_688_N3H6F1S1	WDPCP	688	N3H6F1S1	O95876	Fucosylated and sialylated
OLFM2_74_N4H5F0S2	OLFM2	74	N4H5F0S2	O95897	Sialylated
OLFM2_74_N3H3F0S0	OLFM2	74	N3H3F0S0	O95897	Hybrid/Complex
TGM6_519_N4H5F1S2	TGM6	519	N4H5F1S2	O95932	Fucosylated and sialylated
ONECUT2_423_N2H9F0S0	ONECUT2	423	N2H9F0S0	O95948	Mannose
EFEMP2_313_N2H6F0S0	EFEMP2	313	N2H6F0S0	O95967	Mannose
EFEMP2_325_N2H6F0S0	EFEMP2	325	N2H6F0S0	O95967	Mannose
EFEMP2_325_N4H5F0S2	EFEMP2	325	N4H5F0S2	O95967	Sialylated
EFEMP2_325_N4H5F0S1	EFEMP2	325	N4H5F0S1	O95967	Sialylated
S1PR4_30_N4H5F0S2	S1PR4	30	N4H5F0S2	O95977	Sialylated
S1PR4_30_N4H5F0S1	S1PR4	30	N4H5F0S1	O95977	Sialylated
S1PR4_30_N4H6F2S0	S1PR4	30	N4H6F2S0	O95977	Fucosylated
S1PR4_30_N8H5F0S0	S1PR4	30	N8H5F0S0	O95977	Hybrid/Complex
APC2_32_N4H5F0S2	APC2	32	N4H5F0S2	O95996	Sialylated
APC2_32_N4H5F0S0	APC2	32	N4H5F0S0	O95996	Hybrid/Complex
APC2_32_N5H6F0S3	APC2	32	N5H6F0S3	O95996	Sialylated
PAK4_588_N4H5F1S1	PAK4	588	N4H5F1S1	O96013	Fucosylated and sialylated
LDHA_84_N4H5F1S1	LDHA	84	N4H5F1S1	P00338	Fucosylated and sialylated
GLUD1_192_N4H5F0S2	GLUD1	192	N4H5F0S2	P00367	Sialylated
SOD1_87_N5H3F0S0	SOD1	87	N5H3F0S0	P00441	Hybrid/Complex
SOD1_87_N4H5F0S1	SOD1	87	N4H5F0S1	P00441	Sialylated
CP_138_N2H12F0S0	CP	138	N2H12F0S0	P00450	Mannose
CP_397_N4H5F1S2	CP	397	N4H5F1S2	P00450	Fucosylated and sialylated
CP_358_N3H4F0S1	CP	358	N3H4F0S1	P00450	Sialylated
CP_358_N4H5F0S1	CP	358	N4H5F0S1	P00450	Sialylated
CP_358_N2H12F0S0	CP	358	N2H12F0S0	P00450	Mannose
CP_397_N4H6F1S1	CP	397	N4H6F1S1	P00450	Fucosylated and sialylated
CP_358_N4H5F2S0	CP	358	N4H5F2S0	P00450	Fucosylated
CP_138_N4H5F2S1	CP	138	N4H5F2S1	P00450	Fucosylated and sialylated
CP_762_N4H5F1S2	CP	762	N4H5F1S2	P00450	Fucosylated and sialylated
CP_762_N4H5F0S1	CP	762	N4H5F0S1	P00450	Sialylated
CP_358_N4H5F1S2	CP	358	N4H5F1S2	P00450	Fucosylated and sialylated
CP_397_N4H5F2S1	CP	397	N4H5F2S1	P00450	Fucosylated and sialylated
CP_397_N4H5F0S1	CP	397	N4H5F0S1	P00450	Sialylated
CP_358_N4H6F3S0	CP	358	N4H6F3S0	P00450	Fucosylated
CP_358_N4H6F1S1	CP	358	N4H6F1S1	P00450	Fucosylated and sialylated
CP_358_N4H5F0S2	CP	358	N4H5F0S2	P00450	Sialylated
F8_776_N2H6F0S0	F8	776	N2H6F0S0	P00451	Mannose
F8_1278_N2H9F0S0	F8	1278	N2H9F0S0	P00451	Mannose
ABL1_770_N2H6F0S0	ABL1	770	N2H6F0S0	P00519	Mannose
EGFR_528_N2H8F0S0	EGFR	528	N2H8F0S0	P00533	Mannose
EGFR_497_N4H5F0S2	EGFR	497	N4H5F0S2	P00533	Sialylated
HP_241_N5H6F0S2	HP	241	N5H6F0S2	P00738	Sialylated
HP_241_N5H6F2S2	HP	241	N5H6F2S2	P00738	Fucosylated and sialylated
HP_241_N4H5F0S0	HP	241	N4H5F0S0	P00738	Hybrid/Complex
HP_211_N4H5F0S1	HP	211	N4H5F0S1	P00738	Sialylated
HP_241_N5H7F1S1	HP	241	N5H7F1S1	P00738	Fucosylated and sialylated
HP_207_N4H5F0S1	HP	207	N4H5F0S1	P00738	Sialylated
HP_241_N4H5F2S0	HP	241	N4H5F2S0	P00738	Fucosylated
HP_241_N3H4F2S0	HP	241	N3H4F2S0	P00738	Fucosylated
HP_241_N3H4F0S1	HP	241	N3H4F0S1	P00738	Sialylated
HP_211_N4H5F2S0	HP	211	N4H5F2S0	P00738	Fucosylated
HP_241_N3H3F2S0	HP	241	N3H3F2S0	P00738	Fucosylated
HP_241_N4H5F1S2	HP	241	N4H5F1S2	P00738	Fucosylated and sialylated
HP_241_N5H6F0S3	HP	241	N5H6F0S3	P00738	Sialylated
HP_241_N4H6F2S1	HP	241	N4H6F2S1	P00738	Fucosylated and sialylated
HP_207_N4H5F2S0	HP	207	N4H5F2S0	P00738	Fucosylated
HP_241_N4H6F3S0	HP	241	N4H6F3S0	P00738	Fucosylated
HP_241_N3H4F0S0	HP	241	N3H4F0S0	P00738	Hybrid/Complex
HP_241_N4H5F2S1	HP	241	N4H5F2S1	P00738	Fucosylated and sialylated
HP_241_N5H6F0S1	HP	241	N5H6F0S1	P00738	Sialylated
HP_241_N5H6F1S3	HP	241	N5H6F1S3	P00738	Fucosylated and sialylated
HP_211_N4H5F2S1	HP	211	N4H5F2S1	P00738	Fucosylated and sialylated
HP_241_N5H7F3S0	HP	241	N5H7F3S0	P00738	Fucosylated
HP_241_N6H4F4S0	HP	241	N6H4F4S0	P00738	Fucosylated
HP_207_N4H5F0S2	HP	207	N4H5F0S2	P00738	Sialylated
HP_241_N4H6F1S1	HP	241	N4H6F1S1	P00738	Fucosylated and sialylated
HP_207_N4H5F2S1	HP	207	N4H5F2S1	P00738	Fucosylated and sialylated
HP_241_N4H5F1S1	HP	241	N4H5F1S1	P00738	Fucosylated and sialylated
HP_211_N4H5F0S2	HP	211	N4H5F0S2	P00738	Sialylated
HP_241_N4H6F1S0	HP	241	N4H6F1S0	P00738	Fucosylated
HP_241_N5H6F1S2	HP	241	N5H6F1S2	P00738	Fucosylated and sialylated
HP_241_N2H12F0S0	HP	241	N2H12F0S0	P00738	Mannose
CFB_285_N4H6F1S1	CFB	285	N4H6F1S1	P00751	Fucosylated and sialylated
CFB_285_N4H5F0S2	CFB	285	N4H5F0S2	P00751	Sialylated
SERPINC1_187_N4H5F1S1	SERPINC1	187	N4H5F1S1	P01008	Fucosylated and sialylated
SERPINC1_128_N5H6F1S3	SERPINC1	128	N5H6F1S3	P01008	Fucosylated and sialylated
SERPINC1_187_N4H5F2S0	SERPINC1	187	N4H5F2S0	P01008	Fucosylated
SERPINC1_187_N4H6F1S0	SERPINC1	187	N4H6F1S0	P01008	Fucosylated
SERPINC1_187_N3H6F0S1	SERPINC1	187	N3H6F0S1	P01008	Sialylated
SERPINC1_128_N4H6F3S0	SERPINC1	128	N4H6F3S0	P01008	Fucosylated
SERPINC1_128_N5H6F0S3	SERPINC1	128	N5H6F0S3	P01008	Sialylated
SERPINC1_187_N4H5F1S2	SERPINC1	187	N4H5F1S2	P01008	Fucosylated and sialylated
SERPINC1_128_N4H5F2S1	SERPINC1	128	N4H5F2S1	P01008	Fucosylated and sialylated
SERPINC1_128_N4H6F1S0	SERPINC1	128	N4H6F1S0	P01008	Fucosylated
SERPINC1_128_N4H5F1S2	SERPINC1	128	N4H5F1S2	P01008	Fucosylated and sialylated
SERPINC1_187_N4H6F1S1	SERPINC1	187	N4H6F1S1	P01008	Fucosylated and sialylated
SERPINC1_187_N4H6F0S2	SERPINC1	187	N4H6F0S2	P01008	Sialylated
SERPINC1_128_N6H3F5S0	SERPINC1	128	N6H3F5S0	P01008	Fucosylated
SERPINC1_128_N8H5F0S0	SERPINC1	128	N8H5F0S0	P01008	Hybrid/Complex
SERPINC1_128_N4H5F1S1	SERPINC1	128	N4H5F1S1	P01008	Fucosylated and sialylated
SERPINC1_128_N4H6F1S1	SERPINC1	128	N4H6F1S1	P01008	Fucosylated and sialylated
SERPINC1_128_N3H4F2S0	SERPINC1	128	N3H4F2S0	P01008	Fucosylated
SERPINC1_128_N3H4F0S1	SERPINC1	128	N3H4F0S1	P01008	Sialylated
SERPINA1_271_N4H6F1S0	SERPINA1	271	N4H6F1S0	P01009	Fucosylated
SERPINA1_271_N3H3F0S0	SERPINA1	271	N3H3F0S0	P01009	Hybrid/Complex
SERPINA1_271_N4H7F1S1	SERPINA1	271	N4H7F1S1	P01009	Fucosylated and sialylated
SERPINA1_271_N5H6F1S3	SERPINA1	271	N5H6F1S3	P01009	Fucosylated and sialylated
SERPINA1_271_N5H6F0S2	SERPINA1	271	N5H6F0S2	P01009	Sialylated
SERPINA1_271_N4H6F4S0	SERPINA1	271	N4H6F4S0	P01009	Fucosylated
SERPINA1_107_N4H6F1S1	SERPINA1	107	N4H6F1S1	P01009	Fucosylated and sialylated
SERPINA1_271_N5H7F4S1	SERPINA1	271	N5H7F4S1	P01009	Fucosylated and sialylated
SERPINA1_271_N4H7F0S0	SERPINA1	271	N4H7F0S0	P01009	Hybrid/Complex
SERPINA1_107_N5H6F3S2	SERPINA1	107	N5H6F3S2	P01009	Fucosylated and sialylated
SERPINA1_271_N4H5F0S0	SERPINA1	271	N4H5F0S0	P01009	Hybrid/Complex
SERPINA1_271_N6H4F4S0	SERPINA1	271	N6H4F4S0	P01009	Fucosylated
SERPINA1_271_N3H4F2S0	SERPINA1	271	N3H4F2S0	P01009	Fucosylated
SERPINA1_271_N5H5F1S2	SERPINA1	271	N5H5F1S2	P01009	Fucosylated and sialylated
SERPINA1_271_N4H6F2S1	SERPINA1	271	N4H6F2S1	P01009	Fucosylated and sialylated
SERPINA1_271_N6H5F0S1	SERPINA1	271	N6H5F0S1	P01009	Sialylated
SERPINA1_271_N3H5F0S1	SERPINA1	271	N3H5F0S1	P01009	Sialylated
SERPINA1_271_N8H5F0S0	SERPINA1	271	N8H5F0S0	P01009	Hybrid/Complex
SERPINA1_271_N4H6F2S0	SERPINA1	271	N4H6F2S0	P01009	Fucosylated
SERPINA1_271_N5H6F1S1	SERPINA1	271	N5H6F1S1	P01009	Fucosylated and sialylated
SERPINA1_271_N4H6F0S2	SERPINA1	271	N4H6F0S2	P01009	Sialylated
SERPINA1_271_N6H4F1S1	SERPINA1	271	N6H4F1S1	P01009	Fucosylated and sialylated
SERPINA1_271_N4H6F1S1	SERPINA1	271	N4H6F1S1	P01009	Fucosylated and sialylated
SERPINA1_271_N4H6F3S0	SERPINA1	271	N4H6F3S0	P01009	Fucosylated
SERPINA1_271_N2H12F0S0	SERPINA1	271	N2H12F0S0	P01009	Mannose
SERPINA1_271_N4H5F4S0	SERPINA1	271	N4H5F4S0	P01009	Fucosylated
SERPINA1_271_N3H5F2S0	SERPINA1	271	N3H5F2S0	P01009	Fucosylated
SERPINA1_271_N4H6F0S1	SERPINA1	271	N4H6F0S1	P01009	Sialylated
SERPINA1_271_N3H4F0S0	SERPINA1	271	N3H4F0S0	P01009	Hybrid/Complex
SERPINA1_271_N6H3F3S0	SERPINA1	271	N6H3F3S0	P01009	Fucosylated
SERPINA1_271_N5H6F2S2	SERPINA1	271	N5H6F2S2	P01009	Fucosylated and sialylated
SERPINA1_271_N5H6F1S2	SERPINA1	271	N5H6F1S2	P01009	Fucosylated and sialylated
SERPINA1_271_N5H5F1S1	SERPINA1	271	N5H5F1S1	P01009	Fucosylated and sialylated
SERPINA1_271_N6H4F1S0	SERPINA1	271	N6H4F1S0	P01009	Fucosylated
SERPINA1_271_N4H5F2S1	SERPINA1	271	N4H5F2S1	P01009	Fucosylated and sialylated
SERPINA1_271_N5H6F0S3	SERPINA1	271	N5H6F0S3	P01009	Sialylated
SERPINA1_271_N5H5F4S0	SERPINA1	271	N5H5F4S0	P01009	Fucosylated
SERPINA1_271_N3H3F2S0	SERPINA1	271	N3H3F2S0	P01009	Fucosylated
SERPINA1_271_N5H4F4S0	SERPINA1	271	N5H4F4S0	P01009	Fucosylated
SERPINA3_271_N5H7F3S1	SERPINA3	271	N5H7F3S1	P01011	Fucosylated and sialylated
SERPINA3_127_N4H5F0S2	SERPINA3	127	N4H5F0S2	P01011	Sialylated
SERPINA3_271_N4H5F0S2	SERPINA3	271	N4H5F0S2	P01011	Sialylated
SERPINA3_127_N4H5F1S1	SERPINA3	127	N4H5F1S1	P01011	Fucosylated and sialylated
SERPINA3_127_N4H5F2S1	SERPINA3	127	N4H5F2S1	P01011	Fucosylated and sialylated
SERPINA3_127_N5H6F0S3	SERPINA3	127	N5H6F0S3	P01011	Sialylated
SERPINA3_127_N4H5F0S1	SERPINA3	127	N4H5F0S1	P01011	Sialylated
SERPINA3_127_N4H6F1S0	SERPINA3	127	N4H6F1S0	P01011	Fucosylated
SERPINA3_271_N3H4F0S1	SERPINA3	271	N3H4F0S1	P01011	Sialylated
SERPINA3_127_N5H6F2S2	SERPINA3	127	N5H6F2S2	P01011	Fucosylated and sialylated
SERPINA3_271_N5H6F0S3	SERPINA3	271	N5H6F0S3	P01011	Sialylated
SERPINA3_271_N2H3F0S0	SERPINA3	271	N2H3F0S0	P01011	Mannose
SERPINA3_127_N4H6F3S0	SERPINA3	127	N4H6F3S0	P01011	Fucosylated
SERPINA3_127_N4H5F1S2	SERPINA3	127	N4H5F1S2	P01011	Fucosylated and sialylated
SERPINA3_271_N5H6F1S2	SERPINA3	271	N5H6F1S2	P01011	Fucosylated and sialylated
SERPINA3_271_N5H6F0S2	SERPINA3	271	N5H6F0S2	P01011	Sialylated
SERPINA3_271_N5H6F2S2	SERPINA3	271	N5H6F2S2	P01011	Fucosylated and sialylated
SERPINA3_127_N5H6F0S2	SERPINA3	127	N5H6F0S2	P01011	Sialylated
SERPINA3_127_N5H6F0S1	SERPINA3	127	N5H6F0S1	P01011	Sialylated
SERPINA3_127_N4H6F1S1	SERPINA3	127	N4H6F1S1	P01011	Fucosylated and sialylated
A2M_1424_N6H3F3S0	A2M	1424	N6H3F3S0	P01023	Fucosylated
A2M_1424_N4H6F0S1	A2M	1424	N4H6F0S1	P01023	Sialylated
A2M_1424_N4H6F2S0	A2M	1424	N4H6F2S0	P01023	Fucosylated
A2M_869_N2H5F0S0	A2M	869	N2H5F0S0	P01023	Mannose
A2M_1424_N4H5F1S2	A2M	1424	N4H5F1S2	P01023	Fucosylated and sialylated
A2M_869_N3H5F0S1	A2M	869	N3H5F0S1	P01023	Sialylated
A2M_869_N3H5F2S0	A2M	869	N3H5F2S0	P01023	Fucosylated
A2M_869_N3H6F0S0	A2M	869	N3H6F0S0	P01023	Hybrid/Complex
A2M_1424_N4H6F1S0	A2M	1424	N4H6F1S0	P01023	Fucosylated
A2M_1424_N5H5F1S0	A2M	1424	N5H5F1S0	P01023	Fucosylated
A2M_55_N4H5F0S2	A2M	55	N4H5F0S2	P01023	Sialylated
A2M_1424_N5H5F1S1	A2M	1424	N5H5F1S1	P01023	Fucosylated and sialylated
A2M_1424_N5H7F1S1	A2M	1424	N5H7F1S1	P01023	Fucosylated and sialylated
A2M_55_N4H6F0S2	A2M	55	N4H6F0S2	P01023	Sialylated
A2M_55_N4H6F2S1	A2M	55	N4H6F2S1	P01023	Fucosylated and sialylated
A2M_1424_N3H4F2S0	A2M	1424	N3H4F2S0	P01023	Fucosylated
A2M_1424_N4H4F1S1	A2M	1424	N4H4F1S1	P01023	Fucosylated and sialylated
A2M_1424_N3H4F1S0	A2M	1424	N3H4F1S0	P01023	Fucosylated
A2M_1424_N4H6F1S1	A2M	1424	N4H6F1S1	P01023	Fucosylated and sialylated
A2M_869_N4H5F0S1	A2M	869	N4H5F0S1	P01023	Sialylated
A2M_1424_N4H5F0S0	A2M	1424	N4H5F0S0	P01023	Hybrid/Complex
A2M_1424_N2H8F0S0	A2M	1424	N2H8F0S0	P01023	Mannose
A2M_1424_N5H7F2S0	A2M	1424	N5H7F2S0	P01023	Fucosylated
A2M_1424_N5H7F0S1	A2M	1424	N5H7F0S1	P01023	Sialylated
A2M_1424_N2H9F0S0	A2M	1424	N2H9F0S0	P01023	Mannose
A2M_1424_N3H4F0S1	A2M	1424	N3H4F0S1	P01023	Sialylated
A2M_1424_N5H6F0S1	A2M	1424	N5H6F0S1	P01023	Sialylated
A2M_1424_N5H6F0S2	A2M	1424	N5H6F0S2	P01023	Sialylated
A2M_869_N2H6F0S0	A2M	869	N2H6F0S0	P01023	Mannose
A2M_1424_N5H6F1S0	A2M	1424	N5H6F1S0	P01023	Fucosylated
A2M_1424_N5H6F1S1	A2M	1424	N5H6F1S1	P01023	Fucosylated and sialylated
A2M_1424_N4H6F2S1	A2M	1424	N4H6F2S1	P01023	Fucosylated and sialylated
A2M_869_N3H6F0S1	A2M	869	N3H6F0S1	P01023	Sialylated
A2M_1424_N5H5F0S1	A2M	1424	N5H5F0S1	P01023	Sialylated
A2M_1424_N5H6F1S2	A2M	1424	N5H6F1S2	P01023	Fucosylated and sialylated
A2M_1424_N5H6F0S3	A2M	1424	N5H6F0S3	P01023	Sialylated
A2M_1424_N2H7F0S0	A2M	1424	N2H7F0S0	P01023	Mannose
A2M_1424_N4H5F1S0	A2M	1424	N4H5F1S0	P01023	Fucosylated
C3_85_N2H4F0S0	C3	85	N2H4F0S0	P01024	Mannose
C3_85_N3H6F0S1	C3	85	N3H6F0S1	P01024	Sialylated
C3_85_N2H3F0S0	C3	85	N2H3F0S0	P01024	Mannose
KNG1_205_N4H5F0S2	KNG1	205	N4H5F0S2	P01042	Sialylated
KNG1_205_N5H6F0S3	KNG1	205	N5H6F0S3	P01042	Sialylated
KNG1_205_N4H5F0S1	KNG1	205	N4H5F0S1	P01042	Sialylated
KNG1_205_N5H6F1S3	KNG1	205	N5H6F1S3	P01042	Fucosylated and sialylated
KNG1_205_N4H5F2S1	KNG1	205	N4H5F2S1	P01042	Fucosylated and sialylated
KNG1_294_N5H6F2S2	KNG1	294	N5H6F2S2	P01042	Fucosylated and sialylated
KNG1_294_N4H5F1S2	KNG1	294	N4H5F1S2	P01042	Fucosylated and sialylated
EGF_596_N4H5F0S1	EGF	596	N4H5F0S1	P01133	Sialylated
EGF_596_N4H5F0S2	EGF	596	N4H5F0S2	P01133	Sialylated
TGFB1_176_N2H8F0S0	TGFB1	176	N2H8F0S0	P01137	Mannose
TGFB1_176_N2H5F0S0	TGFB1	176	N2H5F0S0	P01137	Mannose
AVP_131_N2H6F0S0	AVP	131	N2H6F0S0	P01185	Mannose
TSHB_123_N4H5F2S0	TSHB	123	N4H5F2S0	P01222	Fucosylated
IL1A_141_N5H4F1S0	IL1A	141	N5H4F1S0	P01583	Fucosylated
JCHAIN_71_N2H5F0S0	JCHAIN	71	N2H5F0S0	P01591	Mannose
JCHAIN_71_N2H7F0S0	JCHAIN	71	N2H7F0S0	P01591	Mannose
JCHAIN_71_N2H6F0S0	JCHAIN	71	N2H6F0S0	P01591	Mannose
JCHAIN_129_N2H9F0S0	JCHAIN	129	N2H9F0S0	P01591	Mannose
JCHAIN_71_N2H8F0S0	JCHAIN	71	N2H8F0S0	P01591	Mannose
JCHAIN_71_N2H9F0S0	JCHAIN	71	N2H9F0S0	P01591	Mannose
JCHAIN_71_N5H5F0S1	JCHAIN	71	N5H5F0S1	P01591	Sialylated
PIGR_469_N6H3F4S0	PIGR	469	N6H3F4S0	P01833	Fucosylated
PIGR_421_N7H7F0S0	PIGR	421	N7H7F0S0	P01833	Hybrid/Complex
PIGR_469_N6H7F0S0	PIGR	469	N6H7F0S0	P01833	Hybrid/Complex
PIGR_469_N3H4F2S0	PIGR	469	N3H4F2S0	P01833	Fucosylated
PIGR_421_N5H5F3S1	PIGR	421	N5H5F3S1	P01833	Fucosylated and sialylated
PIGR_469_N4H5F3S1	PIGR	469	N4H5F3S1	P01833	Fucosylated and sialylated
PIGR_421_N5H5F4S0	PIGR	421	N5H5F4S0	P01833	Fucosylated
PIGR_469_N2H9F0S0	PIGR	469	N2H9F0S0	P01833	Mannose
PIGR_469_N2H8F0S0	PIGR	469	N2H8F0S0	P01833	Mannose
PIGR_421_N5H4F2S1	PIGR	421	N5H4F2S1	P01833	Fucosylated and sialylated
PIGR_421_N5H4F2S0	PIGR	421	N5H4F2S0	P01833	Fucosylated
PIGR_421_N4H5F1S2	PIGR	421	N4H5F1S2	P01833	Fucosylated and sialylated
PIGR_186_N4H5F0S2	PIGR	186	N4H5F0S2	P01833	Sialylated
PIGR_469_N6H4F2S1	PIGR	469	N6H4F2S1	P01833	Fucosylated and sialylated
PIGR_469_N5H5F3S1	PIGR	469	N5H5F3S1	P01833	Fucosylated and sialylated
PIGR_469_N6H3F3S0	PIGR	469	N6H3F3S0	P01833	Fucosylated
PIGR_469_N5H5F5S0	PIGR	469	N5H5F5S0	P01833	Fucosylated
PIGR_469_N5H4F2S0	PIGR	469	N5H4F2S0	P01833	Fucosylated
PIGR_469_N7H7F0S0	PIGR	469	N7H7F0S0	P01833	Hybrid/Complex
PIGR_421_N5H5F1S2	PIGR	421	N5H5F1S2	P01833	Fucosylated and sialylated
PIGR_421_N5H4F4S0	PIGR	421	N5H4F4S0	P01833	Fucosylated
PIGR_421_N5H6F0S2	PIGR	421	N5H6F0S2	P01833	Sialylated
PIGR_469_N4H5F0S1	PIGR	469	N4H5F0S1	P01833	Sialylated
PIGR_469_N5H5F4S0	PIGR	469	N5H5F4S0	P01833	Fucosylated
PIGR_469_N4H5F0S2	PIGR	469	N4H5F0S2	P01833	Sialylated
PIGR_421_N4H5F2S1	PIGR	421	N4H5F2S1	P01833	Fucosylated and sialylated
PIGR_469_N5H5F0S1	PIGR	469	N5H5F0S1	P01833	Sialylated
PIGR_469_N4H5F2S1	PIGR	469	N4H5F2S1	P01833	Fucosylated and sialylated
PIGR_469_N4H5F1S2	PIGR	469	N4H5F1S2	P01833	Fucosylated and sialylated
PIGR_469_N5H5F1S2	PIGR	469	N5H5F1S2	P01833	Fucosylated and sialylated
PIGR_469_N3H4F0S1	PIGR	469	N3H4F0S1	P01833	Sialylated
PIGR_469_N5H4F0S1	PIGR	469	N5H4F0S1	P01833	Sialylated
PIGR_421_N5H6F1S1	PIGR	421	N5H6F1S1	P01833	Fucosylated and sialylated
PIGR_421_N2H8F0S0	PIGR	421	N2H8F0S0	P01833	Mannose
PIGR_421_N5H5F0S2	PIGR	421	N5H5F0S2	P01833	Sialylated
PIGR_421_N4H6F3S0	PIGR	421	N4H6F3S0	P01833	Fucosylated
PIGR_469_N4H6F1S1	PIGR	469	N4H6F1S1	P01833	Fucosylated and sialylated
PIGR_469_N6H4F4S0	PIGR	469	N6H4F4S0	P01833	Fucosylated
PIGR_421_N4H6F1S1	PIGR	421	N4H6F1S1	P01833	Fucosylated and sialylated
PIGR_421_N5H5F1S1	PIGR	421	N5H5F1S1	P01833	Fucosylated and sialylated
PIGR_421_N4H5F0S2	PIGR	421	N4H5F0S2	P01833	Sialylated
PIGR_421_N5H4F1S1	PIGR	421	N5H4F1S1	P01833	Fucosylated and sialylated
PIGR_499_N4H5F0S2	PIGR	499	N4H5F0S2	P01833	Sialylated
PIGR_469_N4H4F2S0	PIGR	469	N4H4F2S0	P01833	Fucosylated
PIGR_186_N5H5F1S1	PIGR	186	N5H5F1S1	P01833	Fucosylated and sialylated
PIGR_135_N4H5F0S2	PIGR	135	N4H5F0S2	P01833	Sialylated
PIGR_469_N6H3F2S0	PIGR	469	N6H3F2S0	P01833	Fucosylated
IGHG2_176_N2H5F0S0	IGHG2	176	N2H5F0S0	P01859	Mannose
IGHG2_176_N3H4F1S0	IGHG2	176	N3H4F1S0	P01859	Fucosylated
IGHG2_176_N2H9F0S0	IGHG2	176	N2H9F0S0	P01859	Mannose
IGHG3_227_N2H9F0S0	IGHG3	227	N2H9F0S0	P01860	Mannose
IGHG3_227_N2H8F0S0	IGHG3	227	N2H8F0S0	P01860	Mannose
IGHG3_227_N2H7F0S0	IGHG3	227	N2H7F0S0	P01860	Mannose
IGHG4_177_N2H8F0S0	IGHG4	177	N2H8F0S0	P01861	Mannose
IGHG4_177_N4H4F0S0	IGHG4	177	N4H4F0S0	P01861	Hybrid/Complex
IGHG4_177_N2H7F0S0	IGHG4	177	N2H7F0S0	P01861	Mannose
IGHG4_177_N2H9F0S0	IGHG4	177	N2H9F0S0	P01861	Mannose
IGHM_209_N4H5F1S1	IGHM	209	N4H5F1S1	P01871	Fucosylated and sialylated
IGHM_209_N4H5F3S0	IGHM	209	N4H5F3S0	P01871	Fucosylated
IGHM_209_N4H5F1S2	IGHM	209	N4H5F1S2	P01871	Fucosylated and sialylated
IGHM_209_N4H5F0S1	IGHM	209	N4H5F0S1	P01871	Sialylated
IGHM_209_N5H6F0S0	IGHM	209	N5H6F0S0	P01871	Hybrid/Complex
IGHM_209_N5H5F1S0	IGHM	209	N5H5F1S0	P01871	Fucosylated
IGHM_209_N5H6F0S1	IGHM	209	N5H6F0S1	P01871	Sialylated
IGHM_209_N2H9F0S0	IGHM	209	N2H9F0S0	P01871	Mannose
IGHM_209_N2H8F0S0	IGHM	209	N2H8F0S0	P01871	Mannose
IGHM_209_N2H7F0S0	IGHM	209	N2H7F0S0	P01871	Mannose
IGHM_209_N5H4F1S0	IGHM	209	N5H4F1S0	P01871	Fucosylated
IGHM_209_N5H4F3S0	IGHM	209	N5H4F3S0	P01871	Fucosylated
IGHM_209_N5H5F0S1	IGHM	209	N5H5F0S1	P01871	Sialylated
IGHM_46_N5H4F1S1	IGHM	46	N5H4F1S1	P01871	Fucosylated and sialylated
IGHM_209_N5H3F1S0	IGHM	209	N5H3F1S0	P01871	Fucosylated
IGHM_209_N5H4F1S1	IGHM	209	N5H4F1S1	P01871	Fucosylated and sialylated
IGHM_209_N5H3F0S0	IGHM	209	N5H3F0S0	P01871	Hybrid/Complex
IGHA1_144_N4H3F0S0	IGHA1	144	N4H3F0S0	P01876	Hybrid/Complex
IGHA1_144_N4H6F1S0	IGHA1	144	N4H6F1S0	P01876	Fucosylated
IGHA1_144_N4H5F2S1	IGHA1	144	N4H5F2S1	P01876	Fucosylated and sialylated
IGHA1_144_N2H9F0S0	IGHA1	144	N2H9F0S0	P01876	Mannose
IGHA1_144_N3H6F0S1	IGHA1	144	N3H6F0S1	P01876	Sialylated
IGHA1_144_N5H5F1S1	IGHA1	144	N5H5F1S1	P01876	Fucosylated and sialylated
IGHA1_144_N4H5F1S0	IGHA1	144	N4H5F1S0	P01876	Fucosylated
IGHA1_144_N6H3F3S0	IGHA1	144	N6H3F3S0	P01876	Fucosylated
IGHA1_144_N2H8F0S0	IGHA1	144	N2H8F0S0	P01876	Mannose
IGHA1_144_N5H5F0S0	IGHA1	144	N5H5F0S0	P01876	Hybrid/Complex
IGHA1_144_N4H5F0S2	IGHA1	144	N4H5F0S2	P01876	Sialylated
IGHA1_144_N3H6F2S0	IGHA1	144	N3H6F2S0	P01876	Fucosylated
IGHA1_144_N4H4F0S0	IGHA1	144	N4H4F0S0	P01876	Hybrid/Complex
IGHA1_144_N3H5F2S0	IGHA1	144	N3H5F2S0	P01876	Fucosylated
IGHA1_144_N3H5F0S0	IGHA1	144	N3H5F0S0	P01876	Hybrid/Complex
IGHA1_144_N2H6F0S0	IGHA1	144	N2H6F0S0	P01876	Mannose
IGHA1_144_N5H4F0S0	IGHA1	144	N5H4F0S0	P01876	Hybrid/Complex
IGHA1_144_N5H3F0S0	IGHA1	144	N5H3F0S0	P01876	Hybrid/Complex
IGHA1_144_N2H5F0S0	IGHA1	144	N2H5F0S0	P01876	Mannose
IGHA1_144_N4H7F1S0	IGHA1	144	N4H7F1S0	P01876	Fucosylated
IGHA1_144_N3H4F0S0	IGHA1	144	N3H4F0S0	P01876	Hybrid/Complex
IGHA1_144_N3H5F0S1	IGHA1	144	N3H5F0S1	P01876	Sialylated
IGHA1_144_N2H7F0S0	IGHA1	144	N2H7F0S0	P01876	Mannose
IGHA1_144_N4H5F0S0	IGHA1	144	N4H5F0S0	P01876	Hybrid/Complex
IGHA1_144_N2H10F0S0	IGHA1	144	N2H10F0S0	P01876	Mannose
IGHA1_144_N3H4F0S1	IGHA1	144	N3H4F0S1	P01876	Sialylated
IGHA1_144_N3H4F2S0	IGHA1	144	N3H4F2S0	P01876	Fucosylated
IGHA1_144_N4H4F0S1	IGHA1	144	N4H4F0S1	P01876	Sialylated
IGHA2_205_N5H4F1S1	IGHA2	205	N5H4F1S1	P01877	Fucosylated and sialylated
IGHA2_205_N4H5F0S1	IGHA2	205	N4H5F0S1	P01877	Sialylated
IGHA2_205_N4H6F2S1	IGHA2	205	N4H6F2S1	P01877	Fucosylated and sialylated
IGHA2_205_N4H6F2S0	IGHA2	205	N4H6F2S0	P01877	Fucosylated
IGHA2_205_N2H9F0S0	IGHA2	205	N2H9F0S0	P01877	Mannose
IGHA2_205_N5H4F0S1	IGHA2	205	N5H4F0S1	P01877	Sialylated
IGHA2_92_N5H3F1S0	IGHA2	92	N5H3F1S0	P01877	Fucosylated
IGHA2_205_N4H3F1S0	IGHA2	205	N4H3F1S0	P01877	Fucosylated
IGHA2_205_N4H5F3S1	IGHA2	205	N4H5F3S1	P01877	Fucosylated and sialylated
IGHA2_205_N5H6F1S1	IGHA2	205	N5H6F1S1	P01877	Fucosylated and sialylated
IGHA2_205_N5H5F1S2	IGHA2	205	N5H5F1S2	P01877	Fucosylated and sialylated
IGHA2_205_N5H5F0S1	IGHA2	205	N5H5F0S1	P01877	Sialylated
IGHA2_205_N5H4F0S0	IGHA2	205	N5H4F0S0	P01877	Hybrid/Complex
IGHA2_205_N2H5F0S0	IGHA2	205	N2H5F0S0	P01877	Mannose
IGHA2_205_N4H6F1S1	IGHA2	205	N4H6F1S1	P01877	Fucosylated and sialylated
IGHA2_205_N2H6F0S0	IGHA2	205	N2H6F0S0	P01877	Mannose
IGHA2_205_N2H7F0S0	IGHA2	205	N2H7F0S0	P01877	Mannose
IGHA2_205_N2H4F0S0	IGHA2	205	N2H4F0S0	P01877	Mannose
IGHA2_205_N5H5F0S0	IGHA2	205	N5H5F0S0	P01877	Hybrid/Complex
IGHA2_205_N5H6F0S0	IGHA2	205	N5H6F0S0	P01877	Hybrid/Complex
IGHA2_205_N2H8F0S0	IGHA2	205	N2H8F0S0	P01877	Mannose
IGHA2_205_N3H4F1S0	IGHA2	205	N3H4F1S0	P01877	Fucosylated
IGHA2_205_N3H3F1S0	IGHA2	205	N3H3F1S0	P01877	Fucosylated
IGHA2_205_N5H3F0S0	IGHA2	205	N5H3F0S0	P01877	Hybrid/Complex
IGHA2_205_N4H3F0S0	IGHA2	205	N4H3F0S0	P01877	Hybrid/Complex
IGHA2_205_N4H5F2S0	IGHA2	205	N4H5F2S0	P01877	Fucosylated
IGHA2_205_N4H4F1S0	IGHA2	205	N4H4F1S0	P01877	Fucosylated
IGHA2_205_N2H3F1S0	IGHA2	205	N2H3F1S0	P01877	Fucosylated
HLA-DRA_143_N4H6F1S0	HLA-DRA	143	N4H6F1S0	P01903	Fucosylated
HLA-DRA_143_N3H5F1S0	HLA-DRA	143	N3H5F1S0	P01903	Fucosylated
HLA-DRA_143_N3H5F0S0	HLA-DRA	143	N3H5F0S0	P01903	Hybrid/Complex
HLA-DRA_103_N2H5F0S0	HLA-DRA	103	N2H5F0S0	P01903	Mannose
HLA-DRA_103_N4H5F1S1	HLA-DRA	103	N4H5F1S1	P01903	Fucosylated and sialylated
HLA-DRA_143_N2H3F0S0	HLA-DRA	143	N2H3F0S0	P01903	Mannose
HLA-DRA_143_N4H6F0S0	HLA-DRA	143	N4H6F0S0	P01903	Hybrid/Complex
HLA-DRA_143_N3H5F2S0	HLA-DRA	143	N3H5F2S0	P01903	Fucosylated
HLA-DRA_143_N3H6F1S0	HLA-DRA	143	N3H6F1S0	P01903	Fucosylated
HLA-DRA_143_N4H5F1S0	HLA-DRA	143	N4H5F1S0	P01903	Fucosylated
COL1A1_1365_N2H8F0S0	COL1A1	1365	N2H8F0S0	P02452	Mannose
COL1A1_1365_N2H5F0S0	COL1A1	1365	N2H5F0S0	P02452	Mannose
COL1A1_1365_N2H6F0S0	COL1A1	1365	N2H6F0S0	P02452	Mannose
COL3A1_389_N5H4F2S0	COL3A1	389	N5H4F2S0	P02461	Fucosylated
SPTA1_1052_N2H8F0S0	SPTA1	1052	N2H8F0S0	P02549	Mannose
FGA_686_N4H5F2S1	FGA	686	N4H5F2S1	P02671	Fucosylated and sialylated
FGB_394_N4H6F1S1	FGB	394	N4H6F1S1	P02675	Fucosylated and sialylated
FGB_394_N4H5F2S0	FGB	394	N4H5F2S0	P02675	Fucosylated
FGB_394_N4H5F2S1	FGB	394	N4H5F2S1	P02675	Fucosylated and sialylated
FGB_394_N4H6F2S0	FGB	394	N4H6F2S0	P02675	Fucosylated
FGB_394_N3H3F0S0	FGB	394	N3H3F0S0	P02675	Hybrid/Complex
FGB_394_N3H4F2S0	FGB	394	N3H4F2S0	P02675	Fucosylated
FGB_394_N8H5F0S0	FGB	394	N8H5F0S0	P02675	Hybrid/Complex
FGB_394_N6H3F3S0	FGB	394	N6H3F3S0	P02675	Fucosylated
FGB_394_N3H3F2S0	FGB	394	N3H3F2S0	P02675	Fucosylated
FGB_394_N4H6F3S0	FGB	394	N4H6F3S0	P02675	Fucosylated
FGB_394_N4H6F0S1	FGB	394	N4H6F0S1	P02675	Sialylated
FGG_78_N4H4F2S0	FGG	78	N4H4F2S0	P02679	Fucosylated
FGG_78_N4H6F2S0	FGG	78	N4H6F2S0	P02679	Fucosylated
FGG_78_N6H3F5S0	FGG	78	N6H3F5S0	P02679	Fucosylated
FGG_78_N4H6F0S1	FGG	78	N4H6F0S1	P02679	Sialylated
FGG_78_N3H4F2S0	FGG	78	N3H4F2S0	P02679	Fucosylated
FGG_78_N6H3F4S0	FGG	78	N6H3F4S0	P02679	Fucosylated
FGG_78_N6H3F3S0	FGG	78	N6H3F3S0	P02679	Fucosylated
FGG_78_N4H6F1S0	FGG	78	N4H6F1S0	P02679	Fucosylated
FGG_78_N6H5F0S0	FGG	78	N6H5F0S0	P02679	Hybrid/Complex
FGG_78_N6H3F1S0	FGG	78	N6H3F1S0	P02679	Fucosylated
FGG_78_N3H3F0S0	FGG	78	N3H3F0S0	P02679	Hybrid/Complex
APCS_51_N4H5F2S0	APCS	51	N4H5F2S0	P02743	Fucosylated
C9_415_N4H6F1S0	C9	415	N4H6F1S0	P02748	Fucosylated
C9_415_N8H5F0S0	C9	415	N8H5F0S0	P02748	Hybrid/Complex
C9_415_N4H6F2S1	C9	415	N4H6F2S1	P02748	Fucosylated and sialylated
C9_415_N4H6F1S1	C9	415	N4H6F1S1	P02748	Fucosylated and sialylated
C9_415_N4H5F3S0	C9	415	N4H5F3S0	P02748	Fucosylated
C9_415_N3H4F2S0	C9	415	N3H4F2S0	P02748	Fucosylated
C9_415_N4H5F1S2	C9	415	N4H5F1S2	P02748	Fucosylated and sialylated
C9_415_N4H5F1S1	C9	415	N4H5F1S1	P02748	Fucosylated and sialylated
C9_415_N3H3F2S0	C9	415	N3H3F2S0	P02748	Fucosylated
C9_415_N9H4F0S0	C9	415	N9H4F0S0	P02748	Hybrid/Complex
C9_415_N3H4F0S1	C9	415	N3H4F0S1	P02748	Sialylated
LRG1_186_N4H5F0S2	LRG1	186	N4H5F0S2	P02750	Sialylated
LRG1_186_N4H6F1S1	LRG1	186	N4H6F1S1	P02750	Fucosylated and sialylated
LRG1_186_N4H5F0S1	LRG1	186	N4H5F0S1	P02750	Sialylated
FN1_1291_N4H5F1S0	FN1	1291	N4H5F1S0	P02751	Fucosylated
FN1_1007_N2H12F0S0	FN1	1007	N2H12F0S0	P02751	Mannose
FN1_1007_N6H3F4S0	FN1	1007	N6H3F4S0	P02751	Fucosylated
FN1_1007_N4H6F2S0	FN1	1007	N4H6F2S0	P02751	Fucosylated
FN1_528_N4H5F2S0	FN1	528	N4H5F2S0	P02751	Fucosylated
FN1_1007_N4H6F0S0	FN1	1007	N4H6F0S0	P02751	Hybrid/Complex
FN1_1007_N4H6F0S2	FN1	1007	N4H6F0S2	P02751	Sialylated
FN1_1007_N5H4F1S1	FN1	1007	N5H4F1S1	P02751	Fucosylated and sialylated
FN1_528_N4H5F2S1	FN1	528	N4H5F2S1	P02751	Fucosylated and sialylated
FN1_1007_N5H4F3S0	FN1	1007	N5H4F3S0	P02751	Fucosylated
FN1_1007_N4H6F0S1	FN1	1007	N4H6F0S1	P02751	Sialylated
FN1_542_N6H3F2S0	FN1	542	N6H3F2S0	P02751	Fucosylated
FN1_528_N4H5F4S0	FN1	528	N4H5F4S0	P02751	Fucosylated
FN1_1007_N3H4F0S1	FN1	1007	N3H4F0S1	P02751	Sialylated
FN1_528_N4H6F0S0	FN1	528	N4H6F0S0	P02751	Hybrid/Complex
FN1_528_N4H6F2S0	FN1	528	N4H6F2S0	P02751	Fucosylated
ORM1_72_N6H7F0S2	ORM1	72	N6H7F0S2	P02763	Sialylated
ORM1_56_N8H5F0S0	ORM1	56	N8H5F0S0	P02763	Hybrid/Complex
ORM1_72_N5H6F0S2	ORM1	72	N5H6F0S2	P02763	Sialylated
ORM1_72_N4H5F0S2	ORM1	72	N4H5F0S2	P02763	Sialylated
ORM1_56_N3H4F0S1	ORM1	56	N3H4F0S1	P02763	Sialylated
AHSG_156_N4H6F1S1	AHSG	156	N4H6F1S1	P02765	Fucosylated and sialylated
AHSG_176_N4H5F1S1	AHSG	176	N4H5F1S1	P02765	Fucosylated and sialylated
AHSG_156_N4H5F2S1	AHSG	156	N4H5F2S1	P02765	Fucosylated and sialylated
AHSG_176_N2H12F0S0	AHSG	176	N2H12F0S0	P02765	Mannose
AHSG_176_N6H3F5S0	AHSG	176	N6H3F5S0	P02765	Fucosylated
AHSG_156_N4H6F1S0	AHSG	156	N4H6F1S0	P02765	Fucosylated
AHSG_176_N4H5F2S1	AHSG	176	N4H5F2S1	P02765	Fucosylated and sialylated
AHSG_176_N4H6F1S1	AHSG	176	N4H6F1S1	P02765	Fucosylated and sialylated
AHSG_156_N4H5F1S2	AHSG	156	N4H5F1S2	P02765	Fucosylated and sialylated
AHSG_176_N4H6F2S1	AHSG	176	N4H6F2S1	P02765	Fucosylated and sialylated
AHSG_176_N8H5F0S0	AHSG	176	N8H5F0S0	P02765	Hybrid/Complex
ALB_123_N4H5F0S2	ALB	123	N4H5F0S2	P02768	Sialylated
TFRC_50_N4H5F0S2	TFRC	50	N4H5F0S2	P02786	Sialylated
TF_637_N4H5F0S2	TF	637	N4H5F0S2	P02787	Sialylated
TF_432_N5H6F0S1	TF	432	N5H6F0S1	P02787	Sialylated
TF_432_N3H4F0S1	TF	432	N3H4F0S1	P02787	Sialylated
TF_432_N6H3F5S0	TF	432	N6H3F5S0	P02787	Fucosylated
TF_432_N4H4F0S1	TF	432	N4H4F0S1	P02787	Sialylated
TF_432_N4H5F1S1	TF	432	N4H5F1S1	P02787	Fucosylated and sialylated
TF_432_N4H6F0S1	TF	432	N4H6F0S1	P02787	Sialylated
TF_432_N4H5F2S0	TF	432	N4H5F2S0	P02787	Fucosylated
TF_637_N4H5F3S1	TF	637	N4H5F3S1	P02787	Fucosylated and sialylated
TF_432_N4H4F2S0	TF	432	N4H4F2S0	P02787	Fucosylated
TF_432_N4H5F1S2	TF	432	N4H5F1S2	P02787	Fucosylated and sialylated
TF_432_N5H6F0S2	TF	432	N5H6F0S2	P02787	Sialylated
TF_630_N4H5F1S2	TF	630	N4H5F1S2	P02787	Fucosylated and sialylated
TF_432_N4H6F1S1	TF	432	N4H6F1S1	P02787	Fucosylated and sialylated
TF_432_N3H4F2S0	TF	432	N3H4F2S0	P02787	Fucosylated
TF_637_N4H5F1S2	TF	637	N4H5F1S2	P02787	Fucosylated and sialylated
TF_637_N4H5F0S1	TF	637	N4H5F0S1	P02787	Sialylated
TF_432_N8H4F3S0	TF	432	N8H4F3S0	P02787	Fucosylated
TF_432_N4H5F3S1	TF	432	N4H5F3S1	P02787	Fucosylated and sialylated
TF_630_N4H5F3S1	TF	630	N4H5F3S1	P02787	Fucosylated and sialylated
TF_432_N4H6F2S0	TF	432	N4H6F2S0	P02787	Fucosylated
TF_432_N4H6F2S1	TF	432	N4H6F2S1	P02787	Fucosylated and sialylated
TF_432_N4H6F1S0	TF	432	N4H6F1S0	P02787	Fucosylated
TF_432_N4H7F0S1	TF	432	N4H7F0S1	P02787	Sialylated
TF_432_N4H5F0S0	TF	432	N4H5F0S0	P02787	Hybrid/Complex
TF_432_N8H5F0S0	TF	432	N8H5F0S0	P02787	Hybrid/Complex
LTF_497_N5H6F0S2	LTF	497	N5H6F0S2	P02788	Sialylated
LTF_156_N4H5F0S2	LTF	156	N4H5F0S2	P02788	Sialylated
LTF_156_N5H6F5S0	LTF	156	N5H6F5S0	P02788	Fucosylated
LTF_497_N4H6F2S0	LTF	497	N4H6F2S0	P02788	Fucosylated
LTF_497_N5H7F3S0	LTF	497	N5H7F3S0	P02788	Fucosylated
LTF_156_N4H6F1S1	LTF	156	N4H6F1S1	P02788	Fucosylated and sialylated
LTF_497_N4H5F2S0	LTF	497	N4H5F2S0	P02788	Fucosylated
LTF_156_N4H5F1S1	LTF	156	N4H5F1S1	P02788	Fucosylated and sialylated
LTF_497_N4H5F1S1	LTF	497	N4H5F1S1	P02788	Fucosylated and sialylated
LTF_497_N5H5F1S0	LTF	497	N5H5F1S0	P02788	Fucosylated
LTF_156_N4H6F3S0	LTF	156	N4H6F3S0	P02788	Fucosylated
LTF_156_N4H6F2S0	LTF	156	N4H6F2S0	P02788	Fucosylated
LTF_156_N5H6F1S2	LTF	156	N5H6F1S2	P02788	Fucosylated and sialylated
LTF_497_N4H5F0S1	LTF	497	N4H5F0S1	P02788	Sialylated
LTF_156_N4H6F2S1	LTF	156	N4H6F2S1	P02788	Fucosylated and sialylated
LTF_497_N5H6F1S1	LTF	497	N5H6F1S1	P02788	Fucosylated and sialylated
LTF_497_N4H5F3S0	LTF	497	N4H5F3S0	P02788	Fucosylated
LTF_156_N5H5F4S0	LTF	156	N5H5F4S0	P02788	Fucosylated
LTF_156_N4H6F0S1	LTF	156	N4H6F0S1	P02788	Sialylated
LTF_497_N4H6F1S1	LTF	497	N4H6F1S1	P02788	Fucosylated and sialylated
LTF_497_N4H6F3S0	LTF	497	N4H6F3S0	P02788	Fucosylated
LTF_156_N7H8F0S0	LTF	156	N7H8F0S0	P02788	Hybrid/Complex
LTF_497_N4H5F0S2	LTF	497	N4H5F0S2	P02788	Sialylated
HPX_453_N8H5F0S0	HPX	453	N8H5F0S0	P02790	Hybrid/Complex
HPX_64_N4H5F0S1	HPX	64	N4H5F0S1	P02790	Sialylated
HPX_453_N4H6F1S1	HPX	453	N4H6F1S1	P02790	Fucosylated and sialylated
HPX_64_N4H6F1S0	HPX	64	N4H6F1S0	P02790	Fucosylated
HPX_64_N4H5F1S2	HPX	64	N4H5F1S2	P02790	Fucosylated and sialylated
HPX_64_N4H6F1S1	HPX	64	N4H6F1S1	P02790	Fucosylated and sialylated
HPX_453_N4H6F3S0	HPX	453	N4H6F3S0	P02790	Fucosylated
HPX_64_N4H5F2S1	HPX	64	N4H5F2S1	P02790	Fucosylated and sialylated
HPX_453_N4H5F1S2	HPX	453	N4H5F1S2	P02790	Fucosylated and sialylated
HPX_453_N3H4F2S0	HPX	453	N3H4F2S0	P02790	Fucosylated
HPX_64_N4H6F3S0	HPX	64	N4H6F3S0	P02790	Fucosylated
HPX_453_N3H4F0S1	HPX	453	N3H4F0S1	P02790	Sialylated
HPX_453_N4H5F0S1	HPX	453	N4H5F0S1	P02790	Sialylated
FTH1_181_N4H3F0S0	FTH1	181	N4H3F0S0	P02794	Hybrid/Complex
F11_126_N4H5F0S2	F11	126	N4H5F0S2	P03951	Sialylated
F11_450_N4H5F0S2	F11	450	N4H5F0S2	P03951	Sialylated
F11_491_N4H5F0S1	F11	491	N4H5F0S1	P03951	Sialylated
F11_450_N4H5F0S1	F11	450	N4H5F0S1	P03951	Sialylated
F11_126_N2H5F0S0	F11	126	N2H5F0S0	P03951	Mannose
F11_491_N4H5F2S1	F11	491	N4H5F2S1	P03951	Fucosylated and sialylated
F11_450_N4H5F2S0	F11	450	N4H5F2S0	P03951	Fucosylated
F11_378_N4H5F2S0	F11	378	N4H5F2S0	P03951	Fucosylated
F11_491_N4H5F0S2	F11	491	N4H5F0S2	P03951	Sialylated
KLKB1_494_N4H5F4S0	KLKB1	494	N4H5F4S0	P03952	Fucosylated
KLKB1_308_N4H5F0S1	KLKB1	308	N4H5F0S1	P03952	Sialylated
KLKB1_396_N4H5F2S0	KLKB1	396	N4H5F2S0	P03952	Fucosylated
KLKB1_127_N4H5F0S1	KLKB1	127	N4H5F0S1	P03952	Sialylated
KLKB1_308_N4H5F0S2	KLKB1	308	N4H5F0S2	P03952	Sialylated
KLKB1_453_N4H5F2S0	KLKB1	453	N4H5F2S0	P03952	Fucosylated
KLKB1_396_N4H5F0S2	KLKB1	396	N4H5F0S2	P03952	Sialylated
KLKB1_494_N4H5F2S1	KLKB1	494	N4H5F2S1	P03952	Fucosylated and sialylated
KLKB1_494_N4H5F1S2	KLKB1	494	N4H5F1S2	P03952	Fucosylated and sialylated
KLKB1_494_N4H5F3S1	KLKB1	494	N4H5F3S1	P03952	Fucosylated and sialylated
KLKB1_308_N4H5F2S1	KLKB1	308	N4H5F2S1	P03952	Fucosylated and sialylated
KLKB1_396_N4H5F0S1	KLKB1	396	N4H5F0S1	P03952	Sialylated
KLKB1_494_N4H5F0S2	KLKB1	494	N4H5F0S2	P03952	Sialylated
GBA1_309_N2H3F1S0	GBA1	309	N2H3F1S0	P04062	Fucosylated
FUCA1_382_N2H5F0S0	FUCA1	382	N2H5F0S0	P04066	Mannose
FUCA1_268_N2H3F1S0	FUCA1	268	N2H3F1S0	P04066	Fucosylated
APOB_3411_N4H5F2S0	APOB	3411	N4H5F2S0	P04114	Fucosylated
APOB_3465_N4H6F1S0	APOB	3465	N4H6F1S0	P04114	Fucosylated
APOB_2239_N4H5F0S1	APOB	2239	N4H5F0S1	P04114	Sialylated
APOB_3895_N4H6F1S1	APOB	3895	N4H6F1S1	P04114	Fucosylated and sialylated
APOB_2239_N4H5F2S1	APOB	2239	N4H5F2S1	P04114	Fucosylated and sialylated
APOB_2982_N3H4F0S1	APOB	2982	N3H4F0S1	P04114	Sialylated
APOB_3336_N2H6F0S0	APOB	3336	N2H6F0S0	P04114	Mannose
APOB_3411_N4H5F0S1	APOB	3411	N4H5F0S1	P04114	Sialylated
APOB_2239_N4H5F0S2	APOB	2239	N4H5F0S2	P04114	Sialylated
APOB_2982_N4H5F1S2	APOB	2982	N4H5F1S2	P04114	Fucosylated and sialylated
APOB_2982_N4H6F1S0	APOB	2982	N4H6F1S0	P04114	Fucosylated
APOB_1523_N4H6F1S0	APOB	1523	N4H6F1S0	P04114	Fucosylated
APOB_3336_N2H7F0S0	APOB	3336	N2H7F0S0	P04114	Mannose
APOB_2982_N4H6F1S1	APOB	2982	N4H6F1S1	P04114	Fucosylated and sialylated
APOB_2779_N4H5F0S2	APOB	2779	N4H5F0S2	P04114	Sialylated
APOB_2982_N4H5F0S1	APOB	2982	N4H5F0S1	P04114	Sialylated
APOB_2982_N3H4F2S0	APOB	2982	N3H4F2S0	P04114	Fucosylated
APOB_3895_N4H5F0S2	APOB	3895	N4H5F0S2	P04114	Sialylated
APOB_3895_N5H6F1S3	APOB	3895	N5H6F1S3	P04114	Fucosylated and sialylated
APOB_2239_N4H5F2S0	APOB	2239	N4H5F2S0	P04114	Fucosylated
APOB_2982_N4H5F2S0	APOB	2982	N4H5F2S0	P04114	Fucosylated
OAT_433_N2H9F0S0	OAT	433	N2H9F0S0	P04181	Mannose
OAT_433_N2H7F0S0	OAT	433	N2H7F0S0	P04181	Mannose
OAT_433_N2H6F0S0	OAT	433	N2H6F0S0	P04181	Mannose
OAT_433_N2H8F0S0	OAT	433	N2H8F0S0	P04181	Mannose
HRG_125_N3H6F0S1	HRG	125	N3H6F0S1	P04196	Sialylated
HRG_125_N4H5F0S2	HRG	125	N4H5F0S2	P04196	Sialylated
HRG_125_N4H6F1S0	HRG	125	N4H6F1S0	P04196	Fucosylated
HRG_125_N4H6F1S1	HRG	125	N4H6F1S1	P04196	Fucosylated and sialylated
HRG_63_N4H5F0S2	HRG	63	N4H5F0S2	P04196	Sialylated
HRG_125_N4H5F2S0	HRG	125	N4H5F2S0	P04196	Fucosylated
HRG_125_N3H5F0S1	HRG	125	N3H5F0S1	P04196	Sialylated
HRG_125_N3H4F0S1	HRG	125	N3H4F0S1	P04196	Sialylated
HRG_125_N3H6F2S0	HRG	125	N3H6F2S0	P04196	Fucosylated
HRG_125_N4H5F1S1	HRG	125	N4H5F1S1	P04196	Fucosylated and sialylated
THY1_79_N4H5F0S1	THY1	79	N4H5F0S1	P04216	Sialylated
THY1_79_N4H4F1S0	THY1	79	N4H4F1S0	P04216	Fucosylated
THY1_79_N3H4F1S0	THY1	79	N3H4F1S0	P04216	Fucosylated
CD74_136_N2H6F0S0	CD74	136	N2H6F0S0	P04233	Mannose
CD74_136_N4H7F1S0	CD74	136	N4H7F1S0	P04233	Fucosylated
CD74_136_N4H5F1S0	CD74	136	N4H5F1S0	P04233	Fucosylated
CD74_136_N4H3F1S0	CD74	136	N4H3F1S0	P04233	Fucosylated
CD74_136_N2H5F0S0	CD74	136	N2H5F0S0	P04233	Mannose
CD74_136_N4H6F1S0	CD74	136	N4H6F1S0	P04233	Fucosylated
CD3D_74_N2H8F0S0	CD3D	74	N2H8F0S0	P04234	Mannose
VWF_666_N4H5F1S1	VWF	666	N4H5F1S1	P04275	Fucosylated and sialylated
GAPDH_149_N2H8F0S0	GAPDH	149	N2H8F0S0	P04406	Mannose
HLA-DPB1_48_N2H8F0S0	HLA-DPB1	48	N2H8F0S0	P04440	Mannose
HLA-DPB1_48_N2H3F1S0	HLA-DPB1	48	N2H3F1S0	P04440	Fucosylated
ERBB2_187_N3H6F1S0	ERBB2	187	N3H6F1S0	P04626	Fucosylated
NTRK1_253_N3H4F0S0	NTRK1	253	N3H4F0S0	P04629	Hybrid/Complex
RPN1_299_N2H7F0S0	RPN1	299	N2H7F0S0	P04843	Mannose
ATP1A1_209_N2H5F0S0	ATP1A1	209	N2H5F0S0	P05023	Mannose
APOD_98_N3H4F1S1	APOD	98	N3H4F1S1	P05090	Fucosylated and sialylated
APOD_98_N4H5F0S0	APOD	98	N4H5F0S0	P05090	Hybrid/Complex
APOD_65_N4H5F0S1	APOD	65	N4H5F0S1	P05090	Sialylated
APOD_98_N2H3F1S0	APOD	98	N2H3F1S0	P05090	Fucosylated
ITGB3_680_N2H8F0S0	ITGB3	680	N2H8F0S0	P05106	Mannose
ITGB3_680_N2H5F0S0	ITGB3	680	N2H5F0S0	P05106	Mannose
ITGB2_212_N4H5F1S1	ITGB2	212	N4H5F1S1	P05107	Fucosylated and sialylated
ITGB2_212_N2H9F0S0	ITGB2	212	N2H9F0S0	P05107	Mannose
ITGB2_642_N3H6F0S1	ITGB2	642	N3H6F0S1	P05107	Sialylated
ITGB2_642_N2H6F0S0	ITGB2	642	N2H6F0S0	P05107	Mannose
ITGB2_212_N2H8F0S0	ITGB2	212	N2H8F0S0	P05107	Mannose
ITGB2_212_N5H6F1S1	ITGB2	212	N5H6F1S1	P05107	Fucosylated and sialylated
ITGB2_212_N4H3F0S0	ITGB2	212	N4H3F0S0	P05107	Hybrid/Complex
CYP11A1_446_N4H5F0S2	CYP11A1	446	N4H5F0S2	P05108	Sialylated
SERPINA5_262_N6H3F3S0	SERPINA5	262	N6H3F3S0	P05154	Fucosylated
SERPINA5_262_N4H6F1S1	SERPINA5	262	N4H6F1S1	P05154	Fucosylated and sialylated
SERPINA5_262_N4H5F0S2	SERPINA5	262	N4H5F0S2	P05154	Sialylated
SERPING1_253_N4H5F0S2	SERPING1	253	N4H5F0S2	P05155	Sialylated
SERPING1_352_N4H5F0S2	SERPING1	352	N4H5F0S2	P05155	Sialylated
SERPING1_253_N4H5F1S1	SERPING1	253	N4H5F1S1	P05155	Fucosylated and sialylated
SERPING1_253_N4H5F1S2	SERPING1	253	N4H5F1S2	P05155	Fucosylated and sialylated
SERPING1_253_N2H12F0S0	SERPING1	253	N2H12F0S0	P05155	Mannose
SERPING1_253_N5H6F1S3	SERPING1	253	N5H6F1S3	P05155	Fucosylated and sialylated
SERPING1_253_N4H5F0S1	SERPING1	253	N4H5F0S1	P05155	Sialylated
SERPING1_253_N4H6F1S1	SERPING1	253	N4H6F1S1	P05155	Fucosylated and sialylated
SERPING1_253_N4H6F2S1	SERPING1	253	N4H6F2S1	P05155	Fucosylated and sialylated
CFI_494_N2H9F0S0	CFI	494	N2H9F0S0	P05156	Mannose
CFI_464_N4H5F2S1	CFI	464	N4H5F2S1	P05156	Fucosylated and sialylated
CFI_464_N4H5F0S2	CFI	464	N4H5F0S2	P05156	Sialylated
CFI_494_N4H5F1S1	CFI	494	N4H5F1S1	P05156	Fucosylated and sialylated
CFI_70_N2H9F0S0	CFI	70	N2H9F0S0	P05156	Mannose
CFI_464_N4H6F1S1	CFI	464	N4H6F1S1	P05156	Fucosylated and sialylated
CFI_103_N4H5F0S1	CFI	103	N4H5F0S1	P05156	Sialylated
MPO_391_N4H4F1S0	MPO	391	N4H4F1S0	P05164	Fucosylated
MPO_391_N2H6F0S0	MPO	391	N2H6F0S0	P05164	Mannose
MPO_391_N2H4F0S0	MPO	391	N2H4F0S0	P05164	Mannose
MPO_391_N2H3F0S0	MPO	391	N2H3F0S0	P05164	Mannose
MPO_391_N2H5F0S0	MPO	391	N2H5F0S0	P05164	Mannose
MPO_323_N2H7F0S0	MPO	323	N2H7F0S0	P05164	Mannose
MPO_323_N2H3F1S0	MPO	323	N2H3F1S0	P05164	Fucosylated
MPO_483_N5H5F1S0	MPO	483	N5H5F1S0	P05164	Fucosylated
PCCA_577_N2H5F0S0	PCCA	577	N2H5F0S0	P05165	Mannose
PCCB_369_N5H7F2S0	PCCB	369	N5H7F2S0	P05166	Fucosylated
PCCB_369_N5H6F1S1	PCCB	369	N5H6F1S1	P05166	Fucosylated and sialylated
PCCB_369_N4H4F1S1	PCCB	369	N4H4F1S1	P05166	Fucosylated and sialylated
PCCB_369_N4H6F0S2	PCCB	369	N4H6F0S2	P05166	Sialylated
PCCB_369_N4H6F2S1	PCCB	369	N4H6F2S1	P05166	Fucosylated and sialylated
PCCB_369_N4H4F1S0	PCCB	369	N4H4F1S0	P05166	Fucosylated
PCCB_369_N4H5F1S1	PCCB	369	N4H5F1S1	P05166	Fucosylated and sialylated
PCCB_369_N4H5F1S0	PCCB	369	N4H5F1S0	P05166	Fucosylated
PCCB_369_N5H5F1S1	PCCB	369	N5H5F1S1	P05166	Fucosylated and sialylated
PCCB_369_N5H4F1S0	PCCB	369	N5H4F1S0	P05166	Fucosylated
IL6_73_N4H5F1S1	IL6	73	N4H5F1S1	P05231	Fucosylated and sialylated
EDN1_107_N4H5F0S1	EDN1	107	N4H5F0S1	P05305	Sialylated
RPLP2_15_N4H5F0S2	RPLP2	15	N4H5F0S2	P05387	Sialylated
JUN_102_N2H6F0S0	JUN	102	N2H6F0S0	P05412	Mannose
SERPINA7_165_N4H5F0S2	SERPINA7	165	N4H5F0S2	P05543	Sialylated
SERPINA7_165_N4H6F1S1	SERPINA7	165	N4H6F1S1	P05543	Fucosylated and sialylated
SERPINA7_36_N4H5F0S2	SERPINA7	36	N4H5F0S2	P05543	Sialylated
SERPIND1_188_N4H5F1S2	SERPIND1	188	N4H5F1S2	P05546	Fucosylated and sialylated
SERPIND1_49_N4H5F1S2	SERPIND1	49	N4H5F1S2	P05546	Fucosylated and sialylated
SERPIND1_49_N2H12F0S0	SERPIND1	49	N2H12F0S0	P05546	Mannose
SERPIND1_49_N4H5F0S1	SERPIND1	49	N4H5F0S1	P05546	Sialylated
SERPIND1_49_N4H5F0S2	SERPIND1	49	N4H5F0S2	P05546	Sialylated
ITGB1_212_N4H5F1S0	ITGB1	212	N4H5F1S0	P05556	Fucosylated
ITGB1_669_N2H5F0S0	ITGB1	669	N2H5F0S0	P05556	Mannose
ITGB1_212_N2H7F0S0	ITGB1	212	N2H7F0S0	P05556	Mannose
ITGB1_669_N4H5F1S1	ITGB1	669	N4H5F1S1	P05556	Fucosylated and sialylated
ITGB1_669_N4H5F1S0	ITGB1	669	N4H5F1S0	P05556	Fucosylated
ITGB1_669_N2H6F0S0	ITGB1	669	N2H6F0S0	P05556	Mannose
KRT18_423_N4H5F0S2	KRT18	423	N4H5F0S2	P05783	Sialylated
KRT18_193_N2H8F0S0	KRT18	193	N2H8F0S0	P05783	Mannose
COL5A2_1400_N2H9F0S0	COL5A2	1400	N2H9F0S0	P05997	Mannose
COL5A2_1400_N2H6F0S0	COL5A2	1400	N2H6F0S0	P05997	Mannose
COL5A2_1400_N7H4F1S0	COL5A2	1400	N7H4F1S0	P05997	Fucosylated
INSR_920_N2H7F0S0	INSR	920	N2H7F0S0	P06213	Mannose
INSR_1060_N2H6F0S0	INSR	1060	N2H6F0S0	P06213	Mannose
INSR_1060_N2H5F0S0	INSR	1060	N2H5F0S0	P06213	Mannose
INSR_1060_N2H3F0S0	INSR	1060	N2H3F0S0	P06213	Mannose
INSR_138_N2H9F0S0	INSR	138	N2H9F0S0	P06213	Mannose
LCK_40_N4H5F1S0	LCK	40	N4H5F1S0	P06239	Fucosylated
FYN_23_N5H5F1S1	FYN	23	N5H5F1S1	P06241	Fucosylated and sialylated
GLA_139_N2H3F1S0	GLA	139	N2H3F1S0	P06280	Fucosylated
GLA_139_N3H4F1S1	GLA	139	N3H4F1S1	P06280	Fucosylated and sialylated
RB1_623_N5H6F1S0	RB1	623	N5H6F1S0	P06400	Fucosylated
C2_621_N2H6F0S0	C2	621	N2H6F0S0	P06681	Mannose
C2_112_N4H5F0S2	C2	112	N4H5F0S2	P06681	Sialylated
C2_621_N2H7F0S0	C2	621	N2H7F0S0	P06681	Mannose
CEACAM5_508_N2H7F0S0	CEACAM5	508	N2H7F0S0	P06731	Mannose
CEACAM5_508_N2H6F0S0	CEACAM5	508	N2H6F0S0	P06731	Mannose
CEACAM5_508_N2H9F0S0	CEACAM5	508	N2H9F0S0	P06731	Mannose
CEACAM5_204_N5H5F1S1	CEACAM5	204	N5H5F1S1	P06731	Fucosylated and sialylated
CEACAM5_508_N2H8F0S0	CEACAM5	508	N2H8F0S0	P06731	Mannose
GPI_91_N4H5F1S2	GPI	91	N4H5F1S2	P06744	Fucosylated and sialylated
ITGAV_615_N2H8F0S0	ITGAV	615	N2H8F0S0	P06756	Mannose
ITGAV_74_N3H4F1S0	ITGAV	74	N3H4F1S0	P06756	Fucosylated
ITGAV_74_N3H5F1S0	ITGAV	74	N3H5F1S0	P06756	Fucosylated
ITGAV_74_N5H4F1S0	ITGAV	74	N5H4F1S0	P06756	Fucosylated
ITGAV_74_N2H5F0S0	ITGAV	74	N2H5F0S0	P06756	Mannose
ITGAV_615_N2H7F0S0	ITGAV	615	N2H7F0S0	P06756	Mannose
ITGAV_74_N4H5F1S1	ITGAV	74	N4H5F1S1	P06756	Fucosylated and sialylated
ITGAV_874_N4H5F1S1	ITGAV	874	N4H5F1S1	P06756	Fucosylated and sialylated
ITGAV_615_N4H3F3S0	ITGAV	615	N4H3F3S0	P06756	Fucosylated
ITGAV_74_N3H5F3S0	ITGAV	74	N3H5F3S0	P06756	Fucosylated
ITGAV_615_N4H7F1S0	ITGAV	615	N4H7F1S0	P06756	Fucosylated
ITGAV_74_N3H5F1S1	ITGAV	74	N3H5F1S1	P06756	Fucosylated and sialylated
ITGAV_615_N2H4F0S0	ITGAV	615	N2H4F0S0	P06756	Mannose
HEXA_157_N2H9F0S0	HEXA	157	N2H9F0S0	P06865	Mannose
CTSD_263_N2H3F1S0	CTSD	263	N2H3F1S0	P07339	Fucosylated
C8A_437_N4H5F2S0	C8A	437	N4H5F2S0	P07357	Fucosylated
CAPN1_352_N5H5F1S0	CAPN1	352	N5H5F1S0	P07384	Fucosylated
CAPN1_352_N4H3F1S0	CAPN1	352	N4H3F1S0	P07384	Fucosylated
CAPN1_352_N4H6F2S0	CAPN1	352	N4H6F2S0	P07384	Fucosylated
CAPN1_352_N4H5F1S1	CAPN1	352	N4H5F1S1	P07384	Fucosylated and sialylated
CAPN1_352_N4H5F1S0	CAPN1	352	N4H5F1S0	P07384	Fucosylated
CAPN1_352_N2H7F0S0	CAPN1	352	N2H7F0S0	P07384	Mannose
CAPN1_352_N2H5F0S0	CAPN1	352	N2H5F0S0	P07384	Mannose
ADRB2_244_N4H5F0S2	ADRB2	244	N4H5F0S2	P07550	Sialylated
DCN_211_N7H6F0S0	DCN	211	N7H6F0S0	P07585	Hybrid/Complex
DCN_211_N3H5F1S0	DCN	211	N3H5F1S0	P07585	Fucosylated
DCN_262_N4H6F2S0	DCN	262	N4H6F2S0	P07585	Fucosylated
DCN_262_N4H6F0S1	DCN	262	N4H6F0S1	P07585	Sialylated
DCN_211_N4H6F1S1	DCN	211	N4H6F1S1	P07585	Fucosylated and sialylated
DCN_211_N4H5F2S0	DCN	211	N4H5F2S0	P07585	Fucosylated
DCN_211_N3H6F1S0	DCN	211	N3H6F1S0	P07585	Fucosylated
DCN_211_N3H3F0S0	DCN	211	N3H3F0S0	P07585	Hybrid/Complex
DCN_211_N5H6F0S1	DCN	211	N5H6F0S1	P07585	Sialylated
DCN_211_N4H6F1S0	DCN	211	N4H6F1S0	P07585	Fucosylated
DCN_211_N4H5F1S2	DCN	211	N4H5F1S2	P07585	Fucosylated and sialylated
DCN_211_N5H4F2S0	DCN	211	N5H4F2S0	P07585	Fucosylated
DCN_211_N4H6F0S0	DCN	211	N4H6F0S0	P07585	Hybrid/Complex
DCN_211_N5H5F0S0	DCN	211	N5H5F0S0	P07585	Hybrid/Complex
DCN_211_N2H4F0S0	DCN	211	N2H4F0S0	P07585	Mannose
DCN_211_N3H6F2S0	DCN	211	N3H6F2S0	P07585	Fucosylated
DCN_211_N5H6F0S0	DCN	211	N5H6F0S0	P07585	Hybrid/Complex
DCN_211_N3H5F2S0	DCN	211	N3H5F2S0	P07585	Fucosylated
DCN_211_N3H4F2S0	DCN	211	N3H4F2S0	P07585	Fucosylated
DCN_262_N5H4F3S0	DCN	262	N5H4F3S0	P07585	Fucosylated
DCN_211_N5H3F0S0	DCN	211	N5H3F0S0	P07585	Hybrid/Complex
DCN_211_N4H6F2S0	DCN	211	N4H6F2S0	P07585	Fucosylated
PSAP_332_N2H5F0S0	PSAP	332	N2H5F0S0	P07602	Mannose
PSAP_426_N2H5F1S0	PSAP	426	N2H5F1S0	P07602	Fucosylated
PSAP_332_N3H3F1S0	PSAP	332	N3H3F1S0	P07602	Fucosylated
PSAP_332_N2H6F0S0	PSAP	332	N2H6F0S0	P07602	Mannose
PSAP_80_N2H6F0S0	PSAP	80	N2H6F0S0	P07602	Mannose
PSAP_426_N2H5F0S0	PSAP	426	N2H5F0S0	P07602	Mannose
PSAP_80_N2H8F0S0	PSAP	80	N2H8F0S0	P07602	Mannose
PSAP_101_N2H8F0S0	PSAP	101	N2H8F0S0	P07602	Mannose
PSAP_332_N2H3F1S0	PSAP	332	N2H3F1S0	P07602	Fucosylated
PSAP_101_N2H6F0S0	PSAP	101	N2H6F0S0	P07602	Mannose
PSAP_332_N2H7F0S0	PSAP	332	N2H7F0S0	P07602	Mannose
PSAP_332_N2H4F1S0	PSAP	332	N2H4F1S0	P07602	Fucosylated
PSAP_215_N2H3F1S0	PSAP	215	N2H3F1S0	P07602	Fucosylated
PSAP_332_N2H5F1S0	PSAP	332	N2H5F1S0	P07602	Fucosylated
PSAP_332_N3H4F1S1	PSAP	332	N3H4F1S1	P07602	Fucosylated and sialylated
HEXB_327_N2H6F0S0	HEXB	327	N2H6F0S0	P07686	Mannose
HEXB_327_N2H5F0S0	HEXB	327	N2H5F0S0	P07686	Mannose
EPRS1_1348_N2H8F0S0	EPRS1	1348	N2H8F0S0	P07814	Mannose
LAMB1_1279_N2H8F0S0	LAMB1	1279	N2H8F0S0	P07942	Mannose
LAMB1_1279_N2H7F0S0	LAMB1	1279	N2H7F0S0	P07942	Mannose
LAMB1_1279_N4H5F1S1	LAMB1	1279	N4H5F1S1	P07942	Fucosylated and sialylated
LAMB1_1279_N4H5F1S0	LAMB1	1279	N4H5F1S0	P07942	Fucosylated
RET_763_N3H6F0S0	RET	763	N3H6F0S0	P07949	Hybrid/Complex
THBS1_248_N4H5F1S1	THBS1	248	N4H5F1S1	P07996	Fucosylated and sialylated
THBS1_248_N4H6F2S0	THBS1	248	N4H6F2S0	P07996	Fucosylated
THBS1_248_N4H6F0S1	THBS1	248	N4H6F0S1	P07996	Sialylated
THBS1_248_N4H5F1S0	THBS1	248	N4H5F1S0	P07996	Fucosylated
RNASE1_116_N2H9F0S0	RNASE1	116	N2H9F0S0	P07998	Mannose
RNASE1_116_N2H8F0S0	RNASE1	116	N2H8F0S0	P07998	Mannose
COL1A2_1267_N2H6F0S0	COL1A2	1267	N2H6F0S0	P08123	Mannose
GLI1_344_N2H9F0S0	GLI1	344	N2H9F0S0	P08151	Mannose
GLI1_344_N2H8F0S0	GLI1	344	N2H8F0S0	P08151	Mannose
SERPINA6_96_N4H5F2S0	SERPINA6	96	N4H5F2S0	P08185	Fucosylated
SERPINA6_96_N4H5F0S1	SERPINA6	96	N4H5F0S1	P08185	Sialylated
SERPINA6_96_N4H6F1S1	SERPINA6	96	N4H6F1S1	P08185	Fucosylated and sialylated
SERPINA6_369_N4H5F0S2	SERPINA6	369	N4H5F0S2	P08185	Sialylated
SERPINA6_96_N4H5F3S1	SERPINA6	96	N4H5F3S1	P08185	Fucosylated and sialylated
SERPINA6_96_N4H5F0S2	SERPINA6	96	N4H5F0S2	P08185	Sialylated
SERPINA6_96_N4H5F1S2	SERPINA6	96	N4H5F1S2	P08185	Fucosylated and sialylated
SERPINA6_96_N2H12F0S0	SERPINA6	96	N2H12F0S0	P08185	Mannose
SERPINA6_369_N4H5F2S1	SERPINA6	369	N4H5F2S1	P08185	Fucosylated and sialylated
SLC3A2_381_N5H3F0S0	SLC3A2	381	N5H3F0S0	P08195	Hybrid/Complex
SLC3A2_381_N5H4F0S1	SLC3A2	381	N5H4F0S1	P08195	Sialylated
SLC3A2_381_N5H5F0S2	SLC3A2	381	N5H5F0S2	P08195	Sialylated
SLC3A2_381_N5H4F0S0	SLC3A2	381	N5H4F0S0	P08195	Hybrid/Complex
SLC3A2_381_N5H4F2S0	SLC3A2	381	N5H4F2S0	P08195	Fucosylated
GUSB_272_N3H4F3S0	GUSB	272	N3H4F3S0	P08236	Fucosylated
GUSB_272_N2H4F1S0	GUSB	272	N2H4F1S0	P08236	Fucosylated
GUSB_272_N2H3F0S0	GUSB	272	N2H3F0S0	P08236	Mannose
GUSB_272_N2H5F1S0	GUSB	272	N2H5F1S0	P08236	Fucosylated
GUSB_272_N2H4F0S0	GUSB	272	N2H4F0S0	P08236	Mannose
GUSB_631_N2H8F0S0	GUSB	631	N2H8F0S0	P08236	Mannose
HSP90AB1_46_N3H4F1S1	HSP90AB1	46	N3H4F1S1	P08238	Fucosylated and sialylated
ELANE_185_N4H5F0S1	ELANE	185	N4H5F0S1	P08246	Sialylated
ELANE_185_N3H4F0S0	ELANE	185	N3H4F0S0	P08246	Hybrid/Complex
ELANE_185_N3H6F0S1	ELANE	185	N3H6F0S1	P08246	Sialylated
ELANE_185_N3H5F1S1	ELANE	185	N3H5F1S1	P08246	Fucosylated and sialylated
ELANE_173_N3H4F1S1	ELANE	173	N3H4F1S1	P08246	Fucosylated and sialylated
ELANE_173_N4H4F1S1	ELANE	173	N4H4F1S1	P08246	Fucosylated and sialylated
ELANE_173_N3H4F2S0	ELANE	173	N3H4F2S0	P08246	Fucosylated
ELANE_173_N3H4F1S0	ELANE	173	N3H4F1S0	P08246	Fucosylated
ELANE_185_N3H5F3S0	ELANE	185	N3H5F3S0	P08246	Fucosylated
ELANE_173_N3H6F1S0	ELANE	173	N3H6F1S0	P08246	Fucosylated
ELANE_173_N3H4F0S1	ELANE	173	N3H4F0S1	P08246	Sialylated
ELANE_173_N3H5F2S0	ELANE	173	N3H5F2S0	P08246	Fucosylated
ELANE_173_N3H5F0S1	ELANE	173	N3H5F0S1	P08246	Sialylated
ELANE_185_N3H6F0S0	ELANE	185	N3H6F0S0	P08246	Hybrid/Complex
ELANE_173_N3H3F1S0	ELANE	173	N3H3F1S0	P08246	Fucosylated
ELANE_185_N2H6F0S0	ELANE	185	N2H6F0S0	P08246	Mannose
ELANE_185_N3H6F2S0	ELANE	185	N3H6F2S0	P08246	Fucosylated
ELANE_185_N3H5F0S1	ELANE	185	N3H5F0S1	P08246	Sialylated
ELANE_185_N3H5F2S0	ELANE	185	N3H5F2S0	P08246	Fucosylated
MMP3_120_N2H5F0S0	MMP3	120	N2H5F0S0	P08254	Mannose
SOD3_107_N5H5F1S0	SOD3	107	N5H5F1S0	P08294	Fucosylated
SOD3_107_N2H12F0S0	SOD3	107	N2H12F0S0	P08294	Mannose
SOD3_107_N4H6F4S0	SOD3	107	N4H6F4S0	P08294	Fucosylated
SOD3_107_N4H7F3S0	SOD3	107	N4H7F3S0	P08294	Fucosylated
CD14_282_N2H9F0S0	CD14	282	N2H9F0S0	P08571	Mannose
PTPRC_234_N3H4F0S1	PTPRC	234	N3H4F0S1	P08575	Sialylated
PTPRC_234_N4H5F0S1	PTPRC	234	N4H5F0S1	P08575	Sialylated
PTPRC_380_N6H7F0S0	PTPRC	380	N6H7F0S0	P08575	Hybrid/Complex
PTPRC_234_N4H5F0S2	PTPRC	234	N4H5F0S2	P08575	Sialylated
PTPRC_234_N4H5F3S1	PTPRC	234	N4H5F3S1	P08575	Fucosylated and sialylated
PTPRC_380_N5H3F0S0	PTPRC	380	N5H3F0S0	P08575	Hybrid/Complex
PTPRC_380_N4H5F0S0	PTPRC	380	N4H5F0S0	P08575	Hybrid/Complex
PTPRC_234_N3H4F2S0	PTPRC	234	N3H4F2S0	P08575	Fucosylated
PTPRC_380_N6H7F0S1	PTPRC	380	N6H7F0S1	P08575	Sialylated
PTPRC_380_N5H6F0S0	PTPRC	380	N5H6F0S0	P08575	Hybrid/Complex
PTPRC_234_N4H5F1S2	PTPRC	234	N4H5F1S2	P08575	Fucosylated and sialylated
PTPRC_234_N4H6F1S1	PTPRC	234	N4H6F1S1	P08575	Fucosylated and sialylated
PTPRC_234_N8H5F0S0	PTPRC	234	N8H5F0S0	P08575	Hybrid/Complex
ITGA5_868_N4H5F0S0	ITGA5	868	N4H5F0S0	P08648	Hybrid/Complex
CELA3B_114_N3H6F1S1	CELA3B	114	N3H6F1S1	P08861	Fucosylated and sialylated
CELA3B_114_N3H4F0S1	CELA3B	114	N3H4F0S1	P08861	Sialylated
CELA3B_114_N3H6F3S0	CELA3B	114	N3H6F3S0	P08861	Fucosylated
CELA3B_114_N3H6F0S1	CELA3B	114	N3H6F0S1	P08861	Sialylated
CELA3B_114_N3H6F2S0	CELA3B	114	N3H6F2S0	P08861	Fucosylated
CELA3B_114_N5H4F0S1	CELA3B	114	N5H4F0S1	P08861	Sialylated
CELA3B_114_N4H4F1S0	CELA3B	114	N4H4F1S0	P08861	Fucosylated
CELA3B_114_N3H4F2S0	CELA3B	114	N3H4F2S0	P08861	Fucosylated
CELA3B_114_N3H6F1S0	CELA3B	114	N3H6F1S0	P08861	Fucosylated
CELA3B_114_N4H4F3S0	CELA3B	114	N4H4F3S0	P08861	Fucosylated
CELA3B_114_N5H4F2S0	CELA3B	114	N5H4F2S0	P08861	Fucosylated
CELA3B_114_N5H5F1S0	CELA3B	114	N5H5F1S0	P08861	Fucosylated
CELA3B_114_N4H5F1S0	CELA3B	114	N4H5F1S0	P08861	Fucosylated
CELA3B_114_N3H3F1S0	CELA3B	114	N3H3F1S0	P08861	Fucosylated
CELA3B_114_N4H5F2S0	CELA3B	114	N4H5F2S0	P08861	Fucosylated
CELA3B_114_N2H8F0S0	CELA3B	114	N2H8F0S0	P08861	Mannose
CELA3B_114_N5H4F1S0	CELA3B	114	N5H4F1S0	P08861	Fucosylated
CELA3B_114_N4H5F3S0	CELA3B	114	N4H5F3S0	P08861	Fucosylated
CELA3B_114_N5H3F1S0	CELA3B	114	N5H3F1S0	P08861	Fucosylated
CELA3B_114_N2H9F0S0	CELA3B	114	N2H9F0S0	P08861	Mannose
CELA3B_114_N4H6F2S0	CELA3B	114	N4H6F2S0	P08861	Fucosylated
CD63_130_N2H6F0S0	CD63	130	N2H6F0S0	P08962	Mannose
CD63_130_N2H3F1S0	CD63	130	N2H3F1S0	P08962	Fucosylated
PKHD1_1234_N2H5F0S0	PKHD1	1234	N2H5F0S0	P08F94	Mannose
PKHD1_1234_N2H6F0S0	PKHD1	1234	N2H6F0S0	P08F94	Mannose
PKHD1_1084_N6H3F1S0	PKHD1	1084	N6H3F1S0	P08F94	Fucosylated
PKHD1_1084_N4H5F1S1	PKHD1	1084	N4H5F1S1	P08F94	Fucosylated and sialylated
CELA3A_114_N4H5F1S1	CELA3A	114	N4H5F1S1	P09093	Fucosylated and sialylated
CELA3A_114_N5H4F1S0	CELA3A	114	N5H4F1S0	P09093	Fucosylated
CELA3A_114_N3H6F2S0	CELA3A	114	N3H6F2S0	P09093	Fucosylated
CELA3A_114_N4H5F2S0	CELA3A	114	N4H5F2S0	P09093	Fucosylated
CELA3A_114_N4H6F2S0	CELA3A	114	N4H6F2S0	P09093	Fucosylated
CELA3A_114_N5H5F0S1	CELA3A	114	N5H5F0S1	P09093	Sialylated
CELA3A_114_N4H6F0S1	CELA3A	114	N4H6F0S1	P09093	Sialylated
CELA3A_114_N4H5F1S0	CELA3A	114	N4H5F1S0	P09093	Fucosylated
CELA3A_114_N2H9F0S0	CELA3A	114	N2H9F0S0	P09093	Mannose
CELA3A_114_N2H8F0S0	CELA3A	114	N2H8F0S0	P09093	Mannose
CELA3A_114_N4H4F1S0	CELA3A	114	N4H4F1S0	P09093	Fucosylated
CELA3A_114_N3H6F0S1	CELA3A	114	N3H6F0S1	P09093	Sialylated
CELA3A_114_N4H7F3S0	CELA3A	114	N4H7F3S0	P09093	Fucosylated
VIL1_102_N4H5F1S1	VIL1	102	N4H5F1S1	P09327	Fucosylated and sialylated
VIL1_526_N4H5F1S1	VIL1	526	N4H5F1S1	P09327	Fucosylated and sialylated
VIL1_353_N4H5F0S2	VIL1	353	N4H5F0S2	P09327	Sialylated
PAEP_46_N4H5F1S2	PAEP	46	N4H5F1S2	P09466	Fucosylated and sialylated
GNAO1_150_N3H3F0S0	GNAO1	150	N3H3F0S0	P09471	Hybrid/Complex
SPARC_116_N2H7F0S0	SPARC	116	N2H7F0S0	P09486	Mannose
SPARC_116_N2H9F0S0	SPARC	116	N2H9F0S0	P09486	Mannose
SPARC_116_N2H8F0S0	SPARC	116	N2H8F0S0	P09486	Mannose
SPARC_116_N2H6F0S0	SPARC	116	N2H6F0S0	P09486	Mannose
CSF1_154_N4H5F0S2	CSF1	154	N4H5F0S2	P09603	Sialylated
CSF1_154_N4H5F0S1	CSF1	154	N4H5F0S1	P09603	Sialylated
IFIT1_246_N2H6F0S0	IFIT1	246	N2H6F0S0	P09914	Mannose
ALOX5_181_N4H5F0S1	ALOX5	181	N4H5F0S1	P09917	Sialylated
C4A_226_N4H4F2S1	C4A	226	N4H4F2S1	P0C0L4	Fucosylated and sialylated
C4A_1391_N4H5F2S0	C4A	1391	N4H5F2S0	P0C0L4	Fucosylated
C4A_226_N2H7F0S0	C4A	226	N2H7F0S0	P0C0L4	Mannose
C4A_1391_N4H5F0S2	C4A	1391	N4H5F0S2	P0C0L4	Sialylated
C4A_226_N2H9F0S0	C4A	226	N2H9F0S0	P0C0L4	Mannose
C4A_226_N4H4F1S1	C4A	226	N4H4F1S1	P0C0L4	Fucosylated and sialylated
C4A_226_N4H4F3S0	C4A	226	N4H4F3S0	P0C0L4	Fucosylated
C4A_226_N2H6F0S0	C4A	226	N2H6F0S0	P0C0L4	Mannose
C4A_226_N2H5F0S0	C4A	226	N2H5F0S0	P0C0L4	Mannose
C4A_1391_N4H5F0S1	C4A	1391	N4H5F0S1	P0C0L4	Sialylated
LINGO3_247_N4H5F0S2	LINGO3	247	N4H5F0S2	P0C6S8	Sialylated
LINGO3_257_N4H5F0S2	LINGO3	257	N4H5F0S2	P0C6S8	Sialylated
RFPL3S_7_N2H6F0S0	RFPL3S	7	N2H6F0S0	P0C7P2	Mannose
SLFN14_788_N5H4F1S0	SLFN14	788	N5H4F1S0	P0C7P3	Fucosylated
SLFN14_174_N2H8F0S0	SLFN14	174	N2H8F0S0	P0C7P3	Mannose
ELFN1_90_N2H9F0S0	ELFN1	90	N2H9F0S0	P0C7U0	Mannose
ELFN1_391_N4H5F3S0	ELFN1	391	N4H5F3S0	P0C7U0	Fucosylated
ELFN1_85_N2H9F0S0	ELFN1	85	N2H9F0S0	P0C7U0	Mannose
SPATA31D3_58_N2H8F0S0	SPATA31D3	58	N2H8F0S0	P0C874	Mannose
SPATA31D3_58_N4H5F0S2	SPATA31D3	58	N4H5F0S2	P0C874	Sialylated
SPATA31D3_58_N2H4F0S0	SPATA31D3	58	N2H4F0S0	P0C874	Mannose
ZNF883_128_N2H8F0S0	ZNF883	128	N2H8F0S0	P0CG24	Mannose
ZCCHC18_171_N3H6F0S0	ZCCHC18	171	N3H6F0S0	P0CG32	Hybrid/Complex
ADORA3_211_N4H5F3S0	ADORA3	211	N4H5F3S0	P0DMS8	Fucosylated
TMDD1_78_N2H7F0S0	TMDD1	78	N2H7F0S0	P0DPE3	Mannose
GAA_140_N2H4F0S0	GAA	140	N2H4F0S0	P10253	Mannose
GAA_882_N2H3F1S0	GAA	882	N2H3F1S0	P10253	Fucosylated
GAA_470_N2H4F0S0	GAA	470	N2H4F0S0	P10253	Mannose
GAA_390_N2H5F0S0	GAA	390	N2H5F0S0	P10253	Mannose
GAA_390_N2H3F0S0	GAA	390	N2H3F0S0	P10253	Mannose
ACR_223_N4H5F2S1	ACR	223	N4H5F2S1	P10323	Fucosylated and sialylated
CTSA_333_N2H6F0S0	CTSA	333	N2H6F0S0	P10619	Mannose
CTSA_145_N2H6F0S0	CTSA	145	N2H6F0S0	P10619	Mannose
CTSA_145_N2H5F0S0	CTSA	145	N2H5F0S0	P10619	Mannose
CTSA_145_N2H7F0S0	CTSA	145	N2H7F0S0	P10619	Mannose
CLU_354_N5H7F3S0	CLU	354	N5H7F3S0	P10909	Fucosylated
CLU_354_N5H6F0S1	CLU	354	N5H6F0S1	P10909	Sialylated
CLU_103_N4H5F1S2	CLU	103	N4H5F1S2	P10909	Fucosylated and sialylated
CLU_354_N4H5F2S1	CLU	354	N4H5F2S1	P10909	Fucosylated and sialylated
CLU_103_N4H6F1S1	CLU	103	N4H6F1S1	P10909	Fucosylated and sialylated
CLU_354_N5H8F2S0	CLU	354	N5H8F2S0	P10909	Fucosylated
CLU_103_N4H5F2S1	CLU	103	N4H5F2S1	P10909	Fucosylated and sialylated
CLU_103_N4H5F0S1	CLU	103	N4H5F0S1	P10909	Sialylated
CLU_103_N2H9F0S0	CLU	103	N2H9F0S0	P10909	Mannose
MCF2_462_N4H5F1S0	MCF2	462	N4H5F1S0	P10911	Fucosylated
GHR_200_N4H5F0S2	GHR	200	N4H5F0S2	P10912	Sialylated
GHR_200_N5H5F1S1	GHR	200	N5H5F1S1	P10912	Fucosylated and sialylated
GHR_200_N2H8F0S0	GHR	200	N2H8F0S0	P10912	Mannose
HAPLN1_56_N2H8F0S0	HAPLN1	56	N2H8F0S0	P10915	Mannose
HAPLN1_56_N2H7F0S0	HAPLN1	56	N2H7F0S0	P10915	Mannose
HAPLN1_56_N4H3F0S0	HAPLN1	56	N4H3F0S0	P10915	Hybrid/Complex
HAPLN1_56_N4H5F1S1	HAPLN1	56	N4H5F1S1	P10915	Fucosylated and sialylated
LAMC1_576_N2H5F0S0	LAMC1	576	N2H5F0S0	P11047	Mannose
LAMC1_650_N2H5F0S0	LAMC1	650	N2H5F0S0	P11047	Mannose
LAMC1_576_N3H4F0S0	LAMC1	576	N3H4F0S0	P11047	Hybrid/Complex
LAMC1_576_N4H5F0S1	LAMC1	576	N4H5F0S1	P11047	Sialylated
LAMC1_1205_N3H6F0S0	LAMC1	1205	N3H6F0S0	P11047	Hybrid/Complex
LAMC1_1205_N4H5F0S0	LAMC1	1205	N4H5F0S0	P11047	Hybrid/Complex
LAMC1_1223_N5H6F1S0	LAMC1	1223	N5H6F1S0	P11047	Fucosylated
LAMC1_1439_N5H4F1S0	LAMC1	1439	N5H4F1S0	P11047	Fucosylated
LAMC1_576_N4H5F0S0	LAMC1	576	N4H5F0S0	P11047	Hybrid/Complex
LAMC1_1205_N3H5F0S0	LAMC1	1205	N3H5F0S0	P11047	Hybrid/Complex
LAMC1_650_N2H4F0S0	LAMC1	650	N2H4F0S0	P11047	Mannose
LAMC1_1439_N4H5F1S2	LAMC1	1439	N4H5F1S2	P11047	Fucosylated and sialylated
LAMC1_650_N3H4F0S0	LAMC1	650	N3H4F0S0	P11047	Hybrid/Complex
LAMC1_1241_N5H5F1S0	LAMC1	1241	N5H5F1S0	P11047	Fucosylated
LAMC1_1241_N2H8F0S0	LAMC1	1241	N2H8F0S0	P11047	Mannose
LAMC1_1439_N4H5F0S0	LAMC1	1439	N4H5F0S0	P11047	Hybrid/Complex
LAMC1_650_N3H5F0S0	LAMC1	650	N3H5F0S0	P11047	Hybrid/Complex
LAMC1_1107_N2H9F0S0	LAMC1	1107	N2H9F0S0	P11047	Mannose
MYH3_677_N4H6F1S0	MYH3	677	N4H6F1S0	P11055	Fucosylated
ACP2_133_N2H3F1S0	ACP2	133	N2H3F1S0	P11117	Fucosylated
ACP2_167_N2H6F0S0	ACP2	167	N2H6F0S0	P11117	Mannose
HSPA8_417_N2H7F0S0	HSPA8	417	N2H7F0S0	P11142	Mannose
HSPA8_360_N3H4F0S0	HSPA8	360	N3H4F0S0	P11142	Hybrid/Complex
HSPA8_360_N4H5F0S1	HSPA8	360	N4H5F0S1	P11142	Sialylated
HSPA8_417_N2H6F0S0	HSPA8	417	N2H6F0S0	P11142	Mannose
LIPC_362_N5H5F1S1	LIPC	362	N5H5F1S1	P11150	Fucosylated and sialylated
UMPS_253_N4H5F1S0	UMPS	253	N4H5F1S0	P11172	Fucosylated
UMPS_253_N5H4F1S1	UMPS	253	N5H4F1S1	P11172	Fucosylated and sialylated
ITGAM_900_N2H6F0S0	ITGAM	900	N2H6F0S0	P11215	Mannose
ITGAM_940_N4H4F1S0	ITGAM	940	N4H4F1S0	P11215	Fucosylated
ITGAM_391_N2H9F0S0	ITGAM	391	N2H9F0S0	P11215	Mannose
ITGAM_801_N2H9F0S0	ITGAM	801	N2H9F0S0	P11215	Mannose
ITGAM_734_N2H9F0S0	ITGAM	734	N2H9F0S0	P11215	Mannose
ITGAM_1050_N2H7F0S0	ITGAM	1050	N2H7F0S0	P11215	Mannose
ITGAM_1044_N2H8F0S0	ITGAM	1044	N2H8F0S0	P11215	Mannose
ITGAM_734_N2H8F0S0	ITGAM	734	N2H8F0S0	P11215	Mannose
ITGAM_1021_N2H8F0S0	ITGAM	1021	N2H8F0S0	P11215	Mannose
ITGAM_946_N4H4F1S0	ITGAM	946	N4H4F1S0	P11215	Fucosylated
ITGAM_1050_N3H6F0S0	ITGAM	1050	N3H6F0S0	P11215	Hybrid/Complex
LAMP1_261_N5H5F6S0	LAMP1	261	N5H5F6S0	P11279	Fucosylated
LAMP1_261_N3H6F2S0	LAMP1	261	N3H6F2S0	P11279	Fucosylated
LAMP1_261_N5H5F4S1	LAMP1	261	N5H5F4S1	P11279	Fucosylated and sialylated
LAMP1_261_N5H5F1S0	LAMP1	261	N5H5F1S0	P11279	Fucosylated
LAMP1_261_N3H6F0S0	LAMP1	261	N3H6F0S0	P11279	Hybrid/Complex
LAMP1_103_N3H5F2S0	LAMP1	103	N3H5F2S0	P11279	Fucosylated
LAMP1_261_N5H4F1S0	LAMP1	261	N5H4F1S0	P11279	Fucosylated
LAMP1_322_N2H8F0S0	LAMP1	322	N2H8F0S0	P11279	Mannose
LAMP1_261_N4H5F0S0	LAMP1	261	N4H5F0S0	P11279	Hybrid/Complex
LAMP1_261_N4H5F2S0	LAMP1	261	N4H5F2S0	P11279	Fucosylated
LAMP1_261_N2H5F0S0	LAMP1	261	N2H5F0S0	P11279	Mannose
LAMP1_261_N3H6F1S0	LAMP1	261	N3H6F1S0	P11279	Fucosylated
LAMP1_261_N2H6F0S0	LAMP1	261	N2H6F0S0	P11279	Mannose
LAMP1_261_N4H6F0S0	LAMP1	261	N4H6F0S0	P11279	Hybrid/Complex
LAMP1_261_N4H6F2S0	LAMP1	261	N4H6F2S0	P11279	Fucosylated
LAMP1_261_N4H7F1S0	LAMP1	261	N4H7F1S0	P11279	Fucosylated
LAMP1_261_N3H5F1S1	LAMP1	261	N3H5F1S1	P11279	Fucosylated and sialylated
LAMP1_261_N3H4F1S0	LAMP1	261	N3H4F1S0	P11279	Fucosylated
LAMP1_261_N2H4F1S0	LAMP1	261	N2H4F1S0	P11279	Fucosylated
LAMP1_261_N4H5F3S0	LAMP1	261	N4H5F3S0	P11279	Fucosylated
LAMP1_261_N3H4F3S0	LAMP1	261	N3H4F3S0	P11279	Fucosylated
LAMP1_322_N2H10F0S0	LAMP1	322	N2H10F0S0	P11279	Mannose
LAMP1_261_N3H5F1S0	LAMP1	261	N3H5F1S0	P11279	Fucosylated
LAMP1_261_N4H5F2S2	LAMP1	261	N4H5F2S2	P11279	Fucosylated and sialylated
LAMP1_322_N2H5F0S0	LAMP1	322	N2H5F0S0	P11279	Mannose
LAMP1_261_N4H6F1S0	LAMP1	261	N4H6F1S0	P11279	Fucosylated
LAMP1_261_N2H3F1S0	LAMP1	261	N2H3F1S0	P11279	Fucosylated
LAMP1_261_N3H3F1S0	LAMP1	261	N3H3F1S0	P11279	Fucosylated
LAMP1_103_N3H6F2S0	LAMP1	103	N3H6F2S0	P11279	Fucosylated
LAMP1_103_N4H6F0S1	LAMP1	103	N4H6F0S1	P11279	Sialylated
LAMP1_322_N2H3F0S0	LAMP1	322	N2H3F0S0	P11279	Mannose
LAMP1_103_N5H3F3S0	LAMP1	103	N5H3F3S0	P11279	Fucosylated
PIM1_82_N2H7F0S0	PIM1	82	N2H7F0S0	P11309	Mannose
PIM1_82_N2H6F0S0	PIM1	82	N2H6F0S0	P11309	Mannose
PIM1_82_N2H5F0S0	PIM1	82	N2H5F0S0	P11309	Mannose
FGFR1_77_N2H5F0S0	FGFR1	77	N2H5F0S0	P11362	Mannose
FGFR1_77_N2H4F0S0	FGFR1	77	N2H4F0S0	P11362	Mannose
TOP1_8_N2H5F0S0	TOP1	8	N2H5F0S0	P11387	Mannose
CYP2A6_486_N2H5F0S0	CYP2A6	486	N2H5F0S0	P11509	Mannose
CYP2A6_486_N2H6F0S0	CYP2A6	486	N2H6F0S0	P11509	Mannose
DMD_2899_N2H3F0S0	DMD	2899	N2H3F0S0	P11532	Mannose
DMD_2899_N2H10F0S0	DMD	2899	N2H10F0S0	P11532	Mannose
DMD_2163_N2H6F0S0	DMD	2163	N2H6F0S0	P11532	Mannose
DMD_2899_N2H8F0S0	DMD	2899	N2H8F0S0	P11532	Mannose
DMD_2899_N2H9F0S0	DMD	2899	N2H9F0S0	P11532	Mannose
CETP_358_N3H4F1S0	CETP	358	N3H4F1S0	P11597	Fucosylated
CETP_358_N4H5F1S1	CETP	358	N4H5F1S1	P11597	Fucosylated and sialylated
CETP_105_N4H5F1S1	CETP	105	N4H5F1S1	P11597	Fucosylated and sialylated
CYP2C9_56_N6H6F0S1	CYP2C9	56	N6H6F0S1	P11712	Sialylated
IGF2R_581_N2H5F0S0	IGF2R	581	N2H5F0S0	P11717	Mannose
IGF2R_581_N2H6F0S0	IGF2R	581	N2H6F0S0	P11717	Mannose
IGF2R_2348_N4H5F2S1	IGF2R	2348	N4H5F2S1	P11717	Fucosylated and sialylated
IGF2R_435_N4H5F1S1	IGF2R	435	N4H5F1S1	P11717	Fucosylated and sialylated
KRT3_63_N2H9F0S0	KRT3	63	N2H9F0S0	P12035	Mannose
COL6A1_804_N3H6F2S0	COL6A1	804	N3H6F2S0	P12109	Fucosylated
COL6A1_804_N2H6F0S0	COL6A1	804	N2H6F0S0	P12109	Mannose
COL6A1_804_N3H6F0S1	COL6A1	804	N3H6F0S1	P12109	Sialylated
COL6A1_804_N3H6F1S0	COL6A1	804	N3H6F1S0	P12109	Fucosylated
COL6A1_804_N2H3F0S0	COL6A1	804	N2H3F0S0	P12109	Mannose
COL6A1_804_N3H4F0S1	COL6A1	804	N3H4F0S1	P12109	Sialylated
COL6A1_804_N3H5F2S0	COL6A1	804	N3H5F2S0	P12109	Fucosylated
COL6A1_804_N3H6F0S0	COL6A1	804	N3H6F0S0	P12109	Hybrid/Complex
COL6A1_804_N4H5F0S1	COL6A1	804	N4H5F0S1	P12109	Sialylated
COL6A1_804_N4H6F1S0	COL6A1	804	N4H6F1S0	P12109	Fucosylated
COL6A1_804_N2H5F0S0	COL6A1	804	N2H5F0S0	P12109	Mannose
COL6A1_804_N4H5F3S0	COL6A1	804	N4H5F3S0	P12109	Fucosylated
COL6A1_804_N3H4F1S1	COL6A1	804	N3H4F1S1	P12109	Fucosylated and sialylated
COL6A1_804_N5H4F3S0	COL6A1	804	N5H4F3S0	P12109	Fucosylated
COL6A1_804_N4H5F0S2	COL6A1	804	N4H5F0S2	P12109	Sialylated
COL6A1_804_N2H9F0S0	COL6A1	804	N2H9F0S0	P12109	Mannose
COL6A1_804_N3H4F2S0	COL6A1	804	N3H4F2S0	P12109	Fucosylated
COL6A1_804_N2H4F0S0	COL6A1	804	N2H4F0S0	P12109	Mannose
COL6A1_804_N3H5F1S1	COL6A1	804	N3H5F1S1	P12109	Fucosylated and sialylated
COL6A1_804_N4H5F1S1	COL6A1	804	N4H5F1S1	P12109	Fucosylated and sialylated
COL6A1_804_N2H7F0S0	COL6A1	804	N2H7F0S0	P12109	Mannose
COL6A1_804_N5H3F3S0	COL6A1	804	N5H3F3S0	P12109	Fucosylated
COL6A1_804_N3H5F0S1	COL6A1	804	N3H5F0S1	P12109	Sialylated
COL6A1_804_N3H4F0S0	COL6A1	804	N3H4F0S0	P12109	Hybrid/Complex
COL6A1_804_N3H5F1S0	COL6A1	804	N3H5F1S0	P12109	Fucosylated
COL6A1_804_N4H5F2S0	COL6A1	804	N4H5F2S0	P12109	Fucosylated
COL6A1_804_N3H5F0S0	COL6A1	804	N3H5F0S0	P12109	Hybrid/Complex
COL6A1_212_N4H5F3S0	COL6A1	212	N4H5F3S0	P12109	Fucosylated
COL6A1_804_N4H5F0S0	COL6A1	804	N4H5F0S0	P12109	Hybrid/Complex
COL6A1_804_N4H6F2S0	COL6A1	804	N4H6F2S0	P12109	Fucosylated
COL6A2_785_N3H4F0S0	COL6A2	785	N3H4F0S0	P12110	Hybrid/Complex
COL6A2_140_N5H5F0S0	COL6A2	140	N5H5F0S0	P12110	Hybrid/Complex
COL6A2_785_N4H6F0S2	COL6A2	785	N4H6F0S2	P12110	Sialylated
COL6A2_785_N4H5F2S1	COL6A2	785	N4H5F2S1	P12110	Fucosylated and sialylated
COL6A2_785_N4H6F0S1	COL6A2	785	N4H6F0S1	P12110	Sialylated
COL6A2_327_N2H8F0S0	COL6A2	327	N2H8F0S0	P12110	Mannose
COL6A2_785_N2H12F0S0	COL6A2	785	N2H12F0S0	P12110	Mannose
COL6A2_140_N5H4F0S0	COL6A2	140	N5H4F0S0	P12110	Hybrid/Complex
COL6A2_140_N4H4F0S0	COL6A2	140	N4H4F0S0	P12110	Hybrid/Complex
COL6A2_785_N4H6F1S0	COL6A2	785	N4H6F1S0	P12110	Fucosylated
COL6A2_785_N2H9F0S0	COL6A2	785	N2H9F0S0	P12110	Mannose
COL6A2_785_N4H7F3S0	COL6A2	785	N4H7F3S0	P12110	Fucosylated
COL6A2_140_N3H5F0S0	COL6A2	140	N3H5F0S0	P12110	Hybrid/Complex
COL6A2_140_N4H6F1S0	COL6A2	140	N4H6F1S0	P12110	Fucosylated
COL6A2_140_N8H5F0S0	COL6A2	140	N8H5F0S0	P12110	Hybrid/Complex
COL6A2_140_N2H5F0S0	COL6A2	140	N2H5F0S0	P12110	Mannose
COL6A2_140_N4H6F1S1	COL6A2	140	N4H6F1S1	P12110	Fucosylated and sialylated
COL6A2_785_N4H4F1S0	COL6A2	785	N4H4F1S0	P12110	Fucosylated
COL6A2_785_N4H6F2S1	COL6A2	785	N4H6F2S1	P12110	Fucosylated and sialylated
COL6A2_140_N3H6F0S0	COL6A2	140	N3H6F0S0	P12110	Hybrid/Complex
COL6A2_140_N4H5F1S0	COL6A2	140	N4H5F1S0	P12110	Fucosylated
COL6A2_140_N5H5F0S1	COL6A2	140	N5H5F0S1	P12110	Sialylated
COL6A2_785_N3H4F1S1	COL6A2	785	N3H4F1S1	P12110	Fucosylated and sialylated
COL6A2_327_N4H5F0S2	COL6A2	327	N4H5F0S2	P12110	Sialylated
COL6A2_785_N5H5F1S0	COL6A2	785	N5H5F1S0	P12110	Fucosylated
COL6A2_785_N4H6F4S0	COL6A2	785	N4H6F4S0	P12110	Fucosylated
COL6A2_327_N2H4F0S0	COL6A2	327	N2H4F0S0	P12110	Mannose
COL6A2_140_N3H4F0S1	COL6A2	140	N3H4F0S1	P12110	Sialylated
COL6A2_140_N4H5F1S1	COL6A2	140	N4H5F1S1	P12110	Fucosylated and sialylated
COL6A2_140_N4H5F3S0	COL6A2	140	N4H5F3S0	P12110	Fucosylated
COL6A2_140_N3H4F0S0	COL6A2	140	N3H4F0S0	P12110	Hybrid/Complex
COL6A2_140_N3H4F2S0	COL6A2	140	N3H4F2S0	P12110	Fucosylated
COL6A2_140_N4H5F2S0	COL6A2	140	N4H5F2S0	P12110	Fucosylated
COL6A3_2677_N4H5F1S0	COL6A3	2677	N4H5F1S0	P12111	Fucosylated
COL6A3_2677_N4H5F1S1	COL6A3	2677	N4H5F1S1	P12111	Fucosylated and sialylated
COL6A3_2079_N4H5F1S0	COL6A3	2079	N4H5F1S0	P12111	Fucosylated
COL6A3_2558_N4H5F0S2	COL6A3	2558	N4H5F0S2	P12111	Sialylated
COL6A3_2558_N4H5F0S0	COL6A3	2558	N4H5F0S0	P12111	Hybrid/Complex
COL6A3_3037_N4H5F1S0	COL6A3	3037	N4H5F1S0	P12111	Fucosylated
COL6A3_2558_N6H3F4S0	COL6A3	2558	N6H3F4S0	P12111	Fucosylated
COL6A3_108_N4H5F0S2	COL6A3	108	N4H5F0S2	P12111	Sialylated
COL6A3_2558_N4H6F2S1	COL6A3	2558	N4H6F2S1	P12111	Fucosylated and sialylated
COL6A3_2558_N4H6F0S1	COL6A3	2558	N4H6F0S1	P12111	Sialylated
COL6A3_116_N4H5F0S2	COL6A3	116	N4H5F0S2	P12111	Sialylated
COL6A3_2558_N4H6F2S0	COL6A3	2558	N4H6F2S0	P12111	Fucosylated
COL6A3_3037_N2H8F0S0	COL6A3	3037	N2H8F0S0	P12111	Mannose
COL6A3_2558_N4H5F2S1	COL6A3	2558	N4H5F2S1	P12111	Fucosylated and sialylated
F5_667_N4H5F0S2	F5	667	N4H5F0S2	P12259	Sialylated
F5_554_N5H5F0S1	F5	554	N5H5F0S1	P12259	Sialylated
FCGR1A_152_N4H5F3S1	FCGR1A	152	N4H5F3S1	P12314	Fucosylated and sialylated
GZMA_170_N2H5F0S0	GZMA	170	N2H5F0S0	P12544	Mannose
GZMA_170_N2H6F0S0	GZMA	170	N2H6F0S0	P12544	Mannose
GZMA_232_N2H6F0S0	GZMA	232	N2H6F0S0	P12544	Mannose
BCKDHA_308_N2H5F0S0	BCKDHA	308	N2H5F0S0	P12694	Mannose
SKIL_242_N8H5F0S0	SKIL	242	N8H5F0S0	P12757	Hybrid/Complex
SKIL_242_N4H4F1S1	SKIL	242	N4H4F1S1	P12757	Fucosylated and sialylated
SKIL_242_N4H6F0S1	SKIL	242	N4H6F0S1	P12757	Sialylated
SKIL_242_N4H5F1S1	SKIL	242	N4H5F1S1	P12757	Fucosylated and sialylated
SKIL_242_N6H3F3S0	SKIL	242	N6H3F3S0	P12757	Fucosylated
SKIL_242_N6H3F4S0	SKIL	242	N6H3F4S0	P12757	Fucosylated
SKIL_242_N4H5F1S0	SKIL	242	N4H5F1S0	P12757	Fucosylated
SKIL_242_N4H5F0S0	SKIL	242	N4H5F0S0	P12757	Hybrid/Complex
MYH1_730_N5H3F1S0	MYH1	730	N5H3F1S0	P12882	Fucosylated
IL7_141_N4H5F0S2	IL7	141	N4H5F0S2	P13232	Sialylated
IL7_141_N5H5F1S1	IL7	141	N5H5F1S1	P13232	Fucosylated and sialylated
LAMP2_356_N3H6F2S0	LAMP2	356	N3H6F2S0	P13473	Fucosylated
LAMP2_356_N3H6F1S0	LAMP2	356	N3H6F1S0	P13473	Fucosylated
LAMP2_275_N6H6F0S1	LAMP2	275	N6H6F0S1	P13473	Sialylated
LAMP2_356_N2H3F1S0	LAMP2	356	N2H3F1S0	P13473	Fucosylated
LAMP2_101_N5H7F1S1	LAMP2	101	N5H7F1S1	P13473	Fucosylated and sialylated
LAMP2_356_N5H4F1S0	LAMP2	356	N5H4F1S0	P13473	Fucosylated
LAMP2_101_N4H6F1S1	LAMP2	101	N4H6F1S1	P13473	Fucosylated and sialylated
LAMP2_58_N2H3F1S0	LAMP2	58	N2H3F1S0	P13473	Fucosylated
LAMP2_101_N5H6F0S1	LAMP2	101	N5H6F0S1	P13473	Sialylated
LAMP2_356_N3H5F1S1	LAMP2	356	N3H5F1S1	P13473	Fucosylated and sialylated
LAMP2_356_N4H5F3S0	LAMP2	356	N4H5F3S0	P13473	Fucosylated
LAMP2_356_N3H5F1S0	LAMP2	356	N3H5F1S0	P13473	Fucosylated
LAMP2_101_N3H5F1S0	LAMP2	101	N3H5F1S0	P13473	Fucosylated
LAMP2_356_N4H5F2S0	LAMP2	356	N4H5F2S0	P13473	Fucosylated
LAMP2_101_N3H4F0S1	LAMP2	101	N3H4F0S1	P13473	Sialylated
LAMP2_101_N5H5F0S1	LAMP2	101	N5H5F0S1	P13473	Sialylated
LAMP2_356_N4H5F1S2	LAMP2	356	N4H5F1S2	P13473	Fucosylated and sialylated
LAMP2_356_N4H5F2S1	LAMP2	356	N4H5F2S1	P13473	Fucosylated and sialylated
LAMP2_101_N5H7F1S0	LAMP2	101	N5H7F1S0	P13473	Fucosylated
BMP1_599_N2H6F0S0	BMP1	599	N2H6F0S0	P13497	Mannose
CFTR_894_N2H3F0S0	CFTR	894	N2H3F0S0	P13569	Mannose
CYP4B1_434_N2H6F0S0	CYP4B1	434	N2H6F0S0	P13584	Mannose
ICAM2_153_N2H7F0S0	ICAM2	153	N2H7F0S0	P13598	Mannose
VCAN_3369_N4H5F0S1	VCAN	3369	N4H5F0S1	P13611	Sialylated
VCAN_3369_N4H6F1S1	VCAN	3369	N4H6F1S1	P13611	Fucosylated and sialylated
VCAN_3369_N4H5F0S2	VCAN	3369	N4H5F0S2	P13611	Sialylated
ITGA4_79_N3H5F1S1	ITGA4	79	N3H5F1S1	P13612	Fucosylated and sialylated
EEF2_3_N4H5F0S1	EEF2	3	N4H5F0S1	P13639	Sialylated
EEF2_3_N4H5F0S0	EEF2	3	N4H5F0S0	P13639	Hybrid/Complex
C6_855_N4H5F0S2	C6	855	N4H5F0S2	P13671	Sialylated
P4HA1_259_N4H3F1S0	P4HA1	259	N4H3F1S0	P13674	Fucosylated
P4HA1_259_N2H6F0S0	P4HA1	259	N2H6F0S0	P13674	Mannose
P4HA1_259_N2H5F0S0	P4HA1	259	N2H5F0S0	P13674	Mannose
P4HA1_113_N2H5F0S0	P4HA1	113	N2H5F0S0	P13674	Mannose
P4HA1_259_N2H3F1S0	P4HA1	259	N2H3F1S0	P13674	Fucosylated
P4HA1_259_N2H7F0S0	P4HA1	259	N2H7F0S0	P13674	Mannose
CEACAM1_378_N2H7F0S0	CEACAM1	378	N2H7F0S0	P13688	Mannose
CEACAM1_378_N4H5F2S1	CEACAM1	378	N4H5F2S1	P13688	Fucosylated and sialylated
F3_156_N2H6F0S0	F3	156	N2H6F0S0	P13726	Mannose
F3_156_N4H6F3S0	F3	156	N4H6F3S0	P13726	Fucosylated
F3_156_N4H5F0S0	F3	156	N4H5F0S0	P13726	Hybrid/Complex
F3_156_N4H5F0S1	F3	156	N4H5F0S1	P13726	Sialylated
F3_156_N2H8F0S0	F3	156	N2H8F0S0	P13726	Mannose
F3_156_N2H9F0S0	F3	156	N2H9F0S0	P13726	Mannose
LCP1_526_N5H4F1S0	LCP1	526	N5H4F1S0	P13796	Fucosylated
PLS3_529_N3H3F1S0	PLS3	529	N3H3F1S0	P13797	Fucosylated
APEH_134_N3H5F0S0	APEH	134	N3H5F0S0	P13798	Hybrid/Complex
GYS1_356_N2H5F0S0	GYS1	356	N2H5F0S0	P13807	Mannose
PRKAR2A_381_N4H5F0S2	PRKAR2A	381	N4H5F0S2	P13861	Sialylated
CD59_43_N4H5F1S2	CD59	43	N4H5F1S2	P13987	Fucosylated and sialylated
CD59_43_N4H5F1S1	CD59	43	N4H5F1S1	P13987	Fucosylated and sialylated
CD59_43_N5H5F1S0	CD59	43	N5H5F1S0	P13987	Fucosylated
CD59_43_N2H12F0S0	CD59	43	N2H12F0S0	P13987	Mannose
SELL_104_N4H5F1S2	SELL	104	N4H5F1S2	P14151	Fucosylated and sialylated
FOLR2_161_N2H5F0S0	FOLR2	161	N2H5F0S0	P14207	Mannose
SI_1303_N5H4F4S1	SI	1303	N5H4F4S1	P14410	Fucosylated and sialylated
SI_1303_N2H6F0S0	SI	1303	N2H6F0S0	P14410	Mannose
SI_1303_N2H5F0S0	SI	1303	N2H5F0S0	P14410	Mannose
DRD2_260_N3H4F0S0	DRD2	260	N3H4F0S0	P14416	Hybrid/Complex
DRD2_17_N2H5F0S0	DRD2	17	N2H5F0S0	P14416	Mannose
INSRR_756_N4H5F0S2	INSRR	756	N4H5F0S2	P14616	Sialylated
ACYP2_94_N2H6F0S0	ACYP2	94	N2H6F0S0	P14621	Mannose
HSP90B1_62_N2H4F1S0	HSP90B1	62	N2H4F1S0	P14625	Fucosylated
HSP90B1_62_N2H9F0S0	HSP90B1	62	N2H9F0S0	P14625	Mannose
HOXB3_226_N3H5F2S0	HOXB3	226	N3H5F2S0	P14651	Fucosylated
HOXB3_226_N3H5F0S0	HOXB3	226	N3H5F0S0	P14651	Hybrid/Complex
HOXB3_226_N3H5F0S1	HOXB3	226	N3H5F0S1	P14651	Sialylated
IL1R1_100_N2H6F0S0	IL1R1	100	N2H6F0S0	P14778	Mannose
COX6B1_25_N4H5F0S1	COX6B1	25	N4H5F0S1	P14854	Sialylated
COX6B1_25_N5H6F0S1	COX6B1	25	N5H6F0S1	P14854	Sialylated
COX6B1_25_N2H6F0S0	COX6B1	25	N2H6F0S0	P14854	Mannose
ANPEP_234_N5H4F1S0	ANPEP	234	N5H4F1S0	P15144	Fucosylated
ANPEP_681_N8H10F0S0	ANPEP	681	N8H10F0S0	P15144	Hybrid/Complex
ANPEP_234_N5H4F0S0	ANPEP	234	N5H4F0S0	P15144	Hybrid/Complex
ANPEP_234_N4H5F1S0	ANPEP	234	N4H5F1S0	P15144	Fucosylated
ANPEP_234_N3H6F2S0	ANPEP	234	N3H6F2S0	P15144	Fucosylated
ANPEP_234_N2H6F0S0	ANPEP	234	N2H6F0S0	P15144	Mannose
ANPEP_681_N5H6F0S1	ANPEP	681	N5H6F0S1	P15144	Sialylated
ANPEP_681_N5H7F3S0	ANPEP	681	N5H7F3S0	P15144	Fucosylated
ANPEP_681_N6H7F1S2	ANPEP	681	N6H7F1S2	P15144	Fucosylated and sialylated
ANPEP_681_N5H5F0S2	ANPEP	681	N5H5F0S2	P15144	Sialylated
ANPEP_681_N5H6F1S0	ANPEP	681	N5H6F1S0	P15144	Fucosylated
ANPEP_234_N4H5F0S0	ANPEP	234	N4H5F0S0	P15144	Hybrid/Complex
ANPEP_234_N3H6F0S1	ANPEP	234	N3H6F0S1	P15144	Sialylated
ANPEP_681_N5H6F1S1	ANPEP	681	N5H6F1S1	P15144	Fucosylated and sialylated
[truncated: 4,975 more rows]

## Sheet: unique in iCCA
Unique Site-Specific N-Glycan Compositions Identified in the public iCCA database(n = 2,598)
Glycopeptide ID	Gene name	Site	Composition	Protein_ID	Glycan Types
RCC2_18_N3H4F0S0	RCC2	18	N3H4F0S0	Q9P258	Hybrid/Complex
GLTPD2_276_N4H5F0S2	GLTPD2	276	N4H5F0S2	A6NH11	Sialylated
LGALS3BP_551_N2H5F0S0	LGALS3BP	551	N2H5F0S0	Q08380	Mannose
LGALS3BP_551_N4H5F1S1	LGALS3BP	551	N4H5F1S1	Q08380	Fucosylated and sialylated
LGALS3BP_551_N4H5F3S0	LGALS3BP	551	N4H5F3S0	Q08380	Fucosylated
LGALS3BP_551_N4H5F0S1	LGALS3BP	551	N4H5F0S1	Q08380	Sialylated
LGALS3BP_551_N4H5F0S2	LGALS3BP	551	N4H5F0S2	Q08380	Sialylated
VCL_635_N4H4F0S0	VCL	635	N4H4F0S0	P18206	Hybrid/Complex
SEL1L_217_N2H9F0S0	SEL1L	217	N2H9F0S0	Q9UBV2	Mannose
SORL1_1706_N4H5F0S2	SORL1	1706	N4H5F0S2	Q92673	Sialylated
APOD_98_N4H5F1S2	APOD	98	N4H5F1S2	P05090	Fucosylated and sialylated
LRP4_1415_N4H5F0S1	LRP4	1415	N4H5F0S1	O75096	Sialylated
CEND1_74_N2H6F0S0	CEND1	74	N2H6F0S0	Q8N111	Mannose
SERPINA1_107_N2H3F0S0	SERPINA1	107	N2H3F0S0	P01009	Mannose
SERPINA1_107_N2H7F0S0	SERPINA1	107	N2H7F0S0	P01009	Mannose
SERPINA1_107_N5H6F1S1	SERPINA1	107	N5H6F1S1	P01009	Fucosylated and sialylated
SERPINA1_107_N5H6F1S2	SERPINA1	107	N5H6F1S2	P01009	Fucosylated and sialylated
SERPINA1_107_N5H6F3S1	SERPINA1	107	N5H6F3S1	P01009	Fucosylated and sialylated
SERPINA1_107_N5H6F0S1	SERPINA1	107	N5H6F0S1	P01009	Sialylated
SERPINA1_107_N5H6F0S2	SERPINA1	107	N5H6F0S2	P01009	Sialylated
SERPINA1_107_N5H7F1S2	SERPINA1	107	N5H7F1S2	P01009	Fucosylated and sialylated
SERPINA1_107_N6H7F2S2	SERPINA1	107	N6H7F2S2	P01009	Fucosylated and sialylated
VARS_1126_N4H5F0S1	VARS	1126	N4H5F0S1	P26640	Sialylated
VARS_1126_N5H6F0S1	VARS	1126	N5H6F0S1	P26640	Sialylated
ANPEP_234_N3H4F0S1	ANPEP	234	N3H4F0S1	P15144	Sialylated
ANPEP_234_N4H5F2S1	ANPEP	234	N4H5F2S1	P15144	Fucosylated and sialylated
ANPEP_234_N5H6F0S1	ANPEP	234	N5H6F0S1	P15144	Sialylated
ANPEP_234_N7H7F0S2	ANPEP	234	N7H7F0S2	P15144	Sialylated
EPCAM_74_N4H6F0S1	EPCAM	74	N4H6F0S1	P16422	Sialylated
HYOU1_931_N2H3F0S0	HYOU1	931	N2H3F0S0	Q9Y4L1	Mannose
HYOU1_931_N2H5F0S0	HYOU1	931	N2H5F0S0	Q9Y4L1	Mannose
HYOU1_931_N2H6F1S0	HYOU1	931	N2H6F1S0	Q9Y4L1	Fucosylated
HYOU1_931_N2H8F0S0	HYOU1	931	N2H8F0S0	Q9Y4L1	Mannose
HYOU1_931_N3H3F0S0	HYOU1	931	N3H3F0S0	Q9Y4L1	Hybrid/Complex
HYOU1_931_N3H4F1S0	HYOU1	931	N3H4F1S0	Q9Y4L1	Fucosylated
HYOU1_931_N3H6F0S0	HYOU1	931	N3H6F0S0	Q9Y4L1	Hybrid/Complex
HYOU1_931_N4H4F0S0	HYOU1	931	N4H4F0S0	Q9Y4L1	Hybrid/Complex
HYOU1_931_N5H4F0S0	HYOU1	931	N5H4F0S0	Q9Y4L1	Hybrid/Complex
HYOU1_931_N5H6F0S1	HYOU1	931	N5H6F0S1	Q9Y4L1	Sialylated
ST8SIA2_219_N3H5F0S1	ST8SIA2	219	N3H5F0S1	Q92186	Sialylated
ST8SIA2_219_N4H4F0S0	ST8SIA2	219	N4H4F0S0	Q92186	Hybrid/Complex
LUM_88_N4H4F1S0	LUM	88	N4H4F1S0	P51884	Fucosylated
LUM_88_N4H5F1S0	LUM	88	N4H5F1S0	P51884	Fucosylated
LUM_88_N4H5F1S3	LUM	88	N4H5F1S3	P51884	Fucosylated and sialylated
LUM_88_N4H7F2S1	LUM	88	N4H7F2S1	P51884	Fucosylated and sialylated
LUM_88_N5H4F1S1	LUM	88	N5H4F1S1	P51884	Fucosylated and sialylated
LUM_88_N5H5F1S2	LUM	88	N5H5F1S2	P51884	Fucosylated and sialylated
LUM_88_N5H5F2S2	LUM	88	N5H5F2S2	P51884	Fucosylated and sialylated
LUM_88_N5H6F3S2	LUM	88	N5H6F3S2	P51884	Fucosylated and sialylated
LUM_88_N5H6F4S3	LUM	88	N5H6F4S3	P51884	Fucosylated and sialylated
LUM_88_N6H7F1S0	LUM	88	N6H7F1S0	P51884	Fucosylated
LUM_88_N6H7F1S1	LUM	88	N6H7F1S1	P51884	Fucosylated and sialylated
LUM_88_N7H8F1S1	LUM	88	N7H8F1S1	P51884	Fucosylated and sialylated
CD44_57_N4H5F1S1	CD44	57	N4H5F1S1	P16070	Fucosylated and sialylated
F11R_185_N4H5F0S2	F11R	185	N4H5F0S2	Q9Y624	Sialylated
F11R_185_N4H6F1S1	F11R	185	N4H6F1S1	Q9Y624	Fucosylated and sialylated
F11R_185_N6H7F1S3	F11R	185	N6H7F1S3	Q9Y624	Fucosylated and sialylated
UNC80_883_N4H3F0S0	UNC80	883	N4H3F0S0	Q8N2C7	Hybrid/Complex
LTBR_177_N4H5F0S2	LTBR	177	N4H5F0S2	P36941	Sialylated
CENPF_3202_N4H5F0S2	CENPF	3202	N4H5F0S2	P49454	Sialylated
APMAP_160_N2H7F0S0	APMAP	160	N2H7F0S0	Q9HDC9	Mannose
APMAP_160_N3H3F0S0	APMAP	160	N3H3F0S0	Q9HDC9	Hybrid/Complex
APMAP_160_N4H3F0S0	APMAP	160	N4H3F0S0	Q9HDC9	Hybrid/Complex
APMAP_160_N6H5F1S1	APMAP	160	N6H5F1S1	Q9HDC9	Fucosylated and sialylated
ATP1A2_437_N4H5F1S0	ATP1A2	437	N4H5F1S0	P50993	Fucosylated
KIAA1210_576_N4H5F1S0	KIAA1210	576	N4H5F1S0	Q9ULL0	Fucosylated
KIAA1210_576_N4H5F1S1	KIAA1210	576	N4H5F1S1	Q9ULL0	Fucosylated and sialylated
KIAA1210_576_N4H5F1S2	KIAA1210	576	N4H5F1S2	Q9ULL0	Fucosylated and sialylated
KIAA1210_576_N5H4F1S1	KIAA1210	576	N5H4F1S1	Q9ULL0	Fucosylated and sialylated
KIAA1210_576_N5H5F1S0	KIAA1210	576	N5H5F1S0	Q9ULL0	Fucosylated
KIAA1210_576_N5H6F1S0	KIAA1210	576	N5H6F1S0	Q9ULL0	Fucosylated
KIAA1210_576_N6H3F2S0	KIAA1210	576	N6H3F2S0	Q9ULL0	Fucosylated
CNTN2_904_N3H6F0S0	CNTN2	904	N3H6F0S0	Q02246	Hybrid/Complex
KDM3A_466_N4H8F0S0	KDM3A	466	N4H8F0S0	Q9Y4C1	Hybrid/Complex
PECR_180_N5H6F1S2	PECR	180	N5H6F1S2	Q9BY49	Fucosylated and sialylated
DSC2_629_N3H6F0S1	DSC2	629	N3H6F0S1	Q02487	Sialylated
DNA2_171_N3H5F0S0	DNA2	171	N3H5F0S0	P51530	Hybrid/Complex
DNA2_171_N4H5F1S0	DNA2	171	N4H5F1S0	P51530	Fucosylated
DNA2_171_N4H5F1S2	DNA2	171	N4H5F1S2	P51530	Fucosylated and sialylated
DNA2_171_N5H4F1S2	DNA2	171	N5H4F1S2	P51530	Fucosylated and sialylated
MAP3K21_565_N2H6F0S0	MAP3K21	565	N2H6F0S0	Q5TCX8	Mannose
DPP7_315_N2H3F0S0	DPP7	315	N2H3F0S0	Q9UHL4	Mannose
LGALS3BP_69_N2H4F0S0	LGALS3BP	69	N2H4F0S0	Q08380	Mannose
LGALS3BP_69_N3H4F1S0	LGALS3BP	69	N3H4F1S0	Q08380	Fucosylated
LGALS3BP_69_N3H4F1S1	LGALS3BP	69	N3H4F1S1	Q08380	Fucosylated and sialylated
LGALS3BP_69_N3H4F0S1	LGALS3BP	69	N3H4F0S1	Q08380	Sialylated
LGALS3BP_69_N4H3F0S0	LGALS3BP	69	N4H3F0S0	Q08380	Hybrid/Complex
LGALS3BP_69_N4H5F0S2	LGALS3BP	69	N4H5F0S2	Q08380	Sialylated
LGALS3BP_69_N5H6F1S2	LGALS3BP	69	N5H6F1S2	Q08380	Fucosylated and sialylated
LGALS3BP_69_N5H6F3S2	LGALS3BP	69	N5H6F3S2	Q08380	Fucosylated and sialylated
LGALS3BP_69_N5H6F0S3	LGALS3BP	69	N5H6F0S3	Q08380	Sialylated
DDX27_77_N4H5F0S2	DDX27	77	N4H5F0S2	Q96GQ7	Sialylated
EPX_363_N2H5F0S0	EPX	363	N2H5F0S0	P11678	Mannose
EPX_363_N2H6F0S0	EPX	363	N2H6F0S0	P11678	Mannose
MMP23A_232_N4H3F1S0	MMP23A	232	N4H3F1S0	O75900	Fucosylated
CYP3A43_462_N4H5F1S1	CYP3A43	462	N4H5F1S1	Q9HB55	Fucosylated and sialylated
ARSD_128_N2H7F0S0	ARSD	128	N2H7F0S0	P51689	Mannose
ARSD_128_N2H8F0S0	ARSD	128	N2H8F0S0	P51689	Mannose
PLXNB2_127_N3H3F0S0	PLXNB2	127	N3H3F0S0	O15031	Hybrid/Complex
PLXNB2_127_N4H5F1S2	PLXNB2	127	N4H5F1S2	O15031	Fucosylated and sialylated
PLXNB2_127_N4H5F0S2	PLXNB2	127	N4H5F0S2	O15031	Sialylated
SUN2_636_N2H7F0S0	SUN2	636	N2H7F0S0	Q9UH99	Mannose
SUN2_636_N4H5F1S0	SUN2	636	N4H5F1S0	Q9UH99	Fucosylated
HSPG2_89_N4H5F0S0	HSPG2	89	N4H5F0S0	P98160	Hybrid/Complex
HSPG2_89_N4H5F0S2	HSPG2	89	N4H5F0S2	P98160	Sialylated
HSPG2_89_N5H6F0S2	HSPG2	89	N5H6F0S2	P98160	Sialylated
HSPG2_89_N5H6F0S3	HSPG2	89	N5H6F0S3	P98160	Sialylated
HSPG2_89_N7H7F0S1	HSPG2	89	N7H7F0S1	P98160	Sialylated
OR9K2_114_N4H4F0S0	OR9K2	114	N4H4F0S0	Q8NGE7	Hybrid/Complex
STT3B_641_N2H7F0S0	STT3B	641	N2H7F0S0	Q8TCJ2	Mannose
NPTN_229_N4H5F2S1	NPTN	229	N4H5F2S1	Q9Y639	Fucosylated and sialylated
NPTN_229_N4H5F0S1	NPTN	229	N4H5F0S1	Q9Y639	Sialylated
OGN_258_N4H5F1S0	OGN	258	N4H5F1S0	P20774	Fucosylated
OGN_258_N4H5F1S1	OGN	258	N4H5F1S1	P20774	Fucosylated and sialylated
OGN_258_N4H5F1S2	OGN	258	N4H5F1S2	P20774	Fucosylated and sialylated
ARHGEF19_334_N2H6F0S0	ARHGEF19	334	N2H6F0S0	Q8IW93	Mannose
NCSTN_530_N2H8F0S0	NCSTN	530	N2H8F0S0	Q92542	Mannose
GALNT5_273_N3H5F1S0	GALNT5	273	N3H5F1S0	Q7Z7M9	Fucosylated
GALNT5_273_N3H5F1S1	GALNT5	273	N3H5F1S1	Q7Z7M9	Fucosylated and sialylated
ITGAV_74_N3H4F1S1	ITGAV	74	N3H4F1S1	P06756	Fucosylated and sialylated
ITGAV_74_N4H5F0S2	ITGAV	74	N4H5F0S2	P06756	Sialylated
ITGAM_900_N2H5F0S0	ITGAM	900	N2H5F0S0	P11215	Mannose
ITGAM_900_N3H5F0S0	ITGAM	900	N3H5F0S0	P11215	Hybrid/Complex
DSC2_392_N4H5F0S1	DSC2	392	N4H5F0S1	Q02487	Sialylated
DSC2_392_N4H5F0S2	DSC2	392	N4H5F0S2	Q02487	Sialylated
CD163_105_N4H5F1S0	CD163	105	N4H5F1S0	Q86VB7	Fucosylated
CD163_105_N4H5F1S1	CD163	105	N4H5F1S1	Q86VB7	Fucosylated and sialylated
CD163_105_N4H5F1S2	CD163	105	N4H5F1S2	Q86VB7	Fucosylated and sialylated
CD163_105_N4H5F3S0	CD163	105	N4H5F3S0	Q86VB7	Fucosylated
LAMB2_1499_N4H5F1S0	LAMB2	1499	N4H5F1S0	P55268	Fucosylated
LAMB2_1499_N4H5F1S1	LAMB2	1499	N4H5F1S1	P55268	Fucosylated and sialylated
ADGRG6_750_N2H7F0S0	ADGRG6	750	N2H7F0S0	Q86SQ4	Mannose
BPTF_545_N2H9F0S0	BPTF	545	N2H9F0S0	Q12830	Mannose
BPTF_545_N4H5F0S2	BPTF	545	N4H5F0S2	Q12830	Sialylated
CCDC18_565_N4H5F1S2	CCDC18	565	N4H5F1S2	Q5T9S5	Fucosylated and sialylated
COL3A1_1367_N2H9F0S0	COL3A1	1367	N2H9F0S0	P02461	Mannose
SERPING1_25_N4H3F0S0	SERPING1	25	N4H3F0S0	P05155	Hybrid/Complex
CYFIP2_441_N2H6F0S0	CYFIP2	441	N2H6F0S0	Q96F07	Mannose
PSMA3_33_N4H3F1S0	PSMA3	33	N4H3F1S0	P25788	Fucosylated
VPS13C_1590_N6H7F0S0	VPS13C	1590	N6H7F0S0	Q709C8	Hybrid/Complex
FBN1_1581_N4H6F2S1	FBN1	1581	N4H6F2S1	P35555	Fucosylated and sialylated
LAMC1_1022_N4H5F0S2	LAMC1	1022	N4H5F0S2	P11047	Sialylated
TF_432_N2H7F0S0	TF	432	N2H7F0S0	P02787	Mannose
TF_432_N2H8F0S0	TF	432	N2H8F0S0	P02787	Mannose
TF_432_N2H9F0S0	TF	432	N2H9F0S0	P02787	Mannose
ITGB1_481_N2H6F0S0	ITGB1	481	N2H6F0S0	P05556	Mannose
ITGB1_481_N2H7F0S0	ITGB1	481	N2H7F0S0	P05556	Mannose
ITGB1_481_N2H8F0S0	ITGB1	481	N2H8F0S0	P05556	Mannose
ITGB1_481_N2H9F0S0	ITGB1	481	N2H9F0S0	P05556	Mannose
ITGB1_481_N4H5F0S2	ITGB1	481	N4H5F0S2	P05556	Sialylated
APOD_65_N2H3F0S0	APOD	65	N2H3F0S0	P05090	Mannose
CD163_1001_N4H5F1S1	CD163	1001	N4H5F1S1	Q86VB7	Fucosylated and sialylated
CLK1_47_N2H5F0S0	CLK1	47	N2H5F0S0	P49759	Mannose
CLK1_47_N2H6F0S0	CLK1	47	N2H6F0S0	P49759	Mannose
CLK1_47_N2H7F0S0	CLK1	47	N2H7F0S0	P49759	Mannose
DGKK_434_N3H5F0S1	DGKK	434	N3H5F0S1	Q5KSL6	Sialylated
NOL8_73_N4H5F1S2	NOL8	73	N4H5F1S2	Q76FK4	Fucosylated and sialylated
NOL8_73_N5H6F0S1	NOL8	73	N5H6F0S1	Q76FK4	Sialylated
LRP1_2905_N4H5F0S2	LRP1	2905	N4H5F0S2	Q07954	Sialylated
COMP_742_N2H9F0S0	COMP	742	N2H9F0S0	P49747	Mannose
RIPOR2_41_N2H5F0S0	RIPOR2	41	N2H5F0S0	Q9Y4F9	Mannose
ZNF383_436_N3H5F1S0	ZNF383	436	N3H5F1S0	Q8NA42	Fucosylated
ZNF383_436_N4H4F1S0	ZNF383	436	N4H4F1S0	Q8NA42	Fucosylated
ZNF383_436_N4H5F1S0	ZNF383	436	N4H5F1S0	Q8NA42	Fucosylated
IGF2R_747_N4H5F0S2	IGF2R	747	N4H5F0S2	P11717	Sialylated
B3GALT6_131_N4H5F0S2	B3GALT6	131	N4H5F0S2	Q96L58	Sialylated
THY1_119_N4H5F1S1	THY1	119	N4H5F1S1	P04216	Fucosylated and sialylated
RPN1_299_N2H5F0S0	RPN1	299	N2H5F0S0	P04843	Mannose
PPP2R3A_502_N2H7F0S0	PPP2R3A	502	N2H7F0S0	Q06190	Mannose
SERPIND1_188_N2H7F0S0	SERPIND1	188	N2H7F0S0	P05546	Mannose
SERPIND1_188_N2H8F0S0	SERPIND1	188	N2H8F0S0	P05546	Mannose
SERPIND1_188_N5H6F0S1	SERPIND1	188	N5H6F0S1	P05546	Sialylated
ADGRE3_327_N4H4F1S1	ADGRE3	327	N4H4F1S1	Q9BY15	Fucosylated and sialylated
VWA3B_798_N4H5F0S2	VWA3B	798	N4H5F0S2	Q502W6	Sialylated
VWA3B_798_N7H3F0S0	VWA3B	798	N7H3F0S0	Q502W6	Hybrid/Complex
FAP_49_N3H6F0S0	FAP	49	N3H6F0S0	Q12884	Hybrid/Complex
PTPRF_966_N4H5F0S2	PTPRF	966	N4H5F0S2	P10586	Sialylated
LRBA_966_N4H5F0S0	LRBA	966	N4H5F0S0	P50851	Hybrid/Complex
PCSK7_167_N6H6F3S2	PCSK7	167	N6H6F3S2	Q16549	Fucosylated and sialylated
ADGRB3_1456_N2H8F0S0	ADGRB3	1456	N2H8F0S0	O60242	Mannose
ZNF106_370_N2H7F0S0	ZNF106	370	N2H7F0S0	Q9H2Y7	Mannose
AZGP1_109_N2H6F0S0	AZGP1	109	N2H6F0S0	P25311	Mannose
AZGP1_109_N2H7F0S0	AZGP1	109	N2H7F0S0	P25311	Mannose
AZGP1_109_N2H8F0S0	AZGP1	109	N2H8F0S0	P25311	Mannose
CD47_73_N2H8F0S0	CD47	73	N2H8F0S0	Q08722	Mannose
CD47_73_N3H4F0S0	CD47	73	N3H4F0S0	Q08722	Hybrid/Complex
CD47_73_N3H4F0S1	CD47	73	N3H4F0S1	Q08722	Sialylated
CD47_73_N3H7F0S0	CD47	73	N3H7F0S0	Q08722	Hybrid/Complex
CD47_73_N3H7F1S0	CD47	73	N3H7F1S0	Q08722	Fucosylated
CD47_73_N4H4F0S0	CD47	73	N4H4F0S0	Q08722	Hybrid/Complex
CD47_73_N4H5F0S1	CD47	73	N4H5F0S1	Q08722	Sialylated
CD47_73_N4H6F0S0	CD47	73	N4H6F0S0	Q08722	Hybrid/Complex
CD47_73_N5H4F0S0	CD47	73	N5H4F0S0	Q08722	Hybrid/Complex
CD47_73_N5H6F0S1	CD47	73	N5H6F0S1	Q08722	Sialylated
CD47_73_N5H9F0S1	CD47	73	N5H9F0S1	Q08722	Sialylated
CPD_1070_N4H5F0S2	CPD	1070	N4H5F0S2	O75976	Sialylated
TCF4_90_N3H4F1S0	TCF4	90	N3H4F1S0	P15884	Fucosylated
TCF4_90_N3H4F1S1	TCF4	90	N3H4F1S1	P15884	Fucosylated and sialylated
TCF4_90_N3H5F1S0	TCF4	90	N3H5F1S0	P15884	Fucosylated
TCF4_90_N3H5F1S1	TCF4	90	N3H5F1S1	P15884	Fucosylated and sialylated
TCF4_90_N4H3F1S0	TCF4	90	N4H3F1S0	P15884	Fucosylated
TCF4_90_N4H4F1S1	TCF4	90	N4H4F1S1	P15884	Fucosylated and sialylated
TCF4_90_N4H5F1S0	TCF4	90	N4H5F1S0	P15884	Fucosylated
TCF4_90_N4H5F1S1	TCF4	90	N4H5F1S1	P15884	Fucosylated and sialylated
ZC3H13_1431_N4H5F0S2	ZC3H13	1431	N4H5F0S2	Q5T200	Sialylated
LUZP4_289_N4H5F0S2	LUZP4	289	N4H5F0S2	Q9P127	Sialylated
ADAP2_184_N2H6F0S0	ADAP2	184	N2H6F0S0	Q9NPF8	Mannose
ADAP2_184_N2H7F0S0	ADAP2	184	N2H7F0S0	Q9NPF8	Mannose
ADAP2_184_N2H8F0S0	ADAP2	184	N2H8F0S0	Q9NPF8	Mannose
COLEC12_323_N5H9F0S0	COLEC12	323	N5H9F0S0	Q5KU26	Hybrid/Complex
FGG_78_N2H8F0S0	FGG	78	N2H8F0S0	P02679	Mannose
RBMY1F_69_N4H5F1S2	RBMY1F	69	N4H5F1S2	Q15415	Fucosylated and sialylated
P4HA1_113_N2H7F0S0	P4HA1	113	N2H7F0S0	P13674	Mannose
P4HA1_113_N2H8F0S0	P4HA1	113	N2H8F0S0	P13674	Mannose
LRP1_2127_N2H8F0S0	LRP1	2127	N2H8F0S0	Q07954	Mannose
LRP1_2127_N4H5F0S2	LRP1	2127	N4H5F0S2	Q07954	Sialylated
LRP1_2127_N5H6F0S2	LRP1	2127	N5H6F0S2	Q07954	Sialylated
PSAP_80_N2H3F0S0	PSAP	80	N2H3F0S0	P07602	Mannose
LAMA5_2423_N4H5F0S1	LAMA5	2423	N4H5F0S1	O15230	Sialylated
PLD3_387_N2H7F0S0	PLD3	387	N2H7F0S0	Q8IV08	Mannose
PLD3_387_N2H8F0S0	PLD3	387	N2H8F0S0	Q8IV08	Mannose
PLD3_387_N2H9F0S0	PLD3	387	N2H9F0S0	Q8IV08	Mannose
YWHAE_227_N3H4F0S0	YWHAE	227	N3H4F0S0	P62258	Hybrid/Complex
SYK_200_N2H6F0S0	SYK	200	N2H6F0S0	P43405	Mannose
HSP90AA4P_310_N4H5F0S1	HSP90AA4P	310	N4H5F0S1	Q58FG1	Sialylated
LRP1_1575_N2H8F0S0	LRP1	1575	N2H8F0S0	Q07954	Mannose
LRP1_1575_N4H5F0S1	LRP1	1575	N4H5F0S1	Q07954	Sialylated
LRP1_1575_N4H5F0S2	LRP1	1575	N4H5F0S2	Q07954	Sialylated
RFPL2_57_N4H6F0S0	RFPL2	57	N4H6F0S0	O75678	Hybrid/Complex
RFPL2_57_N4H6F0S2	RFPL2	57	N4H6F0S2	O75678	Sialylated
SEMA4C_522_N4H5F1S0	SEMA4C	522	N4H5F1S0	Q9C0C4	Fucosylated
FN1_528_N2H3F0S0	FN1	528	N2H3F0S0	P02751	Mannose
FN1_528_N3H4F2S1	FN1	528	N3H4F2S1	P02751	Fucosylated and sialylated
FN1_528_N4H5F1S2	FN1	528	N4H5F1S2	P02751	Fucosylated and sialylated
CD276_309_N4H5F1S2	CD276	309	N4H5F1S2	Q5ZPR3	Fucosylated and sialylated
CD276_309_N4H5F0S2	CD276	309	N4H5F0S2	Q5ZPR3	Sialylated
MKRN2_113_N5H3F1S0	MKRN2	113	N5H3F1S0	Q9H000	Fucosylated
DNAH3_151_N4H6F0S2	DNAH3	151	N4H6F0S2	Q8TD57	Sialylated
ITGA1_883_N2H5F0S0	ITGA1	883	N2H5F0S0	P56199	Mannose
ITGA1_883_N2H6F0S0	ITGA1	883	N2H6F0S0	P56199	Mannose
ITGA1_883_N2H7F0S0	ITGA1	883	N2H7F0S0	P56199	Mannose
ITGA1_883_N2H8F0S0	ITGA1	883	N2H8F0S0	P56199	Mannose
ITGA1_883_N3H6F0S0	ITGA1	883	N3H6F0S0	P56199	Hybrid/Complex
ERAP2_431_N2H8F0S0	ERAP2	431	N2H8F0S0	Q6P179	Mannose
EGFR_352_N2H5F0S0	EGFR	352	N2H5F0S0	P00533	Mannose
SDAD1_173_N6H5F0S0	SDAD1	173	N6H5F0S0	Q9NVU7	Hybrid/Complex
SERPING1_238_N2H5F0S0	SERPING1	238	N2H5F0S0	P05155	Mannose
SERPING1_238_N2H6F0S0	SERPING1	238	N2H6F0S0	P05155	Mannose
SERPING1_238_N2H7F0S0	SERPING1	238	N2H7F0S0	P05155	Mannose
SERPING1_238_N2H8F0S0	SERPING1	238	N2H8F0S0	P05155	Mannose
SERPING1_238_N4H5F1S1	SERPING1	238	N4H5F1S1	P05155	Fucosylated and sialylated
SERPING1_238_N4H5F1S2	SERPING1	238	N4H5F1S2	P05155	Fucosylated and sialylated
SERPING1_238_N4H5F0S1	SERPING1	238	N4H5F0S1	P05155	Sialylated
SERPING1_238_N4H5F0S2	SERPING1	238	N4H5F0S2	P05155	Sialylated
DSG2_112_N4H5F0S1	DSG2	112	N4H5F0S1	Q14126	Sialylated
GRN_530_N2H2F1S0	GRN	530	N2H2F1S0	P28799	Fucosylated
GRN_530_N2H3F0S0	GRN	530	N2H3F0S0	P28799	Mannose
GRN_530_N2H3F1S0	GRN	530	N2H3F1S0	P28799	Fucosylated
NEB_4185_N4H5F0S2	NEB	4185	N4H5F0S2	P20929	Sialylated
NID2_693_N4H5F1S0	NID2	693	N4H5F1S0	Q14112	Fucosylated
NID2_693_N4H5F1S2	NID2	693	N4H5F1S2	Q14112	Fucosylated and sialylated
ECE1_270_N5H6F1S3	ECE1	270	N5H6F1S3	P42892	Fucosylated and sialylated
ECE1_270_N5H6F0S3	ECE1	270	N5H6F0S3	P42892	Sialylated
CLPTM1_295_N2H12F0S0	CLPTM1	295	N2H12F0S0	O96005	Mannose
CLPTM1_295_N2H8F0S0	CLPTM1	295	N2H8F0S0	O96005	Mannose
CLPTM1_295_N3H9F0S0	CLPTM1	295	N3H9F0S0	O96005	Hybrid/Complex
ABCA1_489_N4H5F0S2	ABCA1	489	N4H5F0S2	O95477	Sialylated
M6PR_83_N4H5F1S1	M6PR	83	N4H5F1S1	P20645	Fucosylated and sialylated
M6PR_83_N5H6F1S2	M6PR	83	N5H6F1S2	P20645	Fucosylated and sialylated
IL4_129_N4H5F1S0	IL4	129	N4H5F1S0	P05112	Fucosylated
SEL1L_608_N2H11F0S0	SEL1L	608	N2H11F0S0	Q9UBV2	Mannose
SEL1L_608_N2H8F0S0	SEL1L	608	N2H8F0S0	Q9UBV2	Mannose
CUL4B_229_N3H5F1S1	CUL4B	229	N3H5F1S1	Q13620	Fucosylated and sialylated
NFASC_778_N4H4F1S0	NFASC	778	N4H4F1S0	O94856	Fucosylated
KIAA1468_1169_N4H5F1S1	KIAA1468	1169	N4H5F1S1	Q9P260	Fucosylated and sialylated
CLU_86_N2H9F0S0	CLU	86	N2H9F0S0	P10909	Mannose
CLU_86_N4H5F1S2	CLU	86	N4H5F1S2	P10909	Fucosylated and sialylated
CLU_86_N4H5F0S1	CLU	86	N4H5F0S1	P10909	Sialylated
CLU_86_N4H5F0S2	CLU	86	N4H5F0S2	P10909	Sialylated
CLU_86_N5H6F1S1	CLU	86	N5H6F1S1	P10909	Fucosylated and sialylated
CLU_86_N5H6F1S2	CLU	86	N5H6F1S2	P10909	Fucosylated and sialylated
CLU_86_N5H6F1S3	CLU	86	N5H6F1S3	P10909	Fucosylated and sialylated
CLU_86_N5H6F2S2	CLU	86	N5H6F2S2	P10909	Fucosylated and sialylated
CLU_86_N5H6F3S2	CLU	86	N5H6F3S2	P10909	Fucosylated and sialylated
CLU_86_N5H6F0S1	CLU	86	N5H6F0S1	P10909	Sialylated
CLU_86_N5H6F0S2	CLU	86	N5H6F0S2	P10909	Sialylated
CLU_86_N5H6F0S3	CLU	86	N5H6F0S3	P10909	Sialylated
GOLGB1_2232_N3H5F1S1	GOLGB1	2232	N3H5F1S1	Q14789	Fucosylated and sialylated
ACAT2_187_N4H4F0S0	ACAT2	187	N4H4F0S0	Q9BWD1	Hybrid/Complex
HSP90B1_62_N2H3F0S0	HSP90B1	62	N2H3F0S0	P14625	Mannose
HSP90B1_62_N2H4F0S0	HSP90B1	62	N2H4F0S0	P14625	Mannose
HSP90B1_62_N2H5F1S0	HSP90B1	62	N2H5F1S0	P14625	Fucosylated
HSP90B1_62_N3H3F0S0	HSP90B1	62	N3H3F0S0	P14625	Hybrid/Complex
HSP90B1_62_N3H4F0S0	HSP90B1	62	N3H4F0S0	P14625	Hybrid/Complex
VCPIP1_708_N4H5F0S2	VCPIP1	708	N4H5F0S2	Q96JH7	Sialylated
IGHG2_176_N3H2F0S0	IGHG2	176	N3H2F0S0	P01859	Hybrid/Complex
IGHG2_176_N3H3F1S0	IGHG2	176	N3H3F1S0	P01859	Fucosylated
IGHG2_176_N4H5F0S0	IGHG2	176	N4H5F0S0	P01859	Hybrid/Complex
IGHG2_176_N4H5F3S0	IGHG2	176	N4H5F3S0	P01859	Fucosylated
IGHG2_176_N5H4F0S0	IGHG2	176	N5H4F0S0	P01859	Hybrid/Complex
IGHG2_176_N5H5F1S0	IGHG2	176	N5H5F1S0	P01859	Fucosylated
IGHG4_177_N3H4F1S0	IGHG4	177	N3H4F1S0	P01861	Fucosylated
IGHG4_177_N3H4F1S1	IGHG4	177	N3H4F1S1	P01861	Fucosylated and sialylated
IGHG4_177_N3H6F0S0	IGHG4	177	N3H6F0S0	P01861	Hybrid/Complex
IGHG4_177_N4H3F1S0	IGHG4	177	N4H3F1S0	P01861	Fucosylated
IGHG4_177_N4H4F1S0	IGHG4	177	N4H4F1S0	P01861	Fucosylated
IGHG4_177_N4H4F1S1	IGHG4	177	N4H4F1S1	P01861	Fucosylated and sialylated
IGHG4_177_N4H5F1S0	IGHG4	177	N4H5F1S0	P01861	Fucosylated
IGHG4_177_N4H5F1S1	IGHG4	177	N4H5F1S1	P01861	Fucosylated and sialylated
IGHG4_177_N5H3F1S0	IGHG4	177	N5H3F1S0	P01861	Fucosylated
IGHG4_177_N5H4F1S0	IGHG4	177	N5H4F1S0	P01861	Fucosylated
IGHG3_227_N4H3F0S0	IGHG3	227	N4H3F0S0	P01860	Hybrid/Complex
IGHG3_227_N4H3F1S0	IGHG3	227	N4H3F1S0	P01860	Fucosylated
IGHG3_227_N4H4F1S0	IGHG3	227	N4H4F1S0	P01860	Fucosylated
IGHG3_227_N4H4F1S1	IGHG3	227	N4H4F1S1	P01860	Fucosylated and sialylated
IGHG3_227_N4H5F0S0	IGHG3	227	N4H5F0S0	P01860	Hybrid/Complex
IGHG3_227_N4H5F1S0	IGHG3	227	N4H5F1S0	P01860	Fucosylated
IGHG3_227_N4H5F1S1	IGHG3	227	N4H5F1S1	P01860	Fucosylated and sialylated
IGHG3_227_N4H5F0S1	IGHG3	227	N4H5F0S1	P01860	Sialylated
IGHG3_227_N5H3F1S0	IGHG3	227	N5H3F1S0	P01860	Fucosylated
IGHG3_227_N5H4F1S0	IGHG3	227	N5H4F1S0	P01860	Fucosylated
IGHG1_180_N2H2F1S0	IGHG1	180	N2H2F1S0	P01857	Fucosylated
IGHG1_180_N2H5F0S0	IGHG1	180	N2H5F0S0	P01857	Mannose
IGHG1_180_N2H6F0S0	IGHG1	180	N2H6F0S0	P01857	Mannose
IGHG1_180_N3H3F0S0	IGHG1	180	N3H3F0S0	P01857	Hybrid/Complex
IGHG1_180_N3H3F1S0	IGHG1	180	N3H3F1S0	P01857	Fucosylated
IGHG1_180_N3H4F0S0	IGHG1	180	N3H4F0S0	P01857	Hybrid/Complex
IGHG1_180_N3H4F1S0	IGHG1	180	N3H4F1S0	P01857	Fucosylated
IGHG1_180_N3H4F1S1	IGHG1	180	N3H4F1S1	P01857	Fucosylated and sialylated
IGHG1_180_N3H5F1S0	IGHG1	180	N3H5F1S0	P01857	Fucosylated
IGHG1_180_N3H5F1S1	IGHG1	180	N3H5F1S1	P01857	Fucosylated and sialylated
IGHG1_180_N3H6F1S0	IGHG1	180	N3H6F1S0	P01857	Fucosylated
IGHG1_180_N3H6F1S1	IGHG1	180	N3H6F1S1	P01857	Fucosylated and sialylated
IGHG1_180_N3H8F0S0	IGHG1	180	N3H8F0S0	P01857	Hybrid/Complex
IGHG1_180_N3H9F0S0	IGHG1	180	N3H9F0S0	P01857	Hybrid/Complex
IGHG1_180_N4H3F0S0	IGHG1	180	N4H3F0S0	P01857	Hybrid/Complex
IGHG1_180_N4H3F1S0	IGHG1	180	N4H3F1S0	P01857	Fucosylated
IGHG1_180_N4H4F0S0	IGHG1	180	N4H4F0S0	P01857	Hybrid/Complex
IGHG1_180_N4H4F0S1	IGHG1	180	N4H4F0S1	P01857	Sialylated
IGHG1_180_N4H5F0S0	IGHG1	180	N4H5F0S0	P01857	Hybrid/Complex
Unknown_299_N4H5F0S0	Unknown	299	N4H5F0S0	P0DOX5	Hybrid/Complex
IGHG1_180_N4H5F2S0	IGHG1	180	N4H5F2S0	P01857	Fucosylated
IGHG1_180_N4H5F3S0	IGHG1	180	N4H5F3S0	P01857	Fucosylated
IGHG1_180_N4H5F0S1	IGHG1	180	N4H5F0S1	P01857	Sialylated
Unknown_299_N4H5F0S1	Unknown	299	N4H5F0S1	P0DOX5	Sialylated
Unknown_299_N4H6F0S0	Unknown	299	N4H6F0S0	P0DOX5	Hybrid/Complex
IGHG1_180_N4H6F1S0	IGHG1	180	N4H6F1S0	P01857	Fucosylated
IGHG1_180_N5H3F0S0	IGHG1	180	N5H3F0S0	P01857	Hybrid/Complex
Unknown_299_N5H4F0S0	Unknown	299	N5H4F0S0	P0DOX5	Hybrid/Complex
IGHG1_180_N5H4F1S0	IGHG1	180	N5H4F1S0	P01857	Fucosylated
IGHG1_180_N5H4F1S1	IGHG1	180	N5H4F1S1	P01857	Fucosylated and sialylated
IGHG1_180_N5H4F0S1	IGHG1	180	N5H4F0S1	P01857	Sialylated
IGHG1_180_N5H5F0S0	IGHG1	180	N5H5F0S0	P01857	Hybrid/Complex
IGHG1_180_N5H5F1S0	IGHG1	180	N5H5F1S0	P01857	Fucosylated
IGHG1_180_N5H5F1S1	IGHG1	180	N5H5F1S1	P01857	Fucosylated and sialylated
IGHG1_180_N5H6F1S1	IGHG1	180	N5H6F1S1	P01857	Fucosylated and sialylated
NRCAM_1115_N4H4F0S0	NRCAM	1115	N4H4F0S0	Q92823	Hybrid/Complex
MSH6_1327_N3H6F0S0	MSH6	1327	N3H6F0S0	P52701	Hybrid/Complex
MSH6_1327_N3H7F0S0	MSH6	1327	N3H7F0S0	P52701	Hybrid/Complex
IGF2BP1_220_N5H5F0S1	IGF2BP1	220	N5H5F0S1	Q9NZI8	Sialylated
A1BG_179_N4H5F0S2	A1BG	179	N4H5F0S2	P04217	Sialylated
ALCAM_265_N4H5F0S1	ALCAM	265	N4H5F0S1	Q13740	Sialylated
ALCAM_265_N4H5F0S2	ALCAM	265	N4H5F0S2	Q13740	Sialylated
ALCAM_265_N5H6F0S1	ALCAM	265	N5H6F0S1	Q13740	Sialylated
ALCAM_265_N5H6F0S2	ALCAM	265	N5H6F0S2	Q13740	Sialylated
PFKFB3_128_N3H5F1S2	PFKFB3	128	N3H5F1S2	Q16875	Fucosylated and sialylated
ENPP7_168_N4H5F0S2	ENPP7	168	N4H5F0S2	Q6UWV6	Sialylated
C1R_514_N4H5F0S2	C1R	514	N4H5F0S2	P00736	Sialylated
CP_138_N2H3F0S0	CP	138	N2H3F0S0	P00450	Mannose
CP_138_N2H4F0S0	CP	138	N2H4F0S0	P00450	Mannose
CP_138_N2H5F0S0	CP	138	N2H5F0S0	P00450	Mannose
CP_138_N2H6F0S0	CP	138	N2H6F0S0	P00450	Mannose
CP_138_N2H7F0S0	CP	138	N2H7F0S0	P00450	Mannose
CP_138_N2H8F0S0	CP	138	N2H8F0S0	P00450	Mannose
CP_138_N2H9F0S0	CP	138	N2H9F0S0	P00450	Mannose
CP_138_N3H3F0S0	CP	138	N3H3F0S0	P00450	Hybrid/Complex
CP_138_N4H3F0S0	CP	138	N4H3F0S0	P00450	Hybrid/Complex
CP_138_N4H5F0S0	CP	138	N4H5F0S0	P00450	Hybrid/Complex
CP_138_N4H5F3S1	CP	138	N4H5F3S1	P00450	Fucosylated and sialylated
CP_138_N4H5F0S1	CP	138	N4H5F0S1	P00450	Sialylated
CP_138_N5H6F3S2	CP	138	N5H6F3S2	P00450	Fucosylated and sialylated
CP_138_N5H6F0S2	CP	138	N5H6F0S2	P00450	Sialylated
CP_138_N5H9F0S1	CP	138	N5H9F0S1	P00450	Sialylated
CP_138_N7H7F1S3	CP	138	N7H7F1S3	P00450	Fucosylated and sialylated
AGL_813_N3H5F0S1	AGL	813	N3H5F0S1	P35573	Sialylated
XRCC4_318_N3H4F1S0	XRCC4	318	N3H4F1S0	Q13426	Fucosylated
MME_285_N4H5F0S1	MME	285	N4H5F0S1	P08473	Sialylated
MME_285_N4H5F0S2	MME	285	N4H5F0S2	P08473	Sialylated
POLR3A_1075_N3H6F0S0	POLR3A	1075	N3H6F0S0	O14802	Hybrid/Complex
ATL3_312_N2H6F0S0	ATL3	312	N2H6F0S0	Q6DD88	Mannose
SRRM2_461_N2H6F0S0	SRRM2	461	N2H6F0S0	Q9UQ35	Mannose
ICAM3_295_N4H5F0S1	ICAM3	295	N4H5F0S1	P32942	Sialylated
SORL1_2054_N4H5F0S2	SORL1	2054	N4H5F0S2	Q92673	Sialylated
ST3GAL1_114_N4H5F0S2	ST3GAL1	114	N4H5F0S2	Q11201	Sialylated
CCDC40_643_N4H5F1S0	CCDC40	643	N4H5F1S0	Q4G0X9	Fucosylated
ZNF189_431_N4H8F1S0	ZNF189	431	N4H8F1S0	O75820	Fucosylated
PCNT_1701_N3H6F0S0	PCNT	1701	N3H6F0S0	O95613	Hybrid/Complex
ITGAM_240_N4H5F1S1	ITGAM	240	N4H5F1S1	P11215	Fucosylated and sialylated
ITGAM_240_N4H5F2S1	ITGAM	240	N4H5F2S1	P11215	Fucosylated and sialylated
ITGAM_240_N4H5F0S2	ITGAM	240	N4H5F0S2	P11215	Sialylated
CP_762_N2H6F0S0	CP	762	N2H6F0S0	P00450	Mannose
CP_762_N2H8F0S0	CP	762	N2H8F0S0	P00450	Mannose
TRAP1_119_N4H5F0S2	TRAP1	119	N4H5F0S2	Q12931	Sialylated
PLCB4_1111_N5H6F1S3	PLCB4	1111	N5H6F1S3	Q15147	Fucosylated and sialylated
CLU_103_N5H6F2S2	CLU	103	N5H6F2S2	P10909	Fucosylated and sialylated
PODN_281_N4H5F1S1	PODN	281	N4H5F1S1	Q7Z5L7	Fucosylated and sialylated
ITPR2_2456_N2H6F0S0	ITPR2	2456	N2H6F0S0	Q14571	Mannose
APPL2_372_N4H6F0S1	APPL2	372	N4H6F0S1	Q8NEU8	Sialylated
CLIP1_602_N3H5F1S1	CLIP1	602	N3H5F1S1	P30622	Fucosylated and sialylated
THOC1_558_N4H5F0S2	THOC1	558	N4H5F0S2	Q96FV9	Sialylated
BCHE_284_N2H6F0S0	BCHE	284	N2H6F0S0	P06276	Mannose
BCHE_284_N2H8F0S0	BCHE	284	N2H8F0S0	P06276	Mannose
SAMD13_31_N4H5F1S2	SAMD13	31	N4H5F1S2	Q5VXD3	Fucosylated and sialylated
HYOU1_596_N2H3F0S0	HYOU1	596	N2H3F0S0	Q9Y4L1	Mannose
HYOU1_596_N2H4F0S0	HYOU1	596	N2H4F0S0	Q9Y4L1	Mannose
HYOU1_596_N2H6F0S0	HYOU1	596	N2H6F0S0	Q9Y4L1	Mannose
HYOU1_596_N3H2F0S0	HYOU1	596	N3H2F0S0	Q9Y4L1	Hybrid/Complex
HYOU1_596_N3H3F0S0	HYOU1	596	N3H3F0S0	Q9Y4L1	Hybrid/Complex
JCHAIN_71_N3H5F0S1	JCHAIN	71	N3H5F0S1	P01591	Sialylated
JCHAIN_71_N4H5F0S2	JCHAIN	71	N4H5F0S2	P01591	Sialylated
CENPF_674_N4H5F0S2	CENPF	674	N4H5F0S2	P49454	Sialylated
CP_397_N2H5F0S0	CP	397	N2H5F0S0	P00450	Mannose
CP_397_N2H6F0S0	CP	397	N2H6F0S0	P00450	Mannose
CP_397_N2H7F0S0	CP	397	N2H7F0S0	P00450	Mannose
CP_397_N2H8F0S0	CP	397	N2H8F0S0	P00450	Mannose
CP_397_N6H4F1S1	CP	397	N6H4F1S1	P00450	Fucosylated and sialylated
ITGAV_945_N2H6F0S0	ITGAV	945	N2H6F0S0	P06756	Mannose
ITGAV_945_N2H8F0S0	ITGAV	945	N2H8F0S0	P06756	Mannose
ITGAV_945_N2H9F0S0	ITGAV	945	N2H9F0S0	P06756	Mannose
ITGAV_945_N3H5F0S0	ITGAV	945	N3H5F0S0	P06756	Hybrid/Complex
ITGAV_945_N3H5F1S0	ITGAV	945	N3H5F1S0	P06756	Fucosylated
ITGAV_945_N3H6F0S1	ITGAV	945	N3H6F0S1	P06756	Sialylated
ITGAV_945_N3H7F1S0	ITGAV	945	N3H7F1S0	P06756	Fucosylated
ITGAV_945_N4H5F0S0	ITGAV	945	N4H5F0S0	P06756	Hybrid/Complex
ITGAV_945_N4H5F1S1	ITGAV	945	N4H5F1S1	P06756	Fucosylated and sialylated
ITGAV_945_N4H5F0S1	ITGAV	945	N4H5F0S1	P06756	Sialylated
MYH15_189_N3H4F1S1	MYH15	189	N3H4F1S1	Q9Y2K3	Fucosylated and sialylated
RGS16_54_N3H4F1S0	RGS16	54	N3H4F1S0	O15492	Fucosylated
PZP_69_N2H7F1S0	PZP	69	N2H7F1S0	P20742	Fucosylated
PZP_69_N4H8F1S0	PZP	69	N4H8F1S0	P20742	Fucosylated
ADPRHL1_26_N2H5F0S0	ADPRHL1	26	N2H5F0S0	Q8NDY3	Mannose
LAMP1_84_N4H5F0S2	LAMP1	84	N4H5F0S2	P11279	Sialylated
LAMP1_84_N5H6F0S2	LAMP1	84	N5H6F0S2	P11279	Sialylated
LAMP1_84_N5H6F0S3	LAMP1	84	N5H6F0S3	P11279	Sialylated
RICTOR_1197_N4H5F0S2	RICTOR	1197	N4H5F0S2	Q6R327	Sialylated
NOMO1_618_N2H6F0S0	NOMO1	618	N2H6F0S0	Q15155	Mannose
NOMO1_618_N2H8F0S0	NOMO1	618	N2H8F0S0	Q15155	Mannose
C1orf167_198_N7H8F0S3	C1orf167	198	N7H8F0S3	Q5SNV9	Sialylated
TIE1_596_N2H5F0S0	TIE1	596	N2H5F0S0	P35590	Mannose
PLOD1_197_N2H7F0S0	PLOD1	197	N2H7F0S0	Q02809	Mannose
PLOD1_197_N4H8F1S1	PLOD1	197	N4H8F1S1	Q02809	Fucosylated and sialylated
TENM1_1781_N4H6F0S1	TENM1	1781	N4H6F0S1	Q9UKZ4	Sialylated
MACROD2_445_N4H5F1S1	MACROD2	445	N4H5F1S1	A1Z1Q3	Fucosylated and sialylated
PLOD3_548_N2H3F0S0	PLOD3	548	N2H3F0S0	O60568	Mannose
PLOD3_548_N2H4F0S0	PLOD3	548	N2H4F0S0	O60568	Mannose
PLOD3_548_N2H8F0S0	PLOD3	548	N2H8F0S0	O60568	Mannose
PLOD3_548_N2H9F0S0	PLOD3	548	N2H9F0S0	O60568	Mannose
PLOD3_548_N3H3F0S0	PLOD3	548	N3H3F0S0	O60568	Hybrid/Complex
PLOD3_548_N3H3F1S0	PLOD3	548	N3H3F1S0	O60568	Fucosylated
PLOD3_548_N4H3F0S0	PLOD3	548	N4H3F0S0	O60568	Hybrid/Complex
PLOD3_548_N4H3F1S0	PLOD3	548	N4H3F1S0	O60568	Fucosylated
MDC1_270_N4H5F0S1	MDC1	270	N4H5F0S1	Q14676	Sialylated
PPM1D_237_N2H6F0S0	PPM1D	237	N2H6F0S0	O15297	Mannose
PPM1D_237_N3H5F0S0	PPM1D	237	N3H5F0S0	O15297	Hybrid/Complex
FAM171B_391_N5H6F0S2	FAM171B	391	N5H6F0S2	Q6P995	Sialylated
NTF4_76_N4H5F1S2	NTF4	76	N4H5F1S2	P34130	Fucosylated and sialylated
APCS_51_N4H5F2S1	APCS	51	N4H5F2S1	P02743	Fucosylated and sialylated
GGNBP2_412_N4H5F1S1	GGNBP2	412	N4H5F1S1	Q9H3C7	Fucosylated and sialylated
ASGR1_79_N5H6F1S3	ASGR1	79	N5H6F1S3	P07306	Fucosylated and sialylated
CEACAM8_104_N3H5F1S1	CEACAM8	104	N3H5F1S1	P31997	Fucosylated and sialylated
CEACAM8_104_N3H6F1S1	CEACAM8	104	N3H6F1S1	P31997	Fucosylated and sialylated
SND1_101_N4H5F1S0	SND1	101	N4H5F1S0	Q7KZF4	Fucosylated
ITGB6_463_N4H5F0S2	ITGB6	463	N4H5F0S2	P18564	Sialylated
ITGB6_463_N5H5F0S1	ITGB6	463	N5H5F0S1	P18564	Sialylated
ITGB6_463_N5H6F0S0	ITGB6	463	N5H6F0S0	P18564	Hybrid/Complex
PROC_290_N2H7F0S0	PROC	290	N2H7F0S0	P04070	Mannose
PROC_290_N2H8F0S0	PROC	290	N2H8F0S0	P04070	Mannose
PROC_290_N2H9F0S0	PROC	290	N2H9F0S0	P04070	Mannose
PROC_290_N4H5F0S2	PROC	290	N4H5F0S2	P04070	Sialylated
POSTN_599_N4H7F0S1	POSTN	599	N4H7F0S1	Q15063	Sialylated
CFAP61_796_N2H7F0S0	CFAP61	796	N2H7F0S0	Q8NHU2	Mannose
LVRN_848_N3H5F0S2	LVRN	848	N3H5F0S2	Q6Q4G3	Sialylated
C4BPB_71_N4H5F0S2	C4BPB	71	N4H5F0S2	P20851	Sialylated
ATRN_383_N4H5F0S2	ATRN	383	N4H5F0S2	O75882	Sialylated
EHBP1L1_104_N4H5F1S1	EHBP1L1	104	N4H5F1S1	Q8N3D4	Fucosylated and sialylated
EHBP1L1_104_N4H5F0S2	EHBP1L1	104	N4H5F0S2	Q8N3D4	Sialylated
C8B_243_N4H5F0S2	C8B	243	N4H5F0S2	P07358	Sialylated
CPD_522_N4H5F0S1	CPD	522	N4H5F0S1	O75976	Sialylated
CPD_522_N4H5F0S2	CPD	522	N4H5F0S2	O75976	Sialylated
TMEM2_292_N4H5F0S2	TMEM2	292	N4H5F0S2	Q9UHN6	Sialylated
VCAN_330_N4H5F1S0	VCAN	330	N4H5F1S0	P13611	Fucosylated
VCAN_330_N4H5F1S2	VCAN	330	N4H5F1S2	P13611	Fucosylated and sialylated
PPM1L_117_N2H6F0S0	PPM1L	117	N2H6F0S0	Q5SGD2	Mannose
ECE1_539_N4H5F0S2	ECE1	539	N4H5F0S2	P42892	Sialylated
AZGP1_128_N2H8F0S0	AZGP1	128	N2H8F0S0	P25311	Mannose
AZGP1_128_N4H5F0S2	AZGP1	128	N4H5F0S2	P25311	Sialylated
HGSNAT_162_N3H6F0S1	HGSNAT	162	N3H6F0S1	Q68CP4	Sialylated
ELFN2_80_N5H4F0S0	ELFN2	80	N5H4F0S0	Q5R3F8	Hybrid/Complex
OR10J1_9_N2H6F0S0	OR10J1	9	N2H6F0S0	P30954	Mannose
OR10J1_9_N2H7F0S0	OR10J1	9	N2H7F0S0	P30954	Mannose
OR10J1_9_N4H5F0S0	OR10J1	9	N4H5F0S0	P30954	Hybrid/Complex
OR10J1_9_N4H5F0S2	OR10J1	9	N4H5F0S2	P30954	Sialylated
LRP1_3839_N4H5F0S1	LRP1	3839	N4H5F0S1	Q07954	Sialylated
MASP1_178_N2H6F0S0	MASP1	178	N2H6F0S0	P48740	Mannose
MASP1_178_N2H8F0S0	MASP1	178	N2H8F0S0	P48740	Mannose
OLFML3_248_N4H5F1S0	OLFML3	248	N4H5F1S0	Q9NRN5	Fucosylated
OLFML3_248_N4H5F1S1	OLFML3	248	N4H5F1S1	Q9NRN5	Fucosylated and sialylated
OLFML3_248_N4H5F1S2	OLFML3	248	N4H5F1S2	Q9NRN5	Fucosylated and sialylated
GRASP_385_N4H5F1S0	GRASP	385	N4H5F1S0	Q7Z6J2	Fucosylated
ITPR1_642_N4H6F0S1	ITPR1	642	N4H6F0S1	Q14643	Sialylated
PPT1_232_N2H3F0S0	PPT1	232	N2H3F0S0	P50897	Mannose
CFI_103_N2H7F0S0	CFI	103	N2H7F0S0	P05156	Mannose
CFI_103_N2H8F0S0	CFI	103	N2H8F0S0	P05156	Mannose
MID1_334_N4H5F1S1	MID1	334	N4H5F1S1	O15344	Fucosylated and sialylated
MID1_334_N5H5F1S0	MID1	334	N5H5F1S0	O15344	Fucosylated
CD22_231_N2H8F0S0	CD22	231	N2H8F0S0	P20273	Mannose
TPP1_443_N2H3F0S0	TPP1	443	N2H3F0S0	O14773	Mannose
TPP1_443_N3H3F0S0	TPP1	443	N3H3F0S0	O14773	Hybrid/Complex
TPP1_443_N3H4F1S1	TPP1	443	N3H4F1S1	O14773	Fucosylated and sialylated
TPP1_443_N3H4F0S1	TPP1	443	N3H4F0S1	O14773	Sialylated
TPP1_443_N4H5F0S1	TPP1	443	N4H5F0S1	O14773	Sialylated
TPP1_443_N4H5F0S2	TPP1	443	N4H5F0S2	O14773	Sialylated
STARD8_559_N4H5F0S1	STARD8	559	N4H5F0S1	Q92502	Sialylated
STARD8_559_N4H5F0S2	STARD8	559	N4H5F0S2	Q92502	Sialylated
BTD_150_N2H6F0S0	BTD	150	N2H6F0S0	P43251	Mannose
BTD_150_N2H7F0S0	BTD	150	N2H7F0S0	P43251	Mannose
BTD_150_N2H8F0S0	BTD	150	N2H8F0S0	P43251	Mannose
PPP1R9B_188_N3H5F0S1	PPP1R9B	188	N3H5F0S1	Q96SB3	Sialylated
MFAP4_87_N3H4F0S1	MFAP4	87	N3H4F0S1	P55083	Sialylated
MFAP4_87_N3H5F0S0	MFAP4	87	N3H5F0S0	P55083	Hybrid/Complex
MFAP4_87_N3H6F0S0	MFAP4	87	N3H6F0S0	P55083	Hybrid/Complex
NARF_111_N2H8F0S0	NARF	111	N2H8F0S0	Q9UHQ1	Mannose
ZNF840P_484_N2H7F0S0	ZNF840P	484	N2H7F0S0	A6NDX5	Mannose
ZNF840P_484_N2H8F0S0	ZNF840P	484	N2H8F0S0	A6NDX5	Mannose
APOB_1523_N2H9F0S0	APOB	1523	N2H9F0S0	P04114	Mannose
APOB_1523_N4H4F0S1	APOB	1523	N4H4F0S1	P04114	Sialylated
LRP1_446_N4H5F0S2	LRP1	446	N4H5F0S2	Q07954	Sialylated
NAAA_37_N2H6F0S0	NAAA	37	N2H6F0S0	Q02083	Mannose
ANAPC4_578_N2H8F0S0	ANAPC4	578	N2H8F0S0	Q9UJX5	Mannose
USP17L2_444_N5H6F0S1	USP17L2	444	N5H6F0S1	Q6R6M4	Sialylated
SCN7A_1103_N3H5F0S2	SCN7A	1103	N3H5F0S2	Q01118	Sialylated
CSNKA2IP_346_N3H5F0S1	CSNKA2IP	346	N3H5F0S1	A0A1B0GTH6	Sialylated
ADAMTS16_905_N4H8F0S0	ADAMTS16	905	N4H8F0S0	Q8TE57	Hybrid/Complex
C4B_226_N2H9F0S0	C4B	226	N2H9F0S0	P0C0L5	Mannose
C4B_226_N4H5F1S0	C4B	226	N4H5F1S0	P0C0L5	Fucosylated
NMT1_317_N2H9F0S0	NMT1	317	N2H9F0S0	P30419	Mannose
C9_277_N4H5F0S1	C9	277	N4H5F0S1	P02748	Sialylated
TMED9_125_N2H2F1S0	TMED9	125	N2H2F1S0	Q9BVK6	Fucosylated
TMED9_125_N4H5F0S2	TMED9	125	N4H5F0S2	Q9BVK6	Sialylated
TMEM131_947_N2H8F0S0	TMEM131	947	N2H8F0S0	Q92545	Mannose
TMEM131_947_N2H9F0S0	TMEM131	947	N2H9F0S0	Q92545	Mannose
PLA2G4F_637_N4H5F0S1	PLA2G4F	637	N4H5F0S1	Q68DD2	Sialylated
TIMP1_53_N2H8F0S0	TIMP1	53	N2H8F0S0	P01033	Mannose
TIMP1_53_N4H5F1S1	TIMP1	53	N4H5F1S1	P01033	Fucosylated and sialylated
TIMP1_53_N4H5F1S2	TIMP1	53	N4H5F1S2	P01033	Fucosylated and sialylated
SUMF1_141_N2H5F0S0	SUMF1	141	N2H5F0S0	Q8NBK3	Mannose
AADAC_282_N2H5F0S0	AADAC	282	N2H5F0S0	P22760	Mannose
AADAC_282_N2H7F0S0	AADAC	282	N2H7F0S0	P22760	Mannose
AADAC_282_N2H8F0S0	AADAC	282	N2H8F0S0	P22760	Mannose
AADAC_282_N4H5F0S0	AADAC	282	N4H5F0S0	P22760	Hybrid/Complex
AADAC_282_N5H8F0S1	AADAC	282	N5H8F0S1	P22760	Sialylated
CFHR3_108_N2H6F0S0	CFHR3	108	N2H6F0S0	Q02985	Mannose
CFHR3_108_N2H8F0S0	CFHR3	108	N2H8F0S0	Q02985	Mannose
CERS4_19_N2H7F0S0	CERS4	19	N2H7F0S0	Q9HA82	Mannose
SMO_35_N3H3F1S0	SMO	35	N3H3F1S0	Q99835	Fucosylated
ITIH2_118_N4H5F0S1	ITIH2	118	N4H5F0S1	P19823	Sialylated
ITIH2_118_N6H6F0S1	ITIH2	118	N6H6F0S1	P19823	Sialylated
SRRM4_348_N2H6F0S0	SRRM4	348	N2H6F0S0	A7MD48	Mannose
GNS_405_N5H10F0S0	GNS	405	N5H10F0S0	P15586	Hybrid/Complex
CD97_371_N4H5F1S1	CD97	371	N4H5F1S1	P48960	Fucosylated and sialylated
TMEM2_1234_N2H9F0S0	TMEM2	1234	N2H9F0S0	Q9UHN6	Mannose
ZFP90_241_N3H3F0S0	ZFP90	241	N3H3F0S0	Q8TF47	Hybrid/Complex
ZFP90_241_N3H3F1S0	ZFP90	241	N3H3F1S0	Q8TF47	Fucosylated
PCYOX1_353_N2H9F0S0	PCYOX1	353	N2H9F0S0	Q9UHG3	Mannose
CA3_27_N2H8F0S0	CA3	27	N2H8F0S0	P07451	Mannose
CASP8AP2_319_N2H7F0S0	CASP8AP2	319	N2H7F0S0	Q9UKL3	Mannose
TRBV6-1_84_N4H3F0S0	TRBV6-1	84	N4H3F0S0	A0A0K0K1D8	Hybrid/Complex
LEKR1_371_N2H7F0S0	LEKR1	371	N2H7F0S0	Q6ZMV7	Mannose
DUS3L_412_N4H5F0S1	DUS3L	412	N4H5F0S1	Q96G46	Sialylated
FN1_430_N4H5F0S1	FN1	430	N4H5F0S1	P02751	Sialylated
FN1_430_N4H7F0S0	FN1	430	N4H7F0S0	P02751	Hybrid/Complex
C8A_437_N2H7F0S0	C8A	437	N2H7F0S0	P07357	Mannose
C8A_437_N2H8F0S0	C8A	437	N2H8F0S0	P07357	Mannose
C8A_437_N2H9F0S0	C8A	437	N2H9F0S0	P07357	Mannose
C8A_437_N5H6F2S1	C8A	437	N5H6F2S1	P07357	Fucosylated and sialylated
UGT2B7_67_N2H3F1S0	UGT2B7	67	N2H3F1S0	P16662	Fucosylated
UGT2B7_67_N2H5F0S0	UGT2B7	67	N2H5F0S0	P16662	Mannose
UGT2B7_67_N2H6F0S0	UGT2B7	67	N2H6F0S0	P16662	Mannose
UGT2B15_65_N2H3F0S0	UGT2B15	65	N2H3F0S0	P54855	Mannose
UGT2B15_65_N2H4F0S0	UGT2B15	65	N2H4F0S0	P54855	Mannose
UGT2B15_65_N2H5F0S0	UGT2B15	65	N2H5F0S0	P54855	Mannose
UGT2B15_65_N2H6F0S0	UGT2B15	65	N2H6F0S0	P54855	Mannose
UGT2B15_65_N2H7F0S0	UGT2B15	65	N2H7F0S0	P54855	Mannose
UGT2B15_65_N2H8F0S0	UGT2B15	65	N2H8F0S0	P54855	Mannose
UGT2B15_65_N3H3F0S0	UGT2B15	65	N3H3F0S0	P54855	Hybrid/Complex
UGT2B15_65_N3H3F1S0	UGT2B15	65	N3H3F1S0	P54855	Fucosylated
UGT2B15_65_N4H3F1S0	UGT2B15	65	N4H3F1S0	P54855	Fucosylated
LAMP1_103_N2H9F0S0	LAMP1	103	N2H9F0S0	P11279	Mannose
LAMP1_103_N3H4F0S0	LAMP1	103	N3H4F0S0	P11279	Hybrid/Complex
LAMP1_103_N3H4F0S1	LAMP1	103	N3H4F0S1	P11279	Sialylated
LAMP1_103_N3H5F0S0	LAMP1	103	N3H5F0S0	P11279	Hybrid/Complex
LAMP1_103_N3H5F0S1	LAMP1	103	N3H5F0S1	P11279	Sialylated
LAMP1_103_N4H4F0S1	LAMP1	103	N4H4F0S1	P11279	Sialylated
LAMP1_103_N4H5F0S0	LAMP1	103	N4H5F0S0	P11279	Hybrid/Complex
LAMP1_103_N4H5F0S1	LAMP1	103	N4H5F0S1	P11279	Sialylated
LAMP1_103_N4H5F0S2	LAMP1	103	N4H5F0S2	P11279	Sialylated
LAMP1_103_N4H7F0S0	LAMP1	103	N4H7F0S0	P11279	Hybrid/Complex
F2_121_N2H8F0S0	F2	121	N2H8F0S0	P00734	Mannose
F2_121_N4H5F0S0	F2	121	N4H5F0S0	P00734	Hybrid/Complex
F2_121_N4H5F0S1	F2	121	N4H5F0S1	P00734	Sialylated
F2_121_N4H5F0S2	F2	121	N4H5F0S2	P00734	Sialylated
STK25_40_N3H6F0S0	STK25	40	N3H6F0S0	O00506	Hybrid/Complex
SORL1_1733_N2H5F0S0	SORL1	1733	N2H5F0S0	Q92673	Mannose
LGALS3BP_398_N4H5F0S2	LGALS3BP	398	N4H5F0S2	Q08380	Sialylated
WDR78_487_N5H6F1S1	WDR78	487	N5H6F1S1	Q5VTH9	Fucosylated and sialylated
C4A_1328_N2H10F0S0	C4A	1328	N2H10F0S0	P0C0L4	Mannose
C4A_1328_N2H7F0S0	C4A	1328	N2H7F0S0	P0C0L4	Mannose
C4A_1328_N2H9F0S0	C4A	1328	N2H9F0S0	P0C0L4	Mannose
C4A_1328_N4H5F0S1	C4A	1328	N4H5F0S1	P0C0L4	Sialylated
C4A_1328_N4H5F0S2	C4A	1328	N4H5F0S2	P0C0L4	Sialylated
INSR_920_N4H5F0S2	INSR	920	N4H5F0S2	P06213	Sialylated
MECOM_522_N2H8F0S0	MECOM	522	N2H8F0S0	Q03112	Mannose
MECOM_522_N2H9F0S0	MECOM	522	N2H9F0S0	Q03112	Mannose
CPD_955_N2H5F0S0	CPD	955	N2H5F0S0	O75976	Mannose
CD163_123_N4H5F1S1	CD163	123	N4H5F1S1	Q86VB7	Fucosylated and sialylated
COL14A1_137_N3H3F0S0	COL14A1	137	N3H3F0S0	Q05707	Hybrid/Complex
COL14A1_137_N3H4F1S0	COL14A1	137	N3H4F1S0	Q05707	Fucosylated
COL14A1_137_N4H5F1S1	COL14A1	137	N4H5F1S1	Q05707	Fucosylated and sialylated
COL14A1_137_N4H5F1S2	COL14A1	137	N4H5F1S2	Q05707	Fucosylated and sialylated
RHOBTB2_374_N3H5F0S1	RHOBTB2	374	N3H5F0S1	Q9BYZ6	Sialylated
ITGAX_1050_N4H5F0S1	ITGAX	1050	N4H5F0S1	P20702	Sialylated
ITGA1_317_N4H5F1S1	ITGA1	317	N4H5F1S1	P56199	Fucosylated and sialylated
ITGA1_317_N4H5F2S0	ITGA1	317	N4H5F2S0	P56199	Fucosylated
ITGA1_317_N4H5F0S1	ITGA1	317	N4H5F0S1	P56199	Sialylated
ITGA1_317_N4H5F0S2	ITGA1	317	N4H5F0S2	P56199	Sialylated
ITGA1_317_N5H6F1S2	ITGA1	317	N5H6F1S2	P56199	Fucosylated and sialylated
ITGA1_317_N5H6F0S2	ITGA1	317	N5H6F0S2	P56199	Sialylated
SURF6_227_N2H7F0S0	SURF6	227	N2H7F0S0	O75683	Mannose
SURF6_227_N2H8F0S0	SURF6	227	N2H8F0S0	O75683	Mannose
MYO18B_297_N2H8F0S0	MYO18B	297	N2H8F0S0	Q8IUG5	Mannose
ST6GAL2_211_N4H5F0S2	ST6GAL2	211	N4H5F0S2	Q96JF0	Sialylated
SLC39A14_77_N3H5F1S0	SLC39A14	77	N3H5F1S0	Q15043	Fucosylated
SLC39A14_77_N4H5F0S1	SLC39A14	77	N4H5F0S1	Q15043	Sialylated
SLC39A14_77_N4H5F0S2	SLC39A14	77	N4H5F0S2	Q15043	Sialylated
Unknown_32_N4H5F0S1	Unknown	32	N4H5F0S1	Q96IR3	Sialylated
COL6A3_2079_N4H6F0S1	COL6A3	2079	N4H6F0S1	P12111	Sialylated
ANPEP_265_N4H5F0S0	ANPEP	265	N4H5F0S0	P15144	Hybrid/Complex
ANPEP_265_N4H5F0S1	ANPEP	265	N4H5F0S1	P15144	Sialylated
ANPEP_265_N4H5F0S2	ANPEP	265	N4H5F0S2	P15144	Sialylated
ANPEP_265_N5H6F2S1	ANPEP	265	N5H6F2S1	P15144	Fucosylated and sialylated
ANPEP_265_N5H6F2S2	ANPEP	265	N5H6F2S2	P15144	Fucosylated and sialylated
ANPEP_265_N5H6F0S2	ANPEP	265	N5H6F0S2	P15144	Sialylated
ANPEP_265_N5H6F0S3	ANPEP	265	N5H6F0S3	P15144	Sialylated
ANPEP_265_N7H8F1S0	ANPEP	265	N7H8F1S0	P15144	Fucosylated
FCGRT_125_N4H5F0S2	FCGRT	125	N4H5F0S2	P55899	Sialylated
TUFM_428_N4H5F1S0	TUFM	428	N4H5F1S0	P49411	Fucosylated
TUFM_428_N4H5F1S2	TUFM	428	N4H5F1S2	P49411	Fucosylated and sialylated
TUFM_428_N5H5F1S0	TUFM	428	N5H5F1S0	P49411	Fucosylated
TUFM_428_N6H3F1S0	TUFM	428	N6H3F1S0	P49411	Fucosylated
SUMF2_191_N4H3F1S0	SUMF2	191	N4H3F1S0	Q8NBJ7	Fucosylated
SERPINB2_339_N2H7F0S0	SERPINB2	339	N2H7F0S0	P05120	Mannose
ZMYND11_401_N5H5F0S0	ZMYND11	401	N5H5F0S0	Q15326	Hybrid/Complex
MAP3K20_689_N5H4F0S1	MAP3K20	689	N5H4F0S1	Q9NYL2	Sialylated
CHD6_1921_N2H6F0S0	CHD6	1921	N2H6F0S0	Q8TD26	Mannose
CTSD_263_N3H4F0S1	CTSD	263	N3H4F0S1	P07339	Sialylated
CTSD_263_N3H6F0S1	CTSD	263	N3H6F0S1	P07339	Sialylated
CTSD_263_N3H7F0S0	CTSD	263	N3H7F0S0	P07339	Hybrid/Complex
CTSD_263_N3H7F0S1	CTSD	263	N3H7F0S1	P07339	Sialylated
CTSD_263_N4H5F0S1	CTSD	263	N4H5F0S1	P07339	Sialylated
CTSD_263_N4H5F0S2	CTSD	263	N4H5F0S2	P07339	Sialylated
CTSD_263_N4H8F0S0	CTSD	263	N4H8F0S0	P07339	Hybrid/Complex
CTSD_263_N4H8F2S2	CTSD	263	N4H8F2S2	P07339	Fucosylated and sialylated
ZNF181_531_N3H3F0S0	ZNF181	531	N3H3F0S0	Q2M3W8	Hybrid/Complex
FGB_394_N2H3F0S0	FGB	394	N2H3F0S0	P02675	Mannose
FGB_394_N2H3F1S0	FGB	394	N2H3F1S0	P02675	Fucosylated
FGB_394_N2H5F0S0	FGB	394	N2H5F0S0	P02675	Mannose
FGB_394_N2H6F0S0	FGB	394	N2H6F0S0	P02675	Mannose
FGB_394_N2H7F0S0	FGB	394	N2H7F0S0	P02675	Mannose
FGB_394_N2H8F0S0	FGB	394	N2H8F0S0	P02675	Mannose
FGB_394_N2H9F0S0	FGB	394	N2H9F0S0	P02675	Mannose
FGB_394_N3H7F0S0	FGB	394	N3H7F0S0	P02675	Hybrid/Complex
FGB_394_N4H3F0S0	FGB	394	N4H3F0S0	P02675	Hybrid/Complex
FGB_394_N4H5F1S2	FGB	394	N4H5F1S2	P02675	Fucosylated and sialylated
FGB_394_N4H5F3S0	FGB	394	N4H5F3S0	P02675	Fucosylated
FGB_394_N4H7F0S1	FGB	394	N4H7F0S1	P02675	Sialylated
FGB_394_N5H4F0S0	FGB	394	N5H4F0S0	P02675	Hybrid/Complex
FGB_394_N5H4F0S1	FGB	394	N5H4F0S1	P02675	Sialylated
FGB_394_N5H5F1S0	FGB	394	N5H5F1S0	P02675	Fucosylated
FGB_394_N6H3F0S0	FGB	394	N6H3F0S0	P02675	Hybrid/Complex
FGB_394_N6H6F0S2	FGB	394	N6H6F0S2	P02675	Sialylated
FGB_394_N7H5F0S0	FGB	394	N7H5F0S0	P02675	Hybrid/Complex
FGB_394_N7H6F0S2	FGB	394	N7H6F0S2	P02675	Sialylated
SIRPB1_244_N4H5F0S2	SIRPB1	244	N4H5F0S2	Q5TFQ8	Sialylated
MST1_296_N2H6F0S0	MST1	296	N2H6F0S0	P26927	Mannose
ZNF280D_226_N3H7F0S0	ZNF280D	226	N3H7F0S0	Q6N043	Hybrid/Complex
LAMB1_677_N4H5F1S1	LAMB1	677	N4H5F1S1	P07942	Fucosylated and sialylated
ZNF609_397_N3H5F0S0	ZNF609	397	N3H5F0S0	O15014	Hybrid/Complex
ZNF609_397_N3H6F0S1	ZNF609	397	N3H6F0S1	O15014	Sialylated
ABCA6_109_N3H5F0S1	ABCA6	109	N3H5F0S1	Q8N139	Sialylated
CASS4_506_N2H8F0S0	CASS4	506	N2H8F0S0	Q9NQ75	Mannose
LAMA5_2707_N2H7F0S0	LAMA5	2707	N2H7F0S0	O15230	Mannose
KLKB1_127_N2H9F0S0	KLKB1	127	N2H9F0S0	P03952	Mannose
MAN2B1_832_N3H3F0S0	MAN2B1	832	N3H3F0S0	O00754	Hybrid/Complex
MAN2B1_832_N3H3F1S0	MAN2B1	832	N3H3F1S0	O00754	Fucosylated
MAN2B1_832_N3H5F0S1	MAN2B1	832	N3H5F0S1	O00754	Sialylated
CLASP2_950_N4H5F1S1	CLASP2	950	N4H5F1S1	O75122	Fucosylated and sialylated
LRP1_3953_N4H5F0S1	LRP1	3953	N4H5F0S1	Q07954	Sialylated
LRP1_3953_N4H5F0S2	LRP1	3953	N4H5F0S2	Q07954	Sialylated
DPY19L4_123_N2H7F0S0	DPY19L4	123	N2H7F0S0	Q7Z388	Mannose
DPY19L4_123_N2H8F0S0	DPY19L4	123	N2H8F0S0	Q7Z388	Mannose
ENTPD5_232_N2H3F0S0	ENTPD5	232	N2H3F0S0	O75356	Mannose
ENTPD5_232_N2H5F0S0	ENTPD5	232	N2H5F0S0	O75356	Mannose
ENTPD5_232_N2H7F0S0	ENTPD5	232	N2H7F0S0	O75356	Mannose
ENTPD5_232_N2H8F0S0	ENTPD5	232	N2H8F0S0	O75356	Mannose
GGT1_297_N4H5F0S2	GGT1	297	N4H5F0S2	P19440	Sialylated
ADGRL3_1229_N2H4F0S0	ADGRL3	1229	N2H4F0S0	Q9HAR2	Mannose
ADGRL3_1229_N2H7F0S0	ADGRL3	1229	N2H7F0S0	Q9HAR2	Mannose
ADGRL3_1229_N5H7F0S1	ADGRL3	1229	N5H7F0S1	Q9HAR2	Sialylated
IGF2R_2085_N4H5F0S1	IGF2R	2085	N4H5F0S1	P11717	Sialylated
HLA-C_110_N4H5F1S1	HLA-C	110	N4H5F1S1	Q07000	Fucosylated and sialylated
HLA-C_110_N4H5F1S2	HLA-C	110	N4H5F1S2	Q07000	Fucosylated and sialylated
HLA-C_110_N4H5F0S2	HLA-C	110	N4H5F0S2	Q07000	Sialylated
HLA-C_110_N2H8F0S0	HLA-C	110	N2H8F0S0	Q95604	Mannose
HLA-C_110_N2H9F0S0	HLA-C	110	N2H9F0S0	Q95604	Mannose
HLA-C_110_N4H5F0S1	HLA-C	110	N4H5F0S1	Q95604	Sialylated
HLA-C_110_N2H5F0S0	HLA-C	110	N2H5F0S0	P30505	Mannose
HLA-C_110_N2H7F0S0	HLA-C	110	N2H7F0S0	P30505	Mannose
HLA-C_110_N4H5F0S0	HLA-C	110	N4H5F0S0	P30505	Hybrid/Complex
HLA-C_110_N4H5F1S0	HLA-C	110	N4H5F1S0	P30505	Fucosylated
HLA-A_110_N2H10F0S0	HLA-A	110	N2H10F0S0	P01892	Mannose
HLA-A_110_N2H5F0S0	HLA-A	110	N2H5F0S0	P01892	Mannose
HLA-A_110_N2H7F0S0	HLA-A	110	N2H7F0S0	P01892	Mannose
HLA-A_110_N2H8F0S0	HLA-A	110	N2H8F0S0	P01892	Mannose
HLA-A_110_N2H9F0S0	HLA-A	110	N2H9F0S0	P01892	Mannose
HLA-A_110_N4H5F1S0	HLA-A	110	N4H5F1S0	P01892	Fucosylated
HLA-A_110_N4H5F1S1	HLA-A	110	N4H5F1S1	P01892	Fucosylated and sialylated
HLA-A_110_N4H5F1S2	HLA-A	110	N4H5F1S2	P01892	Fucosylated and sialylated
HLA-A_110_N4H5F0S1	HLA-A	110	N4H5F0S1	P01892	Sialylated
HLA-A_110_N4H5F0S2	HLA-A	110	N4H5F0S2	P01892	Sialylated
HLA-B_110_N4H5F0S2	HLA-B	110	N4H5F0S2	P30479	Sialylated
HLA-A_110_N4H6F1S0	HLA-A	110	N4H6F1S0	P30450	Fucosylated
HLA-C_110_N2H6F0S0	HLA-C	110	N2H6F0S0	Q29865	Mannose
NEBL_160_N2H4F0S0	NEBL	160	N2H4F0S0	O76041	Mannose
PON1_253_N2H6F0S0	PON1	253	N2H6F0S0	P27169	Mannose
PON1_253_N2H7F0S0	PON1	253	N2H7F0S0	P27169	Mannose
PON1_253_N2H8F0S0	PON1	253	N2H8F0S0	P27169	Mannose
PON1_253_N2H9F0S0	PON1	253	N2H9F0S0	P27169	Mannose
PON1_253_N4H5F0S1	PON1	253	N4H5F0S1	P27169	Sialylated
HLA-DRB1_48_N4H5F1S1	HLA-DRB1	48	N4H5F1S1	P13760	Fucosylated and sialylated
FN1_542_N2H3F0S0	FN1	542	N2H3F0S0	P02751	Mannose
FN1_542_N4H5F1S1	FN1	542	N4H5F1S1	P02751	Fucosylated and sialylated
FN1_542_N4H5F0S1	FN1	542	N4H5F0S1	P02751	Sialylated
THY1_42_N4H5F1S1	THY1	42	N4H5F1S1	P04216	Fucosylated and sialylated
THY1_42_N4H5F1S2	THY1	42	N4H5F1S2	P04216	Fucosylated and sialylated
THY1_42_N5H6F1S1	THY1	42	N5H6F1S1	P04216	Fucosylated and sialylated
HS3ST3A1_344_N4H5F0S2	HS3ST3A1	344	N4H5F0S2	Q9Y663	Sialylated
ECM1_444_N4H5F1S2	ECM1	444	N4H5F1S2	Q16610	Fucosylated and sialylated
ECM1_444_N6H5F1S1	ECM1	444	N6H5F1S1	Q16610	Fucosylated and sialylated
ECE1_166_N2H6F0S0	ECE1	166	N2H6F0S0	P42892	Mannose
ECE1_166_N2H8F0S0	ECE1	166	N2H8F0S0	P42892	Mannose
TOR1AIP2_286_N2H7F0S0	TOR1AIP2	286	N2H7F0S0	Q8NFQ8	Mannose
TOR1AIP2_286_N2H8F0S0	TOR1AIP2	286	N2H8F0S0	Q8NFQ8	Mannose
TOR1AIP2_286_N2H9F0S0	TOR1AIP2	286	N2H9F0S0	Q8NFQ8	Mannose
UGT1A4_142_N2H8F0S0	UGT1A4	142	N2H8F0S0	P22310	Mannose
TOR1AIP1_399_N2H6F0S0	TOR1AIP1	399	N2H6F0S0	Q5JTV8	Mannose
TOR1AIP1_399_N2H7F0S0	TOR1AIP1	399	N2H7F0S0	Q5JTV8	Mannose
TOR1AIP1_399_N2H8F0S0	TOR1AIP1	399	N2H8F0S0	Q5JTV8	Mannose
ERG_124_N2H7F0S0	ERG	124	N2H7F0S0	P11308	Mannose
AFM_109_N4H5F0S2	AFM	109	N4H5F0S2	P43652	Sialylated
KIT_486_N2H9F0S0	KIT	486	N2H9F0S0	P10721	Mannose
KIT_486_N3H4F0S1	KIT	486	N3H4F0S1	P10721	Sialylated
KIT_486_N4H5F0S0	KIT	486	N4H5F0S0	P10721	Hybrid/Complex
KIT_486_N4H5F0S2	KIT	486	N4H5F0S2	P10721	Sialylated
KIT_486_N5H6F0S1	KIT	486	N5H6F0S1	P10721	Sialylated
INSR_445_N2H8F0S0	INSR	445	N2H8F0S0	P06213	Mannose
INSR_445_N4H5F0S2	INSR	445	N4H5F0S2	P06213	Sialylated
HSP90B1_217_N2H3F0S0	HSP90B1	217	N2H3F0S0	P14625	Mannose
HSP90B1_217_N2H7F0S0	HSP90B1	217	N2H7F0S0	P14625	Mannose
HSP90B1_217_N2H8F0S0	HSP90B1	217	N2H8F0S0	P14625	Mannose
HSP90B1_217_N3H3F0S0	HSP90B1	217	N3H3F0S0	P14625	Hybrid/Complex
HSP90B1_217_N3H3F1S0	HSP90B1	217	N3H3F1S0	P14625	Fucosylated
CLU_291_N2H8F0S0	CLU	291	N2H8F0S0	P10909	Mannose
CLU_291_N2H9F0S0	CLU	291	N2H9F0S0	P10909	Mannose
CLU_291_N4H5F0S0	CLU	291	N4H5F0S0	P10909	Hybrid/Complex
CLU_291_N4H5F1S1	CLU	291	N4H5F1S1	P10909	Fucosylated and sialylated
CLU_291_N4H5F0S1	CLU	291	N4H5F0S1	P10909	Sialylated
CLU_291_N4H5F0S2	CLU	291	N4H5F0S2	P10909	Sialylated
CLU_291_N5H6F0S0	CLU	291	N5H6F0S0	P10909	Hybrid/Complex
CLU_291_N5H6F0S1	CLU	291	N5H6F0S1	P10909	Sialylated
CLU_291_N5H6F0S2	CLU	291	N5H6F0S2	P10909	Sialylated
CLU_291_N6H7F0S1	CLU	291	N6H7F0S1	P10909	Sialylated
ALPL_271_N4H5F0S1	ALPL	271	N4H5F0S1	P05186	Sialylated
ALPL_271_N4H5F0S2	ALPL	271	N4H5F0S2	P05186	Sialylated
HRG_344_N2H6F0S0	HRG	344	N2H6F0S0	P04196	Mannose
HRG_344_N2H7F0S0	HRG	344	N2H7F0S0	P04196	Mannose
HRG_344_N2H8F0S0	HRG	344	N2H8F0S0	P04196	Mannose
HRG_344_N2H9F0S0	HRG	344	N2H9F0S0	P04196	Mannose
HRG_344_N4H5F1S2	HRG	344	N4H5F1S2	P04196	Fucosylated and sialylated
HRG_344_N4H5F0S1	HRG	344	N4H5F0S1	P04196	Sialylated
HRG_344_N4H5F0S2	HRG	344	N4H5F0S2	P04196	Sialylated
ENPEP_324_N2H9F0S0	ENPEP	324	N2H9F0S0	Q07075	Mannose
ENPEP_324_N4H5F0S1	ENPEP	324	N4H5F0S1	Q07075	Sialylated
ENPEP_324_N4H5F0S2	ENPEP	324	N4H5F0S2	Q07075	Sialylated
ENPEP_324_N5H6F0S1	ENPEP	324	N5H6F0S1	Q07075	Sialylated
ENPEP_324_N8H8F0S2	ENPEP	324	N8H8F0S2	Q07075	Sialylated
PON2_254_N2H3F0S0	PON2	254	N2H3F0S0	Q15165	Mannose
PON2_254_N2H5F0S0	PON2	254	N2H5F0S0	Q15165	Mannose
Unknown_207_N5H3F1S0	Unknown	207	N5H3F1S0	P0DOX2	Fucosylated
IGHA2_92_N5H4F1S0	IGHA2	92	N5H4F1S0	P01877	Fucosylated
HSP90B1_481_N2H8F0S0	HSP90B1	481	N2H8F0S0	P14625	Mannose
ZZZ3_689_N4H5F1S1	ZZZ3	689	N4H5F1S1	Q8IYH5	Fucosylated and sialylated
ZZZ3_689_N4H5F1S2	ZZZ3	689	N4H5F1S2	Q8IYH5	Fucosylated and sialylated
ZZZ3_689_N6H3F1S0	ZZZ3	689	N6H3F1S0	Q8IYH5	Fucosylated
DCN_211_N3H4F1S1	DCN	211	N3H4F1S1	P07585	Fucosylated and sialylated
DCN_211_N4H8F0S2	DCN	211	N4H8F0S2	P07585	Sialylated
DCN_211_N5H4F0S1	DCN	211	N5H4F0S1	P07585	Sialylated
DCN_211_N5H8F1S1	DCN	211	N5H8F1S1	P07585	Fucosylated and sialylated
DCN_211_N6H6F0S0	DCN	211	N6H6F0S0	P07585	Hybrid/Complex
DCN_211_N6H6F1S1	DCN	211	N6H6F1S1	P07585	Fucosylated and sialylated
DCN_211_N6H7F0S0	DCN	211	N6H7F0S0	P07585	Hybrid/Complex
LAMP2_101_N5H6F2S2	LAMP2	101	N5H6F2S2	P13473	Fucosylated and sialylated
CCL28_78_N4H5F1S1	CCL28	78	N4H5F1S1	Q9NRJ3	Fucosylated and sialylated
ANGPTL3_296_N4H5F0S2	ANGPTL3	296	N4H5F0S2	Q9Y5C1	Sialylated
SMARCE1_127_N2H9F0S0	SMARCE1	127	N2H9F0S0	Q969G3	Mannose
TMEM156_82_N4H5F1S1	TMEM156	82	N4H5F1S1	Q8N614	Fucosylated and sialylated
CYP4F22_176_N4H4F1S1	CYP4F22	176	N4H4F1S1	Q6NT55	Fucosylated and sialylated
MFGE8_350_N4H3F1S0	MFGE8	350	N4H3F1S0	Q08431	Fucosylated
MFGE8_350_N4H4F0S1	MFGE8	350	N4H4F0S1	Q08431	Sialylated
UBAC1_403_N2H6F0S0	UBAC1	403	N2H6F0S0	Q9BSL1	Mannose
PPP2R3A_858_N3H4F0S0	PPP2R3A	858	N3H4F0S0	Q06190	Hybrid/Complex
VWF_1515_N4H5F0S2	VWF	1515	N4H5F0S2	P04275	Sialylated
SYDE2_1125_N2H9F0S0	SYDE2	1125	N2H9F0S0	Q5VT97	Mannose
TLL1_125_N5H8F1S0	TLL1	125	N5H8F1S0	O43897	Fucosylated
SCNN1A_232_N2H6F0S0	SCNN1A	232	N2H6F0S0	P37088	Mannose
IGSF8_327_N4H5F0S2	IGSF8	327	N4H5F0S2	Q969P0	Sialylated
SQOR_169_N2H8F0S0	SQOR	169	N2H8F0S0	Q9Y6N5	Mannose
NRP1_522_N4H5F1S1	NRP1	522	N4H5F1S1	O14786	Fucosylated and sialylated
BTN3A3_115_N2H7F0S0	BTN3A3	115	N2H7F0S0	O00478	Mannose
BTN3A3_115_N2H8F0S0	BTN3A3	115	N2H8F0S0	O00478	Mannose
BTN3A3_115_N4H5F1S1	BTN3A3	115	N4H5F1S1	O00478	Fucosylated and sialylated
BTN3A3_115_N4H5F1S2	BTN3A3	115	N4H5F1S2	O00478	Fucosylated and sialylated
BTN3A3_115_N4H5F0S1	BTN3A3	115	N4H5F0S1	O00478	Sialylated
BTN3A3_115_N4H5F0S2	BTN3A3	115	N4H5F0S2	O00478	Sialylated
NID2_703_N4H5F1S0	NID2	703	N4H5F1S0	Q14112	Fucosylated
PRELP_124_N4H5F1S1	PRELP	124	N4H5F1S1	P51888	Fucosylated and sialylated
PRELP_124_N4H5F1S2	PRELP	124	N4H5F1S2	P51888	Fucosylated and sialylated
PRELP_124_N5H4F1S1	PRELP	124	N5H4F1S1	P51888	Fucosylated and sialylated
PRELP_124_N5H4F1S2	PRELP	124	N5H4F1S2	P51888	Fucosylated and sialylated
PRELP_124_N5H5F1S1	PRELP	124	N5H5F1S1	P51888	Fucosylated and sialylated
PRELP_124_N6H7F1S1	PRELP	124	N6H7F1S1	P51888	Fucosylated and sialylated
PRELP_124_N6H7F1S2	PRELP	124	N6H7F1S2	P51888	Fucosylated and sialylated
NT5E_333_N4H5F1S1	NT5E	333	N4H5F1S1	P21589	Fucosylated and sialylated
NT5E_333_N4H5F1S2	NT5E	333	N4H5F1S2	P21589	Fucosylated and sialylated
NT5E_333_N4H5F2S1	NT5E	333	N4H5F2S1	P21589	Fucosylated and sialylated
NT5E_333_N4H5F0S1	NT5E	333	N4H5F0S1	P21589	Sialylated
NT5E_333_N4H5F0S2	NT5E	333	N4H5F0S2	P21589	Sialylated
WDPCP_688_N3H6F0S1	WDPCP	688	N3H6F0S1	O95876	Sialylated
WDPCP_688_N6H7F0S3	WDPCP	688	N6H7F0S3	O95876	Sialylated
KCNA10_498_N3H5F0S0	KCNA10	498	N3H5F0S0	Q16322	Hybrid/Complex
TRPM7_1465_N3H5F1S1	TRPM7	1465	N3H5F1S1	Q96QT4	Fucosylated and sialylated
FREM3_1588_N4H5F0S2	FREM3	1588	N4H5F0S2	P0C091	Sialylated
DSG2_182_N4H5F0S2	DSG2	182	N4H5F0S2	Q14126	Sialylated
ANTXR1_262_N2H7F0S0	ANTXR1	262	N2H7F0S0	Q9H6X2	Mannose
DNAAF4_241_N4H5F1S2	DNAAF4	241	N4H5F1S2	Q8WXU2	Fucosylated and sialylated
OVOS2_832_N4H5F0S2	OVOS2	832	N4H5F0S2	Q6IE36	Sialylated
PRELP_327_N4H5F1S1	PRELP	327	N4H5F1S1	P51888	Fucosylated and sialylated
PRELP_327_N4H5F1S2	PRELP	327	N4H5F1S2	P51888	Fucosylated and sialylated
PRELP_327_N5H6F1S1	PRELP	327	N5H6F1S1	P51888	Fucosylated and sialylated
DNAH14_1231_N2H5F0S0	DNAH14	1231	N2H5F0S0	Q0VDD8	Mannose
KCTD3_140_N2H8F0S0	KCTD3	140	N2H8F0S0	Q9Y597	Mannose
DNAH1_3606_N3H5F0S1	DNAH1	3606	N3H5F0S1	Q9P2D7	Sialylated
ADAMTS20_809_N4H5F1S0	ADAMTS20	809	N4H5F1S0	P59510	Fucosylated
ADAMTS20_809_N4H5F1S1	ADAMTS20	809	N4H5F1S1	P59510	Fucosylated and sialylated
ADAMTS20_809_N4H5F1S2	ADAMTS20	809	N4H5F1S2	P59510	Fucosylated and sialylated
ADAMTS20_809_N5H4F1S1	ADAMTS20	809	N5H4F1S1	P59510	Fucosylated and sialylated
ADAMTS20_809_N5H4F1S2	ADAMTS20	809	N5H4F1S2	P59510	Fucosylated and sialylated
ADAMTS20_809_N6H3F1S0	ADAMTS20	809	N6H3F1S0	P59510	Fucosylated
CCDC27_464_N4H5F1S2	CCDC27	464	N4H5F1S2	Q2M243	Fucosylated and sialylated
CCDC27_464_N5H4F1S1	CCDC27	464	N5H4F1S1	Q2M243	Fucosylated and sialylated
CCDC27_464_N6H3F1S2	CCDC27	464	N6H3F1S2	Q2M243	Fucosylated and sialylated
ADAM10_278_N4H5F1S3	ADAM10	278	N4H5F1S3	O14672	Fucosylated and sialylated
ADAM10_278_N4H5F0S1	ADAM10	278	N4H5F0S1	O14672	Sialylated
ADAM10_278_N5H4F0S0	ADAM10	278	N5H4F0S0	O14672	Hybrid/Complex
ADAM10_278_N5H5F0S0	ADAM10	278	N5H5F0S0	O14672	Hybrid/Complex
ADAM10_278_N5H6F0S0	ADAM10	278	N5H6F0S0	O14672	Hybrid/Complex
ADAM10_278_N2H7F0S0	ADAM10	278	N2H7F0S0	O14672	Mannose
RBM28_74_N4H5F0S2	RBM28	74	N4H5F0S2	Q9NW13	Sialylated
CFH_882_N2H8F0S0	CFH	882	N2H8F0S0	P08603	Mannose
CFH_882_N4H5F0S1	CFH	882	N4H5F0S1	P08603	Sialylated
PRKD1_195_N4H5F1S2	PRKD1	195	N4H5F1S2	Q15139	Fucosylated and sialylated
TRPV3_770_N2H5F0S0	TRPV3	770	N2H5F0S0	Q8NET8	Mannose
HSPG2_3836_N4H5F1S0	HSPG2	3836	N4H5F1S0	P98160	Fucosylated
LTV1_406_N3H4F0S0	LTV1	406	N3H4F0S0	Q96GA3	Hybrid/Complex
LTV1_406_N3H5F0S0	LTV1	406	N3H5F0S0	Q96GA3	Hybrid/Complex
AOC3_618_N4H5F1S2	AOC3	618	N4H5F1S2	Q16853	Fucosylated and sialylated
AOC3_618_N4H6F2S1	AOC3	618	N4H6F2S1	Q16853	Fucosylated and sialylated
AOC3_618_N5H5F2S1	AOC3	618	N5H5F2S1	Q16853	Fucosylated and sialylated
AOC3_618_N5H6F1S2	AOC3	618	N5H6F1S2	Q16853	Fucosylated and sialylated
AOC3_618_N5H6F3S2	AOC3	618	N5H6F3S2	Q16853	Fucosylated and sialylated
MIA3_589_N2H6F0S0	MIA3	589	N2H6F0S0	Q5JRA6	Mannose
OXR1_321_N5H8F0S0	OXR1	321	N5H8F0S0	Q8N573	Hybrid/Complex
C2orf15_90_N2H8F0S0	C2orf15	90	N2H8F0S0	Q8WU43	Mannose
CFH_911_N2H7F0S0	CFH	911	N2H7F0S0	P08603	Mannose
CFH_911_N2H9F0S0	CFH	911	N2H9F0S0	P08603	Mannose
CFH_911_N5H6F0S0	CFH	911	N5H6F0S0	P08603	Hybrid/Complex
AK9_165_N2H4F0S0	AK9	165	N2H4F0S0	Q5TCS8	Mannose
AK9_165_N2H5F0S0	AK9	165	N2H5F0S0	Q5TCS8	Mannose
PHYHIPL_60_N4H5F1S1	PHYHIPL	60	N4H5F1S1	Q96FC7	Fucosylated and sialylated
MUC16_1375_N5H4F2S1	MUC16	1375	N5H4F2S1	Q8WXI7	Fucosylated and sialylated
ADCY2_537_N5H8F0S0	ADCY2	537	N5H8F0S0	Q08462	Hybrid/Complex
ASPN_282_N4H3F1S1	ASPN	282	N4H3F1S1	Q9BXN1	Fucosylated and sialylated
ASPN_282_N4H5F3S0	ASPN	282	N4H5F3S0	Q9BXN1	Fucosylated
ASPN_282_N4H6F2S1	ASPN	282	N4H6F2S1	Q9BXN1	Fucosylated and sialylated
ASPN_282_N5H3F1S1	ASPN	282	N5H3F1S1	Q9BXN1	Fucosylated and sialylated
ASPN_282_N5H4F1S2	ASPN	282	N5H4F1S2	Q9BXN1	Fucosylated and sialylated
ASPN_282_N5H4F3S1	ASPN	282	N5H4F3S1	Q9BXN1	Fucosylated and sialylated
ASPN_282_N5H5F1S0	ASPN	282	N5H5F1S0	Q9BXN1	Fucosylated
ASPN_282_N5H6F1S2	ASPN	282	N5H6F1S2	Q9BXN1	Fucosylated and sialylated
ASPN_282_N5H8F3S2	ASPN	282	N5H8F3S2	Q9BXN1	Fucosylated and sialylated
ASPN_282_N6H3F1S1	ASPN	282	N6H3F1S1	Q9BXN1	Fucosylated and sialylated
TOP2B_1088_N4H5F3S0	TOP2B	1088	N4H5F3S0	Q02880	Fucosylated
MXRA5_2007_N3H4F1S0	MXRA5	2007	N3H4F1S0	Q9NR99	Fucosylated
MXRA5_2007_N3H5F1S0	MXRA5	2007	N3H5F1S0	Q9NR99	Fucosylated
MXRA5_2007_N3H6F0S0	MXRA5	2007	N3H6F0S0	Q9NR99	Hybrid/Complex
MXRA5_2007_N4H4F1S0	MXRA5	2007	N4H4F1S0	Q9NR99	Fucosylated
MXRA5_2007_N4H5F1S0	MXRA5	2007	N4H5F1S0	Q9NR99	Fucosylated
CDHR5_405_N2H7F0S0	CDHR5	405	N2H7F0S0	Q9HBB8	Mannose
CDHR5_405_N2H8F0S0	CDHR5	405	N2H8F0S0	Q9HBB8	Mannose
CDHR5_405_N2H9F0S0	CDHR5	405	N2H9F0S0	Q9HBB8	Mannose
MSANTD1_101_N4H3F0S0	MSANTD1	101	N4H3F0S0	Q6ZTZ1	Hybrid/Complex
ERICH3_248_N4H5F1S1	ERICH3	248	N4H5F1S1	Q5RHP9	Fucosylated and sialylated
ERICH3_248_N4H5F0S1	ERICH3	248	N4H5F0S1	Q5RHP9	Sialylated
ERICH3_248_N4H5F0S2	ERICH3	248	N4H5F0S2	Q5RHP9	Sialylated
TM9SF3_174_N4H5F0S1	TM9SF3	174	N4H5F0S1	Q9HD45	Sialylated
RABGAP1_54_N3H6F0S0	RABGAP1	54	N3H6F0S0	Q9Y3P9	Hybrid/Complex
RABGAP1_54_N3H6F2S1	RABGAP1	54	N3H6F2S1	Q9Y3P9	Fucosylated and sialylated
HSD17B12_298_N2H7F0S0	HSD17B12	298	N2H7F0S0	Q53GQ0	Mannose
HSD17B12_298_N4H5F0S2	HSD17B12	298	N4H5F0S2	Q53GQ0	Sialylated
HSD17B12_298_N4H6F0S2	HSD17B12	298	N4H6F0S2	Q53GQ0	Sialylated
TSPAN8_118_N3H7F0S0	TSPAN8	118	N3H7F0S0	P19075	Hybrid/Complex
TSPAN8_118_N4H5F2S1	TSPAN8	118	N4H5F2S1	P19075	Fucosylated and sialylated
TSPAN8_118_N4H5F0S2	TSPAN8	118	N4H5F0S2	P19075	Sialylated
TSPAN8_118_N5H6F0S2	TSPAN8	118	N5H6F0S2	P19075	Sialylated
TSPAN8_118_N5H6F0S3	TSPAN8	118	N5H6F0S3	P19075	Sialylated
TRRAP_741_N3H5F1S1	TRRAP	741	N3H5F1S1	Q9Y4A5	Fucosylated and sialylated
TRRAP_741_N4H4F1S1	TRRAP	741	N4H4F1S1	Q9Y4A5	Fucosylated and sialylated
FAM20A_287_N4H5F0S2	FAM20A	287	N4H5F0S2	Q96MK3	Sialylated
JAM3_104_N4H5F1S1	JAM3	104	N4H5F1S1	Q9BX67	Fucosylated and sialylated
COPA_235_N2H8F0S0	COPA	235	N2H8F0S0	P53621	Mannose
COPA_235_N5H6F0S3	COPA	235	N5H6F0S3	P53621	Sialylated
ERVK-7_244_N2H3F1S0	ERVK-7	244	N2H3F1S0	P61567	Fucosylated
ERVK-7_244_N3H3F0S0	ERVK-7	244	N3H3F0S0	P61567	Hybrid/Complex
ERVK-7_244_N3H3F1S0	ERVK-7	244	N3H3F1S0	P61567	Fucosylated
DAB2_96_N4H5F1S0	DAB2	96	N4H5F1S0	P98082	Fucosylated
DNAH5_4573_N3H5F1S0	DNAH5	4573	N3H5F1S0	Q8TE73	Fucosylated
DNAH5_4573_N4H4F1S1	DNAH5	4573	N4H4F1S1	Q8TE73	Fucosylated and sialylated
DNAH5_4573_N4H5F1S1	DNAH5	4573	N4H5F1S1	Q8TE73	Fucosylated and sialylated
DNAH5_4573_N6H4F1S0	DNAH5	4573	N6H4F1S0	Q8TE73	Fucosylated
USP9Y_1274_N3H4F2S1	USP9Y	1274	N3H4F2S1	O00507	Fucosylated and sialylated
UGP2_189_N4H4F1S0	UGP2	189	N4H4F1S0	Q16851	Fucosylated
CLTC_1248_N2H8F0S0	CLTC	1248	N2H8F0S0	Q00610	Mannose
NRG2_346_N2H6F0S0	NRG2	346	N2H6F0S0	O14511	Mannose
NRG2_346_N2H7F0S0	NRG2	346	N2H7F0S0	O14511	Mannose
NRG2_346_N2H9F0S0	NRG2	346	N2H9F0S0	O14511	Mannose
NRG2_346_N3H4F0S0	NRG2	346	N3H4F0S0	O14511	Hybrid/Complex
TFRC_251_N4H5F0S2	TFRC	251	N4H5F0S2	P02786	Sialylated
LAMP1_249_N3H4F1S0	LAMP1	249	N3H4F1S0	P11279	Fucosylated
LAMP1_249_N3H4F1S1	LAMP1	249	N3H4F1S1	P11279	Fucosylated and sialylated
LAMP1_249_N4H5F1S0	LAMP1	249	N4H5F1S0	P11279	Fucosylated
LAMP1_249_N4H5F1S1	LAMP1	249	N4H5F1S1	P11279	Fucosylated and sialylated
LAMP1_249_N4H5F1S2	LAMP1	249	N4H5F1S2	P11279	Fucosylated and sialylated
LAMP1_249_N4H5F0S1	LAMP1	249	N4H5F0S1	P11279	Sialylated
LAMP1_249_N4H5F0S2	LAMP1	249	N4H5F0S2	P11279	Sialylated
LAMP1_249_N5H6F0S2	LAMP1	249	N5H6F0S2	P11279	Sialylated
LAMP1_249_N5H6F0S3	LAMP1	249	N5H6F0S3	P11279	Sialylated
ARVCF_565_N4H5F0S2	ARVCF	565	N4H5F0S2	O00192	Sialylated
CLU_86_N2H8F0S0	CLU	86	N2H8F0S0	P10909	Mannose
CLU_86_N5H6F2S1	CLU	86	N5H6F2S1	P10909	Fucosylated and sialylated
CLU_86_N5H6F3S1	CLU	86	N5H6F3S1	P10909	Fucosylated and sialylated
NPTN_284_N2H3F0S0	NPTN	284	N2H3F0S0	Q9Y639	Mannose
NPTN_284_N2H5F0S0	NPTN	284	N2H5F0S0	Q9Y639	Mannose
NPTN_284_N2H7F0S0	NPTN	284	N2H7F0S0	Q9Y639	Mannose
LAMC1_1395_N5H8F1S0	LAMC1	1395	N5H8F1S0	P11047	Fucosylated
LAMC1_1395_N8H5F1S2	LAMC1	1395	N8H5F1S2	P11047	Fucosylated and sialylated
CLU_86_N2H7F0S0	CLU	86	N2H7F0S0	P10909	Mannose
CLU_86_N3H5F1S0	CLU	86	N3H5F1S0	P10909	Fucosylated
CLU_86_N4H5F0S0	CLU	86	N4H5F0S0	P10909	Hybrid/Complex
CLU_86_N4H5F1S0	CLU	86	N4H5F1S0	P10909	Fucosylated
CLU_86_N4H5F1S1	CLU	86	N4H5F1S1	P10909	Fucosylated and sialylated
CLU_86_N4H5F3S1	CLU	86	N4H5F3S1	P10909	Fucosylated and sialylated
CLU_86_N4H8F1S2	CLU	86	N4H8F1S2	P10909	Fucosylated and sialylated
CLU_86_N5H5F1S1	CLU	86	N5H5F1S1	P10909	Fucosylated and sialylated
CLU_86_N5H5F1S2	CLU	86	N5H5F1S2	P10909	Fucosylated and sialylated
CLU_86_N5H6F0S0	CLU	86	N5H6F0S0	P10909	Hybrid/Complex
CLU_86_N5H6F1S0	CLU	86	N5H6F1S0	P10909	Fucosylated
CLU_86_N5H6F3S0	CLU	86	N5H6F3S0	P10909	Fucosylated
CLU_86_N5H6F4S0	CLU	86	N5H6F4S0	P10909	Fucosylated
CLU_86_N6H6F0S3	CLU	86	N6H6F0S3	P10909	Sialylated
CLU_86_N6H7F1S1	CLU	86	N6H7F1S1	P10909	Fucosylated and sialylated
CLU_86_N6H7F2S2	CLU	86	N6H7F2S2	P10909	Fucosylated and sialylated
CLU_86_N6H7F0S1	CLU	86	N6H7F0S1	P10909	Sialylated
CLU_86_N6H7F0S3	CLU	86	N6H7F0S3	P10909	Sialylated
CLU_86_N7H6F0S1	CLU	86	N7H6F0S1	P10909	Sialylated
CLU_86_N7H8F0S1	CLU	86	N7H8F0S1	P10909	Sialylated
POGLUT1_204_N2H8F0S0	POGLUT1	204	N2H8F0S0	Q8NBL1	Mannose
MRC2_364_N4H5F1S1	MRC2	364	N4H5F1S1	Q9UBG0	Fucosylated and sialylated
MRC2_364_N4H5F1S2	MRC2	364	N4H5F1S2	Q9UBG0	Fucosylated and sialylated
DPP4_520_N3H6F0S1	DPP4	520	N3H6F0S1	P27487	Sialylated
DPP4_520_N4H5F1S1	DPP4	520	N4H5F1S1	P27487	Fucosylated and sialylated
DPP4_520_N4H5F1S2	DPP4	520	N4H5F1S2	P27487	Fucosylated and sialylated
DPP4_520_N4H5F0S1	DPP4	520	N4H5F0S1	P27487	Sialylated
DPP4_520_N4H5F0S2	DPP4	520	N4H5F0S2	P27487	Sialylated
LUM_127_N3H4F1S0	LUM	127	N3H4F1S0	P51884	Fucosylated
LUM_127_N4H4F1S0	LUM	127	N4H4F1S0	P51884	Fucosylated
LUM_127_N4H5F0S0	LUM	127	N4H5F0S0	P51884	Hybrid/Complex
LUM_127_N4H5F2S0	LUM	127	N4H5F2S0	P51884	Fucosylated
LUM_127_N4H5F2S1	LUM	127	N4H5F2S1	P51884	Fucosylated and sialylated
LUM_127_N5H4F1S1	LUM	127	N5H4F1S1	P51884	Fucosylated and sialylated
LUM_127_N5H5F0S0	LUM	127	N5H5F0S0	P51884	Hybrid/Complex
LUM_127_N5H5F2S1	LUM	127	N5H5F2S1	P51884	Fucosylated and sialylated
LUM_127_N5H5F2S2	LUM	127	N5H5F2S2	P51884	Fucosylated and sialylated
LUM_127_N5H5F0S1	LUM	127	N5H5F0S1	P51884	Sialylated
LUM_127_N6H6F1S0	LUM	127	N6H6F1S0	P51884	Fucosylated
LUM_127_N6H7F1S0	LUM	127	N6H7F1S0	P51884	Fucosylated
LUM_127_N6H7F1S1	LUM	127	N6H7F1S1	P51884	Fucosylated and sialylated
LUM_127_N6H7F1S2	LUM	127	N6H7F1S2	P51884	Fucosylated and sialylated
LUM_127_N7H7F2S1	LUM	127	N7H7F2S1	P51884	Fucosylated and sialylated
LUM_127_N7H8F1S1	LUM	127	N7H8F1S1	P51884	Fucosylated and sialylated
LUM_127_N7H8F1S2	LUM	127	N7H8F1S2	P51884	Fucosylated and sialylated
LUM_127_N8H9F1S1	LUM	127	N8H9F1S1	P51884	Fucosylated and sialylated
LRP1_3048_N2H3F0S0	LRP1	3048	N2H3F0S0	Q07954	Mannose
LRP1_3048_N4H5F0S1	LRP1	3048	N4H5F0S1	Q07954	Sialylated
LRP1_3048_N4H5F0S2	LRP1	3048	N4H5F0S2	Q07954	Sialylated
ANPEP_128_N2H6F0S0	ANPEP	128	N2H6F0S0	P15144	Mannose
ANPEP_128_N2H7F0S0	ANPEP	128	N2H7F0S0	P15144	Mannose
ANPEP_128_N3H5F0S1	ANPEP	128	N3H5F0S1	P15144	Sialylated
ANPEP_128_N3H6F0S1	ANPEP	128	N3H6F0S1	P15144	Sialylated
ANPEP_128_N4H5F0S0	ANPEP	128	N4H5F0S0	P15144	Hybrid/Complex
ANPEP_128_N4H5F0S1	ANPEP	128	N4H5F0S1	P15144	Sialylated
ANPEP_128_N4H5F0S2	ANPEP	128	N4H5F0S2	P15144	Sialylated
SETBP1_1416_N4H5F1S2	SETBP1	1416	N4H5F1S2	Q9Y6X0	Fucosylated and sialylated
SETBP1_1416_N5H4F1S1	SETBP1	1416	N5H4F1S1	Q9Y6X0	Fucosylated and sialylated
SETBP1_1416_N5H4F1S2	SETBP1	1416	N5H4F1S2	Q9Y6X0	Fucosylated and sialylated
SETBP1_1416_N5H5F1S0	SETBP1	1416	N5H5F1S0	Q9Y6X0	Fucosylated
SETBP1_1416_N5H6F1S2	SETBP1	1416	N5H6F1S2	Q9Y6X0	Fucosylated and sialylated
SETBP1_1416_N6H3F1S2	SETBP1	1416	N6H3F1S2	Q9Y6X0	Fucosylated and sialylated
ACTR8_124_N4H4F0S0	ACTR8	124	N4H4F0S0	Q9H981	Hybrid/Complex
PCYOX1_323_N2H6F0S0	PCYOX1	323	N2H6F0S0	Q9UHG3	Mannose
ANO1_185_N2H5F0S0	ANO1	185	N2H5F0S0	Q5XXA6	Mannose
NPTN_197_N2H6F0S0	NPTN	197	N2H6F0S0	Q9Y639	Mannose
NPTN_197_N2H7F0S0	NPTN	197	N2H7F0S0	Q9Y639	Mannose
NPTN_197_N2H8F0S0	NPTN	197	N2H8F0S0	Q9Y639	Mannose
NPTN_197_N4H5F1S1	NPTN	197	N4H5F1S1	Q9Y639	Fucosylated and sialylated
NPTN_197_N4H5F0S1	NPTN	197	N4H5F0S1	Q9Y639	Sialylated
NPTN_197_N4H5F0S2	NPTN	197	N4H5F0S2	Q9Y639	Sialylated
NPTN_197_N5H6F0S3	NPTN	197	N5H6F0S3	Q9Y639	Sialylated
GPAM_375_N5H3F1S1	GPAM	375	N5H3F1S1	Q9HCL2	Fucosylated and sialylated
ACP2_267_N2H8F0S0	ACP2	267	N2H8F0S0	P11117	Mannose
ACP2_267_N2H9F0S0	ACP2	267	N2H9F0S0	P11117	Mannose
CASC4_150_N4H5F0S2	CASC4	150	N4H5F0S2	Q6P4E1	Sialylated
SPTB_1520_N3H5F0S1	SPTB	1520	N3H5F0S1	P11277	Sialylated
ZFAT_728_N4H5F1S1	ZFAT	728	N4H5F1S1	Q9P243	Fucosylated and sialylated
TFRC_727_N2H5F0S0	TFRC	727	N2H5F0S0	P02786	Mannose
TFRC_727_N2H6F0S0	TFRC	727	N2H6F0S0	P02786	Mannose
TFRC_727_N2H7F0S0	TFRC	727	N2H7F0S0	P02786	Mannose
TFRC_727_N2H8F0S0	TFRC	727	N2H8F0S0	P02786	Mannose
GGT3P_120_N2H6F0S0	GGT3P	120	N2H6F0S0	A6NGU5	Mannose
ABCA13_4931_N2H7F0S0	ABCA13	4931	N2H7F0S0	Q86UQ4	Mannose
ABCA13_4931_N2H8F0S0	ABCA13	4931	N2H8F0S0	Q86UQ4	Mannose
ABCA13_4931_N2H9F0S0	ABCA13	4931	N2H9F0S0	Q86UQ4	Mannose
CLU_374_N2H6F0S0	CLU	374	N2H6F0S0	P10909	Mannose
CLU_374_N2H7F0S0	CLU	374	N2H7F0S0	P10909	Mannose
CLU_374_N2H9F0S0	CLU	374	N2H9F0S0	P10909	Mannose
CLU_374_N3H4F0S0	CLU	374	N3H4F0S0	P10909	Hybrid/Complex
CLU_374_N3H4F0S1	CLU	374	N3H4F0S1	P10909	Sialylated
CLU_374_N3H6F1S0	CLU	374	N3H6F1S0	P10909	Fucosylated
CLU_374_N4H3F0S0	CLU	374	N4H3F0S0	P10909	Hybrid/Complex
CLU_374_N4H5F0S0	CLU	374	N4H5F0S0	P10909	Hybrid/Complex
CLU_374_N4H5F1S1	CLU	374	N4H5F1S1	P10909	Fucosylated and sialylated
CLU_374_N4H5F2S1	CLU	374	N4H5F2S1	P10909	Fucosylated and sialylated
CLU_374_N4H5F2S2	CLU	374	N4H5F2S2	P10909	Fucosylated and sialylated
CLU_374_N4H5F3S1	CLU	374	N4H5F3S1	P10909	Fucosylated and sialylated
CLU_374_N4H5F0S1	CLU	374	N4H5F0S1	P10909	Sialylated
CLU_374_N4H6F2S1	CLU	374	N4H6F2S1	P10909	Fucosylated and sialylated
CLU_374_N4H6F0S2	CLU	374	N4H6F0S2	P10909	Sialylated
CLU_374_N5H4F1S2	CLU	374	N5H4F1S2	P10909	Fucosylated and sialylated
CLU_374_N5H6F1S1	CLU	374	N5H6F1S1	P10909	Fucosylated and sialylated
CLU_374_N5H6F1S2	CLU	374	N5H6F1S2	P10909	Fucosylated and sialylated
CLU_374_N5H6F1S3	CLU	374	N5H6F1S3	P10909	Fucosylated and sialylated
CLU_374_N5H6F2S2	CLU	374	N5H6F2S2	P10909	Fucosylated and sialylated
CLU_374_N5H6F3S0	CLU	374	N5H6F3S0	P10909	Fucosylated
CLU_374_N5H6F3S1	CLU	374	N5H6F3S1	P10909	Fucosylated and sialylated
CLU_374_N5H6F3S2	CLU	374	N5H6F3S2	P10909	Fucosylated and sialylated
CLU_374_N5H6F0S1	CLU	374	N5H6F0S1	P10909	Sialylated
CLU_374_N5H6F0S2	CLU	374	N5H6F0S2	P10909	Sialylated
CLU_374_N5H6F0S3	CLU	374	N5H6F0S3	P10909	Sialylated
CLU_374_N5H7F1S1	CLU	374	N5H7F1S1	P10909	Fucosylated and sialylated
CLU_374_N5H7F1S2	CLU	374	N5H7F1S2	P10909	Fucosylated and sialylated
CLU_374_N5H7F2S2	CLU	374	N5H7F2S2	P10909	Fucosylated and sialylated
CLU_374_N6H3F0S2	CLU	374	N6H3F0S2	P10909	Sialylated
CLU_374_N7H3F0S0	CLU	374	N7H3F0S0	P10909	Hybrid/Complex
SORT1_98_N4H5F0S2	SORT1	98	N4H5F0S2	Q99523	Sialylated
EPB41_358_N2H8F0S0	EPB41	358	N2H8F0S0	P11171	Mannose
EPB41_358_N4H5F1S0	EPB41	358	N4H5F1S0	P11171	Fucosylated
DPAGT1_47_N4H5F1S1	DPAGT1	47	N4H5F1S1	Q9H3H5	Fucosylated and sialylated
SLC7A1_235_N4H5F0S1	SLC7A1	235	N4H5F0S1	P30825	Sialylated
FN1_1007_N2H3F1S0	FN1	1007	N2H3F1S0	P02751	Fucosylated
FN1_1007_N3H4F1S1	FN1	1007	N3H4F1S1	P02751	Fucosylated and sialylated
FN1_1007_N4H3F0S0	FN1	1007	N4H3F0S0	P02751	Hybrid/Complex
FN1_1007_N4H3F1S0	FN1	1007	N4H3F1S0	P02751	Fucosylated
FN1_1007_N4H4F0S0	FN1	1007	N4H4F0S0	P02751	Hybrid/Complex
FN1_1007_N4H4F1S1	FN1	1007	N4H4F1S1	P02751	Fucosylated and sialylated
FN1_1007_N4H4F0S1	FN1	1007	N4H4F0S1	P02751	Sialylated
FN1_1007_N4H5F0S0	FN1	1007	N4H5F0S0	P02751	Hybrid/Complex
FN1_1007_N4H5F3S0	FN1	1007	N4H5F3S0	P02751	Fucosylated
FN1_1007_N4H7F0S0	FN1	1007	N4H7F0S0	P02751	Hybrid/Complex
FN1_1007_N5H6F1S0	FN1	1007	N5H6F1S0	P02751	Fucosylated
FN1_1007_N5H6F0S1	FN1	1007	N5H6F0S1	P02751	Sialylated
FN1_1007_N6H5F0S0	FN1	1007	N6H5F0S0	P02751	Hybrid/Complex
FN1_1007_N6H6F4S3	FN1	1007	N6H6F4S3	P02751	Fucosylated and sialylated
FN1_1007_N6H7F1S2	FN1	1007	N6H7F1S2	P02751	Fucosylated and sialylated
FN1_1007_N6H7F1S3	FN1	1007	N6H7F1S3	P02751	Fucosylated and sialylated
FN1_1007_N6H7F3S2	FN1	1007	N6H7F3S2	P02751	Fucosylated and sialylated
PHLDB2_742_N2H7F0S0	PHLDB2	742	N2H7F0S0	Q86SQ0	Mannose
DPP4_520_N4H5F2S1	DPP4	520	N4H5F2S1	P27487	Fucosylated and sialylated
NGLY1_117_N4H5F0S1	NGLY1	117	N4H5F0S1	Q96IV0	Sialylated
FGL2_263_N2H7F0S0	FGL2	263	N2H7F0S0	Q14314	Mannose
FGL2_263_N3H4F0S0	FGL2	263	N3H4F0S0	Q14314	Hybrid/Complex
FGL2_263_N3H6F0S0	FGL2	263	N3H6F0S0	Q14314	Hybrid/Complex
FGL2_263_N3H6F0S1	FGL2	263	N3H6F0S1	Q14314	Sialylated
FGL2_263_N4H5F0S0	FGL2	263	N4H5F0S0	Q14314	Hybrid/Complex
FGL2_263_N4H5F1S0	FGL2	263	N4H5F1S0	Q14314	Fucosylated
FGL2_263_N4H5F1S1	FGL2	263	N4H5F1S1	Q14314	Fucosylated and sialylated
FGL2_263_N4H5F0S1	FGL2	263	N4H5F0S1	Q14314	Sialylated
ITGA1_100_N4H5F0S2	ITGA1	100	N4H5F0S2	P56199	Sialylated
PRAG1_75_N4H5F0S0	PRAG1	75	N4H5F0S0	Q86YV5	Hybrid/Complex
GPBP1L1_352_N4H4F1S1	GPBP1L1	352	N4H4F1S1	Q9HC44	Fucosylated and sialylated
KIF2A_482_N4H5F0S1	KIF2A	482	N4H5F0S1	O00139	Sialylated
NOMO1_369_N2H5F0S0	NOMO1	369	N2H5F0S0	Q15155	Mannose
NOMO1_369_N2H6F0S0	NOMO1	369	N2H6F0S0	Q15155	Mannose
NOMO2_369_N2H7F0S0	NOMO2	369	N2H7F0S0	Q5JPE7	Mannose
PTGFRN_618_N4H5F0S2	PTGFRN	618	N4H5F0S2	Q9P2B2	Sialylated
BABAM1_114_N3H6F0S1	BABAM1	114	N3H6F0S1	Q9NWV8	Sialylated
ATP1B1_158_N4H5F0S2	ATP1B1	158	N4H5F0S2	P05026	Sialylated
GZMH_179_N2H6F0S0	GZMH	179	N2H6F0S0	P20718	Mannose
GZMH_179_N2H7F0S0	GZMH	179	N2H7F0S0	P20718	Mannose
TMTC3_117_N3H4F1S1	TMTC3	117	N3H4F1S1	Q6ZXV5	Fucosylated and sialylated
ICOSLG_102_N5H8F1S0	ICOSLG	102	N5H8F1S0	O75144	Fucosylated
EMILIN1_794_N4H5F2S1	EMILIN1	794	N4H5F2S1	Q9Y6C2	Fucosylated and sialylated
EMILIN1_794_N4H6F2S1	EMILIN1	794	N4H6F2S1	Q9Y6C2	Fucosylated and sialylated
GARS_402_N2H4F0S0	GARS	402	N2H4F0S0	P41250	Mannose
ALCAM_167_N4H4F0S1	ALCAM	167	N4H4F0S1	Q13740	Sialylated
ALCAM_167_N4H5F1S1	ALCAM	167	N4H5F1S1	Q13740	Fucosylated and sialylated
ALCAM_167_N4H5F0S1	ALCAM	167	N4H5F0S1	Q13740	Sialylated
ALCAM_167_N4H5F0S2	ALCAM	167	N4H5F0S2	Q13740	Sialylated
MRPL3_30_N4H5F1S1	MRPL3	30	N4H5F1S1	P09001	Fucosylated and sialylated
MED4_24_N4H5F0S2	MED4	24	N4H5F0S2	Q9NPJ6	Sialylated
ECE1_210_N5H6F0S3	ECE1	210	N5H6F0S3	P42892	Sialylated
ATP7A_1458_N6H6F0S0	ATP7A	1458	N6H6F0S0	Q04656	Hybrid/Complex
DCN_262_N2H8F1S0	DCN	262	N2H8F1S0	P07585	Fucosylated
DCN_262_N3H3F1S0	DCN	262	N3H3F1S0	P07585	Fucosylated
DCN_262_N3H4F2S1	DCN	262	N3H4F2S1	P07585	Fucosylated and sialylated
DCN_262_N4H3F1S1	DCN	262	N4H3F1S1	P07585	Fucosylated and sialylated
DCN_262_N4H4F2S1	DCN	262	N4H4F2S1	P07585	Fucosylated and sialylated
DCN_262_N5H3F1S0	DCN	262	N5H3F1S0	P07585	Fucosylated
DCN_262_N5H4F1S2	DCN	262	N5H4F1S2	P07585	Fucosylated and sialylated
DCN_262_N5H4F2S0	DCN	262	N5H4F2S0	P07585	Fucosylated
DCN_262_N5H5F1S0	DCN	262	N5H5F1S0	P07585	Fucosylated
DCN_262_N6H3F1S1	DCN	262	N6H3F1S1	P07585	Fucosylated and sialylated
DCN_262_N7H5F1S2	DCN	262	N7H5F1S2	P07585	Fucosylated and sialylated
APOH_253_N2H11F0S0	APOH	253	N2H11F0S0	P02749	Mannose
APOH_253_N2H3F0S0	APOH	253	N2H3F0S0	P02749	Mannose
APOH_253_N2H4F0S0	APOH	253	N2H4F0S0	P02749	Mannose
APOH_253_N2H8F0S0	APOH	253	N2H8F0S0	P02749	Mannose
APOH_253_N2H9F0S0	APOH	253	N2H9F0S0	P02749	Mannose
APOH_253_N4H8F0S2	APOH	253	N4H8F0S2	P02749	Sialylated
APOH_253_N5H6F2S2	APOH	253	N5H6F2S2	P02749	Fucosylated and sialylated
APOH_253_N5H6F0S3	APOH	253	N5H6F0S3	P02749	Sialylated
APOH_253_N5H7F1S2	APOH	253	N5H7F1S2	P02749	Fucosylated and sialylated
APOH_253_N5H7F0S3	APOH	253	N5H7F0S3	P02749	Sialylated
APOH_253_N6H6F2S2	APOH	253	N6H6F2S2	P02749	Fucosylated and sialylated
CANT1_88_N4H5F0S2	CANT1	88	N4H5F0S2	Q8WVQ1	Sialylated
ANKRD6_452_N5H7F0S0	ANKRD6	452	N5H7F0S0	Q9Y2G4	Hybrid/Complex
ANKRD6_452_N5H8F0S0	ANKRD6	452	N5H8F0S0	Q9Y2G4	Hybrid/Complex
HSP90B1_502_N2H6F0S0	HSP90B1	502	N2H6F0S0	P14625	Mannose
HSP90B1_502_N2H7F0S0	HSP90B1	502	N2H7F0S0	P14625	Mannose
HSP90B2P_159_N2H9F0S0	HSP90B2P	159	N2H9F0S0	Q58FF3	Mannose
CFHR3_309_N2H8F0S0	CFHR3	309	N2H8F0S0	Q02985	Mannose
VASN_117_N4H5F0S2	VASN	117	N4H5F0S2	Q6EMK4	Sialylated
LUM_127_N2H2F1S0	LUM	127	N2H2F1S0	P51884	Fucosylated
LUM_127_N3H5F0S1	LUM	127	N3H5F0S1	P51884	Sialylated
LUM_127_N4H5F2S2	LUM	127	N4H5F2S2	P51884	Fucosylated and sialylated
LUM_127_N4H5F0S1	LUM	127	N4H5F0S1	P51884	Sialylated
LUM_127_N5H6F2S3	LUM	127	N5H6F2S3	P51884	Fucosylated and sialylated
LUM_127_N6H6F1S1	LUM	127	N6H6F1S1	P51884	Fucosylated and sialylated
LUM_127_N7H5F1S0	LUM	127	N7H5F1S0	P51884	Fucosylated
LUM_127_N7H8F1S0	LUM	127	N7H8F1S0	P51884	Fucosylated
GGTLC1_167_N4H5F0S2	GGTLC1	167	N4H5F0S2	Q9BX51	Sialylated
GGT1_511_N5H6F0S3	GGT1	511	N5H6F0S3	P19440	Sialylated
FGL2_336_N4H5F1S2	FGL2	336	N4H5F1S2	Q14314	Fucosylated and sialylated
FGL2_336_N5H6F1S1	FGL2	336	N5H6F1S1	Q14314	Fucosylated and sialylated
ACTL6B_381_N3H5F0S1	ACTL6B	381	N3H5F0S1	O94805	Sialylated
CFI_494_N2H8F0S0	CFI	494	N2H8F0S0	P05156	Mannose
LAMA4_742_N4H5F1S0	LAMA4	742	N4H5F1S0	Q16363	Fucosylated
LAMA4_742_N4H5F1S1	LAMA4	742	N4H5F1S1	Q16363	Fucosylated and sialylated
LAMA4_742_N4H5F1S2	LAMA4	742	N4H5F1S2	Q16363	Fucosylated and sialylated
LAMA4_742_N5H4F1S0	LAMA4	742	N5H4F1S0	Q16363	Fucosylated
M6PR_57_N4H5F0S2	M6PR	57	N4H5F0S2	P20645	Sialylated
MIA3_246_N2H6F0S0	MIA3	246	N2H6F0S0	Q5JRA6	Mannose
MIA3_246_N2H8F0S0	MIA3	246	N2H8F0S0	Q5JRA6	Mannose
CPVL_307_N2H3F0S0	CPVL	307	N2H3F0S0	Q9H3G5	Mannose
ERVMER34-1_122_N4H8F1S0	ERVMER34-1	122	N4H8F1S0	Q9H9K5	Fucosylated
CDHR2_632_N4H5F0S2	CDHR2	632	N4H5F0S2	Q9BYE9	Sialylated
LRFN3_339_N4H5F1S2	LRFN3	339	N4H5F1S2	Q9BTN0	Fucosylated and sialylated
FSIP2_2078_N4H5F0S2	FSIP2	2078	N4H5F0S2	Q5CZC0	Sialylated
LAMP1_261_N3H3F0S0	LAMP1	261	N3H3F0S0	P11279	Hybrid/Complex
LAMP1_261_N3H4F0S1	LAMP1	261	N3H4F0S1	P11279	Sialylated
LAMP1_261_N4H4F0S1	LAMP1	261	N4H4F0S1	P11279	Sialylated
LAMP1_261_N4H5F0S1	LAMP1	261	N4H5F0S1	P11279	Sialylated
LAMP1_261_N4H5F0S2	LAMP1	261	N4H5F0S2	P11279	Sialylated
LAMP1_261_N5H6F2S2	LAMP1	261	N5H6F2S2	P11279	Fucosylated and sialylated
LAMP1_261_N5H6F3S2	LAMP1	261	N5H6F3S2	P11279	Fucosylated and sialylated
LAMP1_261_N5H6F0S1	LAMP1	261	N5H6F0S1	P11279	Sialylated
LAMP1_261_N5H6F0S2	LAMP1	261	N5H6F0S2	P11279	Sialylated
LAMP1_261_N5H6F0S3	LAMP1	261	N5H6F0S3	P11279	Sialylated
LAMP1_261_N6H7F0S0	LAMP1	261	N6H7F0S0	P11279	Hybrid/Complex
LAMP1_261_N6H7F1S0	LAMP1	261	N6H7F1S0	P11279	Fucosylated
LAMP1_261_N6H7F2S2	LAMP1	261	N6H7F2S2	P11279	Fucosylated and sialylated
LAMP1_261_N6H7F0S1	LAMP1	261	N6H7F0S1	P11279	Sialylated
LAMP1_261_N6H7F0S2	LAMP1	261	N6H7F0S2	P11279	Sialylated
LAMP1_261_N6H7F0S3	LAMP1	261	N6H7F0S3	P11279	Sialylated
LAMC1_650_N2H6F0S0	LAMC1	650	N2H6F0S0	P11047	Mannose
CPD_172_N4H5F1S2	CPD	172	N4H5F1S2	O75976	Fucosylated and sialylated
CPD_172_N4H5F0S1	CPD	172	N4H5F0S1	O75976	Sialylated
CPD_172_N4H5F0S2	CPD	172	N4H5F0S2	O75976	Sialylated
EDEM3_195_N2H6F0S0	EDEM3	195	N2H6F0S0	Q9BZQ6	Mannose
BGN_311_N5H4F1S2	BGN	311	N5H4F1S2	P21810	Fucosylated and sialylated
BGN_311_N6H3F1S1	BGN	311	N6H3F1S1	P21810	Fucosylated and sialylated
BGN_311_N6H3F1S2	BGN	311	N6H3F1S2	P21810	Fucosylated and sialylated
BGN_311_N6H7F2S3	BGN	311	N6H7F2S3	P21810	Fucosylated and sialylated
ATL3_312_N2H5F0S0	ATL3	312	N2H5F0S0	Q6DD88	Mannose
HSD11B1_123_N2H8F0S0	HSD11B1	123	N2H8F0S0	P28845	Mannose
CACNA1C_70_N4H5F1S0	CACNA1C	70	N4H5F1S0	Q13936	Fucosylated
CD180_78_N4H5F0S1	CD180	78	N4H5F0S1	Q99467	Sialylated
ARHGAP42_430_N2H10F0S0	ARHGAP42	430	N2H10F0S0	A6NI28	Mannose
ARHGAP42_430_N3H5F0S1	ARHGAP42	430	N3H5F0S1	A6NI28	Sialylated
KNG1_294_N2H6F0S0	KNG1	294	N2H6F0S0	P01042	Mannose
KNG1_294_N2H7F0S0	KNG1	294	N2H7F0S0	P01042	Mannose
KNG1_294_N2H8F0S0	KNG1	294	N2H8F0S0	P01042	Mannose
KNG1_294_N5H6F3S2	KNG1	294	N5H6F3S2	P01042	Fucosylated and sialylated
NRAP_1023_N4H4F1S0	NRAP	1023	N4H4F1S0	Q86VF7	Fucosylated
HERC1_4501_N4H5F0S1	HERC1	4501	N4H5F0S1	Q15751	Sialylated
PCDHA10_264_N4H5F1S1	PCDHA10	264	N4H5F1S1	Q9Y5I2	Fucosylated and sialylated
EPN3_65_N4H5F0S2	EPN3	65	N4H5F0S2	Q9H201	Sialylated
EPN3_65_N4H5F1S0	EPN3	65	N4H5F1S0	Q9H201	Fucosylated
EPN3_65_N4H5F1S1	EPN3	65	N4H5F1S1	Q9H201	Fucosylated and sialylated
EPN3_65_N4H5F1S2	EPN3	65	N4H5F1S2	Q9H201	Fucosylated and sialylated
EPN3_65_N5H4F1S1	EPN3	65	N5H4F1S1	Q9H201	Fucosylated and sialylated
EPN3_65_N5H4F1S2	EPN3	65	N5H4F1S2	Q9H201	Fucosylated and sialylated
EPN3_65_N6H3F1S0	EPN3	65	N6H3F1S0	Q9H201	Fucosylated
RIF1_105_N2H6F0S0	RIF1	105	N2H6F0S0	Q5UIP0	Mannose
DNTTIP1_208_N4H4F0S1	DNTTIP1	208	N4H4F0S1	Q9H147	Sialylated
RAD18_320_N4H5F0S2	RAD18	320	N4H5F0S2	Q9NS91	Sialylated
FHAD1_877_N5H4F0S0	FHAD1	877	N5H4F0S0	B1AJZ9	Hybrid/Complex
AGBL2_815_N3H5F1S0	AGBL2	815	N3H5F1S0	Q5U5Z8	Fucosylated
WIPI1_310_N4H5F1S2	WIPI1	310	N4H5F1S2	Q5MNZ9	Fucosylated and sialylated
WIPI1_310_N4H5F0S1	WIPI1	310	N4H5F0S1	Q5MNZ9	Sialylated
WIPI1_310_N4H5F0S2	WIPI1	310	N4H5F0S2	Q5MNZ9	Sialylated
CDKL3_513_N5H6F0S1	CDKL3	513	N5H6F0S1	Q8IVW4	Sialylated
ITGB2_50_N2H5F0S0	ITGB2	50	N2H5F0S0	P05107	Mannose
ITGB2_50_N4H5F1S1	ITGB2	50	N4H5F1S1	P05107	Fucosylated and sialylated
LRP1B_1983_N2H6F0S0	LRP1B	1983	N2H6F0S0	Q9NZR2	Mannose
LRP1_4075_N4H5F0S2	LRP1	4075	N4H5F0S2	Q07954	Sialylated
LRP6_433_N6H3F1S0	LRP6	433	N6H3F1S0	O75581	Fucosylated
LRP1_3048_N4H5F2S0	LRP1	3048	N4H5F2S0	Q07954	Fucosylated
ANKHD1_1676_N3H8F0S0	ANKHD1	1676	N3H8F0S0	Q8IWZ3	Hybrid/Complex
GLG1_165_N4H5F0S1	GLG1	165	N4H5F0S1	Q92896	Sialylated
GLG1_165_N4H5F0S2	GLG1	165	N4H5F0S2	Q92896	Sialylated
ICAM1_267_N4H5F0S1	ICAM1	267	N4H5F0S1	P05362	Sialylated
ICAM1_267_N4H5F0S2	ICAM1	267	N4H5F0S2	P05362	Sialylated
ZNF728_134_N4H5F0S2	ZNF728	134	N4H5F0S2	P0DKX0	Sialylated
WWC2_1018_N5H3F1S0	WWC2	1018	N5H3F1S0	Q6AWC2	Fucosylated
LAMP2_275_N3H4F0S1	LAMP2	275	N3H4F0S1	P13473	Sialylated
LAMP2_275_N4H4F0S1	LAMP2	275	N4H4F0S1	P13473	Sialylated
LAMP2_275_N4H5F0S0	LAMP2	275	N4H5F0S0	P13473	Hybrid/Complex
LAMP2_275_N4H5F1S1	LAMP2	275	N4H5F1S1	P13473	Fucosylated and sialylated
LAMP2_275_N4H5F0S1	LAMP2	275	N4H5F0S1	P13473	Sialylated
LAMP2_275_N4H5F0S2	LAMP2	275	N4H5F0S2	P13473	Sialylated
LAMP2_275_N5H5F0S1	LAMP2	275	N5H5F0S1	P13473	Sialylated
LAMP2_275_N5H6F0S0	LAMP2	275	N5H6F0S0	P13473	Hybrid/Complex
LAMP2_275_N5H6F1S1	LAMP2	275	N5H6F1S1	P13473	Fucosylated and sialylated
LAMP2_275_N5H6F2S0	LAMP2	275	N5H6F2S0	P13473	Fucosylated
LAMP2_275_N5H6F0S1	LAMP2	275	N5H6F0S1	P13473	Sialylated
LAMP2_275_N5H6F0S2	LAMP2	275	N5H6F0S2	P13473	Sialylated
LAMP2_275_N5H6F0S3	LAMP2	275	N5H6F0S3	P13473	Sialylated
LAMP2_275_N6H6F1S0	LAMP2	275	N6H6F1S0	P13473	Fucosylated
LAMP2_275_N6H7F0S0	LAMP2	275	N6H7F0S0	P13473	Hybrid/Complex
LAMP2_275_N6H7F0S2	LAMP2	275	N6H7F0S2	P13473	Sialylated
WDR46_202_N3H6F0S0	WDR46	202	N3H6F0S0	O15213	Hybrid/Complex
MXRA5_1735_N4H5F0S2	MXRA5	1735	N4H5F0S2	Q9NR99	Sialylated
NUP210_337_N2H3F0S0	NUP210	337	N2H3F0S0	Q8TEM1	Mannose
NUP210_337_N2H5F0S0	NUP210	337	N2H5F0S0	Q8TEM1	Mannose
NUP210_337_N2H7F0S0	NUP210	337	N2H7F0S0	Q8TEM1	Mannose
PBXIP1_455_N2H6F0S0	PBXIP1	455	N2H6F0S0	Q96AQ6	Mannose
PBXIP1_455_N6H3F0S0	PBXIP1	455	N6H3F0S0	Q96AQ6	Hybrid/Complex
CEACAM5_197_N4H5F0S1	CEACAM5	197	N4H5F0S1	P06731	Sialylated
CEACAM5_197_N4H5F0S2	CEACAM5	197	N4H5F0S2	P06731	Sialylated
CEACAM5_197_N5H5F0S1	CEACAM5	197	N5H5F0S1	P06731	Sialylated
CFHR1_126_N2H7F0S0	CFHR1	126	N2H7F0S0	Q03591	Mannose
CFHR1_126_N2H8F0S0	CFHR1	126	N2H8F0S0	Q03591	Mannose
CFHR1_126_N4H5F0S1	CFHR1	126	N4H5F0S1	Q03591	Sialylated
CFHR1_126_N4H5F0S2	CFHR1	126	N4H5F0S2	Q03591	Sialylated
MACF1_4239_N3H5F0S1	MACF1	4239	N3H5F0S1	Q9UPN3	Sialylated
STX8_199_N4H5F1S1	STX8	199	N4H5F1S1	Q9UNK0	Fucosylated and sialylated
STX8_199_N4H5F1S2	STX8	199	N4H5F1S2	Q9UNK0	Fucosylated and sialylated
STX8_199_N4H5F0S1	STX8	199	N4H5F0S1	Q9UNK0	Sialylated
CD14_151_N4H5F0S2	CD14	151	N4H5F0S2	P08571	Sialylated
NTN1_95_N4H3F1S1	NTN1	95	N4H3F1S1	O95631	Fucosylated and sialylated
LAMB1_1279_N2H5F0S0	LAMB1	1279	N2H5F0S0	P07942	Mannose
LAMB1_1279_N4H5F1S2	LAMB1	1279	N4H5F1S2	P07942	Fucosylated and sialylated
LAMB1_1279_N5H4F1S0	LAMB1	1279	N5H4F1S0	P07942	Fucosylated
LAMB1_1279_N5H6F1S0	LAMB1	1279	N5H6F1S0	P07942	Fucosylated
HS3ST2_102_N2H5F0S0	HS3ST2	102	N2H5F0S0	Q9Y278	Mannose
PLXNB2_733_N4H5F1S0	PLXNB2	733	N4H5F1S0	O15031	Fucosylated
PLXNB2_733_N4H5F1S1	PLXNB2	733	N4H5F1S1	O15031	Fucosylated and sialylated
PLXNB2_733_N4H5F2S1	PLXNB2	733	N4H5F2S1	O15031	Fucosylated and sialylated
PLXNB2_733_N4H5F0S2	PLXNB2	733	N4H5F0S2	O15031	Sialylated
PLXNB2_733_N7H5F0S0	PLXNB2	733	N7H5F0S0	O15031	Hybrid/Complex
LUM_252_N6H7F1S1	LUM	252	N6H7F1S1	P51884	Fucosylated and sialylated
LUM_252_N6H7F0S2	LUM	252	N6H7F0S2	P51884	Sialylated
TM2D1_197_N4H5F0S1	TM2D1	197	N4H5F0S1	Q9BX74	Sialylated
IGHA2_131_N2H7F0S0	IGHA2	131	N2H7F0S0	P01877	Mannose
IGHA2_131_N2H9F0S0	IGHA2	131	N2H9F0S0	P01877	Mannose
IGHA2_131_N4H5F0S0	IGHA2	131	N4H5F0S0	P01877	Hybrid/Complex
IGHA2_131_N4H5F0S1	IGHA2	131	N4H5F0S1	P01877	Sialylated
IGHA2_131_N5H3F0S0	IGHA2	131	N5H3F0S0	P01877	Hybrid/Complex
IGHA2_131_N5H4F0S0	IGHA2	131	N5H4F0S0	P01877	Hybrid/Complex
IGHA2_131_N5H5F0S1	IGHA2	131	N5H5F0S1	P01877	Sialylated
TMEM159_29_N2H5F0S0	TMEM159	29	N2H5F0S0	Q96B96	Mannose
TMEM159_29_N2H7F0S0	TMEM159	29	N2H7F0S0	Q96B96	Mannose
TMEM159_29_N2H8F0S0	TMEM159	29	N2H8F0S0	Q96B96	Mannose
PDE4DIP_1984_N3H6F0S0	PDE4DIP	1984	N3H6F0S0	Q5VU43	Hybrid/Complex
CEACAM1_378_N4H5F0S2	CEACAM1	378	N4H5F0S2	P13688	Sialylated
LRRC32_203_N2H10F0S0	LRRC32	203	N2H10F0S0	Q14392	Mannose
LRRC32_203_N2H9F0S0	LRRC32	203	N2H9F0S0	Q14392	Mannose
PLXNB1_1183_N4H5F0S2	PLXNB1	1183	N4H5F0S2	O43157	Sialylated
NFRKB_1000_N2H7F0S0	NFRKB	1000	N2H7F0S0	Q6P4R8	Mannose
NFRKB_1000_N2H8F0S0	NFRKB	1000	N2H8F0S0	Q6P4R8	Mannose
LRP1_3788_N4H5F0S2	LRP1	3788	N4H5F0S2	Q07954	Sialylated
KIF21B_1259_N2H9F0S0	KIF21B	1259	N2H9F0S0	O75037	Mannose
NACA2_189_N4H5F0S1	NACA2	189	N4H5F0S1	Q9H009	Sialylated
NACA2_189_N5H8F1S0	NACA2	189	N5H8F1S0	Q9H009	Fucosylated
CLUL1_351_N2H5F0S0	CLUL1	351	N2H5F0S0	Q15846	Mannose
CNDP1_382_N2H6F0S0	CNDP1	382	N2H6F0S0	Q96KN2	Mannose
CNDP1_382_N2H7F0S0	CNDP1	382	N2H7F0S0	Q96KN2	Mannose
CNDP1_382_N4H5F0S2	CNDP1	382	N4H5F0S2	Q96KN2	Sialylated
ADAMTSL4_490_N4H5F0S2	ADAMTSL4	490	N4H5F0S2	Q6UY14	Sialylated
CERS2_19_N2H6F0S0	CERS2	19	N2H6F0S0	Q96G23	Mannose
CERS2_19_N2H7F0S0	CERS2	19	N2H7F0S0	Q96G23	Mannose
CERS2_19_N2H8F0S0	CERS2	19	N2H8F0S0	Q96G23	Mannose
CERS2_19_N3H3F0S0	CERS2	19	N3H3F0S0	Q96G23	Hybrid/Complex
CERS2_19_N4H3F0S0	CERS2	19	N4H3F0S0	Q96G23	Hybrid/Complex
CERS2_19_N4H3F1S0	CERS2	19	N4H3F1S0	Q96G23	Fucosylated
CERS2_19_N5H3F1S0	CERS2	19	N5H3F1S0	Q96G23	Fucosylated
ITGA6_997_N2H8F0S0	ITGA6	997	N2H8F0S0	P23229	Mannose
WDR24_821_N3H4F1S1	WDR24	821	N3H4F1S1	Q96S15	Fucosylated and sialylated
WDR24_821_N4H4F1S1	WDR24	821	N4H4F1S1	Q96S15	Fucosylated and sialylated
WDR24_821_N4H5F1S0	WDR24	821	N4H5F1S0	Q96S15	Fucosylated
WDR24_821_N4H5F1S1	WDR24	821	N4H5F1S1	Q96S15	Fucosylated and sialylated
WDR24_821_N4H5F1S2	WDR24	821	N4H5F1S2	Q96S15	Fucosylated and sialylated
WDR24_821_N5H4F1S0	WDR24	821	N5H4F1S0	Q96S15	Fucosylated
WDR24_821_N5H4F1S1	WDR24	821	N5H4F1S1	Q96S15	Fucosylated and sialylated
WDR24_821_N5H4F1S2	WDR24	821	N5H4F1S2	Q96S15	Fucosylated and sialylated
WDR24_821_N5H5F1S1	WDR24	821	N5H5F1S1	Q96S15	Fucosylated and sialylated
WDR24_821_N5H6F3S2	WDR24	821	N5H6F3S2	Q96S15	Fucosylated and sialylated
WDR24_821_N6H3F1S0	WDR24	821	N6H3F1S0	Q96S15	Fucosylated
WDR24_821_N6H3F1S1	WDR24	821	N6H3F1S1	Q96S15	Fucosylated and sialylated
WDR24_821_N6H3F1S2	WDR24	821	N6H3F1S2	Q96S15	Fucosylated and sialylated
WDR24_821_N6H6F1S0	WDR24	821	N6H6F1S0	Q96S15	Fucosylated
LTN1_1584_N4H4F0S1	LTN1	1584	N4H4F0S1	O94822	Sialylated
LTN1_1584_N2H8F0S0	LTN1	1584	N2H8F0S0	O94822	Mannose
NAA16_575_N3H5F1S1	NAA16	575	N3H5F1S1	Q6N069	Fucosylated and sialylated
NAA16_575_N4H4F1S1	NAA16	575	N4H4F1S1	Q6N069	Fucosylated and sialylated
NAA16_575_N4H5F1S1	NAA16	575	N4H5F1S1	Q6N069	Fucosylated and sialylated
NAA16_575_N5H3F1S0	NAA16	575	N5H3F1S0	Q6N069	Fucosylated
FMOD_166_N4H5F1S0	FMOD	166	N4H5F1S0	Q06828	Fucosylated
FMOD_166_N4H5F1S1	FMOD	166	N4H5F1S1	Q06828	Fucosylated and sialylated
FMOD_166_N4H5F2S1	FMOD	166	N4H5F2S1	Q06828	Fucosylated and sialylated
FMOD_166_N4H5F0S1	FMOD	166	N4H5F0S1	Q06828	Sialylated
FMOD_166_N4H6F1S2	FMOD	166	N4H6F1S2	Q06828	Fucosylated and sialylated
FMOD_166_N5H4F1S0	FMOD	166	N5H4F1S0	Q06828	Fucosylated
FMOD_166_N5H4F1S1	FMOD	166	N5H4F1S1	Q06828	Fucosylated and sialylated
FMOD_166_N5H4F1S2	FMOD	166	N5H4F1S2	Q06828	Fucosylated and sialylated
FMOD_166_N5H4F2S0	FMOD	166	N5H4F2S0	Q06828	Fucosylated
FMOD_166_N5H6F1S1	FMOD	166	N5H6F1S1	Q06828	Fucosylated and sialylated
FMOD_166_N5H6F1S2	FMOD	166	N5H6F1S2	Q06828	Fucosylated and sialylated
LRP1_1723_N2H4F0S0	LRP1	1723	N2H4F0S0	Q07954	Mannose
MAP4K4_3_N4H5F1S1	MAP4K4	3	N4H5F1S1	O95819	Fucosylated and sialylated
MAP4K4_3_N4H5F0S2	MAP4K4	3	N4H5F0S2	O95819	Sialylated
TNRC6C_9_N2H7F0S0	TNRC6C	9	N2H7F0S0	Q9HCJ0	Mannose
TNRC6C_9_N2H8F0S0	TNRC6C	9	N2H8F0S0	Q9HCJ0	Mannose
NNT_391_N3H3F1S0	NNT	391	N3H3F1S0	Q13423	Fucosylated
CHST13_331_N4H5F0S2	CHST13	331	N4H5F0S2	Q8NET6	Sialylated
CTSA_333_N2H5F0S0	CTSA	333	N2H5F0S0	P10619	Mannose
LRG1_325_N4H5F0S2	LRG1	325	N4H5F0S2	P02750	Sialylated
LRP1_3089_N4H5F0S0	LRP1	3089	N4H5F0S0	Q07954	Hybrid/Complex
LRP1_3089_N4H5F0S1	LRP1	3089	N4H5F0S1	Q07954	Sialylated
LRP1_3089_N4H5F0S2	LRP1	3089	N4H5F0S2	Q07954	Sialylated
BGN_270_N4H3F1S1	BGN	270	N4H3F1S1	P21810	Fucosylated and sialylated
BGN_270_N4H5F2S3	BGN	270	N4H5F2S3	P21810	Fucosylated and sialylated
BGN_270_N4H5F3S0	BGN	270	N4H5F3S0	P21810	Fucosylated
BGN_270_N5H4F1S2	BGN	270	N5H4F1S2	P21810	Fucosylated and sialylated
BGN_270_N5H5F2S1	BGN	270	N5H5F2S1	P21810	Fucosylated and sialylated
BGN_270_N5H6F1S3	BGN	270	N5H6F1S3	P21810	Fucosylated and sialylated
BGN_270_N5H6F2S1	BGN	270	N5H6F2S1	P21810	Fucosylated and sialylated
BGN_270_N5H6F3S2	BGN	270	N5H6F3S2	P21810	Fucosylated and sialylated
BGN_270_N6H3F1S1	BGN	270	N6H3F1S1	P21810	Fucosylated and sialylated
BGN_270_N6H3F1S2	BGN	270	N6H3F1S2	P21810	Fucosylated and sialylated
BGN_270_N6H3F2S0	BGN	270	N6H3F2S0	P21810	Fucosylated
BGN_270_N6H4F2S1	BGN	270	N6H4F2S1	P21810	Fucosylated and sialylated
BGN_270_N7H6F1S0	BGN	270	N7H6F1S0	P21810	Fucosylated
AGTR1_4_N4H5F1S0	AGTR1	4	N4H5F1S0	P30556	Fucosylated
AGTR1_4_N4H5F1S1	AGTR1	4	N4H5F1S1	P30556	Fucosylated and sialylated
AGTR1_4_N5H3F1S0	AGTR1	4	N5H3F1S0	P30556	Fucosylated
AGTR1_4_N5H4F1S0	AGTR1	4	N5H4F1S0	P30556	Fucosylated
AGTR1_4_N5H4F1S1	AGTR1	4	N5H4F1S1	P30556	Fucosylated and sialylated
AGTR1_4_N5H5F1S0	AGTR1	4	N5H5F1S0	P30556	Fucosylated
LUZP2_133_N2H8F0S0	LUZP2	133	N2H8F0S0	Q86TE4	Mannose
LUZP2_133_N2H9F0S0	LUZP2	133	N2H9F0S0	Q86TE4	Mannose
CLU_354_N5H5F2S2	CLU	354	N5H5F2S2	P10909	Fucosylated and sialylated
CLU_354_N5H6F1S2	CLU	354	N5H6F1S2	P10909	Fucosylated and sialylated
CLU_354_N5H6F1S3	CLU	354	N5H6F1S3	P10909	Fucosylated and sialylated
CLU_354_N5H7F1S1	CLU	354	N5H7F1S1	P10909	Fucosylated and sialylated
CLU_354_N5H7F1S2	CLU	354	N5H7F1S2	P10909	Fucosylated and sialylated
CLU_354_N6H7F0S1	CLU	354	N6H7F0S1	P10909	Sialylated
SEZ6L_435_N2H7F0S0	SEZ6L	435	N2H7F0S0	Q9BYH1	Mannose
ZRANB3_336_N4H4F0S0	ZRANB3	336	N4H4F0S0	Q5FWF4	Hybrid/Complex
ENPP1_285_N4H5F0S1	ENPP1	285	N4H5F0S1	P22413	Sialylated
ENPP1_285_N4H5F0S2	ENPP1	285	N4H5F0S2	P22413	Sialylated
ENPP1_285_N5H6F1S3	ENPP1	285	N5H6F1S3	P22413	Fucosylated and sialylated
IGF2R_1312_N2H7F0S0	IGF2R	1312	N2H7F0S0	P11717	Mannose
IGF2R_1312_N2H8F0S0	IGF2R	1312	N2H8F0S0	P11717	Mannose
SMURF1_9_N3H3F0S0	SMURF1	9	N3H3F0S0	Q9HCE7	Hybrid/Complex
VNN1_283_N4H5F0S1	VNN1	283	N4H5F0S1	O95497	Sialylated
VNN1_283_N4H5F0S2	VNN1	283	N4H5F0S2	O95497	Sialylated
IQGAP1_275_N2H8F0S0	IQGAP1	275	N2H8F0S0	P46940	Mannose
HPR_126_N2H7F0S0	HPR	126	N2H7F0S0	P00739	Mannose
HP_184_N2H8F0S0	HP	184	N2H8F0S0	P00738	Mannose
HP_184_N4H5F1S0	HP	184	N4H5F1S0	P00738	Fucosylated
HP_184_N4H5F2S1	HP	184	N4H5F2S1	P00738	Fucosylated and sialylated
HPR_126_N4H5F0S1	HPR	126	N4H5F0S1	P00739	Sialylated
[truncated: 1,147 more rows]

## Sheet: shared
792 Shared Site-Specific N-Glycan Compositions Between eCCA and the public iCCA database
[truncated: 793 more rows]

[truncated: 1 more sheets: In-house iCCA glycopeptides]
