# Supplementary material for: Comparative N-Glycoproteomics Reveals Subtype-Specific N-Glycosylation Signatures and Immune Associations in Cholangiocarcinoma
Source: Mol Cell Proteomics. 2025 Oct 7;24(11):101084. doi: 10.1016/j.mcpro.2025.101084 (PMC12615305; doi:10.1016/j.mcpro.2025.101084)
Supplement: Supplemental Table S5 [file mmc5.xlsx]

## Sheet: 2321 quantified
List of 2,321 N-glycopeptides quantified in eCCA samples (with ≤50% missing values across samples)
Glycopeptide ID	Gene name	Site	Composition	Protein_ID	Unique ID	Group	T1	T2	T3	T4	T5	T6	T7	T8	T9	T10	N1	N2	N3	N4	N5	N6	N7	N8	N9	N10
MEIKIN_N261_N2H6F0S0	MEIKIN	261	N2H6F0S0	A0A087WXM9	A0A087WXM9_TNSSTPGK_T1TMTN2GlcNAcK8TMT_261_N2H6F0S0_01Y41Y41M(31M)61M(31M21M)61M	Mannose	0.648766	1.03527	NA	NA	NA	NA	0.765786	0.800273	1.50735	1.53705	0.981243	1.30948	NA	NA	NA	NA	1.0561	1.18553	0.958067	1.40332
GATD3B_N142_N2H6F0S0	GATD3B	142	N2H6F0S0	A0A0B4J2D5	A0A0B4J2D5_NLSTFAVDGK_N1GlcNAc@TMTK10TMT_142_N2H6F0S0_01Y41Y41M(31M)61M(31M21M)61M	Mannose	1.43854	0.936647	1.03487	1.26656	0.811496	1.36786	1.47692	1.35781	1.31814	0.875473	0.82287	0.743985	1.25009	0.871828	0.840668	0.893289	0.866546	0.638376	0.686334	0.706071
MDFIC2_N23_N2H6F0S0	MDFIC2	23	N2H6F0S0	A0A1B0GVS7	A0A1B0GVS7_NNISWLK_N1TMTN2GlcNAcK7TMT_23_N2H6F0S0_01Y41Y41M(31M)61M(31M21M)61M	Mannose	NA	NA	1.31164	1.33599	1.19005	1.01221	1.02274	0.963949	NA	NA	NA	NA	1.09496	1.12997	0.981903	0.99839	1.32452	1.0705	NA	NA
MDFIC2_N23_N2H7F0S0	MDFIC2	23	N2H7F0S0	A0A1B0GVS7	A0A1B0GVS7_NNISWLK_N1TMTN2GlcNAcK7TMT_23_N2H7F0S0_01Y41Y41M(31M)61M(31M21M)61M21M	Mannose	NA	NA	0.918879	1.129	0.810532	0.877669	0.898632	0.531618	NA	NA	NA	NA	1.60369	0.964845	0.667405	0.935107	0.777443	0.841592	NA	NA
MDFIC2_N23_N2H8F0S0	MDFIC2	23	N2H8F0S0	A0A1B0GVS7	A0A1B0GVS7_NNISWLK_N1TMTN2GlcNAcK7TMT_23_N2H8F0S0_01Y41Y41M(31M21M)61M(31M21M)61M21M	Mannose	NA	NA	0.648422	1.08606	0.914147	0.808244	0.818955	1.1712	NA	NA	NA	NA	0.893081	1.10668	0.960334	0.583004	0.866008	1.11271	NA	NA
GSTT4_N232_N2H8F0S0	GSTT4	232	N2H8F0S0	A0A1W2PR19	A0A1W2PR19_ENISELLK_E1TMTN2GlcNAcK8TMT_232_N2H8F0S0_01Y41Y41M(31M21M21M)61M(31M21M)61M	Mannose	0.88849	0.854032	NA	NA	NA	NA	1.89333	1.13532	0.788318	0.708536	1.01309	1.40493	NA	NA	NA	NA	1.16935	1.27642	1.07753	0.648648
ESYT2_N199_N2H7F0S0	ESYT2	199	N2H7F0S0	A0FGR8	A0FGR8_AEWLNK_A1TMTN5GlcNAcK6TMT_199_N2H7F0S0_01Y41Y41M(31M)61M(31M21M)61M21M	Mannose	NA	NA	0.935158	1.56005	1.01423	0.875014	1.05163	0.786422	NA	NA	NA	NA	0.95873	0.821806	1.15009	1.2845	1.30699	0.992426	NA	NA
ARHGAP10_N519_N2H7F0S0	ARHGAP10	519	N2H7F0S0	A1A4S6	A1A4S6_HLTNVSNHSK_H1TMTN4GlcNAcK10TMT_519_N2H7F0S0_01Y41Y41M(31M21M21M)61M(31M)61M	Mannose	0.945838	0.664302	1.32258	1.2714	0.851984	2.12581	NA	NA	0.842961	0.791502	0.611027	0.724399	1.02297	0.806258	0.694453	0.885123	NA	NA	0.701153	0.673946
ARHGAP10_N522_N2H7F0S0	ARHGAP10	522	N2H7F0S0	A1A4S6	A1A4S6_HLTNVSNHSK_H1TMTN7GlcNAcK10TMT_522_N2H7F0S0_01Y41Y41M(31M21M21M)61M(31M)61M	Mannose	0.945838	0.664302	1.32258	1.2714	0.851984	2.12581	NA	NA	0.842961	0.791502	0.611027	0.724399	1.02297	0.806258	0.694453	0.885123	NA	NA	0.701153	0.673946
ARHGEF37_N516_N4H5F0S2	ARHGEF37	516	N4H5F0S2	A1IGU5	A1IGU5_LYQVTSNISGTGTLDLTLPR_L1TMTN7GlcNAc_516_N4H5F0S2_01Y41Y41M(31M)61M(21Y41L32S)61Y41L32S	Sialylated	0.618409	1.6989	0.555355	0.44184	0.524237	0.841932	0.980957	0.693781	0.890923	0.676807	1.07528	1.30011	0.6401	2.71839	0.459078	0.467754	0.913279	1.08244	0.994429	1.29113
PXDNL_N1283_N2H5F0S0	PXDNL	1283	N2H5F0S0	A1KZ92	A1KZ92_AEYPQDYLNCSEIPK_A1TMTN9GlcNAcC10CamK15TMT_1283_N2H5F0S0_01Y41Y41M(31M)61M(31M)61M	Mannose	1.07509	1.32565	0.752915	1.22364	0.866336	1.32738	NA	NA	1.74819	1.4037	0.881997	0.75939	0.634831	1.26154	0.781317	0.514906	NA	NA	NA	0.81827
ELOVL7_N273_N2H7F0S0	ELOVL7	273	N2H7F0S0	A1L3X0	A1L3X0_TVKNGTCK_T1TMTK3TMTN4GlcNAcC7CamK8TMT_273_N2H7F0S0_01Y41Y41M(31M21M)61M(31M21M)61M	Mannose	0.945838	0.664302	NA	NA	NA	NA	1.17617	1.56376	0.842961	0.791502	0.611027	0.724399	NA	NA	NA	NA	0.594564	0.636675	0.701153	0.673946
FAM234B_N415_N2H5F0S0	FAM234B	415	N2H5F0S0	A2RU67	A2RU67_GQNLTPYWALR_G1TMTN3GlcNAc_415_N2H5F0S0_01Y41Y41M(31M)61M(31M)61M	Mannose	0.752178	1.33738	0.460933	0.959561	0.807641	0.809178	0.891003	0.780618	1.25269	1.30986	1.07703	1.28158	0.809263	1.36207	1.31007	0.881446	1.1876	1.46938	1.10791	1.38281
FAM234B_N415_N2H8F0S0	FAM234B	415	N2H8F0S0	A2RU67	A2RU67_GQNLTPYWALR_G1TMTN3GlcNAc_415_N2H8F0S0_01Y41Y41M(31M21M)61M(31M21M)61M21M	Mannose	NA	NA	0.909972	1.26911	0.881561	0.796975	1.02944	1.17608	NA	NA	NA	NA	0.845631	1.64614	1.09543	0.628141	1.08984	0.920031	NA	NA
TMEM131L_N1210_N2H6F0S0	TMEM131L	1210	N2H6F0S0	A2VDJ0	A2VDJ0_REGNLQNLNWSK_R1TMTN9GlcNAcK12TMT_1210_N2H6F0S0_01Y41Y41M(31M)61M(31M21M)61M	Mannose	NA	NA	1.22016	1.07414	1.46002	0.888907	0.782774	0.954948	NA	NA	NA	NA	0.837188	0.791896	0.847832	0.676877	0.799085	0.912942	NA	NA
ZNF840P_N619_N4H5F0S2	ZNF840P	619	N4H5F0S2	A6NDX5	A6NDX5_YQSNFTK_Y1TMTN4GlcNAcK7TMT_619_N4H5F0S2_01Y41Y41M(31M)61M(21Y41L32S)61Y41L32S	Sialylated	0.698039	0.890492	NA	NA	NA	NA	1.27083	1.09727	0.980616	0.702057	0.890579	0.954251	NA	NA	NA	NA	0.965702	0.855634	1.47509	1.04987
PRAMEF25_N409_N2H5F0S0	PRAMEF25	409	N2H5F0S0	A6NGN4	A6NGN4_NLCLELYPAPR_N1GlcNAc@TMTC3Cam_409_N2H5F0S0_01Y41Y41M(31M)61M(31M)61M	Mannose	0.824909	1.23316	1.07978	1.23278	1.0117	1.13377	NA	NA	0.982983	1.78265	0.902037	1.41749	0.966166	0.806008	0.72	0.828612	NA	NA	1.10824	1.39786
ARHGAP42_N747_N4H5F0S2	ARHGAP42	747	N4H5F0S2	A6NI28	A6NI28_ASASSLRSISAAEGNK_A1TMTN15GlcNAcK16TMT_747_N4H5F0S2_01Y41Y41M(31M)61M(21Y41L32S)61Y41L32S	Sialylated	0.999488	1.20527	0.909652	1.00305	1.19743	0.881406	0.896594	1.01718	1.6135	0.872374	0.922272	1.16004	0.849417	2.0166	1.28626	0.795788	1.01603	0.82727	2.21217	1.10327
PRSS29P_N143_N2H7F0S0	PRSS29P	143	N2H7F0S0	A6NIE9	A6NIE9_GLLNVSR_G1TMTN4GlcNAc_143_N2H7F0S0_01Y41Y41M(31M)61M(31M21M)61M21M	Mannose	NA	NA	0.522608	0.89494	1.52073	0.894771	0.980645	1.45447	NA	NA	NA	NA	1.20706	1.06976	0.827126	0.999379	1.11282	1.44063	NA	NA
COL6A6_N288_N2H6F0S0	COL6A6	288	N2H6F0S0	A6NMZ7	A6NMZ7_VINSLSMGINK_V1TMTN10GlcNAcK11TMT_288_N2H6F0S0_01Y41Y41M(31M)61M(31M21M)61M	Mannose	1.9308	0.737127	1.06684	1.34156	1.0382	1.13187	NA	NA	1.0538	0.86504	0.595387	0.704221	0.790025	0.497809	0.41415	0.505002	NA	NA	1.03374	0.715164
CCDC169_N89_N3H6F0S0	CCDC169	89	N3H6F0S0	A6NNP5	A6NNP5_IHGNSSDRLSSIR_I1TMTN4GlcNAc_89_N3H6F0S0_01Y41Y41M(31M41Y41L)61M(31M)61M	Hybrid/Complex	NA	NA	1.19948	0.912524	0.558653	0.840368	1.06356	0.902437	NA	NA	NA	NA	1.08293	0.724968	0.767404	0.628635	0.837761	0.927596	NA	NA
TBKBP1_N275_N2H7F0S0	TBKBP1	275	N2H7F0S0	A7MCY6	A7MCY6_AQDLASNQSER_A1TMTN7GlcNAc_275_N2H7F0S0_01Y41Y41M(31M)61M(31M21M)61M21M	Mannose	NA	NA	1.0082	1.68978	0.888818	1.42361	1.42013	3.02506	NA	NA	NA	NA	0.909728	0.650513	0.503326	0.613822	0.896034	0.853596	NA	NA
TBKBP1_N275_N2H8F0S0	TBKBP1	275	N2H8F0S0	A7MCY6	A7MCY6_AQDLASNQSER_A1TMTN7GlcNAc_275_N2H8F0S0_01Y41Y41M(31M21M21M)61M(31M21M)61M	Mannose	1.78039	0.561629	0.761706	1.29318	0.895116	1.15154	NA	NA	0.586279	0.917292	0.465068	0.653328	0.849748	0.604028	0.560468	0.57332	NA	NA	0.493692	0.395471
C12orf71_N236_N2H4F0S0	C12orf71	236	N2H4F0S0	A8MTZ7	A8MTZ7_DHPVNATK_D1TMTN5GlcNAcK8TMT_236_N2H4F0S0_01Y41Y41M(31M21M)61M	Mannose	NA	NA	1.01288	2.00749	1.0337	1.40353	0.831396	1.25532	NA	NA	NA	NA	1.21153	0.653089	0.611331	0.653217	0.692868	0.714953	NA	NA
ZNF727_N148_N2H5F0S0	ZNF727	148	N2H5F0S0	A8MUV8	A8MUV8_SKTCQYNK_S1TMTK2TMTC4CamN7GlcNAcK8TMT_148_N2H5F0S0_01Y41Y41M(31M)61M(31M)61M	Mannose	1.2148	0.97389	NA	NA	NA	NA	1.29623	2.97349	1.50453	1.34143	0.894052	0.974281	NA	NA	NA	NA	0.904597	1.32153	1.35348	0.808285
BTBD18_N200_N2H5F0S0	BTBD18	200	N2H5F0S0	B2RXH4	B2RXH4_QNADNLSGTLLLK_Q1TMTN5GlcNAcK13TMT_200_N2H5F0S0_01Y41Y41M(31M)61M(31M)61M	Mannose	NA	NA	0.20657	0.388259	0.495663	0.642305	0.780599	0.388021	NA	NA	NA	NA	0.365354	0.339868	1.0028	0.368021	0.597525	0.463534	NA	NA
BTBD18_N200_N4H4F1S0	BTBD18	200	N4H4F1S0	B2RXH4	B2RXH4_QNADNLSGTLLLK_Q1TMTN5GlcNAcK13TMT_200_N4H4F1S0_01Y(61F)41Y41M(31M41Y41L)61M61Y	Fucosylated	NA	NA	0.566045	0.732132	0.846131	0.921437	1.15774	0.667322	NA	NA	NA	NA	0.699639	0.666047	1.20871	0.716137	0.650676	0.769724	NA	NA
BTBD18_N200_N4H5F1S1	BTBD18	200	N4H5F1S1	B2RXH4	B2RXH4_QNADNLSGTLLLK_Q1TMTN5GlcNAcK13TMT_200_N4H5F1S1_01Y(61F)41Y41M(31M41Y41L)61M61Y41L32S	Fucosylated and sialylated	0.248372	0.295403	0.516607	0.670566	0.63713	0.664138	2.01252	0.490944	0.577027	0.809374	0.425691	0.188862	1.01912	0.425665	1.00828	0.790058	0.727348	0.631405	0.406031	0.56757
HNRNPCL2_N151_N2H9F0S0	HNRNPCL2	151	N2H9F0S0	B2RXH8	B2RXH8_ISGNTSR_I1TMTN4GlcNAc_151_N2H9F0S0_01Y41Y41M(31M21M21M)61M(31M21M)61M21M	Mannose	NA	NA	1.01599	2.66285	1.66617	1.9527	0.599499	1.57403	NA	NA	NA	NA	1.47645	0.804943	NA	0.306662	0.778509	0.634031	NA	NA
PSMD12_N440_N3H4F1S0	PSMD12	440	N3H4F1S0	O00232	O00232_LNSLMSLVNK_L1TMTN9GlcNAcK10TMT_440_N3H4F1S0_01Y41Y41M(31M)61M61Y(31F)41L	Fucosylated	0.638874	0.93494	1.42158	1.30439	0.997077	0.680476	0.822114	0.996812	0.79779	1.16042	0.756277	0.936174	1.40213	0.940664	0.885143	1.07395	0.892768	0.841924	0.756679	0.70403
PSMD12_N440_N4H5F0S0	PSMD12	440	N4H5F0S0	O00232	O00232_LNSLMSLVNK_L1TMTN9GlcNAcK10TMT_440_N4H5F0S0_01Y41Y41M(31M41Y41L)61M61Y41L	Hybrid/Complex	NA	NA	1.13797	1.46441	1.0273	0.962624	0.707186	0.8236	NA	NA	NA	NA	1.20613	1.01438	0.921385	0.873244	0.894535	0.926338	NA	NA
PIK3R2_N628_N3H4F0S1	PIK3R2	628	N3H4F0S1	O00459	O00459_INRTQAEEMLSGK_I1TMTN2GlcNAcK13TMT_628_N3H4F0S1_01Y41Y41M(31M)61M61Y41L32S	Sialylated	0.784772	1.37891	1.07947	0.751647	0.927537	1.22168	NA	NA	0.441832	0.784237	1.03349	NA	0.919821	1.67506	0.865905	1.00372	NA	NA	0.344819	1.10565
PIK3R2_N628_N4H5F0S1	PIK3R2	628	N4H5F0S1	O00459	O00459_INRTQAEEMLSGK_I1TMTN2GlcNAcK13TMT_628_N4H5F0S1_01Y41Y41M(31M)61M(21Y41L32S)61Y41L	Sialylated	0.830056	1.64212	0.966776	NA	0.873345	0.749493	0.82595	0.587985	0.673351	1.00883	1.31763	0.818498	0.790697	1.91403	1.01693	0.951234	1.11503	0.80805	1.03159	1.53743
PIK3R2_N628_N4H5F0S2	PIK3R2	628	N4H5F0S2	O00459	O00459_INRTQAEEMLSGK_I1TMTN2GlcNAcK13TMT_628_N4H5F0S2_01Y41Y41M(31M)61M(21Y41L32S)61Y41L32S	Sialylated	0.642822	2.03578	1.00113	0.990837	1.07367	0.827713	1.16359	0.948679	0.981964	1.25905	1.2473	NA	1.01497	1.12648	1.12814	0.842067	1.20126	1.16816	0.574168	1.36477
PIK3R2_N628_N4H6F1S1	PIK3R2	628	N4H6F1S1	O00459	O00459_INRTQAEEMLSGK_I1TMTN2GlcNAcK13TMT_628_N4H6F1S1_01Y41Y41M(31M(21Y(31F)41L32S)41Y41L)61M61M	Fucosylated and sialylated	0.842938	1.18845	0.793453	0.760398	0.906419	1.08174	0.847366	0.69297	0.935038	0.990069	0.974363	1.05877	1.02606	1.0426	0.851912	1.03956	1.11766	0.863533	1.0578	1.28015
PIK3R2_N628_N5H6F0S1	PIK3R2	628	N5H6F0S1	O00459	O00459_INRTQAEEMLSGK_I1TMTN2GlcNAcK13TMT_628_N5H6F0S1_01Y41Y41M(31M41Y41L)61M(21Y41L32S)61Y41L	Sialylated	0.832677	1.70924	NA	NA	NA	NA	1.04463	0.862484	0.65921	0.747908	1.45856	NA	NA	NA	NA	NA	1.53733	1.27746	0.534809	0.967844
PIK3R2_N628_N8H5F0S0	PIK3R2	628	N8H5F0S0	O00459	O00459_INRTQAEEMLSGK_I1TMTN2GlcNAcK13TMT_628_N8H5F0S0_01Y41Y41M(31M41Y)(41Y)61M(21Y41L31Y)61Y41L31Y	Hybrid/Complex	0.871794	1.51582	1.01987	0.952247	0.917378	0.966289	NA	NA	0.726118	0.919334	1.26545	0.444422	1.02259	1.92331	0.866198	0.784457	NA	NA	0.655489	1.39892
PLOD2_N209_N2H8F0S0	PLOD2	209	N2H8F0S0	O00469	O00469_EAINITLDHK_E1TMTN4GlcNAcK10TMT_209_N2H8F0S0_01Y41Y41M(31M21M21M)61M(31M21M)61M	Mannose	NA	NA	1.64253	0.933601	0.499341	0.618582	0.935259	0.818093	NA	NA	NA	NA	1.14424	1.24349	0.923854	0.629748	0.996684	0.718006	NA	NA
PLOD2_N696_N2H5F0S0	PLOD2	696	N2H5F0S0	O00469	O00469_YNCSIESPR_Y1TMTN2GlcNAcC3Cam_696_N2H5F0S0_01Y41Y41M(31M)61M(31M)61M	Mannose	0.874868	1.04551	1.05032	0.883708	0.786123	0.898459	NA	NA	1.25305	1.14852	0.893531	1.15327	0.807033	1.24918	0.849775	0.660449	NA	NA	1.20254	1.31099
USP9Y_N1274_N2H6F0S0	USP9Y	1274	N2H6F0S0	O00507	O00507_IYQMTTNGSNK_I1TMTN7GlcNAcK11TMT_1274_N2H6F0S0_01Y41Y41M(31M)61M(31M21M)61M	Mannose	NA	NA	1.02379	0.75797	1.32846	0.713377	1.21064	0.921142	NA	NA	NA	NA	0.558836	0.570152	0.808565	0.562856	0.845561	0.835341	NA	NA
USP9Y_N1274_N3H5F1S1	USP9Y	1274	N3H5F1S1	O00507	O00507_IYQMTTNGSNK_I1TMTN7GlcNAcK11TMT_1274_N3H5F1S1_01Y(61F)41Y41M(31M41Y41L32S)61M61M	Fucosylated and sialylated	1.37559	1.10061	0.929316	0.759951	0.737206	0.821715	NA	NA	0.718796	1.26939	0.908201	1.34069	0.924993	0.962762	0.728637	0.777386	NA	NA	0.727497	0.870095
USP9Y_N1274_N3H6F0S1	USP9Y	1274	N3H6F0S1	O00507	O00507_IYQMTTNGSNK_I1TMTN7GlcNAcK11TMT_1274_N3H6F0S1_01Y41Y41M(31M41Y41L32S)61M(31M)61M	Sialylated	1.4949	0.948184	NA	NA	NA	NA	1.27761	1.13551	0.9601	1.25658	1.10241	1.48015	NA	NA	NA	NA	0.990448	0.900458	1.2777	0.868511
USP9Y_N1274_N3H6F1S0	USP9Y	1274	N3H6F1S0	O00507	O00507_IYQMTTNGSNK_I1TMTN7GlcNAcK11TMT_1274_N3H6F1S0_01Y(61F)41Y41M(31M41Y41L)61M(31M)61M	Fucosylated	1.13855	1.15232	0.729373	1.01829	2.94602	0.786993	NA	NA	1.10506	1.10672	0.969014	0.975444	0.979596	1.02314	0.751112	0.474726	NA	NA	1.43784	0.911842
RNASET2_N106_N2H5F0S0	RNASET2	106	N2H5F0S0	O00584	O00584_AYWPDVIHSFPNR_A1TMTN12GlcNAc_106_N2H5F0S0_01Y41Y41M(31M)61M(31M)61M	Mannose	1.2859	0.933086	1.2385	0.809699	0.6553	0.480662	NA	NA	2.00137	1.29842	0.931783	1.0798	0.832471	0.72346	0.663866	0.58474	NA	NA	0.96895	0.95879
MAN2B1_N367_N2H5F0S0	MAN2B1	367	N2H5F0S0	O00754	O00754_ANLTWSVK_A1TMTN2GlcNAcK8TMT_367_N2H5F0S0_01Y41Y41M(31M)61M(31M)61M	Mannose	1.56281	1.1923	1.07712	1.50025	0.957391	1.08135	1.86993	1.11672	1.09844	2.0411	0.8984	1.37195	1.10293	0.867836	0.684523	0.772596	1.14787	1.34371	0.781768	1.23567
MAN2B1_N367_N2H6F0S0	MAN2B1	367	N2H6F0S0	O00754	O00754_ANLTWSVK_A1TMTN2GlcNAcK8TMT_367_N2H6F0S0_01Y41Y41M(31M)61M(31M21M)61M	Mannose	NA	NA	0.974266	1.46846	0.895782	1.4132	1.34782	1.1561	NA	NA	NA	NA	0.898373	0.916115	0.653028	0.901451	0.900076	0.942545	NA	NA
MAN2B1_N367_N2H7F0S0	MAN2B1	367	N2H7F0S0	O00754	O00754_ANLTWSVK_A1TMTN2GlcNAcK8TMT_367_N2H7F0S0_01Y41Y41M(31M)61M(31M21M)61M21M	Mannose	0.920138	1.00435	0.657728	1.24692	0.680126	0.766962	NA	NA	1.04483	1.31581	0.769721	1.06879	0.546997	0.817054	0.89154	0.629027	NA	NA	NA	0.935952
MAN2B1_N930_N2H6F0S0	MAN2B1	930	N2H6F0S0	O00754	O00754_NLSAPVTLNLR_N1GlcNAc@TMT_930_N2H6F0S0_01Y41Y41M(31M)61M(31M21M)61M	Mannose	NA	NA	2.15678	1.75616	0.984546	0.697853	0.909694	0.826584	NA	NA	NA	NA	0.987371	0.943516	0.658601	0.834	0.827511	0.782954	NA	NA
CUX2_N290_N3H4F1S0	CUX2	290	N3H4F1S0	O14529	O14529_VNFTLCSGPRLEAALASK_V1TMTN2GlcNAcC6CamK18TMT_290_N3H4F1S0_01Y41Y41M(31M)61M61Y(31F)41L	Fucosylated	0.642301	1.63538	NA	NA	NA	NA	0.760635	0.348791	0.760227	0.9268	1.31732	0.824073	NA	NA	NA	NA	1.11448	0.597414	1.85245	1.42487
CIT_N1718_N4H5F0S2	CIT	1718	N4H5F0S2	O14578	O14578_YNENLSK_Y1TMTN4GlcNAcK7TMT_1718_N4H5F0S2_01Y41Y41M(31M)61M(21Y41L32S)61Y41L32S	Sialylated	0.788242	1.06578	NA	NA	NA	NA	1.11104	NA	0.85192	1.1108	1.00827	1.26495	NA	NA	NA	NA	1.12466	NA	1.42928	1.00307
TOR1B_N64_N2H8F0S0	TOR1B	64	N2H8F0S0	O14657	O14657_EERPLNASALK_E1TMTN6GlcNAcK11TMT_64_N2H8F0S0_01Y41Y41M(31M21M)61M(31M21M)61M21M	Mannose	1.63605	0.609725	2.15656	1.82795	0.745207	0.978133	NA	NA	0.54149	0.999698	0.680392	0.659565	1.22764	0.564118	0.546623	0.698378	NA	NA	0.731935	0.669268
ADAM10_N267_N2H5F0S0	ADAM10	267	N2H5F0S0	O14672	O14672_NISFMVK_N1GlcNAc@TMTK7TMT_267_N2H5F0S0_01Y41Y41M(31M)61M(31M)61M	Mannose	1.27184	0.678609	2.36985	2.05171	1.43241	0.997063	NA	NA	1.06141	1.1017	0.637458	0.844379	0.948215	0.611194	0.497091	0.586626	NA	NA	0.817695	0.989339
ADAM10_N278_N2H8F0S0	ADAM10	278	N2H8F0S0	O14672	O14672_INTTADEKDPTNPFR_I1TMTN2GlcNAcK8TMT_278_N2H8F0S0_01Y41Y41M(31M21M21M)61M(31M21M)61M	Mannose	1.53618	0.970611	1.39246	1.38	1.83117	0.932671	1.46575	2.49173	0.649784	0.97701	0.630427	0.690852	1.55703	0.86469	0.777239	0.645172	0.784994	0.704516	0.640414	0.541708
ADAM10_N278_N2H9F0S0	ADAM10	278	N2H9F0S0	O14672	O14672_INTTADEKDPTNPFR_I1TMTN2GlcNAcK8TMT_278_N2H9F0S0_01Y41Y41M(31M21M21M31G)61M(31M21M)61M	Mannose	1.70193	0.872963	1.21243	1.13909	1.74101	1.09255	1.0015	1.79083	1.02448	1.07063	0.811235	1.08395	1.05273	0.623896	0.570115	0.618222	0.918629	0.953191	0.679456	0.902916
ADAM10_N439_N2H4F0S0	ADAM10	439	N2H4F0S0	O14672	O14672_NISQVLEK_N1GlcNAc@TMTK8TMT_439_N2H4F0S0_01Y41Y41M(31M21M)61M	Mannose	1.02048	0.778849	NA	NA	NA	NA	0.719414	1.43129	0.81652	0.99438	0.734914	0.895926	NA	NA	NA	NA	0.537875	0.800038	0.820366	0.94318
ADAM10_N439_N2H5F0S0	ADAM10	439	N2H5F0S0	O14672	O14672_NISQVLEK_N1GlcNAc@TMTK8TMT_439_N2H5F0S0_01Y41Y41M(31M)61M(31M)61M	Mannose	1.02981	1.0015	1.0723	0.719308	1.47726	0.835546	1.00997	1.86705	0.832742	1.25981	0.911341	0.997942	0.982574	0.916709	0.691068	0.678697	0.93051	0.957093	1.06558	1.13494
ADAM10_N439_N2H6F0S0	ADAM10	439	N2H6F0S0	O14672	O14672_NISQVLEK_N1GlcNAc@TMTK8TMT_439_N2H6F0S0_01Y41Y41M(31M)61M(31M21M)61M	Mannose	NA	NA	1.40234	0.500871	2.27592	0.756767	0.821148	1.96983	NA	NA	NA	NA	0.794861	0.553098	0.393821	0.590942	0.466182	0.674062	NA	NA
ADAM10_N439_N2H7F0S0	ADAM10	439	N2H7F0S0	O14672	O14672_NISQVLEK_N1GlcNAc@TMTK8TMT_439_N2H7F0S0_01Y41Y41M(31M21M)61M(31M21M)61M	Mannose	1.87845	0.712463	0.995165	0.831781	1.48522	0.833836	0.934128	1.17432	1.10915	0.760299	0.662714	0.863625	0.699702	0.616961	0.535271	0.711937	0.726385	0.86653	0.719033	0.633064
ENC1_N54_N4H5F1S1	ENC1	54	N4H5F1S1	O14682	O14682_QQRLFTDVLLHAGNR_Q1TMTN14GlcNAc_54_N4H5F1S1_01Y(61F)41Y41M(31M41Y41L)61M61Y41L32S	Fucosylated and sialylated	0.365158	0.76425	NA	1.15317	1.91073	0.833585	NA	NA	0.522087	0.672939	0.580481	1.59736	2.02516	0.591253	0.926749	0.79722	NA	NA	NA	0.597762
KMT2D_N1602_N2H5F0S0	KMT2D	1602	N2H5F0S0	O14686	O14686_FEGVWLTETGMALLRNLTMSPLHK_F1TMTN16GlcNAcK24TMT_1602_N2H5F0S0_01Y41Y41M(31M)61M(31M)61M	Mannose	0.319773	0.568619	0.231881	0.34001	0.575468	0.568083	0.448633	0.33025	0.289226	0.47771	0.701753	0.849007	0.52418	0.63658	0.649462	0.563801	0.769409	0.672531	0.438806	1.13487
KMT2D_N1602_N2H6F0S0	KMT2D	1602	N2H6F0S0	O14686	O14686_FEGVWLTETGMALLRNLTMSPLHK_F1TMTN16GlcNAcK24TMT_1602_N2H6F0S0_01Y41Y41M(31M)61M(31M21M)61M	Mannose	0.698469	0.940943	0.302116	0.497505	0.684198	0.549729	0.697966	0.562058	0.423594	0.70802	1.28558	2.0163	0.505086	1.04845	0.798396	0.464399	1.00044	1.09156	1.33114	1.73657
KMT2D_N1602_N3H4F0S0	KMT2D	1602	N3H4F0S0	O14686	O14686_FEGVWLTETGMALLRNLTMSPLHK_F1TMTN16GlcNAcK24TMT_1602_N3H4F0S0_01Y41Y41M(31M)61M61Y41L	Hybrid/Complex	0.57908	0.960026	NA	0.37826	0.54517	0.753804	NA	NA	0.372597	1.03639	0.853838	1.3476	0.636069	0.632543	0.882943	1.00345	NA	NA	1.16698	1.18442
KMT2D_N1602_N3H4F0S1	KMT2D	1602	N3H4F0S1	O14686	O14686_FEGVWLTETGMALLRNLTMSPLHK_F1TMTN16GlcNAcK24TMT_1602_N3H4F0S1_01Y41Y41M(31M)61M61Y41L32S	Sialylated	0.265016	1.12841	NA	0.609236	0.464176	0.695304	0.526825	0.257872	NA	0.886802	0.519271	1.0798	0.678618	1.0341	0.964488	1.18683	1.03017	1.0008	1.62528	1.00227
KMT2D_N1602_N3H4F2S0	KMT2D	1602	N3H4F2S0	O14686	O14686_FEGVWLTETGMALLRNLTMSPLHK_F1TMTN16GlcNAcK24TMT_1602_N3H4F2S0_01Y41Y41M(31M)61M21Y(31F)41L21F	Fucosylated	0.265016	1.12841	NA	0.609236	0.464176	0.695304	0.526825	0.257872	NA	0.886802	0.519271	1.0798	0.678618	1.0341	0.964488	1.18683	1.03017	1.0008	1.62528	1.00227
KMT2D_N1602_N3H5F0S0	KMT2D	1602	N3H5F0S0	O14686	O14686_FEGVWLTETGMALLRNLTMSPLHK_F1TMTN16GlcNAcK24TMT_1602_N3H5F0S0_01Y41Y41M(31M41Y41L)61M61M	Hybrid/Complex	0.460164	0.966559	0.475906	0.470658	0.420102	0.605069	0.865436	0.473348	0.44567	0.741732	0.952557	1.17991	0.929593	0.895975	0.829313	0.614593	0.695977	0.865104	1.31061	0.947202
BCKDK_N55_N2H5F0S0	BCKDK	55	N2H5F0S0	O14874	O14874_TVTSFYNQSAIDAAAEKPSVR_T1TMTN7GlcNAcK17TMT_55_N2H5F0S0_01Y41Y41M(31M)61M(31M)61M	Mannose	0.649122	1.25497	1.10294	1.41064	1.00123	0.872895	NA	NA	4.77908	0.575272	0.872392	2.05226	0.888875	1.26277	1.5001	0.827579	NA	NA	0.7477	0.996703
MYL12B_N95_N4H5F0S1	MYL12B	95	N4H5F0S1	O14950	O14950_LNGTDPEDVIR_L1TMTN2GlcNAc_95_N4H5F0S1_01Y41Y41M(31M)61M(21Y41L32S)61Y41L	Sialylated	1.01433	1.06064	NA	NA	NA	NA	0.855205	1.02582	1.24447	1.28557	1.15356	1.41401	NA	NA	NA	NA	0.833535	0.835709	1.13304	1.24764
MAST4_N264_N2H5F0S0	MAST4	264	N2H5F0S0	O15021	O15021_NFSPSASAHFSFARR_N1GlcNAc@TMT_264_N2H5F0S0_01Y41Y41M(31M)61M(31M)61M	Mannose	1.54934	0.919229	0.766267	0.745396	1.18008	0.908415	1.21943	1.31704	0.887741	0.871963	0.996826	1.19458	0.632828	0.753648	0.880017	0.556935	0.889572	0.895368	1.75941	0.944045
SYNJ2_N372_N2H5F0S0	SYNJ2	372	N2H5F0S0	O15056	O15056_GENVSPRFQK_G1TMTN3GlcNAcK10TMT_372_N2H5F0S0_01Y41Y41M(31M)61M(31M)61M	Mannose	0.658583	1.25376	0.663354	0.811522	1.31696	0.733814	NA	NA	0.690739	1.42732	1.2714	0.77199	0.792994	0.927432	1.12578	0.619781	NA	NA	1.044	1.40175
SYNJ2_N372_N3H5F0S0	SYNJ2	372	N3H5F0S0	O15056	O15056_GENVSPRFQK_G1TMTN3GlcNAcK10TMT_372_N3H5F0S0_01Y41Y41M(31M)(41Y)61M31M21M	Hybrid/Complex	0.59927	0.859746	NA	NA	NA	NA	0.590627	0.688951	0.903242	2.07947	1.17527	0.724746	NA	NA	NA	NA	1.03436	1.12749	0.730061	1.08424
SYNJ2_N372_N3H6F0S0	SYNJ2	372	N3H6F0S0	O15056	O15056_GENVSPRFQK_G1TMTN3GlcNAcK10TMT_372_N3H6F0S0_01Y41Y41M(31M41Y41L)61M(31M)61M	Hybrid/Complex	0.359227	1.28241	0.784106	1.06282	1.10598	0.822064	0.949193	0.917104	0.387581	0.928872	1.48154	0.59538	0.797928	1.10335	1.29311	0.96364	1.20594	1.07462	0.426521	1.52982
SYNJ2_N372_N4H5F1S1	SYNJ2	372	N4H5F1S1	O15056	O15056_GENVSPRFQK_G1TMTN3GlcNAcK10TMT_372_N4H5F1S1_01Y(61F)41Y41M(31M)61M(21Y41L32S)61Y41L	Fucosylated and sialylated	0.693586	1.27352	NA	NA	NA	NA	0.927962	0.682995	1.02705	1.3438	1.10602	1.06199	NA	NA	NA	NA	1.15381	1.11229	0.695855	1.37982
ZBTB5_N414_N2H5F0S0	ZBTB5	414	N2H5F0S0	O15062	O15062_STFSISNFLNK_S1TMTN10GlcNAcK11TMT_414_N2H5F0S0_01Y41Y41M(31M)61M(31M)61M	Mannose	1.2148	0.97389	NA	NA	NA	NA	1.29623	2.97349	1.50453	1.34143	0.894052	0.974281	NA	NA	NA	NA	0.904597	1.32153	1.35348	0.808285
PFAS_N1197_N2H6F0S0	PFAS	1197	N2H6F0S0	O15067	O15067_HNLSGRYESR_H1TMTN2GlcNAc_1197_N2H6F0S0_01Y41Y41M(31M)61M(31M21M)61M	Mannose	0.876922	1.06881	NA	NA	NA	NA	0.768908	1.30215	0.55686	1.39051	2.32251	1.68269	NA	NA	NA	NA	1.4895	2.25409	1.2192	1.26895
PFAS_N1197_N2H7F0S0	PFAS	1197	N2H7F0S0	O15067	O15067_HNLSGRYESR_H1TMTN2GlcNAc_1197_N2H7F0S0_01Y41Y41M(31M21M)61M(31M21M)61M	Mannose	1.35663	0.685492	1.0082	1.68978	0.888818	1.42361	1.42013	3.02506	0.879239	1.1193	0.522226	0.93401	0.909728	0.650513	0.503326	0.613822	0.896034	0.853596	0.808309	0.759336
LAMA5_N2209_N2H4F0S0	LAMA5	2209	N2H4F0S0	O15230	O15230_LNASIADLQSQLR_L1TMTN2GlcNAc_2209_N2H4F0S0_01Y41Y41M(31M21M)61M	Mannose	NA	NA	0.806355	2.05716	0.838852	1.01502	4.06993	0.812849	NA	NA	NA	NA	1.43441	0.633396	0.493227	1.09412	0.774588	0.634382	NA	NA
LAMA5_N2209_N2H6F0S0	LAMA5	2209	N2H6F0S0	O15230	O15230_LNASIADLQSQLR_L1TMTN2GlcNAc_2209_N2H6F0S0_01Y41Y41M(31M)61M(31M21M)61M	Mannose	NA	NA	1.18309	2.30389	0.746459	0.883892	1.0246	1.13052	NA	NA	NA	NA	1.19812	0.730563	0.609895	0.933972	0.88138	1.00683	NA	NA
LAMA5_N2209_N2H8F0S0	LAMA5	2209	N2H8F0S0	O15230	O15230_LNASIADLQSQLR_L1TMTN2GlcNAc_2209_N2H8F0S0_01Y41Y41M(31M21M21M)61M(31M21M)61M	Mannose	0.625804	0.556013	0.930087	0.709166	0.959519	0.720511	NA	NA	0.709662	2.36587	0.585633	0.412262	0.965368	0.655728	0.659891	0.608474	NA	NA	0.50409	0.486823
LAMA5_N95_N2H5F0S0	LAMA5	95	N2H5F0S0	O15230	O15230_LVGGPVAGGDPNQTIR_L1TMTN12GlcNAc_95_N2H5F0S0_01Y41Y41M(31M)61M(31M)61M	Mannose	0.84479	1.15787	1.02223	0.847965	1.39283	0.990048	1.00851	1.14711	0.576742	1.09955	0.865865	1.05729	0.727249	1.00293	1.15095	0.766733	1.0293	1.09321	1.08366	1.31796
GRM6_N611_N2H9F0S0	GRM6	611	N2H9F0S0	O15303	O15303_YNNTPIVRASGR_Y1TMTN2GlcNAc_611_N2H9F0S0_01Y41Y41M(31M21M21M)61M(31M21M)61M21M	Mannose	1.85832	0.784814	1.2544	0.838165	1.13786	1.01296	NA	NA	0.609794	0.897567	0.58342	0.846608	0.68008	0.964018	0.684081	0.793573	NA	NA	0.92883	0.466667
MID1_N226_N2H5F0S0	MID1	226	N2H5F0S0	O15344	O15344_QNLESNLTNLIK_Q1TMTN6GlcNAcK12TMT_226_N2H5F0S0_01Y41Y41M(31M)61M(31M)61M	Mannose	NA	NA	0.20657	0.388259	0.495663	0.642305	0.780599	0.388021	NA	NA	NA	NA	0.365354	0.339868	1.0028	0.368021	0.597525	0.463534	NA	NA
MID1_N226_N4H4F1S0	MID1	226	N4H4F1S0	O15344	O15344_QNLESNLTNLIK_Q1TMTN6GlcNAcK12TMT_226_N4H4F1S0_01Y(61F)41Y41M(31M41Y41L)61M61Y	Fucosylated	NA	NA	0.566045	0.732132	0.846131	0.921437	1.15774	0.667322	NA	NA	NA	NA	0.699639	0.666047	1.20871	0.716137	0.650676	0.769724	NA	NA
MID1_N226_N4H5F1S1	MID1	226	N4H5F1S1	O15344	O15344_QNLESNLTNLIK_Q1TMTN6GlcNAcK12TMT_226_N4H5F1S1_01Y(61F)41Y41M(31M41Y41L)61M61Y41L32S	Fucosylated and sialylated	0.248372	0.295403	0.516607	0.670566	0.63713	0.664138	2.01252	0.490944	0.577027	0.809374	0.425691	0.188862	1.01912	0.425665	1.00828	0.790058	0.727348	0.631405	0.406031	0.56757
TOX3_N279_N5H5F1S0	TOX3	279	N5H5F1S0	O15405	O15405_GQNPNATFGEVSK_G1TMTN5GlcNAcK13TMT_279_N5H5F1S0_01Y(61F)41Y41M(31M41Y41L31Y)61M61Y41L	Fucosylated	NA	NA	0.615984	1.11546	2.17028	0.497391	0.925586	1.61501	NA	NA	NA	NA	0.744094	0.757439	0.618531	0.516847	0.931253	0.686009	NA	NA
ABCC4_N1176_N4H5F0S1	ABCC4	1176	N4H5F0S1	O15439	O15439_MDTELAESGSNFSVGQR_M1TMTN11GlcNAc_1176_N4H5F0S1_01Y41Y41M(31M)61M(21Y41L32S)61Y41L	Sialylated	0.423732	1.79326	0.343098	0.935479	1.41903	0.89641	NA	NA	0.242951	1.25696	1.39969	0.686736	0.969948	0.787469	2.23275	0.99211	NA	NA	0.677707	2.3666
P4HA2_N264_N2H6F0S0	P4HA2	264	N2H6F0S0	O15460	O15460_TLTNQTEAELATPEGIYERPVDYLPER_T1TMTN4GlcNAc_264_N2H6F0S0_01Y41Y41M(31M)61M(31M21M)61M	Mannose	1.16404	0.945615	0.895771	0.901349	1.41788	1.13427	0.790181	0.539843	NA	0.78972	0.913444	1.0246	0.943673	NA	1.32198	0.708739	0.746628	0.710954	0.882878	0.737682
POLR2D_N66_N2H6F0S0	POLR2D	66	N2H6F0S0	O15514	O15514_TLNYTARFSR_T1TMTN3GlcNAc_66_N2H6F0S0_01Y41Y41M(31M)61M(31M21M)61M	Mannose	NA	NA	1.49482	0.857567	1.54169	0.79836	0.859757	0.869358	NA	NA	NA	NA	1.71242	1.01828	0.907681	1.08693	0.927838	0.76196	NA	NA
SIPA1L1_N127_N4H5F0S2	SIPA1L1	127	N4H5F0S2	O43166	O43166_SSPVSQGSSVSLNSNDSAMLK_S1TMTN15GlcNAcK21TMT_127_N4H5F0S2_01Y41Y41M(31M)61M(21Y41L32S)61Y41L32S	Sialylated	NA	NA	0.973964	0.524506	0.311742	0.48991	1.6558	2.13249	NA	NA	NA	NA	0.446733	0.960377	0.968584	0.495932	0.55022	1.08541	NA	NA
CYB5B_N116_N2H3F1S0	CYB5B	116	N2H3F1S0	O43169	O43169_DPSKNDTCK_D1TMTK4TMTN5GlcNAcC8CamK9TMT_116_N2H3F1S0_01Y(61F)41Y41M(31M)61M	Fucosylated	NA	NA	0.826412	0.970872	0.866458	0.89661	0.779279	0.80969	NA	NA	NA	NA	0.830188	0.680917	0.786806	0.787343	0.77755	0.918981	NA	NA
TREH_N369_N3H4F0S0	TREH	369	N3H4F0S0	O43280	O43280_LGNDSQATK_L1TMTN3GlcNAcK9TMT_369_N3H4F0S0_01Y41Y41M(31M)61M61Y41L	Hybrid/Complex	NA	NA	1.82932	1.06155	1.05235	0.766775	1.18414	1.16547	NA	NA	NA	NA	1.51118	1.03532	1.13942	0.945371	1.35851	1.40727	NA	NA
TREH_N369_N3H4F0S1	TREH	369	N3H4F0S1	O43280	O43280_LGNDSQATK_L1TMTN3GlcNAcK9TMT_369_N3H4F0S1_01Y41Y41M(31M)61M61Y41L32S	Sialylated	NA	NA	NA	0.798114	0.835724	0.891941	1.15102	0.947753	NA	NA	NA	NA	1.03994	0.82107	1.36603	0.975063	1.97203	2.39016	NA	NA
TREH_N369_N3H6F0S1	TREH	369	N3H6F0S1	O43280	O43280_LGNDSQATK_L1TMTN3GlcNAcK9TMT_369_N3H6F0S1_01Y41Y41M(31M41Y41L32S)61M(31M)61M	Sialylated	NA	NA	0.959346	0.962547	1.2578	1.02179	1.31061	1.06853	NA	NA	NA	NA	1.06698	1.15868	1.77968	0.960832	2.01675	2.30462	NA	NA
SRGAP3_N505_N2H7F0S0	SRGAP3	505	N2H7F0S0	O43295	O43295_LFNGSMEAFIK_L1TMTN3GlcNAcK11TMT_505_N2H7F0S0_01Y41Y41M(31M)61M(31M21M)61M21M	Mannose	4.0499	0.512866	0.911948	0.592875	1.46501	0.76062	1.01839	1.07288	0.944308	0.658781	0.601979	0.60867	0.422271	0.450703	0.503588	0.390235	0.598283	0.587076	0.72013	0.404141
SRGAP3_N505_N3H6F0S0	SRGAP3	505	N3H6F0S0	O43295	O43295_LFNGSMEAFIK_L1TMTN3GlcNAcK11TMT_505_N3H6F0S0_01Y41Y41M(31M41Y41L)61M(31M)61M	Hybrid/Complex	1.04254	0.942346	NA	NA	NA	NA	1.20736	0.828581	0.925069	1.06127	0.964756	1.0303	NA	NA	NA	NA	1.15651	1.30557	0.75124	1.01606
SRGAP3_N505_N3H6F0S1	SRGAP3	505	N3H6F0S1	O43295	O43295_LFNGSMEAFIK_L1TMTN3GlcNAcK11TMT_505_N3H6F0S1_01Y41Y41M(31M41Y41L32S)61M(31M)61M	Sialylated	NA	NA	0.83641	1.03642	0.985892	1.07834	1.27761	1.13551	NA	NA	NA	NA	0.949525	1.00392	0.909469	0.717354	0.990448	0.900458	NA	NA
SRGAP3_N505_N3H6F1S1	SRGAP3	505	N3H6F1S1	O43295	O43295_LFNGSMEAFIK_L1TMTN3GlcNAcK11TMT_505_N3H6F1S1_01Y(61F)41Y41M(31M41Y41L32S)61M(31M)61M	Fucosylated and sialylated	1.19071	0.933908	0.724502	0.940284	0.862865	0.740519	1.24371	0.861394	1.46655	1.49198	0.959623	1.19124	0.690473	0.810402	1.10117	0.869609	1.39812	0.841172	0.657623	1.07866
CCP110_N257_N2H9F0S0	CCP110	257	N2H9F0S0	O43303	O43303_IVNESHLDK_I1TMTN3GlcNAcK9TMT_257_N2H9F0S0_01Y41Y41M(31M21M21M31G)61M(31M21M)61M	Mannose	1.06953	0.830994	NA	NA	NA	NA	0.797901	0.957084	0.878854	0.827176	0.767501	0.869771	NA	NA	NA	NA	0.863671	1.03661	1.31542	0.656014
COCH_N221_N4H5F0S1	COCH	221	N4H5F0S1	O43405	O43405_NFTSAK_N1GlcNAc@TMTK6TMT_221_N4H5F0S1_01Y41Y41M(31M)61M(21Y41L32S)61Y41L	Sialylated	0.74581	0.714463	0.782736	1.14114	0.706407	0.975106	NA	NA	0.814868	1.083	1.07163	0.936134	0.858599	1.07984	0.759359	1.34742	NA	NA	0.579612	0.872002
COCH_N221_N5H6F0S1	COCH	221	N5H6F0S1	O43405	O43405_NFTSAK_N1GlcNAc@TMTK6TMT_221_N5H6F0S1_01Y41Y41M(31M)61M(21Y41L31Y41L32S)61Y41L	Sialylated	0.95596	0.837026	NA	NA	NA	NA	1.06523	0.695966	1.29965	1.29535	0.873383	1.38471	NA	NA	NA	NA	0.909207	0.831474	0.718378	0.910191
SGCE_N200_N2H5F0S0	SGCE	200	N2H5F0S0	O43556	O43556_LNAINITSALDR_L1TMTN5GlcNAc_200_N2H5F0S0_01Y41Y41M(31M)61M(31M)61M	Mannose	0.952439	0.870333	0.747804	1.07771	0.952302	0.994369	1.10911	1.31246	0.70615	0.792095	0.791256	0.974887	0.914919	0.908837	0.885708	0.741395	1.15038	1.11241	0.99046	0.873767
SGCE_N200_N2H6F0S0	SGCE	200	N2H6F0S0	O43556	O43556_LNAINITSALDR_L1TMTN5GlcNAc_200_N2H6F0S0_01Y41Y41M(31M)61M(31M21M)61M	Mannose	NA	NA	0.789667	1.13724	1.19412	0.643369	0.932957	0.785283	NA	NA	NA	NA	1.22293	0.910183	0.928381	0.723109	1.13001	1.09748	NA	NA
SGCE_N200_N2H7F0S0	SGCE	200	N2H7F0S0	O43556	O43556_LNAINITSALDR_L1TMTN5GlcNAc_200_N2H7F0S0_01Y41Y41M(31M21M)61M(31M21M)61M	Mannose	NA	NA	1.01331	1.43994	1.1149	0.647766	0.934063	0.632011	NA	NA	NA	NA	1.28131	0.984354	0.923078	0.765436	1.22099	0.899425	NA	NA
SGCE_N200_N2H8F0S0	SGCE	200	N2H8F0S0	O43556	O43556_LNAINITSALDR_L1TMTN5GlcNAc_200_N2H8F0S0_01Y41Y41M(31M21M21M)61M(31M21M)61M	Mannose	NA	NA	0.851113	1.04878	1.27459	0.822377	1.00351	0.855454	NA	NA	NA	NA	0.977945	0.944961	0.810579	0.785359	1.06587	0.82124	NA	NA
CYTH3_N112_N2H7F0S0	CYTH3	112	N2H7F0S0	O43739	O43739_GEGLNK_G1TMTN5GlcNAcK6TMT_112_N2H7F0S0_01Y41Y41M(31M)61M(31M21M)61M21M	Mannose	NA	NA	1.7279	1.40896	0.291511	0.672648	0.692556	1.05325	NA	NA	NA	NA	1.29691	0.478105	0.321794	1.32848	0.322705	0.386137	NA	NA
CYTH3_N112_N3H6F0S0	CYTH3	112	N3H6F0S0	O43739	O43739_GEGLNK_G1TMTN5GlcNAcK6TMT_112_N3H6F0S0_01Y41Y41M(31M41Y41L)61M(31M)61M	Hybrid/Complex	0.51477	0.551224	NA	NA	NA	NA	0.899658	0.662071	1.46247	0.749554	0.583103	1.7598	NA	NA	NA	NA	0.96365	0.83047	1.4175	0.593906
ATP9B_N362_N2H9F0S0	ATP9B	362	N2H9F0S0	O43861	O43861_SVMNTSNPK_S1TMTN4GlcNAcK9TMT_362_N2H9F0S0_01Y41Y41M(31M21M21M)61M(31M21M)61M21M	Mannose	0.833386	0.806498	0.691076	1.39429	0.885005	1.05129	NA	NA	0.992636	1.2636	0.646086	0.941299	0.840249	0.995283	1.15528	1.12901	NA	NA	0.688254	0.709144
SPAG9_N565_N2H5F0S0	SPAG9	565	N2H5F0S0	O60271	O60271_LFSSSSNTTK_L1TMTN7GlcNAcK10TMT_565_N2H5F0S0_01Y41Y41M(31M)61M(31M)61M	Mannose	0.952439	0.870333	NA	NA	NA	NA	1.10911	1.31246	0.70615	0.792095	0.791256	0.974887	NA	NA	NA	NA	1.15038	1.11241	0.99046	0.873767
SPAG9_N565_N2H6F0S0	SPAG9	565	N2H6F0S0	O60271	O60271_LFSSSSNTTK_L1TMTN7GlcNAcK10TMT_565_N2H6F0S0_01Y41Y41M(31M)61M(31M21M)61M	Mannose	NA	NA	0.789667	1.13724	1.19412	0.643369	0.932957	0.785283	NA	NA	NA	NA	1.22293	0.910183	0.928381	0.723109	1.13001	1.09748	NA	NA
SPAG9_N565_N2H8F0S0	SPAG9	565	N2H8F0S0	O60271	O60271_LFSSSSNTTK_L1TMTN7GlcNAcK10TMT_565_N2H8F0S0_01Y41Y41M(31M21M21M)61M(31M21M)61M	Mannose	NA	NA	0.851113	1.04878	1.27459	0.822377	1.00351	0.855454	NA	NA	NA	NA	0.977945	0.944961	0.810579	0.785359	1.06587	0.82124	NA	NA
TRAK2_N412_N3H6F0S1	TRAK2	412	N3H6F0S1	O60296	O60296_IANDTRGR_I1TMTN3GlcNAc_412_N3H6F0S1_01Y41Y41M(31M41Y41L32S)61M(31M)61M	Sialylated	1.08092	1.15083	NA	NA	NA	NA	1.21026	0.628436	0.790592	1.06853	1.04035	1.0252	NA	NA	NA	NA	1.1223	1.05187	1.03794	0.953834
CEP104_N578_N2H6F0S0	CEP104	578	N2H6F0S0	O60308	O60308_ANSSVHLAMSQMGLLAR_A1TMTN2GlcNAc_578_N2H6F0S0_01Y41Y41M(31M)61M(31M21M)61M	Mannose	1.06174	0.530287	NA	NA	NA	NA	0.796208	1.33619	0.434505	0.579142	0.760956	0.696221	NA	NA	NA	NA	0.826889	0.601424	0.917835	0.485496
ZEB2_N787_N2H5F0S0	ZEB2	787	N2H5F0S0	O60315	O60315_LDHSRSNTPSPLNLSSTSSK_L1TMTN13GlcNAcK20TMT_787_N2H5F0S0_01Y41Y41M(31M)61M(31M)61M	Mannose	0.949667	0.663658	1.28395	0.377202	1.40611	0.732164	NA	NA	NA	0.426564	1.05587	NA	2.2696	0.664346	0.366301	4.08832	NA	NA	NA	0.48192
ZEB2_N787_N2H6F0S0	ZEB2	787	N2H6F0S0	O60315	O60315_LDHSRSNTPSPLNLSSTSSK_L1TMTN13GlcNAcK20TMT_787_N2H6F0S0_01Y41Y41M(31M)61M(31M21M)61M	Mannose	0.710658	0.473508	NA	NA	NA	NA	1.31557	0.594865	0.280053	0.481129	0.669624	0.363573	NA	NA	NA	NA	1.12761	0.302297	0.57475	0.196157
ZEB2_N787_N2H7F0S0	ZEB2	787	N2H7F0S0	O60315	O60315_LDHSRSNTPSPLNLSSTSSK_L1TMTN13GlcNAcK20TMT_787_N2H7F0S0_01Y41Y41M(31M21M)61M(31M21M)61M	Mannose	0.540059	0.69774	NA	NA	NA	NA	1.16811	0.515446	0.265866	0.467362	0.904234	0.248606	NA	NA	NA	NA	0.972881	0.74404	NA	0.567879
ZEB2_N787_N2H9F0S0	ZEB2	787	N2H9F0S0	O60315	O60315_LDHSRSNTPSPLNLSSTSSK_L1TMTN13GlcNAcK20TMT_787_N2H9F0S0_01Y41Y41M(31M21M21M)61M(31M21M)61M21M	Mannose	NA	NA	1.75662	0.69275	1.79257	0.544185	1.61876	0.852715	NA	NA	NA	NA	3.1302	0.866306	0.269351	5.92366	0.937439	0.365334	NA	NA
ZEB2_N787_N3H4F0S0	ZEB2	787	N3H4F0S0	O60315	O60315_LDHSRSNTPSPLNLSSTSSK_L1TMTN13GlcNAcK20TMT_787_N3H4F0S0_01Y41Y41M(31M)61M61Y41L	Hybrid/Complex	0.521054	1.60986	0.683018	0.504	0.890112	0.594848	NA	NA	0.493122	1.23815	0.792873	0.260901	0.879688	1.31447	1.20178	1.07527	NA	NA	1.31442	2.76182
ZEB2_N787_N4H4F0S1	ZEB2	787	N4H4F0S1	O60315	O60315_LDHSRSNTPSPLNLSSTSSK_L1TMTN13GlcNAcK20TMT_787_N4H4F0S1_01Y41Y41M(31M)(41Y)61M61Y41L32S	Sialylated	NA	NA	0.506399	0.533516	0.849606	0.632493	0.811595	0.404131	NA	NA	NA	NA	1.04624	1.83867	1.01987	0.823331	1.21569	0.756911	NA	NA
ZEB2_N787_N4H5F0S0	ZEB2	787	N4H5F0S0	O60315	O60315_LDHSRSNTPSPLNLSSTSSK_L1TMTN13GlcNAcK20TMT_787_N4H5F0S0_01Y41Y41M(31M)61M(21Y41L)61Y41L	Hybrid/Complex	0.397366	1.69296	NA	NA	NA	NA	0.80786	0.49705	0.508568	1.00428	0.702034	0.412529	NA	NA	NA	NA	1.21921	0.83349	1.72014	2.42708
ZEB2_N787_N4H5F0S2	ZEB2	787	N4H5F0S2	O60315	O60315_LDHSRSNTPSPLNLSSTSSK_L1TMTN13GlcNAcK20TMT_787_N4H5F0S2_01Y41Y41M(31M)61M(21Y41L32S)61Y41L32S	Sialylated	NA	NA	0.643075	NA	0.841145	NA	1.17006	0.691404	NA	NA	NA	NA	1.04385	1.55477	0.948066	0.780829	1.453	0.982778	NA	NA
ZEB2_N787_N5H3F0S0	ZEB2	787	N5H3F0S0	O60315	O60315_LDHSRSNTPSPLNLSSTSSK_L1TMTN13GlcNAcK20TMT_787_N5H3F0S0_01Y41Y41M(31M41Y)(41Y)61M61Y	Hybrid/Complex	0.644613	0.768189	1.43705	0.401727	0.734	0.559285	NA	NA	0.777047	0.630331	0.974386	0.757311	1.72314	0.922616	0.444655	2.40745	NA	NA	0.959272	0.728493
PLXNC1_N407_N4H5F1S1	PLXNC1	407	N4H5F1S1	O60486	O60486_VILGENLTSNCPEVIYEIK_V1TMTN6GlcNAcC11CamK19TMT_407_N4H5F1S1_01Y41Y41M(31M)61M(21Y41L32S)61Y(31F)41L	Fucosylated and sialylated	0.858386	0.994432	0.804126	0.901046	0.938224	0.928061	NA	NA	0.999542	0.814187	0.827018	1.1661	0.717609	0.741364	0.66705	1.06237	NA	NA	2.17695	0.674876
PLXNC1_N871_N2H9F0S0	PLXNC1	871	N2H9F0S0	O60486	O60486_ENDNFNISK_E1TMTN6GlcNAcK9TMT_871_N2H9F0S0_01Y41Y41M(31M21M21M31G)61M(31M21M)61M	Mannose	0.959689	1.06898	0.700306	1.37591	0.590091	0.777637	NA	NA	2.05807	1.38928	0.819696	1.28569	1.08273	0.800474	0.803904	0.970569	NA	NA	NA	0.683135
ADCY9_N613_N2H9F0S0	ADCY9	613	N2H9F0S0	O60503	O60503_GQGTASSGNVSDLAQTVK_G1TMTN9GlcNAcK18TMT_613_N2H9F0S0_01Y41Y41M(31M21M21M)61M(31M21M)61M21M	Mannose	1.70193	0.872963	NA	NA	NA	NA	1.0015	1.79083	1.02448	1.07063	0.811235	1.08395	NA	NA	NA	NA	0.918629	0.953191	0.679456	0.902916
SORBS3_N102_N4H5F0S2	SORBS3	102	N4H5F0S2	O60504	O60504_IPASQHTQNWSATWTK_I1TMTN9GlcNAcK16TMT_102_N4H5F0S2_01Y41Y41M(31M)61M(21Y41L32S)61Y41L32S	Sialylated	1.05887	1.30317	NA	NA	NA	NA	1.51607	1.01823	1.23079	1.10164	1.09015	1.00744	NA	NA	NA	NA	1.48694	1.19759	0.989158	0.974333
TPST1_N262_N2H8F0S0	TPST1	262	N2H8F0S0	O60507	O60507_TLLKFLQIPWNHSVLHHEEMIGK_T1TMTK4TMTN11GlcNAcK23TMT_262_N2H8F0S0_01Y41Y41M(31M21M)61M(31M21M)61M21M	Mannose	3.06047	0.329284	NA	NA	NA	NA	0.256609	0.699239	2.27163	0.740214	0.496953	0.416509	NA	NA	NA	NA	0.144078	0.233736	0.688166	0.46098
PLOD3_N548_N2H5F0S0	PLOD3	548	N2H5F0S0	O60568	O60568_EQYIHENYSR_E1TMTN7GlcNAc_548_N2H5F0S0_01Y41Y41M(31M)61M(31M)61M	Mannose	NA	NA	0.917213	1.13691	0.692541	0.769433	0.877525	1.04627	NA	NA	NA	NA	0.591419	0.993685	0.679621	0.772612	1.18914	1.18754	NA	NA
PLOD3_N63_N2H5F0S0	PLOD3	63	N2H5F0S0	O60568	O60568_SAEFFNYTVR_S1TMTN6GlcNAc_63_N2H5F0S0_01Y41Y41M(31M)61M(31M)61M	Mannose	1.22556	0.798228	1.33926	0.958748	1.10716	1.08305	NA	NA	1.09501	1.35224	0.873813	1.11197	1.06888	0.806529	0.705341	0.957862	NA	NA	0.978059	0.950525
PLOD3_N63_N2H6F0S0	PLOD3	63	N2H6F0S0	O60568	O60568_SAEFFNYTVR_S1TMTN6GlcNAc_63_N2H6F0S0_01Y41Y41M(31M)61M(31M21M)61M	Mannose	NA	NA	1.35537	1.20109	1.01458	0.966889	1.03845	1.14227	NA	NA	NA	NA	1.07489	0.815166	0.704603	0.772943	0.820371	0.776515	NA	NA
UGT1A9_N344_N2H5F0S0	UGT1A9	344	N2H5F0S0	O60656	O60656_YTGTRPSNLANNTILVK_Y1TMTN11GlcNAcK17TMT_344_N2H5F0S0_01Y41Y41M(31M)61M(31M)61M	Mannose	0.980045	0.481132	2.22121	3.33443	0.636673	0.870413	0.85312	0.815368	1.12413	1.15503	0.772835	0.518306	1.13672	0.794005	0.491437	0.686228	0.626205	1.09851	0.54051	0.903104
UGT1A9_N344_N2H6F0S0	UGT1A9	344	N2H6F0S0	O60656	O60656_YTGTRPSNLANNTILVK_Y1TMTN11GlcNAcK17TMT_344_N2H6F0S0_01Y41Y41M(31M)61M(31M21M)61M	Mannose	1.50162	0.60047	1.92933	1.1761	0.507274	0.514849	0.657497	0.586048	0.767893	0.77712	0.569587	0.67152	1.03071	0.551613	0.419183	0.598579	0.517509	0.62399	0.855578	0.817149
HNRNPCL1_N151_N2H9F0S0	HNRNPCL1	151	N2H9F0S0	O60812	O60812_LSGNTSR_L1TMTN4GlcNAc_151_N2H9F0S0_01Y41Y41M(31M21M21M)61M(31M21M)61M21M	Mannose	NA	NA	1.01599	2.66285	1.66617	1.9527	0.599499	1.57403	NA	NA	NA	NA	1.47645	0.804943	NA	0.306662	0.778509	0.634031	NA	NA
PLXNA2_N1085_N2H9F0S0	PLXNA2	1085	N2H9F0S0	O75051	O75051_ESVNVCK_E1TMTN4GlcNAcC6CamK7TMT_1085_N2H9F0S0_01Y41Y41M(31M21M21M)61M(31M21M)61M21M	Mannose	0.806378	1.05181	0.866295	0.983166	0.933471	1.22346	1.01459	1.04756	2.07682	1.05313	1.05276	1.13415	0.974757	1.19631	1.06103	0.695822	0.873986	0.82445	1.25383	1.12784
EFCAB14_N347_N2H6F0S0	EFCAB14	347	N2H6F0S0	O75071	O75071_QSLDQVTNR_Q1TMTN8GlcNAc_347_N2H6F0S0_01Y41Y41M(31M)61M(31M21M)61M	Mannose	1.54895	0.758402	0.657814	1.20522	1.3888	0.60114	1.28777	1.16427	0.384195	0.609602	1.27593	0.523428	1.0633	0.805688	1.20276	0.718535	1.32588	1.2144	0.259261	0.528876
SLIT1_N571_N2H6F0S0	SLIT1	571	N2H6F0S0	O75093	O75093_KINLSNNK_K1TMTN3GlcNAcK8TMT_571_N2H6F0S0_01Y41Y41M(31M)61M(31M21M)61M	Mannose	NA	NA	1.40234	0.500871	2.27592	0.756767	0.821148	1.96983	NA	NA	NA	NA	0.794861	0.553098	0.393821	0.590942	0.466182	0.674062	NA	NA
SLIT3_N72_N2H3F1S0	SLIT3	72	N2H3F1S0	O75094	O75094_NNITRITK_N1TMTN2GlcNAcK8TMT_72_N2H3F1S0_01Y(61F)41Y41M(31M)61M	Fucosylated	NA	NA	1.07068	1.80875	0.907456	1.04266	0.997515	0.692196	NA	NA	NA	NA	1.02225	1.15597	0.891929	2.1247	0.875925	0.818527	NA	NA
SLIT3_N72_N4H4F1S1	SLIT3	72	N4H4F1S1	O75094	O75094_NNITRITK_N1TMTN2GlcNAcK8TMT_72_N4H4F1S1_01Y41Y41M(31M41Y31F)61M61Y41L32S	Fucosylated and sialylated	0.5747	0.505751	0.792694	1.11327	1.52194	0.893632	NA	NA	1.0226	0.81695	1.01543	0.639292	0.936456	1.23903	2.26853	0.754469	NA	NA	0.620736	0.77097
SLIT3_N72_N4H6F1S0	SLIT3	72	N4H6F1S0	O75094	O75094_NNITRITK_N1TMTN2GlcNAcK8TMT_72_N4H6F1S0_01Y(61F)41Y41M(31M(21Y41L)41Y41L)61M61M	Fucosylated	NA	NA	1.28546	0.876195	1.42553	0.955209	1.09303	1.20847	NA	NA	NA	NA	1.15885	1.75778	0.967507	1.63473	1.55667	1.04614	NA	NA
ZNF623_N350_N2H6F0S0	ZNF623	350	N2H6F0S0	O75123	O75123_LIQHQRIHTGERPYVCNECGK_L1TMTC16CamN17GlcNAcC19CamK21TMT_350_N2H6F0S0_01Y41Y41M(31M)61M(31M21M)61M	Mannose	0.757924	1.20797	NA	NA	NA	NA	1.04174	0.552951	0.611551	1.07475	2.14886	1.1622	NA	NA	NA	NA	1.89586	1.41214	0.792929	1.40947
NCOR1_N1510_N2H6F0S0	NCOR1	1510	N2H6F0S0	O75376	O75376_TSDVTISSNK_T1TMTN9GlcNAcK10TMT_1510_N2H6F0S0_01Y41Y41M(31M)61M(31M21M)61M	Mannose	NA	NA	1.03487	1.26656	0.811496	1.36786	1.47692	1.35781	NA	NA	NA	NA	1.25009	0.871828	0.840668	0.893289	0.866546	0.638376	NA	NA
NDUFB1_N40_N2H5F0S0	NDUFB1	40	N2H5F0S0	O75438	O75438_LTAFRNK_L1TMTN6GlcNAcK7TMT_40_N2H5F0S0_01Y41Y41M(31M)61M(31M)61M	Mannose	0.780729	0.845941	1.27784	2.0558	0.875203	1.10358	1.01684	0.855251	0.767677	0.940838	0.695142	1.01407	2.88008	0.804484	0.717381	1.20609	1.0573	0.983545	0.576361	0.739124
USH2A_N856_N4H5F0S2	USH2A	856	N4H5F0S2	O75445	O75445_TGTINGSLLCNK_T1TMTN5GlcNAcC10CamK12TMT_856_N4H5F0S2_01Y41Y41M(31M)61M(21Y41L32S)61Y41L32S	Sialylated	0.439132	0.767886	1.25522	2.03959	0.683621	0.860202	NA	NA	0.698411	0.92445	0.602343	0.741426	1.4237	0.90427	0.713716	0.98247	NA	NA	0.751884	0.473466
USH2A_N862_N4H5F0S2	USH2A	862	N4H5F0S2	O75445	O75445_TGTINGSLLCNK_T1TMTC10CamN11GlcNAcK12TMT_862_N4H5F0S2_01Y41Y41M(31M)61M(21Y41L32S)61Y41L32S	Sialylated	0.439132	0.767886	1.25522	2.03959	0.683621	0.860202	NA	NA	0.698411	0.92445	0.602343	0.741426	1.4237	0.90427	0.713716	0.98247	NA	NA	0.751884	0.473466
SAP30_N82_N4H5F0S2	SAP30	82	N4H5F0S2	O75446	O75446_AAGNASFSK_A1TMTN4GlcNAcK9TMT_82_N4H5F0S2_01Y41Y41M(31M)61M(21Y41L32S)61Y41L32S	Sialylated	0.786354	1.05126	NA	NA	NA	NA	1.0988	1.64367	1.76527	0.803722	0.679375	1.68487	NA	NA	NA	NA	0.956858	0.896061	1.16981	1.04279
ERLIN1_N108_N2H6F0S0	ERLIN1	108	N2H6F0S0	O75477	O75477_NYTADYDK_N1GlcNAc@TMTK8TMT_108_N2H6F0S0_01Y41Y41M(31M)61M(31M21M)61M	Mannose	0.876922	1.06881	0.763683	1.42471	1.38721	1.0069	0.768908	1.30215	0.55686	1.39051	2.32251	1.68269	0.823357	1.02988	2.10387	0.783978	1.4895	2.25409	1.2192	1.26895
ERLIN1_N108_N2H7F0S0	ERLIN1	108	N2H7F0S0	O75477	O75477_NYTADYDK_N1GlcNAc@TMTK8TMT_108_N2H7F0S0_01Y41Y41M(31M21M)61M(31M21M)61M	Mannose	1.35663	0.685492	1.0082	1.68978	0.888818	1.42361	1.42013	3.02506	0.879239	1.1193	0.522226	0.93401	0.909728	0.650513	0.503326	0.613822	0.896034	0.853596	0.808309	0.759336
ERLIN1_N108_N2H8F0S0	ERLIN1	108	N2H8F0S0	O75477	O75477_NYTADYDK_N1GlcNAc@TMTK8TMT_108_N2H8F0S0_01Y41Y41M(31M21M21M)61M(31M21M)61M	Mannose	1.78039	0.561629	0.761706	1.29318	0.895116	1.15154	0.860181	2.7545	0.586279	0.917292	0.465068	0.653328	0.849748	0.604028	0.560468	0.57332	0.4561	0.585705	0.493692	0.395471
ERLIN1_N108_N2H9F0S0	ERLIN1	108	N2H9F0S0	O75477	O75477_NYTADYDK_N1GlcNAc@TMTK8TMT_108_N2H9F0S0_01Y41Y41M(31M21M21M31G)61M(31M21M)61M	Mannose	2.87061	0.533157	1.14123	1.50071	0.988294	1.32893	NA	NA	0.425372	0.422402	0.492119	0.675445	1.06592	0.63594	0.667181	0.618425	NA	NA	0.732511	0.347397
ITGA10_N839_N2H6F0S0	ITGA10	839	N2H6F0S0	O75578	O75578_KENAYNTSLSLIFSR_K1TMTN6GlcNAc_839_N2H6F0S0_01Y41Y41M(31M)61M(31M21M)61M	Mannose	NA	NA	0.792668	0.369936	0.734694	0.766682	0.56484	1.13119	NA	NA	NA	NA	0.61627	1.11519	1.18345	1.58257	0.604005	0.608897	NA	NA
ITGA10_N839_N3H3F1S0	ITGA10	839	N3H3F1S0	O75578	O75578_KENAYNTSLSLIFSR_K1TMTN6GlcNAc_839_N3H3F1S0_01Y(61F)41Y41M(31M)61M61Y	Fucosylated	0.678778	0.809544	1.78458	0.242171	0.996914	0.851916	0.990095	0.777606	0.693135	1.52061	0.960027	1.04881	1.04452	0.887843	0.817054	1.02203	1.70779	1.23989	0.704558	0.949893
MYCBP2_N647_N4H6F1S1	MYCBP2	647	N4H6F1S1	O75592	O75592_IVVYTACNNGSSSVISK_I1TMTC7CamN9GlcNAcK17TMT_647_N4H6F1S1_01Y41Y41M(31M(21Y(31F)41L32S)41Y41L)61M61M	Fucosylated and sialylated	0.613381	1.48007	1.13492	1.59037	0.763795	0.703296	NA	NA	0.81143	0.675821	0.854077	1.12501	0.877401	1.91038	1.51398	0.633427	NA	NA	1.56517	1.2047
CREG1_N160_N2H5F0S0	CREG1	160	N2H5F0S0	O75629	O75629_VNETEMDIAK_V1TMTN2GlcNAcK10TMT_160_N2H5F0S0_01Y41Y41M(31M)61M(31M)61M	Mannose	1.2681	1.13963	NA	NA	NA	NA	1.19483	1.27782	1.13251	1.87429	0.756007	1.69427	NA	NA	NA	NA	0.947509	1.2472	1.21876	0.96742
CREG1_N160_N2H6F0S0	CREG1	160	N2H6F0S0	O75629	O75629_VNETEMDIAK_V1TMTN2GlcNAcK10TMT_160_N2H6F0S0_01Y41Y41M(31M)61M(31M21M)61M	Mannose	NA	NA	0.701742	2.26853	1.2483	0.829355	1.28027	1.36731	NA	NA	NA	NA	0.777459	0.856496	0.534502	0.734698	0.78292	0.792978	NA	NA
CREG1_N160_N2H7F0S0	CREG1	160	N2H7F0S0	O75629	O75629_VNETEMDIAK_V1TMTN2GlcNAcK10TMT_160_N2H7F0S0_01Y41Y41M(31M21M)61M(31M21M)61M	Mannose	NA	NA	1.02834	2.25869	1.21165	0.91091	1.27584	1.75111	NA	NA	NA	NA	0.878857	0.755183	0.55267	0.701803	0.740889	0.936426	NA	NA
RPS6KA4_N703_N2H3F1S0	RPS6KA4	703	N2H3F1S0	O75676	O75676_SGLNATFMAFNRGK_S1TMTN4GlcNAcK14TMT_703_N2H3F1S0_01Y(61F)41Y41M(31M)61M	Fucosylated	0.959908	0.798933	NA	NA	NA	NA	1.02471	2.33727	0.82884	1.33206	0.755196	1.23584	NA	NA	NA	NA	0.781019	0.871816	1.64971	0.732977
RPS6KA4_N703_N3H3F1S0	RPS6KA4	703	N3H3F1S0	O75676	O75676_SGLNATFMAFNRGK_S1TMTN4GlcNAcK14TMT_703_N3H3F1S0_01Y(61F)41Y41M(31M)61M61Y	Fucosylated	0.919475	0.971931	NA	NA	NA	NA	1.14543	1.44008	0.912082	1.70585	0.921773	1.21966	NA	NA	NA	NA	1.40641	0.921375	1.22333	1.05506
UTP20_N1508_N2H9F0S0	UTP20	1508	N2H9F0S0	O75691	O75691_LAALNVTEK_L1TMTN5GlcNAcK9TMT_1508_N2H9F0S0_01Y41Y41M(31M21M21M31G)61M(31M21M)61M	Mannose	NA	NA	0.797576	0.84492	1.37843	0.710618	0.602003	0.473193	NA	NA	NA	NA	1.25236	0.643604	0.612198	5.0214	0.706408	0.228012	NA	NA
UTP20_N1508_N4H4F1S1	UTP20	1508	N4H4F1S1	O75691	O75691_LAALNVTEK_L1TMTN5GlcNAcK9TMT_1508_N4H4F1S1_01Y41Y41M(31M)61M(21Y41L32S)61Y31F	Fucosylated and sialylated	NA	NA	1.00581	0.454871	0.877942	1.1148	0.853547	0.868665	NA	NA	NA	NA	0.672395	0.36471	0.377544	4.94769	0.827257	0.549603	NA	NA
UTP20_N1508_N4H5F1S1	UTP20	1508	N4H5F1S1	O75691	O75691_LAALNVTEK_L1TMTN5GlcNAcK9TMT_1508_N4H5F1S1_01Y(61F)41Y41M(31M)61M(21Y41L32S)61Y41L	Fucosylated and sialylated	0.539013	1.3903	0.475831	0.593492	1.35398	0.718369	NA	NA	0.975131	1.21243	1.19321	0.957596	0.784344	1.94818	3.14774	1.22565	NA	NA	1.25557	1.81376
CDC123_N106_N4H5F0S2	CDC123	106	N4H5F0S2	O75794	O75794_LNWSAPRDAYWIAMNSSLK_L1TMTN2GlcNAcK19TMT_106_N4H5F0S2_01Y41Y41M(31M)61M(21Y41L32S)61Y41L32S	Sialylated	0.995859	1.17765	NA	NA	NA	NA	0.863567	NA	1.52496	0.607761	1.68782	2.93528	NA	NA	NA	NA	0.962029	0.73411	NA	0.963878
ATRN_N416_N2H6F0S0	ATRN	416	N2H6F0S0	O75882	O75882_IDSTGNVTNELR_I1TMTN6GlcNAc_416_N2H6F0S0_01Y41Y41M(31M)61M(31M21M)61M	Mannose	0.863101	1.18423	1.20181	1.42958	1.21183	0.761619	NA	NA	1.45104	0.958219	1.0853	1.35963	1.32014	1.27595	0.907699	0.714665	NA	NA	1.36209	1.14075
ATRN_N416_N2H8F0S0	ATRN	416	N2H8F0S0	O75882	O75882_IDSTGNVTNELR_I1TMTN6GlcNAc_416_N2H8F0S0_01Y41Y41M(31M21M21M)61M(31M21M)61M	Mannose	1.72324	1.23655	0.909972	1.26911	0.881561	0.796975	1.02944	1.17608	1.67418	0.808373	0.950382	1.11091	0.845631	1.64614	1.09543	0.628141	1.08984	0.920031	1.301	1.14142
RAD17_N68_N5H4F1S0	RAD17	68	N5H4F1S0	O75943	O75943_GNLSSLEQIYGLENSK_G1TMTN2GlcNAcK16TMT_68_N5H4F1S0_01Y(61F)41Y41M(31M41Y41L31Y)61M61Y	Fucosylated	1.19214	1.19924	0.682018	0.975507	1.33333	0.970287	NA	NA	1.12557	1.41169	1.54021	1.6073	0.874343	0.923134	1.18152	0.763325	NA	NA	1.85473	1.69348
NEBL_N744_N2H5F0S0	NEBL	744	N2H5F0S0	O76041	O76041_KNQENISSVK_K1TMTN5GlcNAcK10TMT_744_N2H5F0S0_01Y41Y41M(31M)61M(31M)61M	Mannose	1.17059	0.85871	NA	NA	NA	NA	1.22835	1.48134	0.376256	1.31625	0.776149	0.654468	NA	NA	NA	NA	0.844262	1.03669	0.497303	0.796355
NEBL_N744_N2H8F0S0	NEBL	744	N2H8F0S0	O76041	O76041_KNQENISSVK_K1TMTN5GlcNAcK10TMT_744_N2H8F0S0_01Y41Y41M(31M21M21M)61M(31M21M)61M	Mannose	0.80802	0.505069	2.04533	0.913079	1.18099	1.75613	1.08451	1.14228	0.314501	0.626967	0.709838	0.405141	1.29034	0.68039	0.757346	1.13019	0.993084	0.827581	0.756335	0.387345
SLIT2_N66_N2H6F0S0	SLIT2	66	N2H6F0S0	O94813	O94813_LDLNGNNITRITK_L1TMTN7GlcNAcK13TMT_66_N2H6F0S0_01Y41Y41M(31M)61M(31M21M)61M	Mannose	1.33211	0.551719	2.00553	1.29363	0.861828	1.06549	NA	NA	1.32727	1.22366	0.644387	0.722313	0.949071	0.88625	0.671656	0.710395	NA	NA	0.690265	0.780806
SUN1_N705_N2H5F0S0	SUN1	705	N2H5F0S0	O94901	O94901_TLSPTGNISSAPK_T1TMTN7GlcNAcK13TMT_705_N2H5F0S0_01Y41Y41M(31M)61M(31M)61M	Mannose	1.48672	1.34109	0.781459	1.14509	1.12393	0.776051	1.35311	1.26082	0.844037	0.946471	0.966359	1.09316	1.39164	0.898189	0.835085	0.785013	1.11588	1.35711	1.1535	1.43876
SUN1_N705_N2H6F0S0	SUN1	705	N2H6F0S0	O94901	O94901_TLSPTGNISSAPK_T1TMTN7GlcNAcK13TMT_705_N2H6F0S0_01Y41Y41M(31M)61M(31M21M)61M	Mannose	1.59996	0.935115	1.07182	1.3546	0.852045	1.10873	1.04252	1.19825	0.393026	0.568504	0.785696	0.572121	1.10126	1.02229	0.90204	0.83779	0.73074	0.615871	0.877081	0.386087
SUN1_N705_N3H3F1S0	SUN1	705	N3H3F1S0	O94901	O94901_TLSPTGNISSAPK_T1TMTN7GlcNAcK13TMT_705_N3H3F1S0_01Y(61F)41Y41M(31M)(41Y)61M	Fucosylated	NA	NA	1.58515	1.36889	1.1587	1.01649	1.54125	1.13135	NA	NA	NA	NA	1.2722	0.849387	0.877304	0.889603	1.31312	0.904006	NA	NA
ABCA8_N555_N4H6F0S1	ABCA8	555	N4H6F0S1	O94911	O94911_LSEMADLENLSK_L1TMTN9GlcNAcK12TMT_555_N4H6F0S1_01Y41Y41M(31M(21Y41L32S)41Y41L)61M61M	Sialylated	NA	NA	0.861796	0.599533	1.13876	1.65106	0.898506	0.931417	NA	NA	NA	NA	0.722421	0.735013	0.994001	0.636853	0.56193	0.375852	NA	NA
OR6B1_N5_N3H4F1S0	OR6B1	5	N3H4F1S0	O95007	O95007_MELENQTRVTK_M1TMTN5GlcNAcK11TMT_5_N3H4F1S0_01Y41Y41M(31M)61M61Y(31F)41L	Fucosylated	0.923423	0.995849	0.857293	1.89211	0.742753	0.603646	NA	NA	1.24258	1.68844	0.928641	1.06285	0.856484	0.93403	1.01042	0.740021	NA	NA	1.08069	1.37928
OR6B1_N5_N4H5F1S0	OR6B1	5	N4H5F1S0	O95007	O95007_MELENQTRVTK_M1TMTN5GlcNAcK11TMT_5_N4H5F1S0_01Y(61F)41Y41M(31M41Y41L)61M61Y41L	Fucosylated	0.366737	1.36105	NA	NA	NA	NA	0.979225	0.931697	NA	2.01915	1.11713	1.06861	NA	NA	NA	NA	1.10589	1.15543	NA	1.91213
OR6B1_N5_N4H5F1S1	OR6B1	5	N4H5F1S1	O95007	O95007_MELENQTRVTK_M1TMTN5GlcNAcK11TMT_5_N4H5F1S1_01Y(61F)41Y41M(31M41Y41L)61M61Y41L32S	Fucosylated and sialylated	0.751925	1.40809	0.447019	1.03855	0.883931	0.784205	0.639294	0.602894	0.781321	1.60965	0.978947	1.23038	0.48779	1.25044	1.1395	0.882115	1.25969	1.25014	1.28494	1.59181
OR6B1_N5_N4H5F1S2	OR6B1	5	N4H5F1S2	O95007	O95007_MELENQTRVTK_M1TMTN5GlcNAcK11TMT_5_N4H5F1S2_01Y41Y41M(31M)61M(21Y(31F)41L32S)61Y41L32S	Fucosylated and sialylated	0.420548	1.39379	NA	NA	NA	NA	0.556593	0.427096	NA	1.97316	1.13397	1.09517	NA	NA	NA	NA	1.09489	1.20186	0.762969	2.05245
OR6B1_N5_N4H6F2S0	OR6B1	5	N4H6F2S0	O95007	O95007_MELENQTRVTK_M1TMTN5GlcNAcK11TMT_5_N4H6F2S0_01Y41Y41M(31M(21Y(31F)41L)41Y(31F)41L)61M61M	Fucosylated	0.699769	1.38371	NA	NA	NA	NA	0.856081	0.665168	NA	1.58474	0.934741	0.977511	NA	NA	NA	NA	0.999114	0.988341	0.737917	1.82859
OR6B1_N5_N4H6F2S1	OR6B1	5	N4H6F2S1	O95007	O95007_MELENQTRVTK_M1TMTN5GlcNAcK11TMT_5_N4H6F2S1_01Y(61F)41Y41M(31M(21Y41L32S)41Y(31F)41L)61M61M	Fucosylated and sialylated	1.06503	0.960973	0.440032	0.996739	0.753922	0.980386	1.03536	0.85556	1.26143	1.15314	1.03111	1.30856	0.724657	2.07698	1.32806	0.960901	1.03419	1.16992	0.934893	1.37605
OR6B1_N5_N5H5F1S0	OR6B1	5	N5H5F1S0	O95007	O95007_MELENQTRVTK_M1TMTN5GlcNAcK11TMT_5_N5H5F1S0_01Y41Y41M(31M)61M(21Y41L31Y41L)61Y31F	Fucosylated	NA	NA	0.615984	1.11546	2.17028	0.497391	0.925586	1.61501	NA	NA	NA	NA	0.744094	0.757439	0.618531	0.516847	0.931253	0.686009	NA	NA
OR6B1_N5_N5H6F1S1	OR6B1	5	N5H6F1S1	O95007	O95007_MELENQTRVTK_M1TMTN5GlcNAcK11TMT_5_N5H6F1S1_01Y(61F)41Y41M(31M41Y41L)61M61Y41L31Y41L32S	Fucosylated and sialylated	1.23788	1.17298	0.950927	0.435438	1.0663	0.759203	NA	NA	0.860278	1.3565	1.26833	1.31515	0.904718	1.20003	0.849454	0.700774	NA	NA	1.31037	1.61421
OR6B1_N5_N6H3F1S0	OR6B1	5	N6H3F1S0	O95007	O95007_MELENQTRVTK_M1TMTN5GlcNAcK11TMT_5_N6H3F1S0_01Y41Y41M(31M41Y)(41Y)61M(21Y31F)61Y	Fucosylated	0.887084	1.02416	0.299854	1.36356	0.681676	0.856679	NA	NA	0.545925	0.915149	1.0286	1.26807	0.521028	0.480125	1.00991	0.724942	NA	NA	0.927679	0.75723
SEMA3D_N607_N4H5F0S2	SEMA3D	607	N4H5F0S2	O95025	O95025_VIFGIEFNSTFLECIPK_V1TMTN8GlcNAcC14CamK17TMT_607_N4H5F0S2_01Y41Y41M(31M)61M(21Y41L32S)61Y41L32S	Sialylated	0.456073	2.46618	1.11344	1.01916	0.891724	0.445721	1.27243	0.707636	0.707811	1.35877	1.30877	1.38126	1.02956	1.69848	1.68623	0.362229	1.84622	1.4565	NA	2.45808
UBR5_N816_N2H5F0S0	UBR5	816	N2H5F0S0	O95071	O95071_DGNGTIYPMAK_D1TMTN3GlcNAcK11TMT_816_N2H5F0S0_01Y41Y41M(31M)61M(31M)61M	Mannose	0.947207	1.35775	NA	NA	NA	NA	0.95231	1.06594	2.8682	2.20206	0.996222	2.79594	NA	NA	NA	NA	0.993912	1.0468	1.62728	1.05993
TNFSF15_N133_N2H3F1S0	TNFSF15	133	N2H3F1S0	O95150	O95150_NRMNYTNK_N1TMTN4GlcNAcK8TMT_133_N2H3F1S0_01Y(61F)41Y41M(31M)61M	Fucosylated	0.804164	1.05812	0.74953	1.86138	0.508826	1.1273	NA	NA	0.85082	1.36288	0.784831	1.8535	0.708837	0.90729	0.601054	0.624084	NA	NA	0.980987	0.863977
SMC2_N34_N4H5F0S2	SMC2	34	N4H5F0S2	O95347	O95347_TEVNGFDPLFNAITGLNGSGK_T1TMTN17GlcNAcK21TMT_34_N4H5F0S2_01Y41Y41M(31M)61M(21Y41L32S)61Y41L32S	Sialylated	1.15431	0.833243	NA	NA	NA	NA	0.463518	1.448	1.34969	0.647586	0.887469	0.906498	NA	NA	NA	NA	0.797411	0.992651	1.84708	0.999099
AHSA1_N88_N6H3F3S0	AHSA1	88	N6H3F3S0	O95433	O95433_LIFFYEWSVKLNWTGTSK_L1TMTK10TMTN12GlcNAcK18TMT_88_N6H3F3S0_01Y41Y41M(31M41Y31F)(41Y)61M(21Y31F)61Y31F	Fucosylated	NA	NA	1.23835	0.812792	0.73202	0.85627	1.80224	0.956027	NA	NA	NA	NA	0.819522	1.55274	0.85314	0.501935	0.751774	0.805805	NA	NA
APOM_N135_N4H5F0S2	APOM	135	N4H5F0S2	O95445	O95445_TELFSSSCPGGIMLNETGQGYQR_T1TMTC8CamN15GlcNAc_135_N4H5F0S2_01Y41Y41M(31M)61M(21Y41L32S)61Y41L32S	Sialylated	1.15781	0.923572	1.02893	0.754751	0.820777	0.828244	NA	NA	0.878063	0.818024	1.22567	0.822156	0.85024	1.06749	1.06329	0.682234	NA	NA	NA	1.39336
ADGRL2_N813_N2H5F0S0	ADGRL2	813	N2H5F0S0	O95490	O95490_LVDTNKTR_L1TMTN5GlcNAcK6TMT_813_N2H5F0S0_01Y41Y41M(31M)61M(31M)61M	Mannose	2.64518	0.53459	NA	NA	NA	NA	0.797181	0.957026	1.0839	0.858006	0.488772	0.650951	NA	NA	NA	NA	0.592967	0.517702	0.70337	0.64488
MPIG6B_N32_N2H5F0S0	MPIG6B	32	N2H5F0S0	O95866	O95866_VNLSCGGVSHPIR_V1TMTN2GlcNAcC5Cam_32_N2H5F0S0_01Y41Y41M(31M)61M(31M)61M	Mannose	0.947207	1.35775	NA	NA	NA	NA	0.95231	1.06594	2.8682	2.20206	0.996222	2.79594	NA	NA	NA	NA	0.993912	1.0468	1.62728	1.05993
S1PR4_N30_N4H5F0S1	S1PR4	30	N4H5F0S1	O95977	O95977_LIVLHYNHSGRLAGR_L1TMTN7GlcNAc_30_N4H5F0S1_01Y41Y41M(31M)61M(21Y41L32S)61Y41L	Sialylated	NA	NA	0.966776	NA	0.873345	0.749493	0.82595	0.587985	NA	NA	NA	NA	0.790697	1.91403	1.01693	0.951234	1.11503	0.80805	NA	NA
S1PR4_N30_N4H5F0S2	S1PR4	30	N4H5F0S2	O95977	O95977_LIVLHYNHSGRLAGR_L1TMTN7GlcNAc_30_N4H5F0S2_01Y41Y41M(31M)61M(21Y41L32S)61Y41L32S	Sialylated	0.642822	2.03578	1.00113	0.990837	1.07367	0.827713	NA	NA	0.981964	1.25905	1.2473	NA	1.01497	1.12648	1.12814	0.842067	NA	NA	0.574168	1.36477
CLPTM1_N295_N2H6F0S0	CLPTM1	295	N2H6F0S0	O96005	O96005_DYYPINESLASLPLR_D1TMTN6GlcNAc_295_N2H6F0S0_01Y41Y41M(31M)61M(31M21M)61M	Mannose	NA	NA	1.24544	1.06854	0.819075	0.826926	0.838425	1.49115	NA	NA	NA	NA	0.887537	0.738516	0.597826	0.687186	0.776696	0.654358	NA	NA
CP_N138_N4H5F0S2	CP	138	N4H5F0S2	P00450	P00450_EHEGAIYPDNTTDFQR_E1TMTN10GlcNAc_138_N4H5F0S2_01Y41Y41M(31M)61M(21Y41L32S)61Y41L32S	Sialylated	NA	NA	0.388936	1.26122	0.76955	0.752915	0.41713	1.02521	NA	NA	NA	NA	0.928661	1.72541	1.13964	0.771954	0.716605	1.10144	NA	NA
CP_N138_N4H5F1S2	CP	138	N4H5F1S2	P00450	P00450_EHEGAIYPDNTTDFQR_E1TMTN10GlcNAc_138_N4H5F1S2_01Y(61F)41Y41M(31M)61M(21Y41L32S)61Y41L32S	Fucosylated and sialylated	0.797417	1.17402	1.1138	1.2322	1.22836	0.854417	0.561957	1.14817	0.983778	0.929362	0.955747	1.12445	0.849224	1.9008	1.3643	0.713536	0.854292	0.99628	0.643307	0.917984
CP_N358_N2H12F0S0	CP	358	N2H12F0S0	P00450	P00450_AGLQAFFQVQECNK_A1TMTC12CamN13GlcNAcK14TMT_358_N2H12F0S0_01Y41Y41M(31M21M21M31G31G21G)61M(31M21M)61M21M	Mannose	0.970477	1.87457	NA	NA	NA	NA	0.983788	0.857742	1.80721	1.24041	1.34952	1.12298	NA	NA	NA	NA	1.01671	1.14366	1.72947	1.26203
CP_N358_N4H5F0S1	CP	358	N4H5F0S1	P00450	P00450_AGLQAFFQVQECNK_A1TMTC12CamN13GlcNAcK14TMT_358_N4H5F0S1_01Y41Y41M(31M41Y41L)61M61Y41L32S	Sialylated	0.569784	1.79656	0.772211	1.142	0.888295	1.0012	1.14513	0.816645	1.78267	0.743636	1.05727	0.751318	0.799706	1.44303	0.980862	0.720254	1.07888	0.790909	1.22608	1.16309
CP_N358_N4H5F0S2	CP	358	N4H5F0S2	P00450	P00450_AGLQAFFQVQECNK_A1TMTC12CamN13GlcNAcK14TMT_358_N4H5F0S2_01Y41Y41M(31M)61M(21Y41L32S)61Y41L32S	Sialylated	1.14731	1.6107	0.887905	1.03072	1.18049	0.672126	1.15757	0.902542	1.75733	1.0314	1.02298	1.16262	0.774108	3.16257	1.85659	0.579601	1.31654	0.897826	1.06854	1.18483
CP_N358_N4H5F1S2	CP	358	N4H5F1S2	P00450	P00450_AGLQAFFQVQECNK_A1TMTC12CamN13GlcNAcK14TMT_358_N4H5F1S2_01Y41Y41M(31M)61M(21Y(31F)41L32S)61Y41L32S	Fucosylated and sialylated	1.24574	1.88359	NA	NA	NA	NA	1.15467	0.817121	1.50348	0.933327	0.954365	1.29331	NA	NA	NA	NA	1.61287	1.05101	1.37745	1.0592
CP_N358_N4H6F1S1	CP	358	N4H6F1S1	P00450	P00450_AGLQAFFQVQECNK_A1TMTC12CamN13GlcNAcK14TMT_358_N4H6F1S1_01Y41Y41M(31M(21Y(31F)41L32S)41Y41L)61M61M	Fucosylated and sialylated	0.437103	1.67108	1.87681	1.29485	1.02254	0.869603	1.24985	0.533051	1.58807	0.718022	1.05543	1.07217	0.929195	1.2171	1.24433	0.638783	1.40395	0.981002	1.42787	1.17522
CP_N397_N4H5F0S1	CP	397	N4H5F0S1	P00450	P00450_ENLTAPGSDSAVFFEQGTTR_E1TMTN2GlcNAc_397_N4H5F0S1_01Y41Y41M(31M)61M(21Y41L32S)61Y41L	Sialylated	0.816041	1.37436	0.765318	0.964146	0.926662	0.70776	NA	NA	0.645494	0.91106	1.2277	0.952292	0.890564	1.43977	1.35334	0.688209	NA	NA	1.41007	1.39634
CP_N397_N4H5F1S2	CP	397	N4H5F1S2	P00450	P00450_ENLTAPGSDSAVFFEQGTTR_E1TMTN2GlcNAc_397_N4H5F1S2_01Y(61F)41Y41M(31M)61M(21Y41L32S)61Y41L32S	Fucosylated and sialylated	0.993201	1.20285	0.569072	0.771501	0.787172	0.731547	NA	NA	1.56654	1.05004	1.3626	1.02912	0.691401	0.969606	1.05381	0.510746	NA	NA	1.60699	1.21851
CP_N762_N4H5F0S2	CP	762	N4H5F0S2	P00450	P00450_ELHHLQEQNVSNAFLDK_E1TMTN9GlcNAcK17TMT_762_N4H5F0S2_01Y41Y41M(31M)61M(21Y41L32S)61Y41L32S	Sialylated	0.825095	1.27445	0.98255	1.09162	1.06665	0.884994	0.82941	1.30831	1.8388	1.02804	0.982127	0.780701	1.32389	1.79716	1.42702	0.899347	0.807751	0.892381	1.63464	1.456
CP_N762_N4H5F1S2	CP	762	N4H5F1S2	P00450	P00450_ELHHLQEQNVSNAFLDK_E1TMTN9GlcNAcK17TMT_762_N4H5F1S2_01Y(61F)41Y41M(31M)61M(21Y41L32S)61Y41L32S	Fucosylated and sialylated	0.714253	1.7401	0.755635	0.984215	0.809273	0.569446	0.824406	0.839486	1.62244	0.829842	1.11717	0.88398	1.00726	1.79261	1.31026	0.596417	1.26636	1.13999	2.35277	1.37096
EGFR_N352_N2H6F0S0	EGFR	352	N2H6F0S0	P00533	P00533_DSLSINATNIK_D1TMTN6GlcNAcK11TMT_352_N2H6F0S0_01Y41Y41M(31M)61M(31M21M)61M	Mannose	1.9308	0.737127	1.06684	1.34156	1.0382	1.13187	0.870759	2.1406	1.0538	0.86504	0.595387	0.704221	0.790025	0.497809	0.41415	0.505002	0.580595	0.686237	1.03374	0.715164
EGFR_N497_N4H5F0S2	EGFR	497	N4H5F0S2	P00533	P00533_IISNRGENSCK_I1TMTN8GlcNAcC10CamK11TMT_497_N4H5F0S2_01Y41Y41M(31M)61M(21Y41L32S)61Y41L32S	Sialylated	0.75801	1.24034	1.25522	2.03959	0.683621	0.860202	NA	NA	0.78627	0.842298	0.852935	0.698973	1.4237	0.90427	0.713716	0.98247	NA	NA	1.16719	1.49205
HP_N207_N4H5F0S1	HP	207	N4H5F0S1	P00738	P00738_NLFLNHSENATAK_N1TMTN5GlcNAcK13TMT_207_N4H5F0S1_01Y41Y41M(31M41Y41L)61M61Y41L32S	Sialylated	0.836038	0.881492	1.08125	1.45424	0.885523	0.910987	0.652684	0.762114	0.774908	0.940237	0.879521	1.3185	1.06779	1.04989	1.14149	0.841532	1.10032	0.906092	0.978572	1.0071
HP_N207_N4H5F0S2	HP	207	N4H5F0S2	P00738	P00738_NLFLNHSENATAK_N1TMTN5GlcNAcK13TMT_207_N4H5F0S2_01Y41Y41M(31M)61M(21Y41L32S)61Y41L32S	Sialylated	0.563691	0.299446	1.15403	0.842991	0.990485	0.656964	0.646211	0.806104	0.28197	0.504123	0.885945	0.327397	1.21056	0.912934	1.31053	0.511213	1.02489	1.00273	0.611025	0.562461
HP_N211_N4H5F0S1	HP	211	N4H5F0S1	P00738	P00738_NLFLNHSENATAK_N1TMTN9GlcNAcK13TMT_211_N4H5F0S1_01Y41Y41M(31M41Y41L)61M61Y41L32S	Sialylated	0.836038	0.881492	1.08125	1.45424	0.885523	0.910987	0.652684	0.762114	0.774908	0.940237	0.879521	1.3185	1.06779	1.04989	1.14149	0.841532	1.10032	0.906092	0.978572	1.0071
HP_N211_N4H5F0S2	HP	211	N4H5F0S2	P00738	P00738_NLFLNHSENATAK_N1TMTN9GlcNAcK13TMT_211_N4H5F0S2_01Y41Y41M(31M)61M(21Y41L32S)61Y41L32S	Sialylated	0.563691	0.299446	1.15403	0.842991	0.990485	0.656964	0.646211	0.806104	0.28197	0.504123	0.885945	0.327397	1.21056	0.912934	1.31053	0.511213	1.02489	1.00273	0.611025	0.562461
HP_N241_N3H3F2S0	HP	241	N3H3F2S0	P00738	P00738_VVLHPNYSQVDIGLIK_V1TMTN6GlcNAcK16TMT_241_N3H3F2S0_01Y(61F)41Y41M(31M)61M61Y31F	Fucosylated	NA	NA	0.800635	0.696121	0.768677	0.924003	0.85357	0.840831	NA	NA	NA	NA	1.24864	0.74482	1.35851	0.530681	1.01738	0.888799	NA	NA
HP_N241_N3H4F0S1	HP	241	N3H4F0S1	P00738	P00738_VVLHPNYSQVDIGLIK_V1TMTN6GlcNAcK16TMT_241_N3H4F0S1_01Y41Y41M(31M)61M61Y41L32S	Sialylated	0.510906	0.339406	0.982454	0.37002	0.670845	0.646566	0.924144	0.918837	0.321592	0.37455	0.714123	0.242428	1.02586	0.571447	1.1916	0.438601	0.935441	0.910936	0.611703	0.550824
HP_N241_N4H5F0S1	HP	241	N4H5F0S1	P00738	P00738_VVLHPNYSQVDIGLIK_V1TMTN6GlcNAcK16TMT_241_N4H5F0S1_01Y41Y41M(31M(21Y41L32S)41Y)61M61M	Sialylated	0.462497	0.267583	0.793076	0.756069	0.748488	0.813083	0.824078	0.889099	0.280987	0.386424	0.750775	0.220625	1.1309	0.724383	1.41767	0.295707	0.788465	0.987131	0.48615	0.501507
HP_N241_N4H5F0S1	HP	241	N4H5F0S1	P00738	P00738_VVLHPNYSQVDIGLIK_V1TMTN6GlcNAcK16TMT_241_N4H5F0S1_01Y41Y41M(31M)61M(21Y41L32S)61Y41L	Sialylated	0.321772	NA	0.909518	NA	0.751272	0.509774	0.739256	0.667616	0.27996	0.432048	0.745092	NA	1.1832	0.623829	NA	0.335368	1.03481	1.14359	0.648031	0.552525
HP_N241_N4H5F0S2	HP	241	N4H5F0S2	P00738	P00738_VVLHPNYSQVDIGLIK_V1TMTN6GlcNAcK16TMT_241_N4H5F0S2_01Y41Y41M(31M)61M(21Y41L32S)61Y41L32S	Sialylated	0.197523	NA	1.04333	NA	0.484152	0.350724	0.670348	0.645052	NA	0.406045	0.591336	NA	1.3495	0.570881	NA	0.159719	1.05379	1.08547	NA	0.387468
HP_N241_N4H5F1S2	HP	241	N4H5F1S2	P00738	P00738_VVLHPNYSQVDIGLIK_V1TMTN6GlcNAcK16TMT_241_N4H5F1S2_01Y41Y41M(31M21Y(31F)41L32S)61M61Y41L32S	Fucosylated and sialylated	0.417237	1.49829	0.860243	0.844393	1.32077	0.820689	0.719487	0.977193	1.27769	0.660747	0.985431	NA	1.17881	1.82195	1.87157	0.373413	0.952478	1.48428	1.11018	1.00419
HP_N241_N4H5F2S1	HP	241	N4H5F2S1	P00738	P00738_VVLHPNYSQVDIGLIK_V1TMTN6GlcNAcK16TMT_241_N4H5F2S1_01Y41Y41M(31M(21Y(31F)41L32S)41Y31F)61M61M	Fucosylated and sialylated	0.569738	NA	1.0961	0.382622	0.769304	0.644185	0.531384	0.587005	0.384144	0.420505	0.660813	NA	1.42028	0.713504	NA	0.310133	0.85907	0.642712	0.508853	0.546229
HP_N241_N4H6F1S0	HP	241	N4H6F1S0	P00738	P00738_VVLHPNYSQVDIGLIK_V1TMTN6GlcNAcK16TMT_241_N4H6F1S0_01Y41Y41M(31M(21Y(31F)41L)41Y41L)61M61M	Fucosylated	0.585733	NA	1.00131	NA	0.761654	0.727405	NA	NA	1.03821	0.666634	0.83947	NA	1.07018	0.888194	NA	0.647888	NA	NA	0.941524	0.816891
HP_N241_N4H6F1S1	HP	241	N4H6F1S1	P00738	P00738_VVLHPNYSQVDIGLIK_V1TMTN6GlcNAcK16TMT_241_N4H6F1S1_01Y41Y41M(31M(21Y(31F)41L32S)41Y41L)61M61M	Fucosylated and sialylated	0.410343	NA	1.03207	0.739005	0.885441	0.800203	0.947748	1.00633	NA	0.739337	0.647666	NA	1.3946	0.779709	1.38631	0.536566	0.990109	1.1122	1.30469	0.6487
HP_N241_N5H6F0S1	HP	241	N5H6F0S1	P00738	P00738_VVLHPNYSQVDIGLIK_V1TMTN6GlcNAcK16TMT_241_N5H6F0S1_01Y41Y41M(31M)61M(21Y41L31Y41L32S)61Y41L	Sialylated	0.832453	NA	1.11827	0.514255	0.930521	0.636227	1.14301	0.711651	0.800137	0.541706	1.29744	NA	1.2894	0.928701	1.61745	0.371888	1.15548	0.954726	NA	0.450489
HP_N241_N5H6F0S2	HP	241	N5H6F0S2	P00738	P00738_VVLHPNYSQVDIGLIK_V1TMTN6GlcNAcK16TMT_241_N5H6F0S2_01Y41Y41M(31M(21Y41L32S)41Y41L32S)(41Y)61M61M	Sialylated	0.73469	NA	1.16596	0.958851	0.537719	0.544706	0.656213	0.872211	0.849747	0.763174	1.04274	NA	1.36548	0.70338	NA	0.547797	0.98094	1.29548	0.783146	0.878625
HP_N241_N5H6F0S2	HP	241	N5H6F0S2	P00738	P00738_VVLHPNYSQVDIGLIK_V1TMTN6GlcNAcK16TMT_241_N5H6F0S2_01Y41Y41M(31M41Y41L32S)61M(21Y41L32S)61Y41L	Sialylated	0.527065	0.68878	1.09424	0.311999	0.880025	0.646648	NA	NA	0.460618	0.618428	0.982184	NA	1.14455	0.588391	1.3284	0.442798	NA	NA	NA	1.08138
HP_N241_N5H6F0S3	HP	241	N5H6F0S3	P00738	P00738_VVLHPNYSQVDIGLIK_V1TMTN6GlcNAcK16TMT_241_N5H6F0S3_01Y41Y41M(31M41Y41L32S)61M(21Y41L32S)61Y41L32S	Sialylated	0.487759	0.429359	1.2271	NA	1.15405	0.711046	0.927466	1.3217	0.410423	0.601317	0.886305	NA	1.45924	0.617134	NA	0.692433	1.5342	1.42754	0.46987	0.588443
HP_N241_N5H6F1S2	HP	241	N5H6F1S2	P00738	P00738_VVLHPNYSQVDIGLIK_V1TMTN6GlcNAcK16TMT_241_N5H6F1S2_01Y41Y41M(31M(21Y(31F)41L32S)41Y41L32S)(41Y)61M61M	Fucosylated and sialylated	0.955714	0.399494	0.714172	0.580442	0.929106	0.807283	0.891809	1.27535	NA	0.985953	0.817763	0.301228	0.768662	1.03831	0.892635	0.593382	0.782266	1.05756	NA	0.614381
HP_N241_N5H6F1S3	HP	241	N5H6F1S3	P00738	P00738_VVLHPNYSQVDIGLIK_V1TMTN6GlcNAcK16TMT_241_N5H6F1S3_01Y41Y41M(31M(21Y(31F)41L32S)41Y41L32S)61M61Y41L32S	Fucosylated and sialylated	0.812176	0.966822	NA	NA	NA	NA	0.66427	0.803224	1.04654	1.09686	0.771903	NA	NA	NA	NA	NA	1.33806	1.41541	NA	1.47787
HP_N241_N5H6F2S2	HP	241	N5H6F2S2	P00738	P00738_VVLHPNYSQVDIGLIK_V1TMTN6GlcNAcK16TMT_241_N5H6F2S2_01Y41Y41M(31M41Y41L)61M(21Y(31F)41L32S)61Y(31F)41L32S	Fucosylated and sialylated	NA	NA	1.23059	0.853565	1.05555	1.15592	0.927466	1.3217	NA	NA	NA	NA	0.975431	0.762088	NA	0.538017	1.5342	1.42754	NA	NA
CFB_N285_N4H5F0S2	CFB	285	N4H5F0S2	P00751	P00751_IVLDPSGSMNIYLVLDGSDSIGASNFTGAK_I1TMTN25GlcNAcK30TMT_285_N4H5F0S2_01Y41Y41M(31M)61M(21Y41L32S)61Y41L32S	Sialylated	0.415318	1.50036	1.14391	0.53447	0.536407	0.860845	1.51659	NA	NA	0.483665	1.01308	0.460689	1.04312	3.04618	1.49572	0.603709	1.19763	0.570577	0.82333	1.23595
SERPINC1_N128_N3H4F0S1	SERPINC1	128	N3H4F0S1	P01008	P01008_LGACNDTLQQLMEVFK_L1TMTC4CamN5GlcNAcK16TMT_128_N3H4F0S1_01Y41Y41M(31M)61M61Y41L32S	Sialylated	0.773423	0.381738	1.71372	0.424948	0.29006	0.565534	1.95933	0.319477	1.07749	0.184758	2.2078	1.45721	0.333499	3.70796	1.03179	0.274139	1.21145	0.309284	0.499757	0.504622
SERPINC1_N128_N3H4F2S0	SERPINC1	128	N3H4F2S0	P01008	P01008_LGACNDTLQQLMEVFK_L1TMTC4CamN5GlcNAcK16TMT_128_N3H4F2S0_01Y41Y41M(31M)61M21Y(31F)41L21F	Fucosylated	0.773423	0.381738	NA	NA	NA	NA	2.04231	0.394769	1.07749	0.184758	2.2078	1.45721	NA	NA	NA	NA	0.995481	0.360159	0.499757	0.504622
SERPINC1_N128_N4H5F0S1	SERPINC1	128	N4H5F0S1	P01008	P01008_LGACNDTLQQLMEVFK_L1TMTC4CamN5GlcNAcK16TMT_128_N4H5F0S1_01Y41Y41M(31M41Y41L)61M61Y41L32S	Sialylated	0.927496	0.497998	1.23807	0.38721	0.301337	0.675895	1.8533	0.571782	1.27874	0.362367	2.32501	1.55973	0.336138	2.93234	1.00894	0.299069	1.18362	0.418165	0.718704	0.648901
SERPINC1_N128_N4H5F0S2	SERPINC1	128	N4H5F0S2	P01008	P01008_LGACNDTLQQLMEVFK_L1TMTC4CamN5GlcNAcK16TMT_128_N4H5F0S2_01Y41Y41M(31M)61M(21Y41L32S)61Y41L32S	Sialylated	1.21561	0.270396	1.10101	0.570241	NA	NA	1.71912	0.18955	0.654367	NA	1.93735	0.679534	NA	3.00407	1.05877	0.319105	1.11851	0.229954	NA	0.493137
SERPINC1_N128_N4H5F1S2	SERPINC1	128	N4H5F1S2	P01008	P01008_LGACNDTLQQLMEVFK_L1TMTC4CamN5GlcNAcK16TMT_128_N4H5F1S2_01Y41Y41M(31M)61M(21Y(31F)41L32S)61Y41L32S	Fucosylated and sialylated	0.740917	0.49611	1.46258	NA	1.0315	NA	1.88358	NA	0.964202	0.381357	2.03421	1.20188	NA	3.00268	1.23542	0.974272	1.09681	0.48372	0.632659	0.641723
SERPINC1_N128_N4H6F1S1	SERPINC1	128	N4H6F1S1	P01008	P01008_LGACNDTLQQLMEVFK_L1TMTC4CamN5GlcNAcK16TMT_128_N4H6F1S1_01Y41Y41M(31M(21Y(31F)41L32S)41Y41L)61M61M	Fucosylated and sialylated	0.801092	0.416285	1.55852	0.391703	0.432193	0.658111	1.64364	NA	1.10195	0.183807	2.16906	1.192	NA	3.4868	1.22946	0.384035	0.793858	NA	0.671537	0.408258
SERPINC1_N187_N4H5F0S1	SERPINC1	187	N4H5F0S1	P01008	P01008_SLTFNETYQDISELVYGAK_S1TMTN5GlcNAcK19TMT_187_N4H5F0S1_01Y41Y41M(31M)61M(21Y41L32S)61Y41L	Sialylated	1.61005	0.582288	1.38706	0.291922	0.30189	0.68744	1.84896	0.366063	1.37597	0.32228	2.44009	2.37594	0.210352	2.64436	0.914601	0.347619	1.11834	0.199633	0.744479	0.626492
SERPINC1_N187_N4H5F0S2	SERPINC1	187	N4H5F0S2	P01008	P01008_SLTFNETYQDISELVYGAK_S1TMTN5GlcNAcK19TMT_187_N4H5F0S2_01Y41Y41M(31M)61M(21Y41L32S)61Y41L32S	Sialylated	1.09153	0.351766	1.52609	0.352194	0.284082	0.571353	2.16826	0.388358	0.907498	0.183453	2.53152	2.04577	0.261202	3.49624	1.04478	0.33353	1.29603	0.239925	0.923588	0.673953
SERPINC1_N187_N4H5F1S1	SERPINC1	187	N4H5F1S1	P01008	P01008_SLTFNETYQDISELVYGAK_S1TMTN5GlcNAcK19TMT_187_N4H5F1S1_01Y41Y41M(31M(21Y41L32S)41Y31F)61M61M	Fucosylated and sialylated	1.11283	0.425199	1.00945	0.976515	0.50093	0.750611	NA	NA	1.35732	0.33526	1.83383	1.37717	0.543815	6.39878	1.0556	0.452618	NA	NA	1.60265	0.451597
SERPINC1_N187_N4H5F1S2	SERPINC1	187	N4H5F1S2	P01008	P01008_SLTFNETYQDISELVYGAK_S1TMTN5GlcNAcK19TMT_187_N4H5F1S2_01Y41Y41M(31M)61M(21Y(31F)41L32S)61Y41L32S	Fucosylated and sialylated	0.8454	0.5473	1.44302	NA	0.817488	1.22651	NA	NA	1.0663	0.345899	2.57875	2.8734	0.48461	3.75264	1.78225	0.533534	NA	NA	0.934261	0.668041
SERPINC1_N187_N4H6F1S1	SERPINC1	187	N4H6F1S1	P01008	P01008_SLTFNETYQDISELVYGAK_S1TMTN5GlcNAcK19TMT_187_N4H6F1S1_01Y41Y41M(31M(21Y(31F)41L32S)41Y41L)61M61M	Fucosylated and sialylated	0.795053	0.412409	1.15441	0.187194	0.372535	0.552875	1.71609	0.48877	0.739759	0.369043	1.78653	1.6298	0.342003	2.79403	0.985466	0.551463	1.19634	0.396924	1.07561	0.60901
SERPINA1_N107_N4H5F1S1	SERPINA1	107	N4H5F1S1	P01009	P01009_ADTHDEILEGLNFNLTEIPEAQIHEGFQELLR_A1TMTN14GlcNAc_107_N4H5F1S1_01Y(61F)41Y41M(31M41Y41L)61M61Y41L32S	Fucosylated and sialylated	NA	NA	NA	0.994236	0.77443	1.15249	1.09824	1.02559	NA	NA	NA	NA	NA	1.53408	1.29627	0.670161	0.951708	1.02814	NA	NA
SERPINA1_N107_N4H5F1S2	SERPINA1	107	N4H5F1S2	P01009	P01009_ADTHDEILEGLNFNLTEIPEAQIHEGFQELLR_A1TMTN14GlcNAc_107_N4H5F1S2_01Y41Y41M(31M)61M(21Y(31F)41L32S)61Y41L32S	Fucosylated and sialylated	NA	1.26273	1.4852	NA	1.48146	0.891336	NA	NA	1.34688	NA	0.404127	1.0358	1.43071	2.28951	1.55972	NA	NA	NA	NA	NA
SERPINA1_N107_N4H6F1S1	SERPINA1	107	N4H6F1S1	P01009	P01009_ADTHDEILEGLNFNLTEIPEAQIHEGFQELLR_A1TMTN14GlcNAc_107_N4H6F1S1_01Y41Y41M(31M(21Y(31F)41L32S)41Y41L)61M61M	Fucosylated and sialylated	0.985101	1.27509	1.29448	NA	1.05664	0.68641	0.684791	NA	1.82126	0.717839	1.03128	1.47121	1.40316	0.896497	0.992717	1.84625	0.608124	1.33223	NA	NA
SERPINA1_N107_N5H6F2S2	SERPINA1	107	N5H6F2S2	P01009	P01009_ADTHDEILEGLNFNLTEIPEAQIHEGFQELLR_A1TMTN14GlcNAc_107_N5H6F2S2_01Y41Y41M(31M41Y41L)61M(21Y(31F)41L32S)61Y(31F)41L32S	Fucosylated and sialylated	NA	2.39002	NA	NA	1.06634	NA	0.838752	1.67159	2.14862	0.818682	1.54336	NA	1.12994	1.67541	0.739693	NA	NA	NA	3.32244	1.53024
SERPINA1_N271_N2H8F0S0	SERPINA1	271	N2H8F0S0	P01009	P01009_YLGNATAIFFLPDEGK_Y1TMTN4GlcNAcK16TMT_271_N2H8F0S0_01Y41Y41M(31M21M)61M(31M21M)61M21M	Mannose	1.93792	0.61278	2.77787	0.804787	0.93385	1.14639	NA	NA	0.678518	0.909623	0.512415	0.691611	0.792131	0.799554	0.687935	0.465858	NA	NA	0.511822	0.416134
SERPINA1_N271_N3H3F0S0	SERPINA1	271	N3H3F0S0	P01009	P01009_YLGNATAIFFLPDEGK_Y1TMTN4GlcNAcK16TMT_271_N3H3F0S0_01Y41Y41M(31M)(41Y)61M	Hybrid/Complex	0.414651	1.52016	1.11799	0.685065	0.905687	0.630387	NA	NA	1.38085	0.643274	0.880423	0.817613	1.2346	2.11397	1.55719	0.527365	NA	NA	1.15368	1.02322
SERPINA1_N271_N3H3F2S0	SERPINA1	271	N3H3F2S0	P01009	P01009_YLGNATAIFFLPDEGK_Y1TMTN4GlcNAcK16TMT_271_N3H3F2S0_01Y(61F)41Y41M(31M)61M61Y31F	Fucosylated	1.00667	1.35719	1.17323	0.468275	0.994614	0.486362	0.865196	0.715237	1.36292	0.805924	0.986045	0.701239	1.3595	2.01361	1.51624	0.654826	1.0034	0.96136	1.48513	0.832628
SERPINA1_N271_N3H4F0S0	SERPINA1	271	N3H4F0S0	P01009	P01009_YLGNATAIFFLPDEGK_Y1TMTN4GlcNAcK16TMT_271_N3H4F0S0_01Y41Y41M(31M)61M61Y41L	Hybrid/Complex	0.390476	1.88898	0.952908	0.571398	0.744465	0.423091	0.823687	0.830688	1.32454	0.694881	0.832543	0.819405	1.25662	1.86331	1.34725	0.617933	0.970069	0.989833	1.16246	1.09198
SERPINA1_N271_N3H4F0S1	SERPINA1	271	N3H4F0S1	P01009	P01009_YLGNATAIFFLPDEGK_Y1TMTN4GlcNAcK16TMT_271_N3H4F0S1_01Y41Y41M(31M)61M61Y41L32S	Sialylated	0.270521	2.0255	0.870655	0.699128	0.775475	0.561079	0.816913	0.790809	1.41839	0.671267	0.7635	0.744362	1.28175	1.93004	1.52506	0.661813	0.913776	0.925436	1.13754	1.04568
SERPINA1_N271_N3H4F2S0	SERPINA1	271	N3H4F2S0	P01009	P01009_YLGNATAIFFLPDEGK_Y1TMTN4GlcNAcK16TMT_271_N3H4F2S0_01Y41Y41M(31M)61M21Y(31F)41L21F	Fucosylated	0.415411	2.11983	NA	NA	NA	NA	0.734192	0.656142	1.29796	0.726125	0.862436	1.59726	NA	NA	NA	NA	0.976513	0.928703	1.3146	1.2323
SERPINA1_N271_N3H5F0S1	SERPINA1	271	N3H5F0S1	P01009	P01009_YLGNATAIFFLPDEGK_Y1TMTN4GlcNAcK16TMT_271_N3H5F0S1_01Y41Y41M(31M41Y41L32S)61M61M	Sialylated	0.964578	1.69256	1.35901	0.830635	0.787577	0.77106	NA	NA	1.13843	0.739421	0.869569	1.25023	1.086	2.1162	1.36817	0.69082	NA	NA	1.55282	0.882765
SERPINA1_N271_N4H5F0S0	SERPINA1	271	N4H5F0S0	P01009	P01009_YLGNATAIFFLPDEGK_Y1TMTN4GlcNAcK16TMT_271_N4H5F0S0_01Y41Y41M(31M(21Y41L)41Y)61M61M	Hybrid/Complex	1.09335	1.4789	0.924399	0.645592	0.754524	0.503045	0.821328	1.16748	1.08326	0.770637	0.721246	0.870761	1.07596	2.11532	1.48905	0.529877	0.87508	0.959247	1.37459	0.912547
SERPINA1_N271_N4H5F0S1	SERPINA1	271	N4H5F0S1	P01009	P01009_YLGNATAIFFLPDEGK_Y1TMTN4GlcNAcK16TMT_271_N4H5F0S1_01Y41Y41M(31M(21Y41L32S)41Y)61M61M	Sialylated	0.582362	1.76557	0.924349	0.80897	1.24396	0.520024	NA	NA	1.35586	0.649906	0.764193	0.759923	1.69503	2.1083	1.44959	0.523858	NA	NA	0.966548	1.01165
SERPINA1_N271_N4H5F0S1	SERPINA1	271	N4H5F0S1	P01009	P01009_YLGNATAIFFLPDEGK_Y1TMTN4GlcNAcK16TMT_271_N4H5F0S1_01Y41Y41M(31M)61M(21Y41L32S)61Y41L	Sialylated	0.342322	2.22295	1.21601	0.597788	1.04738	0.61481	0.709771	0.743244	1.24614	0.7195	0.816971	0.818825	1.50305	2.35829	1.80969	0.575232	1.13951	0.992252	1.12352	1.0256
SERPINA1_N271_N4H5F0S2	SERPINA1	271	N4H5F0S2	P01009	P01009_YLGNATAIFFLPDEGK_Y1TMTN4GlcNAcK16TMT_271_N4H5F0S2_01Y41Y41M(31M)61M(21Y41L32S)61Y41L32S	Sialylated	0.496988	2.17014	0.639834	0.311568	0.416491	0.562932	0.953207	0.875151	1.68361	0.752324	0.852152	0.886212	0.96549	0.827633	0.820398	0.93852	1.43794	1.12932	1.14826	1.29108
SERPINA1_N271_N4H5F1S1	SERPINA1	271	N4H5F1S1	P01009	P01009_YLGNATAIFFLPDEGK_Y1TMTN4GlcNAcK16TMT_271_N4H5F1S1_01Y41Y41M(31M)61M(21Y(31F)41L32S)61Y41L	Fucosylated and sialylated	0.689074	1.43813	0.928933	1.28215	1.309	0.467386	0.623927	0.906496	1.32606	0.677887	0.839662	0.820486	1.29516	2.79421	2.07468	0.341956	0.681651	0.943405	1.54703	0.953616
SERPINA1_N271_N4H5F1S2	SERPINA1	271	N4H5F1S2	P01009	P01009_YLGNATAIFFLPDEGK_Y1TMTN4GlcNAcK16TMT_271_N4H5F1S2_01Y(61F)41Y41M(31M41Y41L32S)61M61Y41L32S	Fucosylated and sialylated	0.333703	1.99153	0.995827	0.620825	0.996548	0.444564	1.04934	0.992425	1.19396	0.520176	0.495359	1.02917	1.04339	1.7802	1.45995	0.711285	1.27346	1.00879	1.06545	0.625997
SERPINA1_N271_N4H6F0S1	SERPINA1	271	N4H6F0S1	P01009	P01009_YLGNATAIFFLPDEGK_Y1TMTN4GlcNAcK16TMT_271_N4H6F0S1_01Y41Y41M(31M(21Y41L32S)41Y41L)61M61M	Sialylated	0.649086	1.33157	0.891782	0.965149	0.947504	0.486821	NA	NA	1.59103	0.685494	0.776627	0.921961	1.12359	2.59124	1.58081	0.587775	NA	NA	1.40907	1.02564
SERPINA1_N271_N4H6F0S2	SERPINA1	271	N4H6F0S2	P01009	P01009_YLGNATAIFFLPDEGK_Y1TMTN4GlcNAcK16TMT_271_N4H6F0S2_01Y41Y41M(31M(21Y41L32S)41Y41L32S)61M61M	Sialylated	0.448066	2.00443	0.907788	0.629355	0.880315	0.602399	0.959187	0.501806	2.051	0.885851	0.781964	1.06443	1.64416	2.14968	1.47599	0.476271	1.25256	0.692747	2.22561	1.34989
SERPINA1_N271_N4H6F1S0	SERPINA1	271	N4H6F1S0	P01009	P01009_YLGNATAIFFLPDEGK_Y1TMTN4GlcNAcK16TMT_271_N4H6F1S0_01Y41Y41M(31M(21Y(31F)41L)41Y41L)61M61M	Fucosylated	0.594857	1.74956	0.998961	0.786748	0.860729	0.55839	0.837665	0.742575	1.28284	0.838713	0.801589	0.875423	1.35723	1.59998	1.23428	0.701308	1.00473	1.06764	1.17726	1.13537
SERPINA1_N271_N4H6F1S1	SERPINA1	271	N4H6F1S1	P01009	P01009_YLGNATAIFFLPDEGK_Y1TMTN4GlcNAcK16TMT_271_N4H6F1S1_01Y(61F)41Y41M(31M(21Y41L32S)41Y41L)61M61M	Fucosylated and sialylated	2.25525	2.42024	NA	NA	NA	NA	0.778605	0.853674	2.08683	1.47594	1.35019	NA	NA	NA	NA	NA	1.01118	1.11132	2.95246	1.84154
SERPINA1_N271_N4H6F1S1	SERPINA1	271	N4H6F1S1	P01009	P01009_YLGNATAIFFLPDEGK_Y1TMTN4GlcNAcK16TMT_271_N4H6F1S1_01Y41Y41M(31M(21Y(31F)41L32S)41Y41L)61M61M	Fucosylated and sialylated	0.460963	2.12922	0.846387	0.387231	0.736595	0.388157	1.04664	0.68364	1.35638	0.739751	0.98712	1.03173	1.26255	1.76259	1.44196	0.653503	1.42296	1.18284	1.07776	1.40836
SERPINA1_N271_N4H6F1S1	SERPINA1	271	N4H6F1S1	P01009	P01009_YLGNATAIFFLPDEGK_Y1TMTN4GlcNAcK16TMT_271_N4H6F1S1_01Y41Y41M(31M(21Y41L32S)41Y31F)61M(31M)61M	Fucosylated and sialylated	1.54402	1.69064	0.733517	0.414549	0.872117	0.412015	NA	NA	1.93294	1.51994	0.920952	1.4069	1.14675	1.96118	1.71521	0.492965	NA	NA	1.83516	1.80388
SERPINA1_N271_N4H6F2S1	SERPINA1	271	N4H6F2S1	P01009	P01009_YLGNATAIFFLPDEGK_Y1TMTN4GlcNAcK16TMT_271_N4H6F2S1_01Y41Y41M(31M(21Y(31F)41L32S)41Y(31F)41L)61M61M	Fucosylated and sialylated	0.448066	2.00443	0.907788	0.629355	0.880315	0.602399	0.959187	0.501806	2.051	0.885851	0.781964	1.06443	1.64416	2.14968	1.47599	0.476271	1.25256	0.692747	2.22561	1.34989
SERPINA1_N271_N5H5F1S2	SERPINA1	271	N5H5F1S2	P01009	P01009_YLGNATAIFFLPDEGK_Y1TMTN4GlcNAcK16TMT_271_N5H5F1S2_01Y41Y41M(31M41Y)61M(21Y(31F)41L32S)61Y41L32S	Fucosylated and sialylated	3.68927	0.939921	0.683074	0.427758	0.998939	0.398946	2.84494	0.51633	1.10217	2.71258	0.805291	0.623769	0.724639	0.915705	0.511245	0.747006	1.09529	0.66084	1.38185	0.51163
SERPINA1_N271_N5H6F0S2	SERPINA1	271	N5H6F0S2	P01009	P01009_YLGNATAIFFLPDEGK_Y1TMTN4GlcNAcK16TMT_271_N5H6F0S2_01Y41Y41M(31M41Y41L)61M(21Y41L32S)61Y41L32S	Sialylated	0.593748	1.51577	0.881974	0.810553	0.810345	0.661452	1.55339	0.608361	1.62026	0.847145	1.12967	1.0242	0.945031	2.44873	1.27721	0.648197	1.72698	0.737612	1.50955	1.2494
SERPINA1_N271_N5H6F0S3	SERPINA1	271	N5H6F0S3	P01009	P01009_YLGNATAIFFLPDEGK_Y1TMTN4GlcNAcK16TMT_271_N5H6F0S3_01Y41Y41M(31M41Y41L32S)61M(21Y41L32S)61Y41L32S	Sialylated	0.510419	1.93139	1.03165	0.80797	0.794438	0.582855	2.10027	0.489505	0.794968	1.00258	1.25787	0.857576	1.61608	2.03617	1.44681	0.610809	2.45972	0.679512	1.19815	1.12401
SERPINA1_N271_N5H6F1S2	SERPINA1	271	N5H6F1S2	P01009	P01009_YLGNATAIFFLPDEGK_Y1TMTN4GlcNAcK16TMT_271_N5H6F1S2_01Y41Y41M(31M(21Y(31F)41L32S)41Y41L32S)(41Y)61M61M	Fucosylated and sialylated	NA	NA	0.910913	0.976795	0.786457	0.709374	1.01593	0.881043	NA	NA	NA	NA	0.775671	2.67469	1.28674	0.635259	1.13009	0.922433	NA	NA
SERPINA1_N271_N5H6F1S3	SERPINA1	271	N5H6F1S3	P01009	P01009_YLGNATAIFFLPDEGK_Y1TMTN4GlcNAcK16TMT_271_N5H6F1S3_01Y41Y41M(31M(21Y(31F)41L32S)41Y41L32S)61M61Y41L32S	Fucosylated and sialylated	0.490824	2.37073	1.34477	0.618797	1.36281	0.817842	1.05152	0.881878	0.783207	0.782975	0.907022	1.17834	1.32385	1.80135	1.48101	0.589138	1.58299	1.048	1.11638	1.01644
SERPINA1_N271_N6H3F3S0	SERPINA1	271	N6H3F3S0	P01009	P01009_YLGNATAIFFLPDEGK_Y1TMTN4GlcNAcK16TMT_271_N6H3F3S0_01Y41Y41M(31M(21Y31F)41Y31F)61M(21Y31F)61Y	Fucosylated	0.457077	1.49302	1.30178	0.773379	0.888705	0.576448	NA	NA	1.62358	0.462781	0.714269	0.730702	1.10571	1.48582	1.17106	0.49087	NA	NA	1.13487	1.29437
SERPINA1_N271_N6H4F1S1	SERPINA1	271	N6H4F1S1	P01009	P01009_YLGNATAIFFLPDEGK_Y1TMTN4GlcNAcK16TMT_271_N6H4F1S1_01Y41Y41M(31M(21Y31F)41Y)(41Y)61M61Y41L32S	Fucosylated and sialylated	0.690469	1.00043	NA	NA	NA	NA	0.77523	0.621475	0.912798	0.55622	1.1826	0.67622	NA	NA	NA	NA	1.0024	0.871445	1.56916	0.921131
SERPINA3_N127_N4H5F0S1	SERPINA3	127	N4H5F0S1	P01011	P01011_TLNQSSDELQLSMGNAMFVK_T1TMTN3GlcNAcK20TMT_127_N4H5F0S1_01Y41Y41M(31M)61M(21Y41L32S)61Y41L	Sialylated	0.516353	1.50288	1.05144	1.0008	0.837796	0.958401	NA	NA	1.66533	0.562207	1.06709	1.4939	1.00238	1.90099	0.796588	0.551069	NA	NA	0.639856	0.689223
SERPINA3_N127_N4H5F0S2	SERPINA3	127	N4H5F0S2	P01011	P01011_TLNQSSDELQLSMGNAMFVK_T1TMTN3GlcNAcK20TMT_127_N4H5F0S2_01Y41Y41M(31M)61M(21Y41L32S)61Y41L32S	Sialylated	0.423818	1.77077	NA	0.745369	0.663606	0.594256	NA	NA	1.33944	0.523293	0.665327	1.01381	0.852355	2.48005	1.42331	0.563355	NA	NA	1.02305	0.848482
SERPINA3_N127_N4H5F1S2	SERPINA3	127	N4H5F1S2	P01011	P01011_TLNQSSDELQLSMGNAMFVK_T1TMTN3GlcNAcK20TMT_127_N4H5F1S2_01Y41Y41M(31M)61M(21Y(31F)41L32S)61Y41L32S	Fucosylated and sialylated	0.852117	1.06079	0.979522	0.644167	0.835465	0.800967	NA	NA	0.898288	0.83399	0.410329	1.21315	1.17356	1.35371	1.50177	0.538124	NA	NA	1.18082	0.582031
SERPINA3_N127_N4H6F1S1	SERPINA3	127	N4H6F1S1	P01011	P01011_TLNQSSDELQLSMGNAMFVK_T1TMTN3GlcNAcK20TMT_127_N4H6F1S1_01Y41Y41M(31M(21Y(31F)41L32S)41Y41L)61M61M	Fucosylated and sialylated	0.606569	1.37599	NA	NA	NA	NA	0.836037	0.678758	1.31636	0.639833	0.811011	0.910456	NA	NA	NA	NA	0.654854	0.68157	0.921557	0.83235
SERPINA3_N127_N5H6F0S1	SERPINA3	127	N5H6F0S1	P01011	P01011_TLNQSSDELQLSMGNAMFVK_T1TMTN3GlcNAcK20TMT_127_N5H6F0S1_01Y41Y41M(31M41Y41L)61M(21Y41L32S)61Y41L	Sialylated	0.762408	1.03514	1.35955	1.74935	0.869665	0.415548	NA	NA	2.09829	0.580605	1.09459	1.39653	1.10412	1.5666	1.13571	0.801049	NA	NA	1.7512	1.04988
SERPINA3_N271_N4H5F0S2	SERPINA3	271	N4H5F0S2	P01011	P01011_YTGNASALFILPDQDK_Y1TMTN4GlcNAcK16TMT_271_N4H5F0S2_01Y41Y41M(31M)61M(21Y41L32S)61Y41L32S	Sialylated	0.756152	1.69716	0.867248	0.727664	0.622354	0.887293	NA	NA	1.87675	0.923515	0.884775	1.17692	0.898157	1.5655	1.0149	0.796653	NA	NA	1.37507	0.949136
SERPINA3_N271_N5H6F0S2	SERPINA3	271	N5H6F0S2	P01011	P01011_YTGNASALFILPDQDK_Y1TMTN4GlcNAcK16TMT_271_N5H6F0S2_01Y41Y41M(31M41Y41L)61M(21Y41L32S)61Y41L32S	Sialylated	0.718421	1.06025	0.948192	0.882136	0.721022	0.998447	0.935929	0.623068	1.16149	0.841639	0.925921	0.869322	1.02882	1.39013	0.764388	0.646631	0.816951	0.834852	1.16528	0.9734
SERPINA3_N271_N5H6F0S3	SERPINA3	271	N5H6F0S3	P01011	P01011_YTGNASALFILPDQDK_Y1TMTN4GlcNAcK16TMT_271_N5H6F0S3_01Y41Y41M(31M41Y41L32S)61M(21Y41L32S)61Y41L32S	Sialylated	0.62964	1.59846	NA	0.904199	0.584829	0.869249	0.915276	0.635013	1.38678	0.580085	1.03394	0.927892	0.952292	1.86034	1.11586	0.441551	1.04135	0.569386	1.44233	1.56067
SERPINA3_N271_N5H6F1S2	SERPINA3	271	N5H6F1S2	P01011	P01011_YTGNASALFILPDQDK_Y1TMTN4GlcNAcK16TMT_271_N5H6F1S2_01Y41Y41M(31M41Y41L)61M(21Y(31F)41L32S)61Y41L32S	Fucosylated and sialylated	0.787225	1.18074	0.876007	1.70233	0.963283	0.737905	0.929506	0.930426	1.42032	0.636132	0.881758	1.15672	1.19395	2.35636	1.10205	0.689706	1.08536	0.95926	1.60195	0.894775
SERPINA3_N271_N5H6F2S2	SERPINA3	271	N5H6F2S2	P01011	P01011_YTGNASALFILPDQDK_Y1TMTN4GlcNAcK16TMT_271_N5H6F2S2_01Y41Y41M(31M41Y41L)61M(21Y(31F)41L32S)61Y(31F)41L32S	Fucosylated and sialylated	0.62964	1.59846	NA	0.904199	0.584829	0.869249	NA	NA	1.38678	0.580085	1.03394	0.927892	0.952292	1.86034	1.11586	0.441551	NA	NA	1.44233	1.56067
A2M_N1424_N2H9F0S0	A2M	1424	N2H9F0S0	P01023	P01023_VSNQTLSLFFTVLQDVPVR_V1TMTN3GlcNAc_1424_N2H9F0S0_01Y41Y41M(31M21M21M)61M(31M21M)61M21M	Mannose	1.03604	0.575976	1.30108	1.80935	1.38033	1.39567	NA	NA	NA	NA	NA	NA	1.21188	1.52033	1.90991	1.24446	NA	NA	NA	NA
A2M_N1424_N3H4F0S1	A2M	1424	N3H4F0S1	P01023	P01023_VSNQTLSLFFTVLQDVPVR_V1TMTN3GlcNAc_1424_N3H4F0S1_01Y41Y41M(31M)61M61Y41L32S	Sialylated	0.910712	3.56495	1.45046	NA	2.19519	2.52393	1.72941	NA	NA	1.0708	1.43869	1.72969	1.04494	4.42769	2.73629	0.779372	1.56495	1.94083	3.2367	2.95516
A2M_N1424_N3H4F1S0	A2M	1424	N3H4F1S0	P01023	P01023_VSNQTLSLFFTVLQDVPVR_V1TMTN3GlcNAc_1424_N3H4F1S0_01Y(61F)41Y41M(31M)61M61Y41L	Fucosylated	0.642301	1.63538	NA	0.484821	1.14805	NA	0.760635	0.348791	0.760227	0.9268	1.31732	0.824073	0.610098	2.03982	1.21575	0.276906	1.11448	0.597414	1.85245	1.42487
A2M_N1424_N4H5F0S0	A2M	1424	N4H5F0S0	P01023	P01023_VSNQTLSLFFTVLQDVPVR_V1TMTN3GlcNAc_1424_N4H5F0S0_01Y41Y41M(31M)61M(21Y41L)61Y41L	Hybrid/Complex	1.21299	1.67203	0.878413	0.615717	1.1901	0.687991	0.634682	NA	NA	1.01641	1.05808	NA	0.908374	2.58476	1.31053	0.400783	1.1153	1.18369	NA	1.62633
A2M_N1424_N4H5F0S1	A2M	1424	N4H5F0S1	P01023	P01023_VSNQTLSLFFTVLQDVPVR_V1TMTN3GlcNAc_1424_N4H5F0S1_01Y41Y41M(31M)61M(21Y41L32S)61Y41L	Sialylated	NA	2.86242	0.575624	0.842268	1.0028	1.02976	1.00175	NA	NA	1.14126	1.86295	1.09055	NA	3.37102	2.25916	NA	1.74469	1.82257	3.10887	2.53064
A2M_N1424_N4H5F0S2	A2M	1424	N4H5F0S2	P01023	P01023_VSNQTLSLFFTVLQDVPVR_V1TMTN3GlcNAc_1424_N4H5F0S2_01Y41Y41M(31M)61M(21Y41L32S)61Y41L32S	Sialylated	NA	4.02395	1.34957	0.862763	0.811791	0.633648	NA	NA	NA	1.70397	1.80908	2.40366	NA	3.175	1.79374	NA	NA	NA	2.92789	2.49301
A2M_N1424_N4H5F1S0	A2M	1424	N4H5F1S0	P01023	P01023_VSNQTLSLFFTVLQDVPVR_V1TMTN3GlcNAc_1424_N4H5F1S0_01Y(61F)41Y41M(31M(21Y41L)41Y)61M61M	Fucosylated	0.641006	2.09728	0.986121	0.927602	1.27865	NA	1.19836	0.608878	0.776661	0.607133	1.32921	0.853316	NA	2.76305	1.84123	NA	1.9072	2.06884	1.82413	1.70747
A2M_N1424_N4H5F1S1	A2M	1424	N4H5F1S1	P01023	P01023_VSNQTLSLFFTVLQDVPVR_V1TMTN3GlcNAc_1424_N4H5F1S1_01Y41Y41M(31M41Y41L)61M21Y(31F)41L32S	Fucosylated and sialylated	0.378016	3.28206	1.07117	0.60456	1.00702	1.10756	1.50462	1.13015	0.602589	0.758349	1.69969	1.27143	NA	3.54405	1.61111	NA	2.41946	1.81103	2.92421	2.22995
A2M_N1424_N5H5F0S1	A2M	1424	N5H5F0S1	P01023	P01023_VSNQTLSLFFTVLQDVPVR_V1TMTN3GlcNAc_1424_N5H5F0S1_01Y41Y41M(31M41Y)61M(21Y41L32S)61Y41L	Sialylated	0.551219	1.10711	NA	NA	NA	NA	1.18174	NA	NA	0.668307	0.95106	0.681845	NA	NA	NA	NA	1.38916	1.16245	2.60255	1.08237
A2M_N55_N4H5F0S2	A2M	55	N4H5F0S2	P01023	P01023_GCVLLSYLNETVTVSASLESVR_G1TMTC2CamN9GlcNAc_55_N4H5F0S2_01Y41Y41M(31M)61M(21Y41L32S)61Y41L32S	Sialylated	NA	NA	1.28525	1.10027	1.08342	0.906261	0.99607	0.621192	NA	NA	NA	NA	1.31246	3.1402	2.2328	0.731216	1.68383	1.02961	NA	NA
A2M_N869_N2H5F0S0	A2M	869	N2H5F0S0	P01023	P01023_SLGNVNFTVSAEALESQELCGTEVPSVPEHGR_S1TMTN6GlcNAcC20Cam_869_N2H5F0S0_01Y41Y41M(31M)61M(31M)61M	Mannose	NA	NA	0.811793	0.688021	0.707543	0.882361	0.777607	0.684511	NA	NA	NA	NA	1.02152	0.69663	0.698822	0.640929	1.47356	1.17205	NA	NA
A2M_N869_N2H6F0S0	A2M	869	N2H6F0S0	P01023	P01023_SLGNVNFTVSAEALESQELCGTEVPSVPEHGR_S1TMTN6GlcNAcC20Cam_869_N2H6F0S0_01Y41Y41M(31M)61M(31M21M)61M	Mannose	NA	NA	1.01049	0.641715	0.985127	1.1331	1.36378	0.618834	NA	NA	NA	NA	1.19462	1.11034	0.876804	0.848649	1.08146	0.973015	NA	NA
A2M_N869_N3H5F0S1	A2M	869	N3H5F0S1	P01023	P01023_SLGNVNFTVSAEALESQELCGTEVPSVPEHGR_S1TMTN6GlcNAcC20Cam_869_N3H5F0S1_01Y41Y41M(31M41Y41L32S)61M61M	Sialylated	1.05674	0.822278	NA	NA	NA	NA	0.659458	NA	0.915797	1.24345	1.0798	0.963199	NA	NA	NA	NA	1.30016	1.06694	2.01562	0.639663
A2M_N869_N3H5F2S0	A2M	869	N3H5F2S0	P01023	P01023_SLGNVNFTVSAEALESQELCGTEVPSVPEHGR_S1TMTN6GlcNAcC20Cam_869_N3H5F2S0_01Y41Y41M(31M21Y(31F)41L21F)61M61M	Fucosylated	0.835516	1.42657	NA	NA	NA	NA	0.659458	NA	1.38198	1.10248	1.21234	1.38016	NA	NA	NA	NA	1.30016	1.06694	NA	0.515379
A2M_N869_N4H5F0S1	A2M	869	N4H5F0S1	P01023	P01023_SLGNVNFTVSAEALESQELCGTEVPSVPEHGR_S1TMTN6GlcNAcC20Cam_869_N4H5F0S1_01Y41Y41M(31M41Y41L)61M61Y41L32S	Sialylated	NA	NA	1.00942	1.83944	0.868699	0.755852	0.82594	0.782846	NA	NA	NA	NA	0.795144	0.878802	1.12569	0.468245	0.626195	0.383176	NA	NA
C3_N85_N2H3F0S0	C3	85	N2H3F0S0	P01024	P01024_TVLTPATNHMGNVTFTIPANR_T1TMTN12GlcNAc_85_N2H3F0S0_01Y41Y41M(31M)61M	Mannose	0.832177	1.26287	0.994006	0.681897	0.833015	0.58917	0.876674	0.960145	0.824027	1.64123	1.14233	1.45877	0.749627	1.08559	0.989105	0.699654	1.15302	0.98638	0.736911	1.4918
C3_N85_N2H4F0S0	C3	85	N2H4F0S0	P01024	P01024_TVLTPATNHMGNVTFTIPANR_T1TMTN12GlcNAc_85_N2H4F0S0_01Y41Y41M(31M21M)61M	Mannose	NA	NA	1.53557	0.786434	0.838158	0.717147	1.12442	1.05092	NA	NA	NA	NA	0.80868	0.880911	0.864118	0.945039	0.941965	0.880223	NA	NA
C3_N85_N2H5F0S0	C3	85	N2H5F0S0	P01024	P01024_TVLTPATNHMGNVTFTIPANR_T1TMTN12GlcNAc_85_N2H5F0S0_01Y41Y41M(31M)61M(31M)61M	Mannose	0.802642	1.39531	0.703273	0.461155	0.584243	0.622578	0.789107	0.759882	0.886524	1.09181	1.09964	1.00048	0.87537	1.17093	1.10064	0.599442	0.863753	0.696579	1.36675	1.06998
C3_N85_N2H6F0S0	C3	85	N2H6F0S0	P01024	P01024_TVLTPATNHMGNVTFTIPANR_T1TMTN12GlcNAc_85_N2H6F0S0_01Y41Y41M(31M)61M(31M21M)61M	Mannose	0.807929	1.12898	0.495806	1.04542	0.880717	0.976987	1.02306	0.849794	0.595702	0.760056	0.887476	1.06312	0.846154	1.15718	1.05943	0.706281	0.869282	0.808631	0.941656	1.13635
KNG1_N205_N4H5F0S2	KNG1	205	N4H5F0S2	P01042	P01042_ITYSIVQTNCSK_I1TMTN9GlcNAcC10CamK12TMT_205_N4H5F0S2_01Y41Y41M(31M)61M(21Y41L32S)61Y41L32S	Sialylated	0.743724	0.978889	0.896802	1.0353	1.04338	0.639919	0.752009	0.753602	0.739383	0.817264	1.17557	0.854132	0.967419	1.55503	1.42481	0.462114	0.835001	1.06752	0.949308	1.2108
KNG1_N205_N5H6F0S3	KNG1	205	N5H6F0S3	P01042	P01042_ITYSIVQTNCSK_I1TMTN9GlcNAcC10CamK12TMT_205_N5H6F0S3_01Y41Y41M(31M41Y41L32S)61M(21Y41L32S)61Y41L32S	Sialylated	1.13261	1.2844	NA	NA	NA	NA	1.07084	0.813228	0.605272	0.88846	1.30037	0.86292	NA	NA	NA	NA	1.30697	0.859965	NA	0.932424
KNG1_N294_N4H5F0S2	KNG1	294	N4H5F0S2	P01042	P01042_LNAENNATFYFK_L1TMTN6GlcNAcK12TMT_294_N4H5F0S2_01Y41Y41M(31M)61M(21Y41L32S)61Y41L32S	Sialylated	0.505172	1.09044	0.820628	1.04599	0.722037	0.502523	1.11116	0.426475	0.373793	0.786009	0.971903	0.660559	0.593331	2.68473	1.26309	0.401386	1.39707	1.25122	0.92587	1.04078
KNG1_N294_N5H6F0S3	KNG1	294	N5H6F0S3	P01042	P01042_LNAENNATFYFK_L1TMTN6GlcNAcK12TMT_294_N5H6F0S3_01Y41Y41M(31M41Y41L32S)61M(21Y41L32S)61Y41L32S	Sialylated	0.84971	1.44961	NA	NA	NA	NA	1.13635	0.662861	0.663458	0.933484	1.10862	0.861987	NA	NA	NA	NA	1.17602	0.864273	1.08194	1.31068
EGF_N596_N4H5F0S2	EGF	596	N4H5F0S2	P01133	P01133_ENISQPR_E1TMTN2GlcNAc_596_N4H5F0S2_01Y41Y41M(31M)61M(21Y41L32S)61Y41L32S	Sialylated	NA	NA	2.33131	1.11612	1.32964	0.963201	1.50711	1.99168	NA	NA	NA	NA	1.13828	0.996962	0.775143	1.38285	1.84985	1.73677	NA	NA
JCHAIN_N71_N2H6F0S0	JCHAIN	71	N2H6F0S0	P01591	P01591_ENISDPTSPLR_E1TMTN2GlcNAc_71_N2H6F0S0_01Y41Y41M(31M)61M(31M21M)61M	Mannose	NA	NA	1.49482	0.857567	1.54169	0.79836	0.859757	0.869358	NA	NA	NA	NA	1.71242	1.01828	0.907681	1.08693	0.927838	0.76196	NA	NA
JCHAIN_N71_N2H7F0S0	JCHAIN	71	N2H7F0S0	P01591	P01591_ENISDPTSPLR_E1TMTN2GlcNAc_71_N2H7F0S0_01Y41Y41M(31M21M)61M(31M21M)61M	Mannose	1.11167	0.835041	1.53957	0.917695	1.10071	1.16253	0.971187	1.27557	1.40408	1.03432	1.03093	1.28084	1.85856	0.899058	0.943847	1.36886	1.05797	1.00622	1.69681	0.862244
JCHAIN_N71_N2H8F0S0	JCHAIN	71	N2H8F0S0	P01591	P01591_ENISDPTSPLR_E1TMTN2GlcNAc_71_N2H8F0S0_01Y41Y41M(31M21M21M)61M(31M21M)61M	Mannose	1.70467	0.613404	1.55642	0.617918	1.40375	0.935399	0.650215	1.12702	1.12285	0.708971	0.982091	0.915104	1.3137	0.658611	0.718685	1.51586	0.76976	0.701398	0.846369	0.671702
JCHAIN_N71_N4H5F0S1	JCHAIN	71	N4H5F0S1	P01591	P01591_ENISDPTSPLR_E1TMTN2GlcNAc_71_N4H5F0S1_01Y41Y41M(31M)61M(21Y41L32S)61Y41L	Sialylated	1.01433	1.06064	NA	NA	NA	NA	0.855205	1.02582	1.24447	1.28557	1.15356	1.41401	NA	NA	NA	NA	0.833535	0.835709	1.13304	1.24764
PIGR_N186_N4H5F0S2	PIGR	186	N4H5F0S2	P01833	P01833_QIGLYPVLVIDSSGYVNPNYTGR_Q1TMTN19GlcNAc_186_N4H5F0S2_01Y41Y41M(31M)61M(21Y41L32S)61Y41L32S	Sialylated	0.836589	1.6274	1.17069	0.734813	0.964999	0.986181	1.37405	0.817055	0.899298	0.72239	0.969387	1.37073	1.39562	1.63667	1.68541	0.870486	2.28153	1.37253	1.56303	1.1169
PIGR_N421_N2H8F0S0	PIGR	421	N2H8F0S0	P01833	P01833_LSLLEEPGNGTFTVILNQLTSR_L1TMTN9GlcNAc_421_N2H8F0S0_01Y41Y41M(31M21M21M)61M(31M21M)61M	Mannose	NA	NA	6.68709	0.823065	0.609082	0.637201	1.40251	1.55234	NA	NA	NA	NA	5.72412	0.856099	0.399343	0.597791	0.414174	NA	NA	NA
PIGR_N421_N4H5F0S2	PIGR	421	N4H5F0S2	P01833	P01833_LSLLEEPGNGTFTVILNQLTSR_L1TMTN9GlcNAc_421_N4H5F0S2_01Y41Y41M(31M)61M(21Y41L32S)61Y41L32S	Sialylated	0.934587	3.56517	1.25224	NA	1.09913	NA	0.91376	NA	NA	NA	1.88018	1.93492	1.67197	2.04232	3.21066	NA	1.45672	1.57772	NA	1.83317
PIGR_N421_N4H5F1S2	PIGR	421	N4H5F1S2	P01833	P01833_LSLLEEPGNGTFTVILNQLTSR_L1TMTN9GlcNAc_421_N4H5F1S2_01Y(61F)41Y41M(31M)61M(21Y41L32S)61Y41L32S	Fucosylated and sialylated	NA	0.849874	NA	0.818587	1.20125	1.00108	1.26336	NA	1.66984	NA	1.09857	0.831656	1.25231	1.84474	1.44528	0.611499	1.15868	NA	2.16966	1.04703
PIGR_N421_N4H5F2S1	PIGR	421	N4H5F2S1	P01833	P01833_LSLLEEPGNGTFTVILNQLTSR_L1TMTN9GlcNAc_421_N4H5F2S1_01Y41Y41M(31M(21Y(31F)41L32S)41Y31F)61M61M	Fucosylated and sialylated	NA	1.86003	1.61269	1.31925	0.842312	1.00382	NA	NA	1.41849	1.12693	1.37775	1.09809	1.24203	0.909359	0.778373	0.656589	NA	NA	2.10989	1.73177
PIGR_N421_N4H6F1S1	PIGR	421	N4H6F1S1	P01833	P01833_LSLLEEPGNGTFTVILNQLTSR_L1TMTN9GlcNAc_421_N4H6F1S1_01Y41Y41M(31M(21Y(31F)41L32S)41Y41L)61M61M	Fucosylated and sialylated	0.794631	1.46829	0.724829	NA	0.594999	NA	0.93825	NA	NA	0.514615	0.930501	0.583417	0.712522	1.07856	1.0251	0.545437	1.32196	1.15917	NA	1.15603
PIGR_N421_N5H4F2S0	PIGR	421	N5H4F2S0	P01833	P01833_LSLLEEPGNGTFTVILNQLTSR_L1TMTN9GlcNAc_421_N5H4F2S0_01Y(61F)41Y41M(31M41Y41L31Y)61M61Y31F	Fucosylated	0.833335	0.563495	1.51999	0.711871	0.607254	0.504205	NA	NA	0.859731	1.08033	0.739319	0.685775	0.743128	0.818516	0.931074	0.520599	NA	NA	1.746	0.907401
PIGR_N421_N5H4F2S1	PIGR	421	N5H4F2S1	P01833	P01833_LSLLEEPGNGTFTVILNQLTSR_L1TMTN9GlcNAc_421_N5H4F2S1_01Y41Y41M(31M41Y31F)61M(21Y41L32S)61Y31F	Fucosylated and sialylated	NA	NA	1.53125	1.26495	1.2058	NA	4.20881	1.47527	NA	NA	NA	NA	1.65128	1.59927	0.967936	0.981091	1.50351	0.939531	NA	NA
PIGR_N421_N5H4F4S0	PIGR	421	N5H4F4S0	P01833	P01833_LSLLEEPGNGTFTVILNQLTSR_L1TMTN9GlcNAc_421_N5H4F4S0_01Y41Y41M(31M41Y31F)61M(21Y(31F)41L21F)61Y31F	Fucosylated	NA	NA	1.53125	1.26495	1.2058	NA	4.20881	1.47527	NA	NA	NA	NA	1.65128	1.59927	0.967936	0.981091	1.50351	0.939531	NA	NA
PIGR_N421_N5H5F0S2	PIGR	421	N5H5F0S2	P01833	P01833_LSLLEEPGNGTFTVILNQLTSR_L1TMTN9GlcNAc_421_N5H5F0S2_01Y41Y41M(31M)(41Y)61M(21Y41L32S)61Y41L32S	Sialylated	0.85571	1.31234	0.979683	0.887587	1.08764	0.623284	NA	NA	2.42067	1.29903	0.996941	0.523796	0.617835	1.59856	0.877876	0.480406	NA	NA	NA	1.05382
PIGR_N469_N2H8F0S0	PIGR	469	N2H8F0S0	P01833	P01833_VPGNVTAVLGETLK_V1TMTN4GlcNAcK14TMT_469_N2H8F0S0_01Y41Y41M(31M21M)61M(31M21M)61M21M	Mannose	NA	NA	1.84441	1.06613	1.42846	1.0437	1.34175	1.19521	NA	NA	NA	NA	1.72219	1.24185	0.583904	0.626298	0.928745	0.817745	NA	NA
PIGR_N469_N2H9F0S0	PIGR	469	N2H9F0S0	P01833	P01833_VPGNVTAVLGETLK_V1TMTN4GlcNAcK14TMT_469_N2H9F0S0_01Y41Y41M(31M21M21M)61M(31M21M)61M21M	Mannose	NA	NA	5.96168	1.41968	0.942583	0.631619	1.02283	1.27433	NA	NA	NA	NA	5.10568	0.838799	0.448697	0.63513	0.827348	0.592638	NA	NA
PIGR_N469_N4H5F0S1	PIGR	469	N4H5F0S1	P01833	P01833_VPGNVTAVLGETLK_V1TMTN4GlcNAcK14TMT_469_N4H5F0S1_01Y41Y41M(31M(21Y41L32S)41Y)61M61M	Sialylated	1.1727	1.51629	1.36841	1.16193	1.05378	1.14254	1.13287	0.811771	1.2467	0.791603	0.888704	1.26671	1.18625	1.44242	1.51007	0.892488	1.25472	1.24433	1.26154	1.28304
PIGR_N469_N4H5F0S2	PIGR	469	N4H5F0S2	P01833	P01833_VPGNVTAVLGETLK_V1TMTN4GlcNAcK14TMT_469_N4H5F0S2_01Y41Y41M(31M)61M(21Y41L32S)61Y41L32S	Sialylated	0.438983	2.44273	0.83925	0.893544	1.17061	0.876186	0.89646	0.873435	0.337032	0.944883	1.04211	1.55052	0.936355	1.32296	1.79091	0.687533	1.48468	1.45824	0.735198	1.76917
PIGR_N469_N4H6F1S1	PIGR	469	N4H6F1S1	P01833	P01833_VPGNVTAVLGETLK_V1TMTN4GlcNAcK14TMT_469_N4H6F1S1_01Y41Y41M(31M(21Y(31F)41L32S)41Y41L)61M61M	Fucosylated and sialylated	0.751856	2.01499	1.14112	0.894154	0.950361	0.683698	NA	NA	0.749652	0.933036	1.08038	1.15137	0.789565	1.36802	1.77955	0.561779	NA	NA	1.13585	1.29993
PIGR_N469_N5H5F0S1	PIGR	469	N5H5F0S1	P01833	P01833_VPGNVTAVLGETLK_V1TMTN4GlcNAcK14TMT_469_N5H5F0S1_01Y41Y41M(31M41Y)61M(21Y41L32S)61Y41L	Sialylated	0.999229	0.760712	NA	NA	NA	NA	0.510013	1.16702	1.46564	1.45411	0.716722	0.890449	NA	NA	NA	NA	0.701802	0.868096	0.908242	0.916209
PIGR_N469_N5H5F1S2	PIGR	469	N5H5F1S2	P01833	P01833_VPGNVTAVLGETLK_V1TMTN4GlcNAcK14TMT_469_N5H5F1S2_01Y41Y41M(31M41Y31F)61M(21Y41L32S)61Y41L32S	Fucosylated and sialylated	1.06623	1.18876	1.44463	0.648172	0.959573	0.675259	NA	NA	0.691113	1.74971	0.988197	0.702182	1.30291	1.42401	1.08037	0.728532	NA	NA	1.14595	0.662504
PIGR_N469_N5H5F3S1	PIGR	469	N5H5F3S1	P01833	P01833_VPGNVTAVLGETLK_V1TMTN4GlcNAcK14TMT_469_N5H5F3S1_01Y41Y41M(31M41Y31F)61M21Y(31F)41L31Y(31F)41L32S	Fucosylated and sialylated	NA	NA	1.44463	0.648172	0.959573	0.675259	2.09997	1.10884	NA	NA	NA	NA	1.30291	1.42401	1.08037	0.728532	0.983607	0.590903	NA	NA
PIGR_N469_N5H5F4S0	PIGR	469	N5H5F4S0	P01833	P01833_VPGNVTAVLGETLK_V1TMTN4GlcNAcK14TMT_469_N5H5F4S0_01Y41Y41M(31M21Y(31F)41L31Y(31F)41L21F)61M61Y31F	Fucosylated	0.814932	0.94414	3.15945	4.27107	0.905078	0.658517	NA	NA	1.24388	0.872442	0.85495	0.74598	4.50647	1.04004	0.608703	0.535186	NA	NA	0.675196	0.792025
PIGR_N469_N6H3F3S0	PIGR	469	N6H3F3S0	P01833	P01833_VPGNVTAVLGETLK_V1TMTN4GlcNAcK14TMT_469_N6H3F3S0_01Y(61F)41Y41M(31M41Y31F)(41Y)61M(21Y31F)61Y	Fucosylated	NA	NA	0.931655	0.859258	0.686984	0.649323	3.08201	1.10425	NA	NA	NA	NA	0.565869	0.655967	0.391428	0.245479	0.936941	0.485082	NA	NA
PIGR_N469_N7H7F0S0	PIGR	469	N7H7F0S0	P01833	P01833_VPGNVTAVLGETLK_V1TMTN4GlcNAcK14TMT_469_N7H7F0S0_01Y41Y41M(31M41Y)61M(21Y41L31Y41L)61Y41L31Y41L	Hybrid/Complex	NA	NA	2.7396	1.14307	1.03505	0.750025	0.931668	0.73662	NA	NA	NA	NA	1.53927	1.0602	0.423212	0.487867	0.804817	0.676438	NA	NA
IGHG1_N180_N2H7F0S0	IGHG1	180	N2H7F0S0	P01857	P01857_EEQYNSTYR_E1TMTN5GlcNAc_180_N2H7F0S0_01Y41Y41M(31M21M)61M(31M21M)61M	Mannose	NA	NA	1.31716	0.894936	0.470668	1.10491	3.81847	0.545534	NA	NA	NA	NA	1.04271	1.13009	0.557112	3.00597	1.01138	0.53483	NA	NA
IGHG1_N180_N2H8F0S0	IGHG1	180	N2H8F0S0	P01857	P01857_EEQYNSTYR_E1TMTN5GlcNAc_180_N2H8F0S0_01Y41Y41M(31M21M21M)61M(31M21M)61M	Mannose	1.92705	0.459881	NA	NA	NA	NA	4.50311	0.291596	0.897055	0.621174	1.1163	0.43819	NA	NA	NA	NA	0.378196	NA	0.543307	0.590504
IGHG1_N180_N4H4F1S0	IGHG1	180	N4H4F1S0	P01857	P01857_EEQYNSTYR_E1TMTN5GlcNAc_180_N4H4F1S0_01Y41Y41M(31M)61M(21Y41L)61Y31F	Fucosylated	NA	NA	0.545725	0.708717	0.541718	1.44726	1.00482	0.57099	NA	NA	NA	NA	0.6059	2.10269	1.11855	1.19973	1.00731	1.2573	NA	NA
IGHG1_N180_N4H5F1S0	IGHG1	180	N4H5F1S0	P01857	P01857_EEQYNSTYR_E1TMTN5GlcNAc_180_N4H5F1S0_01Y41Y41M(31M41Y(31F)41L)61M61Y41L	Fucosylated	0.617766	1.62879	0.977534	0.98801	0.7285	1.13863	1.00051	0.871884	1.01463	1.12492	1.45783	1.346	1.12035	2.61837	1.23853	0.988804	1.41662	0.988586	1.65516	1.39014
IGHG1_N180_N4H5F1S1	IGHG1	180	N4H5F1S1	P01857	P01857_EEQYNSTYR_E1TMTN5GlcNAc_180_N4H5F1S1_01Y(61F)41Y41M(31M41Y41L)61M61Y41L32S	Fucosylated and sialylated	NA	NA	0.785712	1.01383	0.578497	1.40341	0.890991	0.902667	NA	NA	NA	NA	1.27447	2.23247	1.17769	0.885242	1.35464	1.20618	NA	NA
IGHG2_N176_N2H8F0S0	IGHG2	176	N2H8F0S0	P01859	P01859_EEQFNSTFR_E1TMTN5GlcNAc_176_N2H8F0S0_01Y41Y41M(31M21M)61M(31M21M)61M21M	Mannose	0.891737	0.377469	0.482141	0.314754	0.580483	1.12494	1.55458	0.610689	0.878122	0.528257	1.27186	1.46166	0.445652	0.37286	0.604893	4.44328	0.872576	0.92033	0.797112	0.352023
IGHG2_N176_N2H9F0S0	IGHG2	176	N2H9F0S0	P01859	P01859_EEQFNSTFR_E1TMTN5GlcNAc_176_N2H9F0S0_01Y41Y41M(31M21M21M)61M(31M21M)61M21M	Mannose	0.939294	0.273047	0.553579	0.431818	0.461138	1.27761	1.9292	0.204308	0.304523	0.308184	1.00137	0.296214	0.493964	0.314513	0.386415	7.23569	0.465964	0.35569	NA	0.148943
IGHG2_N176_N4H5F1S0	IGHG2	176	N4H5F1S0	P01859	P01859_EEQFNSTFR_E1TMTN5GlcNAc_176_N4H5F1S0_01Y41Y41M(31M41Y(31F)41L)61M61Y41L	Fucosylated	0.847631	1.46092	0.944092	0.968536	0.789835	0.747362	NA	NA	1.28708	1.00143	1.34684	1.35135	0.562944	1.05904	1.07946	0.827386	NA	NA	2.25956	1.26155
IGHG2_N176_N5H4F1S0	IGHG2	176	N5H4F1S0	P01859	P01859_EEQFNSTFR_E1TMTN5GlcNAc_176_N5H4F1S0_01Y(61F)41Y41M(31M41Y41L31Y)61M61Y	Fucosylated	0.586553	1.46915	0.389766	1.37789	0.896871	0.922929	NA	NA	1.23345	1.15925	1.28103	2.50391	0.551031	1.82315	1.84579	0.799995	NA	NA	2.58835	1.10468
IGHM_N209_N2H8F0S0	IGHM	209	N2H8F0S0	P01871	P01871_GLTFQQNASSMCVPDQDTAIR_G1TMTN7GlcNAcC12Cam_209_N2H8F0S0_01Y41Y41M(31M21M21M)61M(31M21M)61M	Mannose	NA	NA	3.28445	0.863242	1.23527	1.47874	0.841273	0.883823	NA	NA	NA	NA	4.84886	0.870975	0.771668	1.06094	1.10979	1.18311	NA	NA
IGHM_N209_N4H5F1S1	IGHM	209	N4H5F1S1	P01871	P01871_GLTFQQNASSMCVPDQDTAIR_G1TMTN7GlcNAcC12Cam_209_N4H5F1S1_01Y(61F)41Y41M(31M41Y41L)61M61Y41L32S	Fucosylated and sialylated	NA	2.77852	1.78998	1.12303	1.21538	1.11771	NA	NA	NA	0.65285	3.33591	1.01505	0.708345	1.31055	1.28505	0.910924	NA	NA	NA	1.4042
IGHM_N209_N4H5F1S2	IGHM	209	N4H5F1S2	P01871	P01871_GLTFQQNASSMCVPDQDTAIR_G1TMTN7GlcNAcC12Cam_209_N4H5F1S2_01Y41Y41M(31M)61M(21Y(31F)41L32S)61Y41L32S	Fucosylated and sialylated	0.615757	1.03704	NA	NA	NA	NA	0.713109	0.866004	1.39218	1.14873	1.56323	1.23185	NA	NA	NA	NA	1.0842	0.819459	1.5777	0.783489
IGHM_N209_N5H3F1S0	IGHM	209	N5H3F1S0	P01871	P01871_GLTFQQNASSMCVPDQDTAIR_G1TMTN7GlcNAcC12Cam_209_N5H3F1S0_01Y41Y41M(31M41Y)61M(21Y31F)61Y	Fucosylated	1.30355	0.81443	1.84622	1.05432	1.40004	1.34401	0.930957	0.865938	1.09089	0.909949	1.11154	1.04805	1.34157	0.750296	1.14605	0.732327	1.25724	1.0769	1.06208	0.768988
IGHM_N209_N5H4F1S1	IGHM	209	N5H4F1S1	P01871	P01871_GLTFQQNASSMCVPDQDTAIR_G1TMTN7GlcNAcC12Cam_209_N5H4F1S1_01Y41Y41M(31M41Y)61M(21Y41L32S)61Y31F	Fucosylated and sialylated	1.23461	0.833258	1.35119	NA	0.992824	0.662486	1.34099	0.729174	1.08767	1.12686	1.79234	1.15905	1.83914	NA	0.843588	0.649928	1.46236	1.15381	1.48555	1.05554
IGHM_N209_N5H5F1S0	IGHM	209	N5H5F1S0	P01871	P01871_GLTFQQNASSMCVPDQDTAIR_G1TMTN7GlcNAcC12Cam_209_N5H5F1S0_01Y41Y41M(31M41Y41L31Y41L)61M61Y31F	Fucosylated	1.71101	1.52029	NA	NA	NA	NA	0.868526	0.771619	0.937076	1.32868	1.40653	1.15705	NA	NA	NA	NA	1.30868	1.04924	1.3862	1.5988
IGHM_N46_N2H9F0S0	IGHM	46	N2H9F0S0	P01871	P01871_YKNNSDISSTR_Y1TMTK2TMTN3GlcNAc_46_N2H9F0S0_01Y41Y41M(31M21M21M31G31G)61M(31M)61M	Mannose	NA	NA	3.98493	1.1979	0.847703	1.06065	1.02164	0.278645	NA	NA	NA	NA	8.36128	0.38523	0.211834	1.29976	0.915898	0.26261	NA	NA
IGHM_N46_N3H4F1S1	IGHM	46	N3H4F1S1	P01871	P01871_YKNNSDISSTR_Y1TMTK2TMTN3GlcNAc_46_N3H4F1S1_01Y(61F)41Y41M(31M)61M61Y41L32S	Fucosylated and sialylated	0.956094	1.2406	1.0216	1.17805	0.749804	0.934952	NA	NA	1.91383	1.11414	1.43339	1.01499	1.17566	1.49271	1.04671	0.646959	NA	NA	1.90727	0.996329
IGHM_N46_N3H5F1S1	IGHM	46	N3H5F1S1	P01871	P01871_YKNNSDISSTR_Y1TMTK2TMTN3GlcNAc_46_N3H5F1S1_01Y(61F)41Y41M(31M41Y41L32S)61M61M	Fucosylated and sialylated	NA	NA	1.25422	0.996289	0.640173	0.790441	0.92622	0.737687	NA	NA	NA	NA	1.06662	1.13725	1.20709	1.40987	1.18107	0.6644	NA	NA
IGHA1_N144_N2H5F0S0	IGHA1	144	N2H5F0S0	P01876	P01876_LSLHRPALEDLLLGSEANLTCTLTGLR_L1TMTN18GlcNAcC21Cam_144_N2H5F0S0_01Y41Y41M(31M)61M(31M)61M	Mannose	0.693015	1.1277	NA	1.5319	1.55903	0.832055	1.24575	0.723558	0.879347	0.794727	1.02699	0.682924	1.19005	0.868244	1.2433	1.18049	1.24656	0.824302	0.984127	0.833858
IGHA1_N144_N2H6F0S0	IGHA1	144	N2H6F0S0	P01876	P01876_LSLHRPALEDLLLGSEANLTCTLTGLR_L1TMTN18GlcNAcC21Cam_144_N2H6F0S0_01Y41Y41M(31M)61M(31M21M)61M	Mannose	0.781175	0.643371	1.04203	0.329015	1.03653	0.6127	0.89529	0.604227	0.507582	0.487399	1.60782	0.72304	1.36345	0.649031	0.750168	1.74804	0.786758	0.51008	0.783129	0.420157
IGHA1_N144_N2H7F0S0	IGHA1	144	N2H7F0S0	P01876	P01876_LSLHRPALEDLLLGSEANLTCTLTGLR_L1TMTN18GlcNAcC21Cam_144_N2H7F0S0_01Y41Y41M(31M21M)61M(31M21M)61M	Mannose	0.72955	0.608103	0.956907	0.703868	0.676865	0.932456	1.3094	0.535044	0.54397	0.586405	1.41203	0.445431	0.7428	0.909957	0.763144	1.28651	1.30444	0.808073	0.8798	0.725611
IGHA1_N144_N2H8F0S0	IGHA1	144	N2H8F0S0	P01876	P01876_LSLHRPALEDLLLGSEANLTCTLTGLR_L1TMTN18GlcNAcC21Cam_144_N2H8F0S0_01Y41Y41M(31M21M)61M(31M21M)61M21M	Mannose	0.895111	0.661582	1.61502	0.73533	1.70155	0.960258	1.26085	0.307307	0.821042	0.700862	1.35035	0.752016	1.25729	1.20043	0.36253	1.5076	0.933354	0.475047	0.85747	0.905557
IGHA1_N144_N2H9F0S0	IGHA1	144	N2H9F0S0	P01876	P01876_LSLHRPALEDLLLGSEANLTCTLTGLR_L1TMTN18GlcNAcC21Cam_144_N2H9F0S0_01Y41Y41M(31M21M21M31G)61M(31M21M)61M	Mannose	0.660964	0.533914	NA	NA	1.48608	0.823769	0.917265	0.591868	NA	0.618313	1.201	NA	1.02039	1.07247	0.545681	3.52822	0.664534	0.386642	1.08308	0.355801
IGHA1_N144_N3H4F0S1	IGHA1	144	N3H4F0S1	P01876	P01876_LSLHRPALEDLLLGSEANLTCTLTGLR_L1TMTN18GlcNAcC21Cam_144_N3H4F0S1_01Y41Y41M(31M)61M61Y41L32S	Sialylated	0.564893	0.789599	0.914219	NA	1.43862	1.44242	1.01931	0.672819	0.772589	0.612198	1.11121	0.992772	1.73857	2.14937	1.5788	1.04332	1.11299	0.489236	1.3989	0.568262
IGHA1_N144_N3H5F0S0	IGHA1	144	N3H5F0S0	P01876	P01876_LSLHRPALEDLLLGSEANLTCTLTGLR_L1TMTN18GlcNAcC21Cam_144_N3H5F0S0_01Y41Y41M(31M41Y)61M(31M)61M	Hybrid/Complex	0.806321	0.82538	NA	NA	NA	NA	1.56704	1.09581	0.698547	0.779543	1.07038	0.878903	NA	NA	NA	NA	1.61724	1.35153	1.72884	0.611113
IGHA1_N144_N3H5F0S1	IGHA1	144	N3H5F0S1	P01876	P01876_LSLHRPALEDLLLGSEANLTCTLTGLR_L1TMTN18GlcNAcC21Cam_144_N3H5F0S1_01Y41Y41M(31M41Y41L32S)61M61M	Sialylated	0.627884	1.17659	0.596375	0.364062	1.04375	0.653728	0.786672	0.733275	0.927936	0.787341	1.06869	0.944476	0.745243	1.5557	1.40281	0.807386	0.866182	0.596976	1.01792	1.18724
IGHA1_N144_N3H5F2S0	IGHA1	144	N3H5F2S0	P01876	P01876_LSLHRPALEDLLLGSEANLTCTLTGLR_L1TMTN18GlcNAcC21Cam_144_N3H5F2S0_01Y41Y41M(31M21Y(31F)41L21F)61M61M	Fucosylated	0.627884	1.17659	0.596375	0.364062	1.04375	0.653728	0.786672	0.733275	0.927936	0.787341	1.06869	0.944476	0.745243	1.5557	1.40281	0.807386	0.866182	0.596976	1.01792	1.18724
IGHA1_N144_N3H6F0S1	IGHA1	144	N3H6F0S1	P01876	P01876_LSLHRPALEDLLLGSEANLTCTLTGLR_L1TMTN18GlcNAcC21Cam_144_N3H6F0S1_01Y41Y41M(31M41Y41L32S)61M(31M)61M	Sialylated	0.971905	0.854241	0.762623	0.486433	0.658482	0.662421	NA	NA	0.942321	0.996989	0.823053	1.1404	0.65878	1.07064	1.06797	0.608995	NA	NA	1.81909	0.959103
IGHA1_N144_N4H3F0S0	IGHA1	144	N4H3F0S0	P01876	P01876_LSLHRPALEDLLLGSEANLTCTLTGLR_L1TMTN18GlcNAcC21Cam_144_N4H3F0S0_01Y41Y41M(31M)61M(21Y)61Y	Hybrid/Complex	1.12347	0.648425	1.05339	0.413329	1.09779	0.747708	0.966384	0.775374	0.725682	0.617972	1.02871	0.61388	0.858627	1.03487	0.704401	1.83637	0.826484	0.641566	1.04217	0.704331
IGHA1_N144_N4H4F0S0	IGHA1	144	N4H4F0S0	P01876	P01876_LSLHRPALEDLLLGSEANLTCTLTGLR_L1TMTN18GlcNAcC21Cam_144_N4H4F0S0_01Y41Y41M(31M)61M(21Y41L)61Y	Hybrid/Complex	0.940162	1.3778	0.798063	0.505923	0.79534	0.442062	0.802001	1.01711	1.09917	0.864786	1.22133	1.07902	0.540839	0.877993	0.543536	1.50414	1.08651	0.887886	0.939473	1.37337
IGHA1_N144_N4H4F0S1	IGHA1	144	N4H4F0S1	P01876	P01876_LSLHRPALEDLLLGSEANLTCTLTGLR_L1TMTN18GlcNAcC21Cam_144_N4H4F0S1_01Y41Y41M(31M41Y)61M61Y41L32S	Sialylated	0.699866	0.942106	1.09576	0.671338	0.72558	0.64354	0.862139	0.610246	1.09556	0.891373	1.46933	0.733524	0.495918	1.57961	1.33943	1.38872	0.854856	0.484457	1.21805	0.967149
IGHA1_N144_N4H5F0S0	IGHA1	144	N4H5F0S0	P01876	P01876_LSLHRPALEDLLLGSEANLTCTLTGLR_L1TMTN18GlcNAcC21Cam_144_N4H5F0S0_01Y41Y41M(31M(21Y41L)41Y)61M61M	Hybrid/Complex	NA	NA	0.878711	0.763151	0.844423	0.678732	0.964611	0.805607	NA	NA	NA	NA	1.13229	1.71757	1.18586	0.743772	0.844137	0.824595	NA	NA
IGHA1_N144_N4H5F0S1	IGHA1	144	N4H5F0S1	P01876	P01876_LSLHRPALEDLLLGSEANLTCTLTGLR_L1TMTN18GlcNAcC21Cam_144_N4H5F0S1_01Y41Y41M(31M)61M(21Y41L32S)61Y41L	Sialylated	0.541656	1.01988	0.628221	0.502862	0.985493	0.757328	0.742815	0.474744	0.337487	0.819495	1.08765	0.479406	0.747877	1.54068	1.37993	0.928067	1.16137	0.604363	0.899024	1.3467
IGHA1_N144_N4H5F0S2	IGHA1	144	N4H5F0S2	P01876	P01876_LSLHRPALEDLLLGSEANLTCTLTGLR_L1TMTN18GlcNAcC21Cam_144_N4H5F0S2_01Y41Y41M(31M)61M(21Y41L32S)61Y41L32S	Sialylated	0.91559	1.55707	NA	0.718868	0.838708	0.436418	0.962858	0.819138	0.897645	0.742575	1.37499	0.685878	0.958092	1.61968	1.0095	0.648039	1.30291	0.598355	2.25538	0.883382
IGHA1_N144_N4H6F1S0	IGHA1	144	N4H6F1S0	P01876	P01876_LSLHRPALEDLLLGSEANLTCTLTGLR_L1TMTN18GlcNAcC21Cam_144_N4H6F1S0_01Y41Y41M(31M(21Y41L21F)41Y41L)61M61M	Fucosylated	0.767803	1.11677	0.949902	0.925098	0.865528	0.859818	0.461149	0.544216	0.628268	1.14206	1.21218	0.821166	0.771345	1.56761	1.12813	0.887883	0.969256	1.05747	0.789701	1.05443
IGHA1_N144_N5H3F0S0	IGHA1	144	N5H3F0S0	P01876	P01876_LSLHRPALEDLLLGSEANLTCTLTGLR_L1TMTN18GlcNAcC21Cam_144_N5H3F0S0_01Y41Y41M(31M41Y)(41Y)61M61Y	Hybrid/Complex	1.08684	0.740656	1.0988	0.445822	0.888628	0.921491	0.949372	1.21599	0.669285	0.770429	1.2594	0.906853	1.16439	1.23276	0.720708	1.47925	1.01912	0.509271	1.42755	0.597416
IGHA1_N144_N5H4F0S0	IGHA1	144	N5H4F0S0	P01876	P01876_LSLHRPALEDLLLGSEANLTCTLTGLR_L1TMTN18GlcNAcC21Cam_144_N5H4F0S0_01Y41Y41M(31M41Y41L31Y)61M61Y	Hybrid/Complex	0.788269	0.848102	NA	0.469394	0.854382	0.688925	0.566667	0.931053	0.863873	0.783692	0.988292	0.953243	1.02605	1.19235	0.83898	0.860664	0.953266	0.6664	1.03811	0.959795
IGHA1_N144_N5H4F0S1	IGHA1	144	N5H4F0S1	P01876	P01876_LSLHRPALEDLLLGSEANLTCTLTGLR_L1TMTN18GlcNAcC21Cam_144_N5H4F0S1_01Y41Y41M(31M41Y)61M(21Y41L32S)61Y	Sialylated	0.688854	1.10506	1.07488	0.723282	0.949466	0.669175	NA	NA	1.0798	0.963996	0.950195	0.709376	0.944339	1.44439	1.00624	0.914745	NA	NA	1.37471	1.29977
IGHA1_N144_N5H5F0S0	IGHA1	144	N5H5F0S0	P01876	P01876_LSLHRPALEDLLLGSEANLTCTLTGLR_L1TMTN18GlcNAcC21Cam_144_N5H5F0S0_01Y41Y41M(31M41Y41L31Y41L)61M61Y	Hybrid/Complex	NA	NA	1.14538	0.530773	0.985039	0.700196	0.751958	1.32947	NA	NA	NA	NA	0.866691	1.82264	1.41554	0.56875	1.014	1.06766	NA	NA
IGHA1_N144_N5H5F0S1	IGHA1	144	N5H5F0S1	P01876	P01876_LSLHRPALEDLLLGSEANLTCTLTGLR_L1TMTN18GlcNAcC21Cam_144_N5H5F0S1_01Y41Y41M(31M41Y)61M61Y41L31Y41L32S	Sialylated	0.624129	1.24138	NA	NA	NA	NA	0.592972	0.470499	NA	0.68016	1.18334	0.674943	NA	NA	NA	NA	0.934626	1.02678	0.924917	1.5215
IGHA2_N205_N2H3F1S0	IGHA2	205	N2H3F1S0	P01877	P01877_TPLTANITK_T1TMTN6GlcNAcK9TMT_205_N2H3F1S0_01Y(61F)41Y41M(31M)61M	Fucosylated	NA	NA	1.07068	1.80875	0.907456	1.04266	0.997515	0.692196	NA	NA	NA	NA	1.02225	1.15597	0.891929	2.1247	0.875925	0.818527	NA	NA
IGHA2_N205_N2H5F0S0	IGHA2	205	N2H5F0S0	P01877	P01877_TPLTANITK_T1TMTN6GlcNAcK9TMT_205_N2H5F0S0_01Y41Y41M(31M)61M(31M)61M	Mannose	0.902632	0.603008	1.96263	1.08573	0.895701	0.821741	NA	NA	0.539371	0.992334	3.14212	0.696022	4.18852	0.465418	0.339867	2.19499	NA	NA	0.450152	0.514963
IGHA2_N205_N2H6F0S0	IGHA2	205	N2H6F0S0	P01877	P01877_TPLTANITK_T1TMTN6GlcNAcK9TMT_205_N2H6F0S0_01Y41Y41M(31M)61M(31M21M)61M	Mannose	0.777582	0.646357	2.02957	0.960422	1.70132	0.733278	NA	NA	0.53279	0.897729	1.94465	0.716055	2.89829	0.774347	0.515359	2.05048	NA	NA	0.703141	0.491658
IGHA2_N205_N2H7F0S0	IGHA2	205	N2H7F0S0	P01877	P01877_TPLTANITK_T1TMTN6GlcNAcK9TMT_205_N2H7F0S0_01Y41Y41M(31M21M)61M(31M21M)61M	Mannose	0.70845	0.968262	3.31617	0.570192	2.22442	0.521428	1.09094	0.943845	0.679188	0.956074	1.19328	0.763129	5.73886	0.273878	0.222284	3.63627	1.15682	0.707854	0.689495	0.901988
IGHA2_N205_N2H8F0S0	IGHA2	205	N2H8F0S0	P01877	P01877_TPLTANITK_T1TMTN6GlcNAcK9TMT_205_N2H8F0S0_01Y41Y41M(31M21M21M)61M(31M21M)61M	Mannose	0.628589	0.573629	2.99853	0.465397	2.68963	0.456035	0.992696	0.564459	0.345515	0.556961	1.27981	0.602686	3.44588	NA	0.215496	6.06613	0.806176	0.0772932	0.469858	0.519338
IGHA2_N205_N2H9F0S0	IGHA2	205	N2H9F0S0	P01877	P01877_TPLTANITK_T1TMTN6GlcNAcK9TMT_205_N2H9F0S0_01Y41Y41M(31M21M21M31G)61M(31M21M)61M	Mannose	0.414933	0.649577	0.797576	0.84492	1.37843	0.710618	0.602003	0.473193	0.358252	0.379767	0.588315	0.540858	1.25236	0.643604	0.612198	5.0214	0.706408	0.228012	0.290629	0.41613
IGHA2_N205_N4H3F0S0	IGHA2	205	N4H3F0S0	P01877	P01877_TPLTANITK_T1TMTN6GlcNAcK9TMT_205_N4H3F0S0_01Y41Y41M(31M)(41Y)61M61Y	Hybrid/Complex	0.848434	0.667598	NA	NA	NA	NA	1.20222	0.7307	0.862199	0.72359	1.33901	0.682397	NA	NA	NA	NA	1.19473	0.501167	0.736305	0.672499
IGHA2_N205_N4H3F1S0	IGHA2	205	N4H3F1S0	P01877	P01877_TPLTANITK_T1TMTN6GlcNAcK9TMT_205_N4H3F1S0_01Y(61F)41Y41M(31M41Y)61M61Y	Fucosylated	0.590206	0.65204	1.3178	0.671917	0.850162	0.959715	1.55805	0.44912	0.971789	0.891034	0.938519	0.58381	1.14849	0.323861	0.295336	7.54922	1.19812	0.338451	0.511228	0.755005
IGHA2_N205_N4H4F1S0	IGHA2	205	N4H4F1S0	P01877	P01877_TPLTANITK_T1TMTN6GlcNAcK9TMT_205_N4H4F1S0_01Y41Y41M(31M41Y)61M61Y41L21F	Fucosylated	0.858249	0.695482	0.83925	1.02286	1.11114	0.965682	1.25382	0.638681	0.336401	0.749466	0.813654	0.66409	0.97677	1.02199	0.760631	1.53998	1.15168	1.0243	0.499966	0.882409
IGHA2_N205_N4H4F1S0	IGHA2	205	N4H4F1S0	P01877	P01877_TPLTANITK_T1TMTN6GlcNAcK9TMT_205_N4H4F1S0_01Y41Y41M(31M(21Y31F)41Y)61M61M	Fucosylated	NA	NA	1.25218	1.24181	0.81465	1.0488	1.62651	0.519701	NA	NA	NA	NA	0.929604	1.18624	0.806066	3.46838	1.27241	0.989262	NA	NA
IGHA2_N205_N4H4F1S1	IGHA2	205	N4H4F1S1	P01877	P01877_TPLTANITK_T1TMTN6GlcNAcK9TMT_205_N4H4F1S1_01Y41Y41M(31M)61M(21Y41L32S)61Y31F	Fucosylated and sialylated	0.895461	0.859584	1.00581	0.454871	0.877942	1.1148	0.853547	0.868665	1.10592	1.07198	1.06914	0.841473	0.672395	0.36471	0.377544	4.94769	0.827257	0.549603	0.798311	1.05642
IGHA2_N205_N4H5F1S0	IGHA2	205	N4H5F1S0	P01877	P01877_TPLTANITK_T1TMTN6GlcNAcK9TMT_205_N4H5F1S0_01Y(61F)41Y41M(31M41Y41L)61M61Y41L	Fucosylated	0.848224	1.46201	0.716016	0.868696	1.05798	0.971671	0.936876	0.908612	0.988073	1.27118	0.904523	1.41791	0.917024	1.15931	1.59102	0.812667	1.15425	0.886087	1.15526	1.94549
IGHA2_N205_N4H5F1S0	IGHA2	205	N4H5F1S0	P01877	P01877_TPLTANITK_T1TMTN6GlcNAcK9TMT_205_N4H5F1S0_01Y(61F)41Y41M(31M(21Y41L)41Y)61M61M	Fucosylated	0.746704	1.19775	NA	NA	NA	NA	0.931324	0.85513	1.62215	1.51993	0.973399	1.19271	NA	NA	NA	NA	0.807411	0.97359	1.22929	1.46072
IGHA2_N205_N4H5F1S1	IGHA2	205	N4H5F1S1	P01877	P01877_TPLTANITK_T1TMTN6GlcNAcK9TMT_205_N4H5F1S1_01Y(61F)41Y41M(31M41Y41L)61M61Y41L32S	Fucosylated and sialylated	0.539013	1.3903	0.475831	0.593492	1.35398	0.718369	0.905462	0.843416	0.975131	1.21243	1.19321	0.957596	0.784344	1.94818	3.14774	1.22565	1.26143	1.1808	1.25557	1.81376
IGHA2_N205_N4H5F1S2	IGHA2	205	N4H5F1S2	P01877	P01877_TPLTANITK_T1TMTN6GlcNAcK9TMT_205_N4H5F1S2_01Y(61F)41Y41M(31M)61M(21Y41L32S)61Y41L32S	Fucosylated and sialylated	1.01744	1.28903	0.849215	0.666697	1.20617	0.705638	1.12837	0.946179	1.0349	1.3335	0.992073	0.945965	1.19016	1.09924	2.08021	1.01342	1.13999	0.978681	1.29725	1.23714
IGHA2_N205_N4H6F2S0	IGHA2	205	N4H6F2S0	P01877	P01877_TPLTANITK_T1TMTN6GlcNAcK9TMT_205_N4H6F2S0_01Y(61F)41Y41M(31M(21Y(31F)41L)41Y41L)61M61M	Fucosylated	0.706623	1.4433	0.943937	0.883075	1.20787	1.07617	0.973229	1.02342	0.828031	1.18586	1.00668	1.26735	1.19738	1.34692	1.65841	1.24844	1.42095	1.25873	1.25228	2.12201
IGHA2_N205_N5H3F0S0	IGHA2	205	N5H3F0S0	P01877	P01877_TPLTANITK_T1TMTN6GlcNAcK9TMT_205_N5H3F0S0_01Y41Y41M(31M41Y)(41Y)61M61Y	Hybrid/Complex	0.711415	0.680945	1.93073	0.553828	1.2844	0.679466	NA	NA	0.691793	0.855126	1.25427	1.06222	1.78748	0.335844	0.327227	3.80658	NA	NA	0.850987	0.957098
IGHA2_N205_N5H3F1S0	IGHA2	205	N5H3F1S0	P01877	P01877_TPLTANITK_T1TMTN6GlcNAcK9TMT_205_N5H3F1S0_01Y41Y41M(31M41Y)61M(21Y31F)61Y	Fucosylated	0.237882	0.336709	1.66496	0.257153	1.57136	0.704208	1.30562	0.728951	0.561419	0.552605	1.47181	NA	1.56027	NA	0.150218	4.70356	1.22531	0.725072	NA	0.164956
IGHA2_N205_N5H4F0S0	IGHA2	205	N5H4F0S0	P01877	P01877_TPLTANITK_T1TMTN6GlcNAcK9TMT_205_N5H4F0S0_01Y41Y41M(31M41Y)61M(21Y41L)61Y	Hybrid/Complex	0.834217	1.02217	1.05385	1.32054	0.969827	0.896695	1.21246	1.39695	1.24752	1.06782	1.45047	0.757816	1.34668	0.703991	0.57375	1.25386	0.502585	0.591023	0.859935	1.10864
IGHA2_N205_N5H4F1S1	IGHA2	205	N5H4F1S1	P01877	P01877_TPLTANITK_T1TMTN6GlcNAcK9TMT_205_N5H4F1S1_01Y41Y41M(31M41Y)61M(21Y41L32S)61Y31F	Fucosylated and sialylated	0.663055	0.801308	1.02689	0.796452	0.963068	0.811343	NA	NA	1.17999	0.948298	1.10804	0.65884	0.670263	0.835932	1.14169	1.36325	NA	NA	0.709943	1.00294
IGHA2_N205_N5H5F0S0	IGHA2	205	N5H5F0S0	P01877	P01877_TPLTANITK_T1TMTN6GlcNAcK9TMT_205_N5H5F0S0_01Y41Y41M(31M41Y)61M(21Y41L)61Y41L	Hybrid/Complex	0.8434	1.37362	1.11117	1.05297	1.26054	0.746866	NA	NA	0.856056	1.37351	1.02919	1.3	1.72361	1.28329	1.50787	1.41321	NA	NA	1.16164	1.69316
IGHA2_N205_N5H5F0S1	IGHA2	205	N5H5F0S1	P01877	P01877_TPLTANITK_T1TMTN6GlcNAcK9TMT_205_N5H5F0S1_01Y41Y41M(31M41Y)61M(21Y41L32S)61Y41L	Sialylated	NA	NA	0.714963	0.895557	1.30769	0.928632	0.930255	0.957571	NA	NA	NA	NA	1.22191	1.42373	2.14898	0.718482	1.25221	1.19491	NA	NA
IGHA2_N205_N5H5F1S0	IGHA2	205	N5H5F1S0	P01877	P01877_TPLTANITK_T1TMTN6GlcNAcK9TMT_205_N5H5F1S0_01Y41Y41M(31M41Y41L31Y41L)61M61Y31F	Fucosylated	0.570106	1.1765	0.713115	1.04505	1.59622	1.06201	0.862218	0.622677	0.973461	1.47478	0.968836	1.15801	0.96788	1.86487	2.24866	0.961131	1.35055	1.02216	1.28176	1.75255
IGHA2_N205_N5H5F1S0	IGHA2	205	N5H5F1S0	P01877	P01877_TPLTANITK_T1TMTN6GlcNAcK9TMT_205_N5H5F1S0_01Y(61F)41Y41M(31M41Y41L31Y41L)61M61Y	Fucosylated	1.12995	1.37962	0.741508	1.80523	0.99262	1.14873	NA	NA	0.937604	1.63133	1.14614	1.45369	0.742624	1.57244	1.67308	1.10722	NA	NA	1.11329	1.73098
IGHA2_N205_N5H5F1S1	IGHA2	205	N5H5F1S1	P01877	P01877_TPLTANITK_T1TMTN6GlcNAcK9TMT_205_N5H5F1S1_01Y(61F)41Y41M(31M41Y)61M(21Y41L32S)61Y41L	Fucosylated and sialylated	1.01768	1.32927	0.752285	1.42936	1.25255	1.08261	NA	NA	0.901959	1.41512	0.949865	0.698601	0.897159	1.35407	1.67964	1.12867	NA	NA	0.809623	1.34445
IGHA2_N205_N5H5F1S1	IGHA2	205	N5H5F1S1	P01877	P01877_TPLTANITK_T1TMTN6GlcNAcK9TMT_205_N5H5F1S1_01Y41Y41M(31M41Y)61M61Y(31F)41L31Y41L32S	Fucosylated and sialylated	1.01768	1.32927	1.14447	1.02356	1.1329	0.90895	0.849798	0.979643	0.901959	1.41512	0.949865	0.698601	0.895194	1.21126	1.97271	1.01018	1.03373	1.04272	0.809623	1.34445
IGHA2_N205_N5H5F1S2	IGHA2	205	N5H5F1S2	P01877	P01877_TPLTANITK_T1TMTN6GlcNAcK9TMT_205_N5H5F1S2_01Y41Y41M(31M41Y)61M(21Y(31F)41L32S)61Y41L32S	Fucosylated and sialylated	1.03657	1.65862	0.486914	0.489094	0.832571	0.53854	1.2579	0.722558	0.967024	1.7954	0.882102	1.63531	0.590937	0.778501	1.20861	0.490992	1.11456	0.968837	1.14431	2.45194
IGHA2_N92_N5H3F1S0	IGHA2	92	N5H3F1S0	P01877	P01877_HYTNSSQDVTVPCR_H1TMTN4GlcNAcC13Cam_92_N5H3F1S0_01Y(61F)41Y41M(31M41Y)61M(21Y)61Y	Fucosylated	0.900174	0.849167	0.564296	0.826498	0.753712	1.25316	1.04167	0.593942	1.62465	1.14628	0.739905	1.03917	0.499994	0.976364	0.378299	3.45226	0.953876	0.677734	1.25206	1.2091
HLA-DRA_N143_N2H4F0S0	HLA-DRA	143	N2H4F0S0	P01903	P01903_FTPPVVNVTWLR_F1TMTN7GlcNAc_143_N2H4F0S0_01Y41Y41M(31M21M)61M	Mannose	0.737985	1.12144	0.806355	2.05716	0.838852	1.01502	4.06993	0.812849	0.904856	2.10344	0.782795	1.00036	1.43441	0.633396	0.493227	1.09412	0.774588	0.634382	1.53708	0.867953
HLA-DRA_N143_N2H5F0S0	HLA-DRA	143	N2H5F0S0	P01903	P01903_FTPPVVNVTWLR_F1TMTN7GlcNAc_143_N2H5F0S0_01Y41Y41M(31M)61M(31M)61M	Mannose	0.794815	0.523421	0.855741	2.60711	0.737509	1.01858	7.22508	1.46386	1.36514	2.76158	0.688389	0.57431	1.34727	0.537071	0.573707	1.00529	0.823315	0.505187	0.62301	0.589115
HLA-DRA_N143_N2H6F0S0	HLA-DRA	143	N2H6F0S0	P01903	P01903_FTPPVVNVTWLR_F1TMTN7GlcNAc_143_N2H6F0S0_01Y41Y41M(31M)61M(31M21M)61M	Mannose	0.852811	0.682562	1.18309	2.30389	0.746459	0.883892	5.21161	1.47017	1.75087	2.33507	0.637359	0.676282	1.19812	0.730563	0.609895	0.933972	0.905026	0.501829	0.823059	0.575568
HLA-DRA_N143_N2H7F0S0	HLA-DRA	143	N2H7F0S0	P01903	P01903_FTPPVVNVTWLR_F1TMTN7GlcNAc_143_N2H7F0S0_01Y41Y41M(31M)61M(31M21M)61M21M	Mannose	0.576962	0.631705	0.88322	2.21187	0.917067	0.883876	4.7281	0.734448	0.931027	2.11348	0.476571	0.31505	1.09329	0.539017	0.455572	1.20132	0.800795	0.374589	0.333328	0.32967
HLA-DRA_N143_N2H8F0S0	HLA-DRA	143	N2H8F0S0	P01903	P01903_FTPPVVNVTWLR_F1TMTN7GlcNAc_143_N2H8F0S0_01Y41Y41M(31M21M)61M(31M21M)61M21M	Mannose	0.625804	0.556013	1.04535	2.12789	0.829564	0.952685	1.14434	0.64162	0.709662	2.36587	0.585633	0.412262	1.12772	0.700864	0.532767	1.1511	0.989968	0.873706	0.50409	0.486823
HLA-DRA_N143_N2H9F0S0	HLA-DRA	143	N2H9F0S0	P01903	P01903_FTPPVVNVTWLR_F1TMTN7GlcNAc_143_N2H9F0S0_01Y41Y41M(31M21M21M)61M(31M21M)61M21M	Mannose	0.588027	0.560109	1.20742	1.98615	1.07963	0.970915	2.19494	0.804872	0.759873	1.67799	0.744721	0.49108	1.67585	0.902261	0.585526	1.46384	1.02012	0.467304	0.5609	0.50375
HLA-DRA_N143_N3H5F0S0	HLA-DRA	143	N3H5F0S0	P01903	P01903_FTPPVVNVTWLR_F1TMTN7GlcNAc_143_N3H5F0S0_01Y41Y41M(31M41Y)61M(31M)61M	Hybrid/Complex	0.502666	1.6875	0.83871	1.43414	1.14751	1.11006	NA	NA	0.695985	1.06365	0.617212	2.01022	0.964347	0.986538	0.789887	0.72757	NA	NA	0.89465	0.602812
HLA-DRA_N143_N3H5F0S1	HLA-DRA	143	N3H5F0S1	P01903	P01903_FTPPVVNVTWLR_F1TMTN7GlcNAc_143_N3H5F0S1_01Y41Y41M(31M41Y41L32S)61M61M	Sialylated	0.586539	1.4493	0.906521	1.95617	1.05232	0.882797	0.993149	0.346257	0.734641	0.940917	0.800401	1.83907	1.21296	1.53546	1.31254	0.653916	0.7312	0.593145	0.825151	0.648427
HLA-DRA_N143_N3H6F0S0	HLA-DRA	143	N3H6F0S0	P01903	P01903_FTPPVVNVTWLR_F1TMTN7GlcNAc_143_N3H6F0S0_01Y41Y41M(31M41Y41L)61M(31M)61M	Hybrid/Complex	0.864416	1.02183	0.526093	1.86946	1.02203	1.11538	1.13888	0.535374	NA	1.00766	0.768328	1.013	1.25395	0.829533	0.770945	0.717405	0.932532	0.984938	NA	0.538312
HLA-DRA_N143_N4H5F0S0	HLA-DRA	143	N4H5F0S0	P01903	P01903_FTPPVVNVTWLR_F1TMTN7GlcNAc_143_N4H5F0S0_01Y41Y41M(31M41Y41L)61M61Y41L	Hybrid/Complex	0.577086	0.953003	0.812601	1.96321	1.35157	0.878377	1.52812	0.813946	1.16848	0.919907	0.852748	1.16354	1.65551	0.664397	0.89301	0.727612	0.478414	0.441053	1.14713	0.847437
COL1A1_N1365_N2H6F0S0	COL1A1	1365	N2H6F0S0	P02452	P02452_LMSTEASQNITYHCK_L1TMTN9GlcNAcC14CamK15TMT_1365_N2H6F0S0_01Y41Y41M(31M)61M(31M21M)61M	Mannose	0.905257	1.1907	0.271402	0.608201	0.67328	0.882371	1.00047	0.745683	1.08268	1.07022	0.619986	0.763034	0.465652	0.684972	0.871961	0.475009	1.04134	0.976176	1.02288	1.09932
COL3A1_N1367_N2H6F0S0	COL3A1	1367	N2H6F0S0	P02461	P02461_ASQNITYHCK_A1TMTN4GlcNAcC9CamK10TMT_1367_N2H6F0S0_01Y41Y41M(31M)61M(31M21M)61M	Mannose	0.788613	0.873951	0.427804	0.763131	0.412729	0.871136	1.12543	0.736045	0.807112	0.879161	0.534371	0.30006	0.639669	0.622205	0.716547	0.789616	0.833385	0.621058	0.280809	0.647603
COL3A1_N1367_N2H8F0S0	COL3A1	1367	N2H8F0S0	P02461	P02461_ASQNITYHCK_A1TMTN4GlcNAcC9CamK10TMT_1367_N2H8F0S0_01Y41Y41M(31M21M)61M(31M21M)61M21M	Mannose	0.700732	0.817975	0.162477	0.576169	0.816243	0.749692	NA	NA	1.37322	0.788685	0.509109	0.249497	0.509535	0.823435	0.853897	0.48445	NA	NA	0.194897	0.832992
FGB_N394_N3H4F0S1	FGB	394	N3H4F0S1	P02675	P02675_GTAGNALMDGASQLMGENR_G1TMTN18GlcNAc_394_N3H4F0S1_01Y41Y41M(31M)61M61Y41L32S	Sialylated	0.511457	0.639099	0.838005	0.937817	0.678839	0.721318	0.428901	0.497791	0.420109	0.564773	0.810947	1.23042	0.575808	1.19021	1.28895	0.689798	0.730209	1.07029	1.35966	0.748004
FGB_N394_N4H4F0S1	FGB	394	N4H4F0S1	P02675	P02675_GTAGNALMDGASQLMGENR_G1TMTN18GlcNAc_394_N4H4F0S1_01Y41Y41M(31M)61M(21Y41L32S)61Y	Sialylated	0.750184	1.02945	0.515453	0.705536	1.0177	0.644507	NA	NA	0.392061	0.810867	1.15781	1.2217	0.873394	0.916995	1.00322	0.959558	NA	NA	1.14636	1.36142
FGB_N394_N4H5F0S0	FGB	394	N4H5F0S0	P02675	P02675_GTAGNALMDGASQLMGENR_G1TMTN18GlcNAc_394_N4H5F0S0_01Y41Y41M(31M(21Y41L)41Y)61M61M	Hybrid/Complex	0.706444	0.976927	1.09339	0.972723	0.766611	0.767915	0.95601	0.910941	1.12885	0.867224	0.924746	1.65208	0.850467	0.966639	1.59562	0.738942	1.20513	1.71832	1.57119	1.15267
FGB_N394_N4H5F0S1	FGB	394	N4H5F0S1	P02675	P02675_GTAGNALMDGASQLMGENR_G1TMTN18GlcNAc_394_N4H5F0S1_01Y41Y41M(31M41Y41L)61M61Y41L32S	Sialylated	0.64981	0.910971	0.964896	0.820686	0.72131	0.578158	0.794445	0.793219	0.462501	0.774961	1.00653	1.54807	0.713519	1.3252	1.58965	0.864684	1.02421	1.48094	1.89773	1.14294
FGB_N394_N4H5F0S2	FGB	394	N4H5F0S2	P02675	P02675_GTAGNALMDGASQLMGENR_G1TMTN18GlcNAc_394_N4H5F0S2_01Y41Y41M(31M41Y41L32S)61M61Y41L32S	Sialylated	0.749009	0.943432	1.14347	0.937606	0.613815	0.899102	0.911349	0.636123	0.345711	0.797594	1.33798	2.04171	1.14914	1.84916	1.88601	0.75609	1.0122	1.40656	2.15557	1.32029
FGB_N394_N4H5F2S0	FGB	394	N4H5F2S0	P02675	P02675_GTAGNALMDGASQLMGENR_G1TMTN18GlcNAc_394_N4H5F2S0_01Y41Y41M(31M)61M(21Y(31F)41L21F)61Y41L	Fucosylated	0.416468	1.10676	1.18553	1.14775	1.09624	1.05772	NA	NA	NA	0.865558	1.0302	1.7712	0.628725	1.01009	1.52125	0.749041	NA	NA	2.92176	1.22015
FGB_N394_N4H5F2S1	FGB	394	N4H5F2S1	P02675	P02675_GTAGNALMDGASQLMGENR_G1TMTN18GlcNAc_394_N4H5F2S1_01Y41Y41M(31M)61M(21Y(31F)41L32S)61Y(31F)41L	Fucosylated and sialylated	NA	NA	0.861139	0.663646	0.702816	0.832002	1.02839	0.638073	NA	NA	NA	NA	1.05424	1.06194	0.760576	0.545191	1.1163	1.14832	NA	NA
FGB_N394_N4H6F1S0	FGB	394	N4H6F1S0	P02675	P02675_GTAGNALMDGASQLMGENR_G1TMTN18GlcNAc_394_N4H6F1S0_01Y41Y41M(31M(21Y(31F)41L)41Y41L)61M61M	Fucosylated	0.750529	0.844926	1.15254	0.851697	0.700248	0.645189	0.719589	0.800659	0.771073	0.696672	0.861171	1.46662	1.01987	0.977088	1.07241	0.71983	0.954915	2.19049	1.54891	0.981927
FGB_N394_N4H6F1S1	FGB	394	N4H6F1S1	P02675	P02675_GTAGNALMDGASQLMGENR_G1TMTN18GlcNAc_394_N4H6F1S1_01Y41Y41M(31M(21Y(31F)41L32S)41Y41L)61M61M	Fucosylated and sialylated	NA	NA	1.08942	0.851788	0.845171	0.879861	0.979742	0.775623	NA	NA	NA	NA	0.854447	1.47527	1.17072	0.812735	1.32622	1.3462	NA	NA
FGB_N394_N4H6F2S0	FGB	394	N4H6F2S0	P02675	P02675_GTAGNALMDGASQLMGENR_G1TMTN18GlcNAc_394_N4H6F2S0_01Y41Y41M(31M(21Y(31F)41L)41Y(31F)41L)61M61M	Fucosylated	NA	NA	0.990341	1.23199	0.981761	0.781902	0.944728	1.05553	NA	NA	NA	NA	1.01406	1.41961	1.43387	1.0143	1.47455	1.30466	NA	NA
FGB_N394_N6H3F3S0	FGB	394	N6H3F3S0	P02675	P02675_GTAGNALMDGASQLMGENR_G1TMTN18GlcNAc_394_N6H3F3S0_01Y41Y41M(31M(21Y31F)41Y31F)61M(21Y31F)61Y	Fucosylated	0.56579	0.921627	1.48238	1.11557	1.10016	1.10919	0.824177	0.779473	1.69069	1.07917	1.13998	1.81082	1.25765	1.05719	1.21672	0.680732	1.25112	1.46751	2.28511	1.18739
FGG_N78_N3H3F0S0	FGG	78	N3H3F0S0	P02679	P02679_VDKDLQSLEDILHQVENK_V1TMTK3TMTN17GlcNAcK18TMT_78_N3H3F0S0_01Y41Y41M(31M)(41Y)61M	Hybrid/Complex	NA	NA	1.21854	0.591471	0.705534	0.752718	0.379974	0.393514	NA	NA	NA	NA	0.94976	1.61889	2.01005	0.640913	0.864503	1.44441	NA	NA
FGG_N78_N3H4F0S0	FGG	78	N3H4F0S0	P02679	P02679_VDKDLQSLEDILHQVENK_V1TMTK3TMTN17GlcNAcK18TMT_78_N3H4F0S0_01Y41Y41M(31M)61M61Y41L	Hybrid/Complex	0.337186	0.849779	1.16808	0.610539	0.597276	0.627901	0.402126	0.382286	0.310466	0.34737	0.966224	3.92017	0.907682	1.37802	2.25985	0.522892	0.866634	1.6165	3.16008	0.766926
FGG_N78_N3H4F0S0	FGG	78	N3H4F0S0	P02679	P02679_DLQSLEDILHQVENK_D1TMTN14GlcNAcK15TMT_78_N3H4F0S0_01Y41Y41M(31M)61M61Y41L	Hybrid/Complex	0.555806	0.71601	0.858556	0.590424	0.574609	NA	NA	NA	0.802354	0.529859	0.907439	3.44478	0.816687	1.16107	1.5636	0.588547	NA	NA	4.65355	0.977631
FGG_N78_N3H4F0S1	FGG	78	N3H4F0S1	P02679	P02679_VDKDLQSLEDILHQVENK_V1TMTK3TMTN17GlcNAcK18TMT_78_N3H4F0S1_01Y41Y41M(31M)61M61Y41L32S	Sialylated	NA	NA	0.950788	0.682335	0.753639	0.673545	0.583833	0.331241	NA	NA	NA	NA	0.970691	1.55456	1.89593	0.602551	1.35132	0.971388	NA	NA
FGG_N78_N3H4F2S0	FGG	78	N3H4F2S0	P02679	P02679_DLQSLEDILHQVENK_D1TMTN14GlcNAcK15TMT_78_N3H4F2S0_01Y(61F)41Y41M(31M41Y31F)61M61M	Fucosylated	0.648771	1.28721	NA	NA	NA	NA	0.593257	0.674586	0.5735	0.794546	0.906737	2.00658	NA	NA	NA	NA	1.29877	0.912008	2.78451	1.18236
FGG_N78_N3H4F2S0	FGG	78	N3H4F2S0	P02679	P02679_VDKDLQSLEDILHQVENK_V1TMTK3TMTN17GlcNAcK18TMT_78_N3H4F2S0_01Y41Y41M(31M)61M21Y(31F)41L21F	Fucosylated	NA	NA	0.950788	0.682335	0.753639	0.673545	0.583833	0.331241	NA	NA	NA	NA	0.970691	1.55456	1.89593	0.602551	1.35132	0.971388	NA	NA
FGG_N78_N4H4F0S0	FGG	78	N4H4F0S0	P02679	P02679_VDKDLQSLEDILHQVENK_V1TMTK3TMTN17GlcNAcK18TMT_78_N4H4F0S0_01Y41Y41M(31M)61M(21Y41L)61Y	Hybrid/Complex	0.583202	0.604031	NA	0.774782	1.01385	1.04459	0.491243	1.37486	1.0294	0.669724	0.568665	2.1744	1.18509	0.815921	1.65377	0.504794	0.518672	1.57199	3.8534	0.645569
FGG_N78_N4H4F0S1	FGG	78	N4H4F0S1	P02679	P02679_VDKDLQSLEDILHQVENK_V1TMTK3TMTN17GlcNAcK18TMT_78_N4H4F0S1_01Y41Y41M(31M)61M(21Y41L32S)61Y	Sialylated	NA	NA	1.26095	0.400659	0.633337	0.811291	0.499663	0.688337	NA	NA	NA	NA	0.891644	0.859025	1.77121	0.77334	0.652188	1.84279	NA	NA
FGG_N78_N4H4F0S1	FGG	78	N4H4F0S1	P02679	P02679_DLQSLEDILHQVENK_D1TMTN14GlcNAcK15TMT_78_N4H4F0S1_01Y41Y41M(31M41Y)61M61Y41L32S	Sialylated	0.421298	0.654853	1.059	0.666128	0.710672	0.793891	0.654092	0.815673	0.42876	0.357016	0.75545	3.033	0.849534	0.620547	1.81058	1.03734	0.660793	1.55331	3.34494	0.577037
FGG_N78_N4H4F1S1	FGG	78	N4H4F1S1	P02679	P02679_VDKDLQSLEDILHQVENK_V1TMTK3TMTN17GlcNAcK18TMT_78_N4H4F1S1_01Y41Y41M(31M)61M(21Y41L32S)61Y31F	Fucosylated and sialylated	0.842301	0.833933	NA	NA	NA	NA	0.692315	0.96411	0.63223	0.431668	0.846413	2.53935	NA	NA	NA	NA	0.819811	1.08354	1.95462	0.670032
FGG_N78_N4H5F0S0	FGG	78	N4H5F0S0	P02679	P02679_VDKDLQSLEDILHQVENK_V1TMTK3TMTN17GlcNAcK18TMT_78_N4H5F0S0_01Y41Y41M(31M)61M(21Y41L)61Y41L	Hybrid/Complex	0.635713	0.411189	1.03415	0.709907	0.683227	0.552778	0.459886	0.460532	0.69729	0.602594	0.741157	1.27675	1.07673	1.44317	2.06998	0.559502	0.858482	1.49635	2.15941	0.691189
FGG_N78_N4H5F0S0	FGG	78	N4H5F0S0	P02679	P02679_DLQSLEDILHQVENK_D1TMTN14GlcNAcK15TMT_78_N4H5F0S0_01Y41Y41M(31M(21Y41L)41Y)61M61M	Hybrid/Complex	0.845036	0.631816	0.916049	1.30593	0.931568	0.743434	0.684962	0.546953	0.677301	0.707043	1.02677	2.92488	1.03272	1.70407	1.23404	0.608229	0.946149	0.973895	4.31584	1.00915
FGG_N78_N4H5F0S1	FGG	78	N4H5F0S1	P02679	P02679_VDKDLQSLEDILHQVENK_V1TMTK3TMTN17GlcNAcK18TMT_78_N4H5F0S1_01Y41Y41M(31M)61M(21Y41L32S)61Y41L	Sialylated	0.206948	0.665476	1.16709	0.583401	0.646588	0.665606	0.648105	0.52445	NA	0.323833	0.672661	3.00732	1.02197	1.29556	2.08498	0.642085	0.773503	1.48653	2.42704	0.494093
FGG_N78_N4H5F0S1	FGG	78	N4H5F0S1	P02679	P02679_VDKDLQSLEDILHQVENK_V1TMTK3TMTN17GlcNAcK18TMT_78_N4H5F0S1_01Y41Y41M(31M41Y41L32S)(41Y)61M61M	Sialylated	0.373136	0.76119	1.56716	0.751404	0.62031	0.561376	NA	NA	0.296277	0.338566	0.993781	3.84729	0.941394	1.37168	1.95483	0.692272	NA	NA	3.24018	0.791291
FGG_N78_N4H5F0S1	FGG	78	N4H5F0S1	P02679	P02679_DLQSLEDILHQVENK_D1TMTN14GlcNAcK15TMT_78_N4H5F0S1_01Y41Y41M(31M)61M(21Y41L32S)61Y41L	Sialylated	0.476382	0.794929	0.897822	0.617138	0.702481	0.804003	0.725035	0.713685	0.291468	0.473345	0.813826	3.76113	0.911452	1.63781	1.88659	0.506079	0.743516	1.40039	4.74694	0.96305
FGG_N78_N4H5F0S1	FGG	78	N4H5F0S1	P02679	P02679_DLQSLEDILHQVENK_D1TMTN14GlcNAcK15TMT_78_N4H5F0S1_01Y41Y41M(31M(21Y41L32S)41Y)61M61M	Sialylated	NA	0.919544	1.19623	1.02932	0.855984	0.740166	NA	NA	NA	0.552099	1.04178	4.78411	0.852401	1.22019	1.97793	0.407821	NA	NA	4.64724	0.77494
FGG_N78_N4H5F0S2	FGG	78	N4H5F0S2	P02679	P02679_VDKDLQSLEDILHQVENK_V1TMTK3TMTN17GlcNAcK18TMT_78_N4H5F0S2_01Y41Y41M(31M)61M(21Y41L32S)61Y41L32S	Sialylated	0.775486	0.909566	1.00589	0.477983	0.482951	0.693364	0.612567	0.560766	0.697644	0.513447	0.852412	3.52982	0.787488	1.28556	1.46717	0.658335	1.13871	1.18554	2.11211	1.05296
FGG_N78_N4H5F0S2	FGG	78	N4H5F0S2	P02679	P02679_DLQSLEDILHQVENK_D1TMTN14GlcNAcK15TMT_78_N4H5F0S2_01Y41Y41M(31M)61M(21Y41L32S)61Y41L32S	Sialylated	0.604223	0.793499	0.845746	0.575626	0.590212	NA	0.927677	0.587467	0.601481	0.572139	1.0652	3.25183	NA	1.43656	1.40689	0.466499	1.02353	1.00358	4.38363	0.976977
FGG_N78_N4H5F1S1	FGG	78	N4H5F1S1	P02679	P02679_VDKDLQSLEDILHQVENK_V1TMTK3TMTN17GlcNAcK18TMT_78_N4H5F1S1_01Y41Y41M(31M)61M(21Y41L32S)61Y(31F)41L	Fucosylated and sialylated	0.812449	0.913369	0.834598	0.548384	0.645548	0.697316	0.965201	0.833864	1.12206	0.48095	0.737091	2.55989	0.881199	1.41931	1.64831	0.740817	0.963282	0.967247	1.69981	0.960049
FGG_N78_N4H5F1S2	FGG	78	N4H5F1S2	P02679	P02679_VDKDLQSLEDILHQVENK_V1TMTK3TMTN17GlcNAcK18TMT_78_N4H5F1S2_01Y(61F)41Y41M(31M)61M(21Y41L32S)61Y41L32S	Fucosylated and sialylated	0.410455	0.84592	0.807506	0.711919	0.743635	0.597643	NA	NA	0.730344	0.598451	1.02486	2.64706	0.890222	1.73771	1.64376	0.364044	NA	NA	3.18739	1.09312
FGG_N78_N4H5F1S2	FGG	78	N4H5F1S2	P02679	P02679_DLQSLEDILHQVENK_D1TMTN14GlcNAcK15TMT_78_N4H5F1S2_01Y41Y41M(31M)61M(21Y(31F)41L32S)61Y41L32S	Fucosylated and sialylated	0.751546	1.33124	1.56511	1.01863	1.38754	0.914411	0.692038	0.586778	1.06341	0.733096	1.15715	1.63866	0.951274	1.35507	1.22629	0.859967	1.59092	0.939655	2.5562	1.13304
FGG_N78_N4H6F0S1	FGG	78	N4H6F0S1	P02679	P02679_VDKDLQSLEDILHQVENK_V1TMTK3TMTN17GlcNAcK18TMT_78_N4H6F0S1_01Y41Y41M(31M(21Y41L32S)41Y41L)61M61M	Sialylated	NA	NA	1.17166	0.891097	0.850464	0.49499	0.535235	0.554459	NA	NA	NA	NA	0.833378	0.956487	1.51549	0.362954	0.713469	1.21907	NA	NA
FGG_N78_N4H6F1S0	FGG	78	N4H6F1S0	P02679	P02679_VDKDLQSLEDILHQVENK_V1TMTK3TMTN17GlcNAcK18TMT_78_N4H6F1S0_01Y41Y41M(31M(21Y(31F)41L)41Y41L)61M61M	Fucosylated	0.369223	0.565232	1.25359	0.299622	0.704914	0.591505	0.876205	1.22559	NA	0.363625	0.897527	3.05115	0.670565	1.3096	1.97592	0.435438	1.40384	1.38011	2.90036	0.709447
FGG_N78_N6H3F3S0	FGG	78	N6H3F3S0	P02679	P02679_DLQSLEDILHQVENK_D1TMTN14GlcNAcK15TMT_78_N6H3F3S0_01Y41Y41M(31M(21Y31F)41Y31F)61M(21Y31F)61Y	Fucosylated	0.405413	0.786249	1.58151	1.01906	0.865893	0.789044	0.590299	0.725714	0.750766	0.781692	0.972346	4.74151	1.14424	1.45333	2.09554	0.74164	1.21204	2.20046	7.1514	1.64821
FGG_N78_N6H3F3S0	FGG	78	N6H3F3S0	P02679	P02679_VDKDLQSLEDILHQVENK_V1TMTK3TMTN17GlcNAcK18TMT_78_N6H3F3S0_01Y41Y41M(31M(21Y31F)41Y31F)61M(21Y31F)61Y	Fucosylated	0.533143	1.33081	2.16706	1.07958	0.770762	0.730432	0.743256	0.643853	0.835094	0.481442	1.18853	4.64596	1.19131	2.11148	2.56985	0.614786	1.45985	2.09213	5.34781	1.10696
FGG_N78_N6H3F3S0	FGG	78	N6H3F3S0	P02679	P02679_VDKDLQSLEDILHQVENK_V1TMTK3TMTN17GlcNAcK18TMT_78_N6H3F3S0_01Y(61F)41Y41M(31M41Y)(41Y)61M(21Y31F)61Y31F	Fucosylated	NA	NA	2.07068	1.17563	1.20662	0.924687	0.755574	0.774729	NA	NA	NA	NA	1.15553	2.27998	2.58037	0.659696	1.42872	2.33458	NA	NA
FGG_N78_N6H3F4S0	FGG	78	N6H3F4S0	P02679	P02679_VDKDLQSLEDILHQVENK_V1TMTK3TMTN17GlcNAcK18TMT_78_N6H3F4S0_01Y(61F)41Y41M(31M41Y31F)(41Y)61M(21Y31F)61Y31F	Fucosylated	0.884004	0.901133	NA	NA	NA	NA	0.761677	1.15052	0.811967	0.817084	0.94769	3.08384	NA	NA	NA	NA	1.04909	1.33623	3.49455	0.941266
APCS_N51_N4H5F0S2	APCS	51	N4H5F0S2	P02743	P02743_ESVTDHVNLITPLEKPLQNFTLCFR_E1TMTK15TMTN19GlcNAcC23Cam_51_N4H5F0S2_01Y41Y41M(31M)61M(21Y41L32S)61Y41L32S	Sialylated	0.209185	0.932625	0.213762	0.265999	0.302825	0.378307	NA	NA	0.388524	0.804455	0.819497	1.00819	0.378254	0.654907	0.90332	0.517877	NA	NA	0.925307	0.982045
C9_N277_N4H5F0S2	C9	277	N4H5F0S2	P02748	P02748_NETYQLFLSYSSK_N1GlcNAc@TMTK13TMT_277_N4H5F0S2_01Y41Y41M(31M)61M(21Y41L32S)61Y41L32S	Sialylated	0.695363	1.21443	NA	NA	NA	NA	0.799367	0.717392	0.780686	0.561666	0.855092	0.656348	NA	NA	NA	NA	0.579146	0.732959	0.987927	0.651765
C9_N415_N4H6F1S0	C9	415	N4H6F1S0	P02748	P02748_AVNITSENLIDDVVSLIR_A1TMTN3GlcNAc_415_N4H6F1S0_01Y41Y41M(31M(21Y(31F)41L)41Y41L)61M61M	Fucosylated	NA	NA	1.58967	NA	0.745747	0.940639	0.782991	NA	NA	NA	0.760512	NA	1.98787	1.83922	1.73176	0.840739	0.929802	NA	NA	NA
APOH_N162_N4H5F0S2	APOH	162	N4H5F0S2	P02749	P02749_VYKPSAGNNSLYR_V1TMTK3TMTN8GlcNAc_162_N4H5F0S2_01Y41Y41M(31M)61M(21Y41L32S)61Y41L32S	Sialylated	0.618421	1.3273	NA	NA	NA	NA	0.294555	0.422645	0.221227	1.08712	1.01678	0.789711	NA	NA	NA	NA	0.82768	0.893779	0.949906	1.75126
APOH_N253_N4H5F0S2	APOH	253	N4H5F0S2	P02749	P02749_LGNWSAMPSCK_L1TMTN3GlcNAcC10CamK11TMT_253_N4H5F0S2_01Y41Y41M(31M)61M(21Y41L32S)61Y41L32S	Sialylated	0.866528	1.58904	0.534689	0.249059	0.763431	0.468106	0.703912	0.765949	0.440604	1.23086	1.17658	0.38614	0.376218	2.2863	1.63733	0.404945	1.02815	1.09086	0.961589	1.3391
LRG1_N186_N4H5F0S1	LRG1	186	N4H5F0S1	P02750	P02750_LPPGLLANFTLLR_L1TMTN8GlcNAc_186_N4H5F0S1_01Y41Y41M(31M)61M(21Y41L32S)61Y41L	Sialylated	0.840924	1.27621	1.51139	NA	0.914363	1.01415	1.45093	NA	0.630535	0.636995	0.997118	0.798705	1.89932	2.62939	1.9695	0.773337	NA	0.802502	NA	0.849544
LRG1_N186_N4H5F0S2	LRG1	186	N4H5F0S2	P02750	P02750_LPPGLLANFTLLR_L1TMTN8GlcNAc_186_N4H5F0S2_01Y41Y41M(31M)61M(21Y41L32S)61Y41L32S	Sialylated	0.711113	2.22248	1.40266	0.926406	0.902631	0.473823	1.23266	0.677358	0.83431	0.445152	0.947726	0.530302	1.23344	1.55999	1.8566	0.883958	0.962979	0.957389	0.894991	0.692821
FN1_N1007_N2H12F0S0	FN1	1007	N2H12F0S0	P02751	P02751_LDAPTNLQFVNETDSTVLVR_L1TMTN11GlcNAc_1007_N2H12F0S0_01Y41Y41M(31M21M21M31G31G21G)61M(31M21M)61M21M	Mannose	NA	NA	0.550716	0.92218	0.917608	1.10528	0.882856	0.868878	NA	NA	NA	NA	0.850019	1.14184	0.855311	0.863918	1.08913	1.03795	NA	NA
FN1_N1007_N4H5F0S1	FN1	1007	N4H5F0S1	P02751	P02751_LDAPTNLQFVNETDSTVLVR_L1TMTN11GlcNAc_1007_N4H5F0S1_01Y41Y41M(31M41Y41L)61M61Y41L32S	Sialylated	1.02784	1.22791	1.24544	1.74318	0.795508	1.2896	0.715306	0.985462	1.4832	1.19936	1.17708	1.88575	0.877407	2.37249	1.55091	1.07524	0.809318	1.17052	1.92601	1.62493
FN1_N1007_N4H5F0S2	FN1	1007	N4H5F0S2	P02751	P02751_LDAPTNLQFVNETDSTVLVR_L1TMTN11GlcNAc_1007_N4H5F0S2_01Y41Y41M(31M)61M(21Y41L32S)61Y41L32S	Sialylated	0.645163	0.794935	0.886513	0.929123	0.839795	0.939896	0.791839	NA	0.635001	0.600283	0.986068	1.44621	0.63708	0.857899	0.817681	0.567426	1.99625	1.6933	0.821719	1.16844
FN1_N1007_N4H5F1S1	FN1	1007	N4H5F1S1	P02751	P02751_LDAPTNLQFVNETDSTVLVR_L1TMTN11GlcNAc_1007_N4H5F1S1_01Y(61F)41Y41M(31M41Y41L)61M61Y41L32S	Fucosylated and sialylated	0.77587	0.941326	0.545572	0.556885	1.05448	1.34556	1.06542	0.46483	4.55616	1.03542	0.840703	0.740037	0.627054	0.831878	0.671298	0.606723	1.47292	0.788954	1.06494	0.974987
FN1_N1007_N4H5F1S2	FN1	1007	N4H5F1S2	P02751	P02751_LDAPTNLQFVNETDSTVLVR_L1TMTN11GlcNAc_1007_N4H5F1S2_01Y41Y41M(31M)61M(21Y(31F)41L32S)61Y41L32S	Fucosylated and sialylated	0.675483	0.70774	0.550716	0.92218	0.917608	1.10528	0.821437	0.853516	1.05416	0.922041	0.992252	1.15527	0.850019	1.14184	0.855311	0.863918	1.19763	1.23652	1.66224	1.10568
FN1_N1007_N4H5F1S2	FN1	1007	N4H5F1S2	P02751	P02751_LDAPTNLQFVNETDSTVLVR_L1TMTN11GlcNAc_1007_N4H5F1S2_01Y41Y41M(31M21Y(31F)41L32S)61M61Y41L32S	Fucosylated and sialylated	NA	NA	NA	0.742241	0.797062	1.43727	1.26025	NA	NA	NA	NA	NA	1.35796	1.25045	1.04111	0.513722	1.07017	0.836678	NA	NA
FN1_N1007_N4H6F1S1	FN1	1007	N4H6F1S1	P02751	P02751_LDAPTNLQFVNETDSTVLVR_L1TMTN11GlcNAc_1007_N4H6F1S1_01Y41Y41M(31M(21Y(31F)41L32S)41Y41L)61M61M	Fucosylated and sialylated	0.690684	0.892225	0.912901	2.01829	1.18406	0.832404	0.700503	0.729927	1.15908	0.704314	0.761177	1.43944	NA	1.57946	1.77859	1.17033	1.22113	1.03315	1.5492	1.14955
FN1_N1007_N4H6F2S0	FN1	1007	N4H6F2S0	P02751	P02751_LDAPTNLQFVNETDSTVLVR_L1TMTN11GlcNAc_1007_N4H6F2S0_01Y41Y41M(31M(21Y(31F)41L)41Y(31F)41L)61M61M	Fucosylated	0.644666	0.689225	0.735442	0.832485	1.15381	0.685495	1.03659	NA	2.15224	0.747606	0.817189	0.404685	0.917501	0.551466	0.933262	0.717289	0.724532	0.733974	0.891837	1.41457
FN1_N1007_N4H6F2S1	FN1	1007	N4H6F2S1	P02751	P02751_LDAPTNLQFVNETDSTVLVR_L1TMTN11GlcNAc_1007_N4H6F2S1_01Y(61F)41Y41M(31M(21Y41L32S)41Y(31F)41L)61M61M	Fucosylated and sialylated	0.710218	0.821071	1.39303	1.28605	1.21023	1.2221	1.03483	0.68466	0.87768	0.725618	0.501264	0.927101	1.26223	1.60178	1.27831	0.906584	0.65449	0.945162	1.61426	1.01345
FN1_N1007_N6H3F4S0	FN1	1007	N6H3F4S0	P02751	P02751_LDAPTNLQFVNETDSTVLVR_L1TMTN11GlcNAc_1007_N6H3F4S0_01Y(61F)41Y41M(31M(21Y31F)41Y31F)61M(21Y31F)61Y	Fucosylated	0.852649	0.989715	NA	NA	NA	NA	1.06303	0.821971	1.37802	1.2047	1.19184	1.06953	NA	NA	NA	NA	1.46632	1.15486	1.10193	1.07529
FN1_N528_N4H5F0S2	FN1	528	N4H5F0S2	P02751	P02751_DQCIVDDITYNVNDTFHK_D1TMTC3CamN13GlcNAcK18TMT_528_N4H5F0S2_01Y41Y41M(31M)61M(21Y41L32S)61Y41L32S	Sialylated	0.837356	1.57409	0.784687	0.47579	1.20004	0.736257	0.789239	0.86312	0.685738	0.978326	1.60646	1.54307	0.778988	1.53992	1.3045	0.658773	1.24327	1.05737	1.21113	1.83309
FN1_N528_N4H5F1S0	FN1	528	N4H5F1S0	P02751	P02751_DQCIVDDITYNVNDTFHK_D1TMTC3CamN13GlcNAcK18TMT_528_N4H5F1S0_01Y(61F)41Y41M(31M41Y41L)61M61Y41L	Fucosylated	0.81872	0.7544	0.361379	0.478136	0.676405	0.630754	0.811479	0.476635	1.38917	0.958168	0.893228	0.7418	0.567246	0.576916	0.946839	0.495313	1.09961	0.794818	0.729061	1.36277
FN1_N528_N4H5F1S1	FN1	528	N4H5F1S1	P02751	P02751_DQCIVDDITYNVNDTFHK_D1TMTC3CamN13GlcNAcK18TMT_528_N4H5F1S1_01Y41Y41M(31M)61M(21Y(31F)41L32S)61Y41L	Fucosylated and sialylated	0.456998	1.00069	0.724785	0.670874	0.861524	0.666348	NA	NA	1.34872	0.777498	0.913563	0.879325	0.885786	NA	1.01585	0.5569	NA	NA	0.581438	1.38084
FN1_N528_N4H5F1S1	FN1	528	N4H5F1S1	P02751	P02751_DQCIVDDITYNVNDTFHK_D1TMTC3CamN13GlcNAcK18TMT_528_N4H5F1S1_01Y41Y41M(31M(21Y41L32S)41Y31F)61M61M	Fucosylated and sialylated	0.603404	0.738316	0.962705	0.408249	0.895054	0.681192	0.906831	0.680632	1.117	1.11265	0.738757	0.761153	0.828931	0.802407	0.913035	0.566002	1.0104	0.802388	0.779693	0.933049
FN1_N528_N5H6F1S0	FN1	528	N5H6F1S0	P02751	P02751_DQCIVDDITYNVNDTFHK_D1TMTC3CamN13GlcNAcK18TMT_528_N5H6F1S0_01Y41Y41M(31M)61M(21Y41L31Y41L)61Y(31F)41L	Fucosylated	0.51695	0.864507	0.533268	0.660291	0.736466	0.775851	NA	NA	1.55147	1.00536	0.786504	0.841767	0.828505	0.869333	0.954748	0.548554	NA	NA	NA	1.14538
FN1_N542_N4H5F1S0	FN1	542	N4H5F1S0	P02751	P02751_HEEGHMLNCTCFGQGR_H1TMTN8GlcNAcC9CamC11Cam_542_N4H5F1S0_01Y(61F)41Y41M(31M41Y41L)61M61Y41L	Fucosylated	0.39081	0.486065	0.430805	0.352277	0.844373	0.57162	0.773554	0.773112	2.20143	0.381324	0.727986	0.482469	0.416397	0.337768	0.602275	0.375582	0.996652	0.864109	0.685855	1.01001
ORM1_N56_N4H5F0S1	ORM1	56	N4H5F0S1	P02763	P02763_NEEYNK_N1TMTN5GlcNAcK6TMT_56_N4H5F0S1_01Y41Y41M(31M)61M(21Y41L32S)61Y41L	Sialylated	NA	NA	0.949188	0.622771	0.4459	0.732872	0.688276	0.660935	NA	NA	NA	NA	0.70108	1.68567	0.745702	0.622742	0.63309	0.817486	NA	NA
ORM1_N56_N4H5F0S2	ORM1	56	N4H5F0S2	P02763	P02763_NEEYNK_N1TMTN5GlcNAcK6TMT_56_N4H5F0S2_01Y41Y41M(31M)61M(21Y41L32S)61Y41L32S	Sialylated	0.338429	0.705092	0.94207	0.413839	0.500784	0.640317	0.57162	0.669159	0.725805	0.384497	0.763621	1.23567	0.475286	1.89473	0.477372	0.415395	0.374865	0.781184	0.471991	0.710921
ORM1_N72_N4H5F0S2	ORM1	72	N4H5F0S2	P02763	P02763_SVQEIQATFFYFTPNK_S1TMTN15GlcNAcK16TMT_72_N4H5F0S2_01Y41Y41M(31M)61M(21Y41L32S)61Y41L32S	Sialylated	0.618409	1.6989	0.906833	0.53808	0.47114	0.453389	0.980957	0.693781	0.890923	0.676807	1.07528	1.30011	0.862997	2.73378	0.751215	0.270761	0.913279	1.08244	0.994429	1.29113
AHSG_N156_N4H5F0S1	AHSG	156	N4H5F0S1	P02765	P02765_VCQDCPLLAPLNDTR_V1TMTC2CamC5CamN12GlcNAc_156_N4H5F0S1_01Y41Y41M(31M)61M(21Y41L32S)61Y41L	Sialylated	1.12795	1.18553	0.690664	0.922678	1.00079	0.55336	0.967132	0.78523	0.794985	1.02212	1.30487	0.700315	0.690291	2.18139	1.51454	0.813745	1.54452	1.24612	0.851664	1.28716
AHSG_N156_N4H5F0S2	AHSG	156	N4H5F0S2	P02765	P02765_VCQDCPLLAPLNDTR_V1TMTC2CamC5CamN12GlcNAc_156_N4H5F0S2_01Y41Y41M(31M)61M(21Y41L32S)61Y41L32S	Sialylated	0.816623	1.27184	0.902507	0.986424	1.04516	0.661929	0.859621	0.342057	0.720757	1.13118	1.16607	0.778158	0.899507	2.2066	1.24886	0.618199	1.46681	0.801428	0.809158	1.17568
AHSG_N156_N4H5F1S2	AHSG	156	N4H5F1S2	P02765	P02765_VCQDCPLLAPLNDTR_V1TMTC2CamC5CamN12GlcNAc_156_N4H5F1S2_01Y(61F)41Y41M(31M)61M(21Y41L32S)61Y41L32S	Fucosylated and sialylated	NA	NA	0.82692	0.891039	1.22509	0.663241	1.25775	1.13144	NA	NA	NA	NA	1.20801	1.55492	1.29537	0.814274	1.22758	1.02008	NA	NA
AHSG_N156_N4H6F1S1	AHSG	156	N4H6F1S1	P02765	P02765_VCQDCPLLAPLNDTR_V1TMTC2CamC5CamN12GlcNAc_156_N4H6F1S1_01Y41Y41M(31M(21Y(31F)41L32S)41Y41L)61M61M	Fucosylated and sialylated	NA	NA	0.634801	0.379792	1.07271	0.790527	1.02904	1.23816	NA	NA	NA	NA	0.647902	1.92547	1.24898	0.504324	1.363	1.09677	NA	NA
AHSG_N176_N4H5F0S1	AHSG	176	N4H5F0S1	P02765	P02765_AALAAFNAQNNGSNFQLEEISR_A1TMTN11GlcNAc_176_N4H5F0S1_01Y41Y41M(31M(21Y41L32S)41Y)61M61M	Sialylated	1.08326	0.858034	0.64183	0.510476	0.718233	0.741632	NA	NA	1.29965	1.06994	1.23492	0.612883	0.659721	1.10117	1.06523	0.624521	NA	NA	1.24672	0.902939
AHSG_N176_N4H5F0S2	AHSG	176	N4H5F0S2	P02765	P02765_AALAAFNAQNNGSNFQLEEISR_A1TMTN11GlcNAc_176_N4H5F0S2_01Y41Y41M(31M)61M(21Y41L32S)61Y41L32S	Sialylated	1.65135	1.23682	1.70748	0.651479	0.897732	0.867469	1.11635	1.12298	1.52608	1.78678	1.72493	1.62873	1.15683	1.37258	1.15154	0.847202	1.77221	1.31653	2.12221	1.16262
AHSG_N176_N4H5F1S2	AHSG	176	N4H5F1S2	P02765	P02765_AALAAFNAQNNGSNFQLEEISR_A1TMTN11GlcNAc_176_N4H5F1S2_01Y41Y41M(31M)61M(21Y(31F)41L32S)61Y41L32S	Fucosylated and sialylated	1.18836	1.54055	0.73734	0.898687	0.640572	0.839705	1.20556	0.917221	0.630443	1.14306	1.33493	1.0495	0.647235	1.24119	1.15986	0.688363	1.39289	1.13631	1.41251	1.27562
AHSG_N176_N4H6F1S1	AHSG	176	N4H6F1S1	P02765	P02765_AALAAFNAQNNGSNFQLEEISR_A1TMTN11GlcNAc_176_N4H6F1S1_01Y41Y41M(31M(21Y(31F)41L32S)41Y41L)61M61M	Fucosylated and sialylated	NA	NA	0.735827	0.616005	0.791036	0.597807	1.04214	1.77645	NA	NA	NA	NA	0.846559	1.37504	1.32584	0.550245	0.875722	0.768094	NA	NA
AHSG_N176_N8H5F0S0	AHSG	176	N8H5F0S0	P02765	P02765_AALAAFNAQNNGSNFQLEEISR_A1TMTN11GlcNAc_176_N8H5F0S0_01Y41Y41M(31M41Y)(41Y)61M(21Y41L31Y)61Y41L31Y	Hybrid/Complex	NA	NA	1.05238	0.915915	1.62144	1.16296	0.901274	1.17397	NA	NA	NA	NA	1.03215	2.09783	1.27013	0.84589	1.3946	0.927944	NA	NA
TF_N432_N3H4F0S1	TF	432	N3H4F0S1	P02787	P02787_CGLVPVLAENYNK_C1TMT@CamN12GlcNAcK13TMT_432_N3H4F0S1_01Y41Y41M(31M)61M61Y41L32S	Sialylated	0.784772	1.37891	0.906545	0.860966	0.8308	0.773925	0.936613	1.07023	0.441832	0.784237	1.03349	NA	1.23371	2.25035	0.950043	0.879905	1.19503	0.634343	0.344819	1.10565
TF_N432_N4H5F0S0	TF	432	N4H5F0S0	P02787	P02787_CGLVPVLAENYNK_C1TMT@CamN12GlcNAcK13TMT_432_N4H5F0S0_01Y41Y41M(31M)61M(21Y41L)61Y41L	Hybrid/Complex	1.09725	1.06696	NA	NA	NA	NA	1.18573	0.989568	0.952858	1.0805	0.864472	0.534902	NA	NA	NA	NA	1.19269	1.23474	0.813451	1.18488
TF_N432_N4H5F0S1	TF	432	N4H5F0S1	P02787	P02787_CGLVPVLAENYNK_C1TMT@CamN12GlcNAcK13TMT_432_N4H5F0S1_01Y41Y41M(31M)61M(21Y41L32S)61Y41L	Sialylated	0.830056	1.64212	0.966776	NA	0.873345	0.749493	0.889234	0.622551	0.673351	1.00883	1.31763	0.818498	0.790697	1.91403	1.01693	0.951234	1.50963	0.877692	1.03159	1.53743
TF_N432_N4H5F0S2	TF	432	N4H5F0S2	P02787	P02787_CGLVPVLAENYNK_C1TMT@CamN12GlcNAcK13TMT_432_N4H5F0S2_01Y41Y41M(31M)61M(21Y41L32S)61Y41L32S	Sialylated	0.552856	2.19716	0.907651	NA	0.642806	0.750596	0.879964	0.554862	0.457394	1.00235	1.17446	0.334397	1.14157	1.75219	0.988798	0.945041	1.01974	0.675617	0.340783	1.42538
TF_N432_N4H6F0S1	TF	432	N4H6F0S1	P02787	P02787_CGLVPVLAENYNK_C1TMT@CamN12GlcNAcK13TMT_432_N4H6F0S1_01Y41Y41M(31M(21Y41L32S)41Y41L)61M61M	Sialylated	1.06874	1.2944	0.847259	0.842852	0.862663	0.874525	NA	NA	0.646269	1.19973	1.08165	1.01911	0.913305	2.11725	1.32819	0.875025	NA	NA	1.16563	1.22803
TF_N432_N4H6F1S1	TF	432	N4H6F1S1	P02787	P02787_CGLVPVLAENYNK_C1TMT@CamN12GlcNAcK13TMT_432_N4H6F1S1_01Y41Y41M(31M(21Y(31F)41L32S)41Y41L)61M61M	Fucosylated and sialylated	0.77696	NA	0.793453	0.760398	0.906419	1.08174	0.847366	0.69297	0.346203	0.984292	1.10164	0.278209	1.02606	1.0426	0.851912	1.03956	1.11766	0.863533	NA	1.22778
TF_N432_N5H6F0S1	TF	432	N5H6F0S1	P02787	P02787_CGLVPVLAENYNK_C1TMT@CamN12GlcNAcK13TMT_432_N5H6F0S1_01Y41Y41M(31M41Y41L)61M61Y41L31Y41L32S	Sialylated	0.832677	1.70924	1.09917	0.750115	0.919313	0.544576	1.04463	0.862484	0.65921	0.747908	1.45856	NA	1.03819	1.39889	1.03617	0.786099	1.53733	1.27746	0.534809	0.967844
TF_N432_N5H6F0S2	TF	432	N5H6F0S2	P02787	P02787_CGLVPVLAENYNK_C1TMT@CamN12GlcNAcK13TMT_432_N5H6F0S2_01Y41Y41M(31M41Y41L)61M(21Y41L32S)61Y41L32S	Sialylated	0.900149	1.17281	NA	NA	NA	NA	1.15766	1.08511	0.554078	0.729555	1.17001	0.749613	NA	NA	NA	NA	1.11015	1.03221	0.85503	1.24728
TF_N432_N8H5F0S0	TF	432	N8H5F0S0	P02787	P02787_CGLVPVLAENYNK_C1TMT@CamN12GlcNAcK13TMT_432_N8H5F0S0_01Y41Y41M(31M)61M(21Y41L31Y41V)61Y41L31Y41V	Hybrid/Complex	0.871794	1.51582	1.3827	1.61854	1.12542	1.11505	NA	NA	0.726118	0.919334	1.26545	0.444422	1.68995	2.97045	1.20405	1.28732	NA	NA	0.655489	1.39892
TF_N630_N4H5F0S1	TF	630	N4H5F0S1	P02787	P02787_QQQHLFGSNVTDCSGNFCLFR_Q1TMTN9GlcNAcC13CamC18Cam_630_N4H5F0S1_01Y41Y41M(31M)61M(21Y41L32S)61Y41L	Sialylated	3.22036	0.620521	0.598822	0.616614	0.58911	0.892151	0.957629	0.631954	0.74737	0.739431	1.00653	0.539148	0.6681	1.02641	1.16144	0.657978	1.40971	1.0925	0.877724	0.828083
TF_N630_N4H5F0S2	TF	630	N4H5F0S2	P02787	P02787_QQQHLFGSNVTDCSGNFCLFR_Q1TMTN9GlcNAcC13CamC18Cam_630_N4H5F0S2_01Y41Y41M(31M)61M(21Y41L32S)61Y41L32S	Sialylated	0.694742	1.19422	0.874177	0.636554	0.833534	0.803676	1.09128	1.13166	0.523282	0.954383	0.922829	0.632408	0.753898	1.97008	0.788932	0.638823	1.18663	1.07738	NA	0.866541
TF_N637_N4H5F0S1	TF	637	N4H5F0S1	P02787	P02787_QQQHLFGSNVTDCSGNFCLFR_Q1TMTC13CamN16GlcNAcC18Cam_637_N4H5F0S1_01Y41Y41M(31M)61M(21Y41L32S)61Y41L	Sialylated	3.22036	0.620521	0.598822	0.616614	0.58911	0.892151	0.957629	0.631954	0.74737	0.739431	1.00653	0.539148	0.6681	1.02641	1.16144	0.657978	1.40971	1.0925	0.877724	0.828083
TF_N637_N4H5F0S2	TF	637	N4H5F0S2	P02787	P02787_QQQHLFGSNVTDCSGNFCLFR_Q1TMTC13CamN16GlcNAcC18Cam_637_N4H5F0S2_01Y41Y41M(31M)61M(21Y41L32S)61Y41L32S	Sialylated	0.694742	1.19422	0.874177	0.636554	0.833534	0.803676	1.09128	1.13166	0.523282	0.954383	0.922829	0.632408	0.753898	1.97008	0.788932	0.638823	1.18663	1.07738	NA	0.866541
LTF_N156_N4H5F1S1	LTF	156	N4H5F1S1	P02788	P02788_TAGWNVPIGTLRPFLNWTGPPEPIEAAVAR_T1TMTN16GlcNAc_156_N4H5F1S1_01Y41Y41M(31M41Y41L)61M21Y(31F)41L32S	Fucosylated and sialylated	0.972573	1.25047	NA	NA	NA	NA	1.27062	0.814701	4.01916	0.776812	1.60831	1.87156	NA	NA	NA	NA	0.770305	0.840757	0.994027	0.975382
LTF_N156_N4H5F1S2	LTF	156	N4H5F1S2	P02788	P02788_TAGWNVPIGTLRPFLNWTGPPEPIEAAVAR_T1TMTN16GlcNAc_156_N4H5F1S2_01Y41Y41M(31M)61M(21Y(31F)41L32S)61Y41L32S	Fucosylated and sialylated	0.602544	0.824733	0.860898	0.444562	0.724726	0.601173	0.905668	1.38393	5.70725	0.377093	1.45182	1.14253	0.536489	0.663337	0.825079	0.826242	0.415876	NA	NA	0.629335
LTF_N156_N4H5F2S1	LTF	156	N4H5F2S1	P02788	P02788_TAGWNVPIGTLRPFLNWTGPPEPIEAAVAR_T1TMTN16GlcNAc_156_N4H5F2S1_01Y(61F)41Y41M(31M41Y(31F)41L)61M61Y41L32S	Fucosylated and sialylated	0.336947	0.601483	NA	NA	NA	NA	0.765638	1.23676	5.85086	0.247064	0.495031	1.24082	NA	NA	NA	NA	0.638604	0.441051	1.05688	0.4203
LTF_N497_N4H5F0S1	LTF	497	N4H5F0S1	P02788	P02788_TAGWNIPMGLLFNQTGSCK_T1TMTN13GlcNAcC18CamK19TMT_497_N4H5F0S1_01Y41Y41M(31M)61M(21Y41L32S)61Y41L	Sialylated	0.75911	0.888791	NA	NA	NA	NA	1.10291	1.2457	2.87213	0.788452	0.779256	0.89175	NA	NA	NA	NA	0.704438	0.684865	1.61962	0.870265
LTF_N497_N4H5F0S2	LTF	497	N4H5F0S2	P02788	P02788_TAGWNIPMGLLFNQTGSCK_T1TMTN13GlcNAcC18CamK19TMT_497_N4H5F0S2_01Y41Y41M(31M)61M(21Y41L32S)61Y41L32S	Sialylated	0.61253	0.688987	0.973964	0.524506	0.311742	0.48991	1.36492	2.00242	14.6818	0.539671	0.480584	1.88041	0.446733	0.960377	0.968584	0.495932	0.577391	0.878746	1.71516	0.598074
LTF_N497_N4H5F1S1	LTF	497	N4H5F1S1	P02788	P02788_TAGWNIPMGLLFNQTGSCK_T1TMTN13GlcNAcC18CamK19TMT_497_N4H5F1S1_01Y(61F)41Y41M(31M41Y41L)61M61Y41L32S	Fucosylated and sialylated	0.765878	0.746644	0.642528	0.525619	0.701221	0.492137	1.41308	1.80507	9.19367	0.784403	0.814002	1.50563	0.665298	1.87442	1.18851	0.974985	0.804583	1.02316	1.24674	0.569302
LTF_N497_N4H5F1S2	LTF	497	N4H5F1S2	P02788	P02788_TAGWNIPMGLLFNQTGSCK_T1TMTN13GlcNAcC18CamK19TMT_497_N4H5F1S2_01Y(61F)41Y41M(31M)61M(21Y41L32S)61Y41L32S	Fucosylated and sialylated	NA	1.03016	1.17901	0.50709	0.570326	0.523206	NA	NA	4.34375	0.466518	0.771424	0.919108	0.534853	1.0504	1.13787	0.723546	NA	NA	NA	0.603025
LTF_N497_N4H5F2S0	LTF	497	N4H5F2S0	P02788	P02788_TAGWNIPMGLLFNQTGSCK_T1TMTN13GlcNAcC18CamK19TMT_497_N4H5F2S0_01Y41Y41M(31M)61M(21Y(31F)41L)61Y(31F)41L	Fucosylated	1.18381	0.987353	NA	NA	NA	NA	1.11467	1.68135	10.7221	0.591577	0.950894	1.93981	NA	NA	NA	NA	0.989237	0.726105	1.35427	NA
LTF_N497_N4H5F2S1	LTF	497	N4H5F2S1	P02788	P02788_TAGWNIPMGLLFNQTGSCK_T1TMTN13GlcNAcC18CamK19TMT_497_N4H5F2S1_01Y41Y41M(31M(21Y(31F)41L32S)41Y31F)61M61M	Fucosylated and sialylated	0.7468	0.601201	NA	NA	NA	NA	1.73959	2.12432	11.7195	0.647161	0.671852	1.88401	NA	NA	NA	NA	0.772902	1.00785	1.13097	0.843933
HPX_N187_N4H5F0S2	HPX	187	N4H5F0S2	P02790	P02790_SWPAVGNCSSALR_S1TMTN7GlcNAcC8Cam_187_N4H5F0S2_01Y41Y41M(31M)61M(21Y41L32S)61Y41L32S	Sialylated	0.522874	1.52818	0.56421	0.883707	0.634022	1.17026	0.814845	0.75194	0.596261	0.741495	0.966571	0.688957	1.07569	1.22256	0.962585	1.08889	1.03373	0.569899	0.546539	1.13319
HPX_N187_N4H5F1S2	HPX	187	N4H5F1S2	P02790	P02790_SWPAVGNCSSALR_S1TMTN7GlcNAcC8Cam_187_N4H5F1S2_01Y(61F)41Y41M(31M)61M(21Y41L32S)61Y41L32S	Fucosylated and sialylated	1.22671	1.33293	0.877525	0.723622	0.727963	1.14339	NA	NA	1.3607	1.11524	1.04246	1.05449	0.763747	0.827458	1.007	1.00498	NA	NA	0.996344	1.29623
HPX_N453_N4H5F0S1	HPX	453	N4H5F0S1	P02790	P02790_ALPQPQNVTSLLGCTH_A1TMTN7GlcNAcC14Cam_453_N4H5F0S1_01Y41Y41M(31M41Y41L)61M61Y41L32S	Sialylated	0.997322	0.900753	0.82073	1.05779	1.58538	0.904065	1.21635	1.14133	0.602027	0.797963	1.21075	0.816839	0.948539	1.0458	0.868644	0.83902	1.2788	1.08812	0.924028	0.896319
HPX_N453_N4H5F0S2	HPX	453	N4H5F0S2	P02790	P02790_ALPQPQNVTSLLGCTH_A1TMTN7GlcNAcC14Cam_453_N4H5F0S2_01Y41Y41M(31M)61M(21Y41L32S)61Y41L32S	Sialylated	0.487973	1.60998	0.727198	0.341919	0.671079	0.465318	0.926971	0.625069	NA	0.69103	1.32997	NA	0.895526	1.34761	1.21806	0.560517	0.696376	0.405633	NA	0.720541
HPX_N453_N8H5F0S0	HPX	453	N8H5F0S0	P02790	P02790_ALPQPQNVTSLLGCTH_A1TMTN7GlcNAcC14Cam_453_N8H5F0S0_01Y41Y41M(31M41Y)(41Y)61M(21Y41L31Y)61Y41L31Y	Hybrid/Complex	0.607967	2.30794	NA	NA	NA	NA	0.966275	0.935098	0.28862	0.95103	1.16851	0.233278	NA	NA	NA	NA	1.01611	0.812009	0.764799	1.32522
HPX_N64_N4H5F0S2	HPX	64	N4H5F0S2	P02790	P02790_CSDGWSFDATTLDDNGTMLFFK_C1TMT@CamN15GlcNAcK22TMT_64_N4H5F0S2_01Y41Y41M(31M)61M(21Y41L32S)61Y41L32S	Sialylated	0.412912	2.02677	1.18743	0.554107	0.581394	1.10767	0.816146	0.539706	0.357197	0.723699	0.988167	0.539053	0.824188	1.57333	1.08432	0.857246	0.793161	0.627624	0.513607	1.08127
F11_N450_N4H5F0S2	F11	450	N4H5F0S2	P03951	P03951_VYSGILNQSEIK_V1TMTN7GlcNAcK12TMT_450_N4H5F0S2_01Y41Y41M(31M)61M(21Y41L32S)61Y41L32S	Sialylated	0.475366	1.11726	1.95779	0.803908	0.65787	0.58761	0.696261	0.794161	0.400768	0.690387	1.30967	1.01872	1.55359	1.00576	0.953426	1.20836	1.11091	0.63356	NA	1.11725
F11_N491_N4H5F0S2	F11	491	N4H5F0S2	P03951	P03951_LETTVNYTDSQRPICLPSK_L1TMTN6GlcNAcC15CamK19TMT_491_N4H5F0S2_01Y41Y41M(31M)61M(21Y41L32S)61Y41L32S	Sialylated	0.908448	1.43781	0.78056	0.765034	0.86058	0.939977	NA	NA	NA	1.26914	0.909692	0.515801	0.838638	1.20208	1.70739	0.930796	NA	NA	NA	1.26879
KLKB1_N308_N4H5F0S2	KLKB1	308	N4H5F0S2	P03952	P03952_IYPGVDFGGEELNVTFVK_I1TMTN13GlcNAcK18TMT_308_N4H5F0S2_01Y41Y41M(31M)61M(21Y41L32S)61Y41L32S	Sialylated	0.564926	2.04927	0.544163	0.758175	0.568452	0.838155	1.01444	0.621511	0.487385	0.826977	1.06415	0.891568	0.600506	1.9317	1.31799	0.969546	1.45489	0.626051	0.962574	1.44745
KLKB1_N396_N4H5F0S2	KLKB1	396	N4H5F0S2	P03952	P03952_IVGGTNSSWGEWPWQVSLQVK_I1TMTN6GlcNAcK21TMT_396_N4H5F0S2_01Y41Y41M(31M)61M(21Y41L32S)61Y41L32S	Sialylated	0.740248	2.11329	NA	0.850511	0.849908	NA	0.842851	0.656921	0.574321	0.919935	1.30986	0.945941	1.05577	1.95419	1.28119	1.03893	1.47929	0.614142	1.50779	1.14743
KLKB1_N453_N4H5F0S1	KLKB1	453	N4H5F0S1	P03952	P03952_IYSGILNLSDITK_I1TMTN7GlcNAcK13TMT_453_N4H5F0S1_01Y41Y41M(31M)61M(21Y41L32S)61Y41L	Sialylated	NA	NA	0.617371	0.536501	0.679912	0.981806	1.24798	0.97038	NA	NA	NA	NA	0.788889	1.23919	1.18394	0.850406	0.914945	0.529649	NA	NA
KLKB1_N453_N4H5F0S2	KLKB1	453	N4H5F0S2	P03952	P03952_IYSGILNLSDITK_I1TMTN7GlcNAcK13TMT_453_N4H5F0S2_01Y41Y41M(31M)61M(21Y41L32S)61Y41L32S	Sialylated	0.523081	1.38865	1.05	0.741137	0.65516	0.832015	0.70613	0.897138	0.662296	0.684947	1.04027	1.17083	0.67093	1.44194	1.262	0.655188	1.18216	0.892351	1.04488	1.18215
KLKB1_N494_N4H5F0S2	KLKB1	494	N4H5F0S2	P03952	P03952_LQAPLNYTEFQKPICLPSK_L1TMTN6GlcNAcK12TMTC15CamK19TMT_494_N4H5F0S2_01Y41Y41M(31M)61M(21Y41L32S)61Y41L32S	Sialylated	0.830383	2.2769	NA	NA	NA	NA	0.923123	0.442784	0.525806	0.860518	1.44694	0.479521	NA	NA	NA	NA	1.19806	0.867954	0.610513	1.33581
APOB_N1523_N4H5F0S1	APOB	1523	N4H5F0S1	P04114	P04114_FNSSYLQGTNQITGR_F1TMTN2GlcNAc_1523_N4H5F0S1_01Y41Y41M(31M)61M(21Y41L32S)61Y41L	Sialylated	NA	NA	0.998038	1.21755	1.81103	1.00156	1.09837	0.944631	NA	NA	NA	NA	1.54818	1.41039	1.0103	0.656744	1.07807	0.96959	NA	NA
APOB_N1523_N4H5F0S2	APOB	1523	N4H5F0S2	P04114	P04114_FNSSYLQGTNQITGR_F1TMTN2GlcNAc_1523_N4H5F0S2_01Y41Y41M(31M)61M(21Y41L32S)61Y41L32S	Sialylated	0.615731	1.00283	0.94156	1.74817	1.02928	1.02767	0.961869	0.628978	1.04044	0.802551	0.841074	1.29223	NA	1.73246	1.09876	0.655899	1.17773	0.8128	0.628797	0.98945
APOB_N2239_N4H5F0S2	APOB	2239	N4H5F0S2	P04114	P04114_TIHDLHLFIENIDFNK_T1TMTN15GlcNAcK16TMT_2239_N4H5F0S2_01Y41Y41M(31M)61M(21Y41L32S)61Y41L32S	Sialylated	0.725607	1.42028	0.617362	0.988937	0.630689	0.827049	1.22823	0.685389	1.10145	0.850502	0.960338	1.00529	0.70425	3.05839	1.78689	0.500929	2.32048	1.28406	NA	1.04424
APOB_N2779_N4H5F0S2	APOB	2779	N4H5F0S2	P04114	P04114_IQSPLFTLDANADIGNGTTSANEAGIAASITAK_I1TMTN16GlcNAcK33TMT_2779_N4H5F0S2_01Y41Y41M(31M)61M(21Y41L32S)61Y41L32S	Sialylated	0.468104	2.67165	0.888547	1.37979	0.816221	0.543093	NA	NA	0.818763	0.768739	0.640619	1.32437	0.600056	3.76747	0.804121	0.568973	NA	NA	1.06042	1.91866
APOB_N2982_N4H5F0S1	APOB	2982	N4H5F0S1	P04114	P04114_VNQNLVYESGSLNFSK_V1TMTN13GlcNAcK16TMT_2982_N4H5F0S1_01Y41Y41M(31M)61M(21Y41L32S)61Y41L	Sialylated	0.829545	1.40616	0.758263	1.4324	0.575049	0.765081	1.29834	0.722731	0.951968	0.910176	1.16044	0.95725	0.891927	1.74509	1.12461	0.76302	2.03273	0.943769	0.983799	1.30624
APOB_N2982_N4H5F0S2	APOB	2982	N4H5F0S2	P04114	P04114_VNQNLVYESGSLNFSK_V1TMTN13GlcNAcK16TMT_2982_N4H5F0S2_01Y41Y41M(31M)61M(21Y41L32S)61Y41L32S	Sialylated	0.909537	1.71402	0.820941	1.42375	0.911918	0.693161	1.19097	0.565465	0.826217	0.842708	1.25372	1.30276	0.734856	2.6457	1.559	0.322303	1.96864	0.94377	1.10536	1.49769
APOB_N2982_N4H6F1S1	APOB	2982	N4H6F1S1	P04114	P04114_VNQNLVYESGSLNFSK_V1TMTN13GlcNAcK16TMT_2982_N4H6F1S1_01Y41Y41M(31M(21Y(31F)41L32S)41Y41L)61M61M	Fucosylated and sialylated	0.613381	1.48007	1.13492	1.59037	0.763795	0.703296	NA	NA	0.81143	0.675821	0.854077	1.12501	0.877401	1.91038	1.51398	0.633427	NA	NA	1.56517	1.2047
APOB_N3224_N4H5F0S1	APOB	3224	N4H5F0S1	P04114	P04114_SYNETK_S1TMTN3GlcNAcK6TMT_3224_N4H5F0S1_01Y41Y41M(31M41Y41L)61M61Y41L32S	Sialylated	0.634795	1.58323	0.514332	1.06802	0.91646	0.810539	0.763473	0.950944	0.616542	1.04866	1.7056	1.23454	0.692479	2.42515	1.35008	0.957393	1.14427	1.11057	1.28982	1.76396
APOB_N3224_N4H5F0S2	APOB	3224	N4H5F0S2	P04114	P04114_SYNETK_S1TMTN3GlcNAcK6TMT_3224_N4H5F0S2_01Y41Y41M(31M)61M(21Y41L32S)61Y41L32S	Sialylated	NA	NA	0.753271	0.956645	0.636775	0.477078	1.11374	0.840831	NA	NA	NA	NA	0.746599	2.28264	1.27813	0.903165	1.60112	0.890221	NA	NA
APOB_N3224_N4H5F1S2	APOB	3224	N4H5F1S2	P04114	P04114_SYNETK_S1TMTN3GlcNAcK6TMT_3224_N4H5F1S2_01Y41Y41M(31M)61M(21Y(31F)41L32S)61Y41L32S	Fucosylated and sialylated	0.994518	1.66407	NA	NA	NA	NA	1.39499	0.991309	1.12997	1.22229	1.40099	1.42145	NA	NA	NA	NA	1.75149	1.11726	1.51311	1.37023
APOB_N3411_N4H5F0S1	APOB	3411	N4H5F0S1	P04114	P04114_FVEGSHNSTVSLTTK_F1TMTN7GlcNAcK15TMT_3411_N4H5F0S1_01Y41Y41M(31M)61M(21Y41L32S)61Y41L	Sialylated	0.699458	1.41878	NA	NA	NA	NA	0.779585	0.745351	0.752991	0.917283	0.765484	1.28093	NA	NA	NA	NA	1.29771	1.03919	NA	1.17344
APOB_N3465_N4H5F0S2	APOB	3465	N4H5F0S2	P04114	P04114_YDFNSSMLYSTAK_Y1TMTN4GlcNAcK13TMT_3465_N4H5F0S2_01Y41Y41M(31M)61M(21Y41L32S)61Y41L32S	Sialylated	0.385015	2.32991	0.76545	1.12243	0.927774	0.682979	1.02796	0.491349	0.755041	0.897687	0.896038	1.04104	0.949917	2.79687	1.77094	0.441861	1.55466	0.914754	0.940494	1.72746
APOB_N3895_N4H5F0S1	APOB	3895	N4H5F0S1	P04114	P04114_FEVDSPVYNATWSASLK_F1TMTN9GlcNAcK17TMT_3895_N4H5F0S1_01Y41Y41M(31M41Y41L)61M61Y41L32S	Sialylated	0.823803	1.7405	0.660507	0.843198	0.768419	0.672095	1.25599	0.741836	0.620486	0.984573	1.12101	1.15615	1.387	4.57031	1.10907	0.933998	1.74043	0.781712	1.04475	1.64417
APOB_N3895_N4H5F0S2	APOB	3895	N4H5F0S2	P04114	P04114_FEVDSPVYNATWSASLK_F1TMTN9GlcNAcK17TMT_3895_N4H5F0S2_01Y41Y41M(31M)61M(21Y41L32S)61Y41L32S	Sialylated	0.696949	1.58352	1.08925	0.830872	0.848817	1.23955	NA	NA	0.924938	0.850102	1.29326	1.06578	1.10823	1.97024	1.27695	0.677428	NA	NA	1.26309	1.37538
APOB_N3895_N4H6F1S1	APOB	3895	N4H6F1S1	P04114	P04114_FEVDSPVYNATWSASLK_F1TMTN9GlcNAcK17TMT_3895_N4H6F1S1_01Y41Y41M(31M(21Y(31F)41L32S)41Y41L)61M61M	Fucosylated and sialylated	0.754535	1.40624	NA	NA	NA	NA	1.12725	0.977665	0.895336	0.869499	1.23599	1.5171	NA	NA	NA	NA	1.62895	1.20119	1.04659	1.54394
OAT_N433_N2H8F0S0	OAT	433	N2H8F0S0	P04181	P04181_ESIEIINK_E1TMTN7GlcNAcK8TMT_433_N2H8F0S0_01Y41Y41M(31M21M21M)61M(31M21M)61M	Mannose	0.88849	0.854032	NA	NA	NA	NA	1.89333	1.13532	0.788318	0.708536	1.01309	1.40493	NA	NA	NA	NA	1.16935	1.27642	1.07753	0.648648
HRG_N125_N3H4F0S1	HRG	125	N3H4F0S1	P04196	P04196_VIDFNCTTSSVSSALANTK_V1TMTN5GlcNAcC6CamK19TMT_125_N3H4F0S1_01Y41Y41M(31M)61M61Y41L32S	Sialylated	1.27476	1.07663	0.907997	1.33725	1.26113	1.40433	NA	NA	0.94904	1.29706	0.846096	1.3238	1.20609	1.48258	1.43147	1.12668	NA	NA	0.885961	1.43587
HRG_N125_N3H6F0S1	HRG	125	N3H6F0S1	P04196	P04196_VIDFNCTTSSVSSALANTK_V1TMTN5GlcNAcC6CamK19TMT_125_N3H6F0S1_01Y41Y41M(31M41Y41L32S)61M(31M)61M	Sialylated	NA	NA	0.507685	1.11383	0.94517	0.833442	1.43137	0.566319	NA	NA	NA	NA	0.958186	1.45142	1.18108	0.874999	1.49424	1.12425	NA	NA
HRG_N125_N4H5F0S2	HRG	125	N4H5F0S2	P04196	P04196_VIDFNCTTSSVSSALANTK_V1TMTN5GlcNAcC6CamK19TMT_125_N4H5F0S2_01Y41Y41M(31M)61M(21Y41L32S)61Y41L32S	Sialylated	0.647682	2.10078	0.863681	0.486144	0.842362	1.0442	1.78022	1.20933	0.899881	1.10468	1.13148	0.692255	1.26365	1.57747	1.55548	0.564077	1.37117	1.14144	1.73113	1.89929
HRG_N125_N4H5F1S1	HRG	125	N4H5F1S1	P04196	P04196_VIDFNCTTSSVSSALANTK_V1TMTN5GlcNAcC6CamK19TMT_125_N4H5F1S1_01Y41Y41M(31M(21Y41L32S)41Y31F)61M61M	Fucosylated and sialylated	NA	NA	1.04523	1.14042	1.00923	1.0544	0.802608	0.84368	NA	NA	NA	NA	0.713811	2.6805	1.51445	0.454109	0.872477	1.02059	NA	NA
HRG_N125_N4H6F1S1	HRG	125	N4H6F1S1	P04196	P04196_VIDFNCTTSSVSSALANTK_V1TMTN5GlcNAcC6CamK19TMT_125_N4H6F1S1_01Y41Y41M(31M(21Y(31F)41L32S)41Y41L)61M61M	Fucosylated and sialylated	0.725728	2.17034	0.853314	1.07627	0.663043	1.58297	NA	NA	1.77543	1.28326	1.01083	0.914448	1.02725	0.779444	1.40017	0.701908	NA	NA	1.52788	1.9519
HRG_N63_N4H5F0S2	HRG	63	N4H5F0S2	P04196	P04196_VENTTVYYLVLDVQESDCSVLSR_V1TMTN3GlcNAcC18Cam_63_N4H5F0S2_01Y41Y41M(31M)61M(21Y41L32S)61Y41L32S	Sialylated	0.593056	1.14628	0.877056	0.975225	0.880142	0.640555	NA	NA	1.47925	1.03366	1.11783	1.26394	0.803209	1.52568	1.10146	0.746659	NA	NA	1.69799	1.26496
THY1_N79_N3H4F1S0	THY1	79	N3H4F1S0	P04216	P04216_TNFTSK_T1TMTN2GlcNAcK6TMT_79_N3H4F1S0_01Y(61F)41Y41M(31M)61M61Y41L	Fucosylated	0.455921	0.908066	0.434399	0.719008	0.493547	0.82708	NA	NA	0.866093	0.904378	1.1254	1.10101	0.579926	1.65439	1.1892	0.757951	NA	NA	0.60842	1.25186
THY1_N79_N5H5F1S0	THY1	79	N5H5F1S0	P04216	P04216_TNFTSK_T1TMTN2GlcNAcK6TMT_79_N5H5F1S0_01Y41Y41M(31M41Y41L31Y41L)61M61Y31F	Fucosylated	1.66416	0.541241	0.576371	0.646142	0.746089	0.769387	0.938844	0.743855	1.53271	0.578758	1.24578	0.718311	0.526369	0.344786	0.643179	0.591062	0.719437	0.744911	0.592367	0.400192
CD74_N136_N2H6F0S0	CD74	136	N2H6F0S0	P04233	P04233_YGNMTEDHVMHLLQNADPLK_Y1TMTN3GlcNAcK20TMT_136_N2H6F0S0_01Y41Y41M(31M)61M(31M21M)61M	Mannose	0.606787	0.598716	1.56671	1.53343	1.39884	1.26124	1.59106	0.716626	2.22529	2.157	0.473915	NA	1.5869	1.07098	0.755548	1.35246	0.649273	0.7346	NA	0.549789
CD74_N136_N2H7F0S0	CD74	136	N2H7F0S0	P04233	P04233_YGNMTEDHVMHLLQNADPLK_Y1TMTN3GlcNAcK20TMT_136_N2H7F0S0_01Y41Y41M(31M)61M(31M21M)61M21M	Mannose	0.843413	0.871957	0.656458	0.898163	0.985667	0.776884	1.47208	0.7468	1.62459	1.26596	0.848863	0.893676	0.760137	1.01298	0.873297	0.889587	1.25705	0.870672	0.952549	1.08755
CD74_N136_N2H9F0S0	CD74	136	N2H9F0S0	P04233	P04233_YGNMTEDHVMHLLQNADPLK_Y1TMTN3GlcNAcK20TMT_136_N2H9F0S0_01Y41Y41M(31M21M21M)61M(31M21M)61M21M	Mannose	0.890842	0.86132	0.650089	1.68615	0.717901	0.92092	0.857138	0.634574	0.680037	1.19924	0.72009	0.695786	0.999011	0.765088	0.644695	1.61144	0.781827	0.490611	0.489118	0.593607
CD74_N136_N4H6F1S0	CD74	136	N4H6F1S0	P04233	P04233_YGNMTEDHVMHLLQNADPLK_Y1TMTN3GlcNAcK20TMT_136_N4H6F1S0_01Y41Y41M(31M(21Y(31F)41L)41Y41L)61M61M	Fucosylated	NA	NA	1.13933	1.58743	0.975589	1.11735	1.62528	0.715802	NA	NA	NA	NA	1.77121	0.865143	0.869666	1.55685	1.12303	0.76119	NA	NA
SHBG_N380_N4H5F0S2	SHBG	380	N4H5F0S2	P04278	P04278_LDVDQALNR_L1TMTN8GlcNAc_380_N4H5F0S2_01Y41Y41M(31M)61M(21Y41L32S)61Y41L32S	Sialylated	0.739492	0.889846	0.754122	1.00356	1.12024	0.771703	NA	NA	1.20759	1.09539	0.838127	1.37789	0.802009	1.04027	0.952635	0.782884	NA	NA	1.17614	1.04219
NTRK1_N253_N3H4F0S0	NTRK1	253	N3H4F0S0	P04629	P04629_SGGLPSLGLTLANVTSDLNR_S1TMTN13GlcNAc_253_N3H4F0S0_01Y41Y41M(31M)61M61Y41L	Hybrid/Complex	NA	NA	0.952908	0.571398	0.744465	0.423091	0.823687	0.830688	NA	NA	NA	NA	1.25662	1.86331	1.34725	0.617933	0.970069	0.989833	NA	NA
RPN1_N299_N2H6F0S0	RPN1	299	N2H6F0S0	P04843	P04843_DEIGNVSTSHLLILDDSVEMEIRPR_D1TMTN5GlcNAc_299_N2H6F0S0_01Y41Y41M(31M)61M(31M21M)61M	Mannose	1.18247	0.722663	0.920634	0.705186	1.1862	1.1924	NA	NA	1.02483	0.772609	0.707856	0.9567	0.877663	0.69361	0.773769	0.650636	NA	NA	1.22385	0.606558
RPN1_N299_N2H7F0S0	RPN1	299	N2H7F0S0	P04843	P04843_DEIGNVSTSHLLILDDSVEMEIRPR_D1TMTN5GlcNAc_299_N2H7F0S0_01Y41Y41M(31M21M)61M(31M21M)61M	Mannose	1.25264	0.786839	1.15293	0.870502	NA	1.63579	NA	NA	0.845555	0.714971	0.908701	0.845056	0.824053	0.746668	0.817302	0.908282	NA	NA	1.55363	0.620695
ITGB3_N680_N2H5F0S0	ITGB3	680	N2H5F0S0	P05106	P05106_DTGKDAVNCTYK_D1TMTK4TMTN8GlcNAcC9CamK12TMT_680_N2H5F0S0_01Y41Y41M(31M)61M(31M)61M	Mannose	0.662752	0.491914	0.677888	0.518179	0.304373	0.651649	0.395432	0.465122	0.464025	0.507008	0.984648	1.46443	0.401317	2.19867	1.71939	0.460953	0.986872	0.925747	1.16304	0.640516
ITGB3_N680_N2H8F0S0	ITGB3	680	N2H8F0S0	P05106	P05106_DAVNCTYK_D1TMTN4GlcNAcC5CamK8TMT_680_N2H8F0S0_01Y41Y41M(31M21M)61M(31M21M)61M21M	Mannose	0.935168	0.991986	1.69072	0.856414	2.40802	0.496038	NA	NA	0.740225	1.63522	0.92719	1.04593	1.88932	0.692634	0.637001	0.707476	NA	NA	0.685333	0.943034
ITGB2_N212_N2H8F0S0	ITGB2	212	N2H8F0S0	P05107	P05107_LTNNSNQFQTEVGK_L1TMTN3GlcNAcK14TMT_212_N2H8F0S0_01Y41Y41M(31M21M)61M(31M21M)61M21M	Mannose	0.752509	1.10394	0.847028	1.0971	0.963739	0.91744	1.0004	0.642167	0.634013	1.51339	0.909377	1.58258	1.16324	1.44618	1.04358	0.966058	0.743732	0.808645	0.719879	0.938582
ITGB2_N50_N2H8F0S0	ITGB2	50	N2H8F0S0	P05107	P05107_LNFTGPGDPDSIR_L1TMTN2GlcNAc_50_N2H8F0S0_01Y41Y41M(31M21M)61M(31M21M)61M21M	Mannose	1.27053	1.11028	0.965355	0.99056	0.877159	0.902964	NA	NA	0.948236	1.28118	0.999457	1.24203	0.862767	1.09427	0.756455	0.930923	NA	NA	0.705883	0.896195
ITGB2_N642_N2H7F0S0	ITGB2	642	N2H7F0S0	P05107	P05107_NCSAACPGLQLSNNPVK_N1GlcNAc@TMTC2CamC6CamK17TMT_642_N2H7F0S0_01Y41Y41M(31M21M)61M(31M21M)61M	Mannose	0.799552	0.7333	NA	NA	NA	NA	0.937438	1.04271	1.49266	1.41147	0.766875	0.64407	NA	NA	NA	NA	0.951625	1.25769	0.612119	0.610162
CYP11A1_N446_N4H5F0S2	CYP11A1	446	N4H5F0S2	P05108	P05108_NITYFR_N1GlcNAc@TMT_446_N4H5F0S2_01Y41Y41M(31M)61M(21Y41L32S)61Y41L32S	Sialylated	0.87947	0.919695	NA	NA	NA	NA	1.37623	NA	0.983938	1.04516	1.07132	1.04582	NA	NA	NA	NA	0.736504	0.766712	2.02979	0.984437
SERPINA5_N262_N4H5F0S2	SERPINA5	262	N4H5F0S2	P05154	P05154_VVGVPYQGNATALFILPSEGK_V1TMTN9GlcNAcK21TMT_262_N4H5F0S2_01Y41Y41M(31M)61M(21Y41L32S)61Y41L32S	Sialylated	0.77724	1.56859	0.561744	1.70479	0.685292	0.789759	1.10416	0.523364	1.19704	1.11289	1.31162	2.05567	0.675142	2.36038	0.876873	0.615795	0.953199	0.741846	1.65144	1.27486
SERPINA5_N262_N4H6F1S1	SERPINA5	262	N4H6F1S1	P05154	P05154_VVGVPYQGNATALFILPSEGK_V1TMTN9GlcNAcK21TMT_262_N4H6F1S1_01Y41Y41M(31M(21Y(31F)41L32S)41Y41L)61M61M	Fucosylated and sialylated	0.571955	1.63208	NA	NA	NA	NA	1.09268	0.77865	0.822261	0.738444	1.04642	1.6689	NA	NA	NA	NA	1.05182	0.760376	1.36724	1.16874
SERPINA5_N262_N6H3F3S0	SERPINA5	262	N6H3F3S0	P05154	P05154_VVGVPYQGNATALFILPSEGK_V1TMTN9GlcNAcK21TMT_262_N6H3F3S0_01Y(61F)41Y41M(31M(21Y31F)41Y)61M(21Y31F)61Y	Fucosylated	1.7287	1.263	0.590323	0.747259	1.14283	0.942982	NA	NA	2.51204	1.13931	1.26684	1.23951	0.924312	1.14101	0.800259	0.516198	NA	NA	1.82044	1.02546
SERPING1_N253_N4H5F0S1	SERPING1	253	N4H5F0S1	P05155	P05155_VLSNNSDANLELINTWVAK_V1TMTN4GlcNAcK19TMT_253_N4H5F0S1_01Y41Y41M(31M)61M(21Y41L32S)61Y41L	Sialylated	0.972657	1.73081	NA	NA	NA	NA	0.859439	0.859978	1.2002	0.895247	0.908342	0.866578	NA	NA	NA	NA	0.859627	0.916348	1.20505	1.07634
SERPING1_N253_N4H5F0S2	SERPING1	253	N4H5F0S2	P05155	P05155_VLSNNSDANLELINTWVAK_V1TMTN4GlcNAcK19TMT_253_N4H5F0S2_01Y41Y41M(31M)61M(21Y41L32S)61Y41L32S	Sialylated	0.451795	1.54011	0.828018	1.18637	0.774123	0.617628	0.827865	0.463894	2.27375	0.668578	1.07021	0.976387	1.20627	3.3049	1.72286	0.656779	1.07504	0.911254	1.44677	1.26198
SERPING1_N253_N4H5F1S1	SERPING1	253	N4H5F1S1	P05155	P05155_VLSNNSDANLELINTWVAK_V1TMTN4GlcNAcK19TMT_253_N4H5F1S1_01Y(61F)41Y41M(31M)61M(21Y41L32S)61Y41L	Fucosylated and sialylated	0.651542	1.31196	0.81004	1.03889	1.01937	0.542964	NA	NA	1.50193	0.794384	0.896753	1.13147	1.06259	1.79064	0.892458	0.881727	NA	NA	1.98167	1.22366
SERPING1_N253_N4H5F1S2	SERPING1	253	N4H5F1S2	P05155	P05155_VLSNNSDANLELINTWVAK_V1TMTN4GlcNAcK19TMT_253_N4H5F1S2_01Y(61F)41Y41M(31M)61M(21Y41L32S)61Y41L32S	Fucosylated and sialylated	0.649948	1.89511	0.939793	1.18402	0.906628	0.807922	1.14887	0.896775	2.11088	1.04782	1.10366	1.14093	1.22876	2.22955	1.30378	0.700147	0.988295	0.942837	1.99523	1.37498
SERPING1_N253_N4H5F1S2	SERPING1	253	N4H5F1S2	P05155	P05155_VLSNNSDANLELINTWVAK_V1TMTN4GlcNAcK19TMT_253_N4H5F1S2_01Y41Y41M(31M)61M(21Y(31F)41L32S)61Y41L32S	Fucosylated and sialylated	0.328362	1.35371	0.939793	1.18402	0.906628	0.807922	NA	NA	0.889464	0.549982	0.976837	0.765439	1.22876	2.22955	1.30378	0.700147	NA	NA	1.58267	0.909967
SERPING1_N253_N4H6F2S1	SERPING1	253	N4H6F2S1	P05155	P05155_VLSNNSDANLELINTWVAK_V1TMTN4GlcNAcK19TMT_253_N4H6F2S1_01Y(61F)41Y41M(31M(21Y(31F)41L32S)41Y41L)61M61M	Fucosylated and sialylated	NA	NA	0.77168	0.946072	0.743772	0.691287	0.973022	1.1366	NA	NA	NA	NA	1.01828	1.77018	1.26517	0.803927	0.987866	0.839407	NA	NA
SERPING1_N253_N5H6F1S3	SERPING1	253	N5H6F1S3	P05155	P05155_VLSNNSDANLELINTWVAK_V1TMTN4GlcNAcK19TMT_253_N5H6F1S3_01Y41Y41M(31M(21Y(31F)41L32S)41Y41L32S)61M61Y41L32S	Fucosylated and sialylated	0.826717	1.54968	0.849103	1.08631	0.797528	0.64136	NA	NA	1.21146	0.881824	0.941959	1.30088	1.08185	2.41104	1.44613	0.503754	NA	NA	1.54142	1.15769
CFI_N103_N4H5F0S1	CFI	103	N4H5F0S1	P05156	P05156_FLNNGTCTAEGK_F1TMTN4GlcNAcC7CamK12TMT_103_N4H5F0S1_01Y41Y41M(31M)61M(21Y41L32S)61Y41L	Sialylated	0.747205	1.40466	NA	NA	NA	NA	0.95329	0.806709	0.820256	1.09882	1.12391	1.37084	NA	NA	NA	NA	1.33075	1.00703	0.905182	1.26645
CFI_N103_N4H5F0S2	CFI	103	N4H5F0S2	P05156	P05156_FLNNGTCTAEGK_F1TMTN4GlcNAcC7CamK12TMT_103_N4H5F0S2_01Y41Y41M(31M)61M(21Y41L32S)61Y41L32S	Sialylated	0.854914	1.62108	NA	NA	NA	NA	0.970853	0.888817	0.848459	1.1349	1.01211	0.741651	NA	NA	NA	NA	1.15341	0.8604	0.831277	1.01466
CFI_N464_N4H5F0S2	CFI	464	N4H5F0S2	P05156	P05156_SIPACVPWSPYLFQPNDTCIVSGWGR_S1TMTC5CamN16GlcNAcC19Cam_464_N4H5F0S2_01Y41Y41M(31M)61M(21Y41L32S)61Y41L32S	Sialylated	0.405265	2.04887	NA	0.740819	0.850242	0.81729	NA	NA	NA	0.555334	1.29034	0.649775	0.628581	2.3726	1.8893	0.859973	NA	NA	NA	1.15035
CFI_N494_N4H5F0S2	CFI	494	N4H5F0S2	P05156	P05156_LISNCSK_L1TMTN4GlcNAcC5CamK7TMT_494_N4H5F0S2_01Y41Y41M(31M)61M(21Y41L32S)61Y41L32S	Sialylated	0.813569	1.7652	0.826675	1.04982	1.15161	0.916821	0.899974	1.17133	0.866683	1.06313	1.0613	0.746303	0.904764	1.52996	1.54708	0.63801	1.44301	1.05407	0.638843	1.3361
MPO_N355_N2H6F0S0	MPO	355	N2H6F0S0	P05164	P05164_NMSNQLGLLAVNQR_N1GlcNAc@TMT_355_N2H6F0S0_01Y41Y41M(31M)61M(31M21M)61M	Mannose	0.654683	0.609171	NA	NA	NA	NA	0.982686	1.08844	2.2451	0.677284	0.57946	0.805942	NA	NA	NA	NA	0.776312	1.07796	0.744201	0.698732
MPO_N391_N2H3F0S0	MPO	391	N2H3F0S0	P05164	P05164_ALLPFDNLHDDPCLLTNR_A1TMTC13CamN17GlcNAc_391_N2H3F0S0_01Y41Y41M(31M)61M	Mannose	0.920653	1.02829	1.97613	1.11251	0.536323	0.753681	9.65063	2.17173	1.89521	0.790012	0.876736	0.757044	1.07871	1.35623	1.14385	0.758754	1.03977	1.13859	0.987147	0.584978
MPO_N391_N2H5F0S0	MPO	391	N2H5F0S0	P05164	P05164_ALLPFDNLHDDPCLLTNR_A1TMTC13CamN17GlcNAc_391_N2H5F0S0_01Y41Y41M(31M)61M(31M)61M	Mannose	1.18405	1.02667	2.21093	0.385397	0.697014	0.473993	3.30258	3.84088	3.64247	1.08946	0.820472	1.16181	1.1856	0.963921	1.03978	0.430447	0.853537	1.61619	1.0567	0.71386
MPO_N483_N2H4F1S0	MPO	483	N2H4F1S0	P05164	P05164_SYNDSVDPR_S1TMTN3GlcNAc_483_N2H4F1S0_01Y(61F)41Y41M(31M)61M61M	Fucosylated	1.02031	0.796911	0.726056	0.900187	0.691826	1.04647	NA	NA	3.1298	1.11991	0.843513	1.01774	0.563901	1.14634	0.92301	0.837723	NA	NA	1.2997	1.09732
MPO_N483_N2H5F1S0	MPO	483	N2H5F1S0	P05164	P05164_SYNDSVDPR_S1TMTN3GlcNAc_483_N2H5F1S0_01Y(61F)41Y41M(31M)61M(31M)61M	Fucosylated	1.41708	0.807037	0.916274	1.1579	0.63721	1.28655	1.66025	0.880217	1.79724	0.724619	0.806353	0.859291	0.905679	2.6664	0.938188	1.25396	1.54506	1.22171	1.62078	1.11968
PCCB_N369_N4H5F1S1	PCCB	369	N4H5F1S1	P05166	P05166_VASGCLDINSSVK_V1TMTC5CamN9GlcNAcK13TMT_369_N4H5F1S1_01Y(61F)41Y41M(31M41Y41L)61M61Y41L32S	Fucosylated and sialylated	NA	NA	0.398856	0.686336	0.511264	0.676616	0.649459	0.717539	NA	NA	NA	NA	0.417936	1.58035	1.52445	1.10047	1.44555	1.19253	NA	NA
PCCB_N369_N5H5F1S1	PCCB	369	N5H5F1S1	P05166	P05166_VASGCLDINSSVK_V1TMTC5CamN9GlcNAcK13TMT_369_N5H5F1S1_01Y(61F)41Y41M(31M41Y)61M61Y41L31Y41L32S	Fucosylated and sialylated	0.730923	0.85666	NA	NA	NA	NA	0.784732	0.836457	NA	0.964485	1.27825	0.969233	NA	NA	NA	NA	1.00303	0.746151	1.84719	0.974969
PCCB_N369_N5H6F1S1	PCCB	369	N5H6F1S1	P05166	P05166_VASGCLDINSSVK_V1TMTC5CamN9GlcNAcK13TMT_369_N5H6F1S1_01Y(61F)41Y41M(31M41Y41L)61M61Y41L31Y41L32S	Fucosylated and sialylated	1.23788	1.17298	NA	NA	NA	NA	1.06127	1.14472	0.860278	1.3565	1.26833	1.31515	NA	NA	NA	NA	1.01807	0.812876	1.31037	1.61421
SERPINA7_N165_N4H5F0S2	SERPINA7	165	N4H5F0S2	P05543	P05543_TLYETEVFSTDFSNISAAK_T1TMTN14GlcNAcK19TMT_165_N4H5F0S2_01Y41Y41M(31M)61M(21Y41L32S)61Y41L32S	Sialylated	1.57283	1.57157	0.681104	0.430716	0.835137	0.830243	1.06276	1.54568	1.07563	1.12916	1.21928	0.743335	0.777029	1.08352	1.2944	0.47138	1.23586	0.958085	0.99815	0.852155
SERPIND1_N188_N4H5F0S2	SERPIND1	188	N4H5F0S2	P05546	P05546_DFVNASSK_D1TMTN4GlcNAcK8TMT_188_N4H5F0S2_01Y41Y41M(31M41Y41L32S)61M61Y41L32S	Sialylated	0.678529	1.09222	1.25774	1.13936	0.77202	0.857067	0.780307	0.486041	0.838714	0.8802	1.44842	1.92566	0.724697	1.23379	0.957102	1.30658	1.08968	0.913851	1.45083	1.21023
SERPIND1_N188_N4H5F1S2	SERPIND1	188	N4H5F1S2	P05546	P05546_DFVNASSK_D1TMTN4GlcNAcK8TMT_188_N4H5F1S2_01Y41Y41M(31M)61M(21Y(31F)41L32S)61Y41L32S	Fucosylated and sialylated	0.794897	1.01187	NA	NA	NA	NA	1.12029	1.76007	1.02775	1.11051	0.697284	1.22844	NA	NA	NA	NA	1.27015	1.1607	1.60086	1.13109
SERPIND1_N49_N4H5F0S2	SERPIND1	49	N4H5F0S2	P05546	P05546_NLSMPLLPADFHK_N1GlcNAc@TMTK13TMT_49_N4H5F0S2_01Y41Y41M(31M)61M(21Y41L32S)61Y41L32S	Sialylated	0.618688	1.01	0.409007	0.541953	0.613587	0.405273	0.811578	0.505346	0.550249	0.66771	1.11713	0.621356	0.398251	1.97057	1.0136	0.583803	1.29407	0.616985	1.3418	0.992105
SERPIND1_N49_N4H5F1S2	SERPIND1	49	N4H5F1S2	P05546	P05546_NLSMPLLPADFHK_N1GlcNAc@TMTK13TMT_49_N4H5F1S2_01Y(61F)41Y41M(31M)61M(21Y41L32S)61Y41L32S	Fucosylated and sialylated	0.45465	1.06936	0.813154	0.816665	0.934926	1.32877	NA	NA	1.31474	0.96614	0.816327	0.699316	0.797539	1.38122	1.02078	0.589781	NA	NA	NA	1.05578
ITGB1_N212_N4H5F1S0	ITGB1	212	N4H5F1S0	P05556	P05556_NPCTSEQNCTSPFSYK_N1TMTC3CamN8GlcNAcC9CamK16TMT_212_N4H5F1S0_01Y41Y41M(31M(21Y41L)41Y31F)61M61M	Fucosylated	NA	NA	0.967505	1.05867	1.71245	0.895642	1.06037	0.955537	NA	NA	NA	NA	1.02862	0.773049	1.07769	0.464061	1.06024	1.01842	NA	NA
ITGB1_N669_N2H6F0S0	ITGB1	669	N2H6F0S0	P05556	P05556_DTCTQECSYFNITK_D1TMTC3CamC7CamN11GlcNAcK14TMT_669_N2H6F0S0_01Y41Y41M(31M)61M(31M21M)61M	Mannose	1.46399	0.752512	NA	NA	NA	NA	1.024	1.08813	0.867742	0.837934	0.790683	0.827246	NA	NA	NA	NA	0.536477	0.527483	1.15995	0.961941
ITGB1_N669_N4H5F1S0	ITGB1	669	N4H5F1S0	P05556	P05556_DTCTQECSYFNITK_D1TMTC3CamC7CamN11GlcNAcK14TMT_669_N4H5F1S0_01Y(61F)41Y41M(31M41Y41L)61M61Y41L	Fucosylated	1.14678	1.12685	1.40059	1.1472	1.14728	1.10074	1.00409	1.14878	1.26635	1.31548	0.819447	1.06834	1.41104	0.852747	0.799375	0.746157	0.946695	1.06574	1.2999	1.05637
ITGB1_N669_N4H5F1S1	ITGB1	669	N4H5F1S1	P05556	P05556_DTCTQECSYFNITK_D1TMTC3CamC7CamN11GlcNAcK14TMT_669_N4H5F1S1_01Y41Y41M(31M)61M(21Y41L32S)61Y(31F)41L	Fucosylated and sialylated	NA	NA	0.698403	1.21718	1.55733	0.622097	0.811502	1.03994	NA	NA	NA	NA	0.804129	0.799007	0.84925	0.731101	0.750695	0.952278	NA	NA
GLA_N139_N2H3F1S0	GLA	139	N2H3F1S0	P06280	P06280_LGIYADVGNK_L1TMTN9GlcNAcK10TMT_139_N2H3F1S0_01Y(61F)41Y41M(31M)61M	Fucosylated	NA	NA	0.948833	1.26253	1.0546	0.868336	0.944702	1.16674	NA	NA	NA	NA	1.3993	0.621932	1.10933	0.760763	0.83914	1.0195	NA	NA
RB1_N623_N5H6F1S0	RB1	623	N5H6F1S0	P06400	P06400_VNSTANAETQATSAFQTQKPLK_V1TMTN2GlcNAcK19TMTK22TMT_623_N5H6F1S0_01Y(61F)41Y41M(31M41Y41L)61M(21Y41L)61Y41L	Fucosylated	0.989444	1.24132	NA	NA	NA	NA	1.0097	0.933951	0.429297	0.755582	1.15698	0.655522	NA	NA	NA	NA	1.14858	0.903952	0.808633	0.62748
C2_N112_N4H5F0S2	C2	112	N4H5F0S2	P06681	P06681_LGSYPVGGNVSFECEDGFILR_L1TMTN9GlcNAcC14Cam_112_N4H5F0S2_01Y41Y41M(31M)61M(21Y41L32S)61Y41L32S	Sialylated	0.806641	1.23218	NA	NA	1.01679	NA	0.580162	0.383051	0.540305	1.19364	1.12902	1.13327	0.993505	2.78864	1.95845	1.31616	0.736857	0.760456	1.41152	1.14263
CEACAM5_N508_N2H7F0S0	CEACAM5	508	N2H7F0S0	P06731	P06731_TITVSAELPKPSISSNNSKPVEDK_T1TMTK10TMTN16GlcNAcK19TMTK24TMT_508_N2H7F0S0_01Y41Y41M(31M)61M(31M21M)61M21M	Mannose	1.70045	0.260448	7.49821	5.47183	0.686489	0.375524	0.54849	1.0669	3.38356	0.761811	0.39071	0.39512	1.74537	0.705987	0.317599	0.69056	0.425742	0.41763	0.510499	0.408885
CEACAM5_N508_N2H8F0S0	CEACAM5	508	N2H8F0S0	P06731	P06731_TITVSAELPKPSISSNNSKPVEDK_T1TMTK10TMTN16GlcNAcK19TMTK24TMT_508_N2H8F0S0_01Y41Y41M(31M21M)61M(31M21M)61M21M	Mannose	3.06047	0.329284	4.04092	2.90002	0.744263	0.44523	0.256609	0.699239	2.27163	0.740214	0.496953	0.416509	1.0676	0.776835	0.643421	0.56843	0.144078	0.233736	0.688166	0.46098
CEACAM5_N508_N2H9F0S0	CEACAM5	508	N2H9F0S0	P06731	P06731_TITVSAELPKPSISSNNSKPVEDK_T1TMTK10TMTN16GlcNAcK19TMTK24TMT_508_N2H9F0S0_01Y41Y41M(31M21M21M)61M(31M21M)61M21M	Mannose	2.4721	1.05986	7.58408	5.2242	0.461058	0.434238	0.724393	0.525134	1.2658	0.797339	1.10048	1.70884	1.27186	0.710167	0.207143	0.724589	0.659161	0.898676	0.84747	1.66908
ITGAV_N615_N2H7F0S0	ITGAV	615	N2H7F0S0	P06756	P06756_TAADTTGLQPILNQFTPANISR_T1TMTN19GlcNAc_615_N2H7F0S0_01Y41Y41M(31M21M)61M(31M21M)61M	Mannose	1.14005	0.805929	1.19141	0.881935	1.0008	0.956027	1.0193	0.999146	0.786173	0.906978	0.853309	0.790877	0.963484	0.596518	0.793472	0.976275	0.88229	0.616636	1.25435	0.880957
ITGAV_N615_N2H8F0S0	ITGAV	615	N2H8F0S0	P06756	P06756_TAADTTGLQPILNQFTPANISR_T1TMTN19GlcNAc_615_N2H8F0S0_01Y41Y41M(31M21M)61M(31M21M)61M21M	Mannose	1.43301	0.926007	0.722045	0.965128	1.20743	1.09961	1.0239	0.879715	0.646508	0.818885	1.03285	0.975394	1.22166	0.952898	0.768838	0.853735	1.09706	0.739901	0.51077	0.976771
ITGAV_N615_N2H9F0S0	ITGAV	615	N2H9F0S0	P06756	P06756_TAADTTGLQPILNQFTPANISR_T1TMTN19GlcNAc_615_N2H9F0S0_01Y41Y41M(31M21M21M)61M(31M21M)61M21M	Mannose	1.24796	0.846657	0.77461	1.10721	1.09041	0.96593	0.983028	0.917081	1.32666	1.31179	0.848901	1.33632	0.740898	0.814874	0.71775	0.619581	0.82673	0.806035	0.920394	1.07576
ITGAV_N74_N2H5F0S0	ITGAV	74	N2H5F0S0	P06756	P06756_ANTTQPGIVEGGQVLK_A1TMTN2GlcNAcK16TMT_74_N2H5F0S0_01Y41Y41M(31M)61M(31M)61M	Mannose	2.06733	0.765829	0.641063	0.543166	0.702165	0.749762	0.654661	1.08918	0.92147	1.27241	0.78875	1.04588	0.680551	0.63291	0.624559	0.962396	0.814347	1.12261	0.905109	1.07061
ITGAV_N74_N3H4F1S0	ITGAV	74	N3H4F1S0	P06756	P06756_ANTTQPGIVEGGQVLK_A1TMTN2GlcNAcK16TMT_74_N3H4F1S0_01Y(61F)41Y41M(31M41Y)61M61M	Fucosylated	1.31024	0.882246	0.811168	0.596591	1.07262	0.679212	NA	NA	0.988824	0.780168	0.956523	0.821203	1.20674	0.811166	0.825366	0.875376	NA	NA	0.814929	0.930318
ITGAV_N74_N3H5F1S0	ITGAV	74	N3H5F1S0	P06756	P06756_ANTTQPGIVEGGQVLK_A1TMTN2GlcNAcK16TMT_74_N3H5F1S0_01Y41Y41M(31M41Y(31F)41L)61M61M	Fucosylated	1.0605	0.641388	NA	NA	NA	NA	1.07004	0.854138	1.77691	0.94563	1.08141	1.13388	NA	NA	NA	NA	1.00321	0.91851	0.888069	1.10945
ITGAV_N74_N4H5F1S0	ITGAV	74	N4H5F1S0	P06756	P06756_ANTTQPGIVEGGQVLK_A1TMTN2GlcNAcK16TMT_74_N4H5F1S0_01Y(61F)41Y41M(31M41Y41L)61M61Y41L	Fucosylated	1.4154	0.687898	1.29398	1.1568	2.17304	0.690137	1.08047	0.827579	1.26536	0.693272	0.793001	0.841758	1.73862	0.793536	0.9614	1.02867	0.817437	0.954338	NA	0.858471
ITGAV_N74_N4H5F1S1	ITGAV	74	N4H5F1S1	P06756	P06756_ANTTQPGIVEGGQVLK_A1TMTN2GlcNAcK16TMT_74_N4H5F1S1_01Y(61F)41Y41M(31M)61M(21Y41L32S)61Y41L	Fucosylated and sialylated	NA	NA	0.829959	1.16551	0.948228	1.24805	0.889757	0.69443	NA	NA	NA	NA	1.03175	0.955509	1.06439	0.950792	0.8849	0.83281	NA	NA
ITGAV_N74_N5H4F1S0	ITGAV	74	N5H4F1S0	P06756	P06756_ANTTQPGIVEGGQVLK_A1TMTN2GlcNAcK16TMT_74_N5H4F1S0_01Y(61F)41Y41M(31M41Y41L31Y)61M61Y	Fucosylated	1.7512	0.757644	NA	NA	NA	NA	1.00026	1.0785	0.802387	1.10583	0.696894	1.19242	NA	NA	NA	NA	1.14355	0.994422	1.32037	0.933362
ITGAV_N945_N3H6F0S0	ITGAV	945	N3H6F0S0	P06756	P06756_ENQNHSYSLK_E1TMTN4GlcNAcK10TMT_945_N3H6F0S0_01Y41Y41M(31M41Y41L)61M(31M)61M	Hybrid/Complex	0.721663	0.81985	0.743619	0.833857	0.841163	1.02842	NA	NA	2.75145	0.692524	1.01668	0.899217	0.80151	0.771971	0.895307	0.847674	NA	NA	0.749159	0.892984
HEXA_N157_N2H6F0S0	HEXA	157	N2H6F0S0	P06865	P06865_SAEGTFFINK_S1TMTN9GlcNAcK10TMT_157_N2H6F0S0_01Y41Y41M(31M)61M(31M21M)61M	Mannose	0.84987	1.30737	0.976373	1.36368	0.610386	0.939422	NA	NA	1.2539	1.14898	0.719327	1.63639	1.05175	0.731652	0.527949	0.778892	NA	NA	1.42024	1.03829
HEXA_N157_N2H7F0S0	HEXA	157	N2H7F0S0	P06865	P06865_SAEGTFFINK_S1TMTN9GlcNAcK10TMT_157_N2H7F0S0_01Y41Y41M(31M)61M(31M21M)61M21M	Mannose	1.14666	1.24632	1.47713	1.65348	0.898259	1.0337	1.36743	2.01648	0.701472	1.40672	0.837472	1.46455	1.23316	0.544298	0.492371	0.904912	0.911749	0.780227	0.781559	1.08994
HEXA_N157_N2H8F0S0	HEXA	157	N2H8F0S0	P06865	P06865_SAEGTFFINK_S1TMTN9GlcNAcK10TMT_157_N2H8F0S0_01Y41Y41M(31M21M)61M(31M21M)61M21M	Mannose	1.75909	0.854862	1.51765	1.68217	0.935691	1.21654	1.39251	1.36152	1.0851	1.04902	0.611835	0.939566	1.26061	0.549408	0.471074	0.679892	1.52379	1.41384	0.513062	0.68519
HEXA_N157_N2H9F0S0	HEXA	157	N2H9F0S0	P06865	P06865_SAEGTFFINK_S1TMTN9GlcNAcK10TMT_157_N2H9F0S0_01Y41Y41M(31M21M21M31G)61M(31M21M)61M	Mannose	0.850852	0.859781	0.985254	1.60401	1.52292	1.46678	1.413	1.06928	0.896156	1.44096	0.982369	1.19477	1.05423	0.763047	0.739875	0.9043	0.862604	0.679741	0.481398	0.900118
CTSD_N263_N2H3F1S0	CTSD	263	N2H3F1S0	P07339	P07339_GSLSYLNVTR_G1TMTN7GlcNAc_263_N2H3F1S0_01Y(61F)41Y41M(31M)61M	Fucosylated	NA	NA	1.16047	1.88161	0.944122	1.23907	1.00726	1.15616	NA	NA	NA	NA	0.817967	0.665351	0.660801	0.811881	0.862406	0.824909	NA	NA
CTSD_N263_N2H4F1S0	CTSD	263	N2H4F1S0	P07339	P07339_GSLSYLNVTR_G1TMTN7GlcNAc_263_N2H4F1S0_01Y(61F)41Y41M(31M)61M61M	Fucosylated	1.00479	1.16087	1.07852	1.44236	0.848399	0.920195	2.23047	1.14938	1.35464	1.37291	0.906157	1.38828	0.981539	0.680058	0.638893	0.703197	0.928164	0.741298	1.01287	0.988093
CTSD_N263_N2H5F0S0	CTSD	263	N2H5F0S0	P07339	P07339_GSLSYLNVTR_G1TMTN7GlcNAc_263_N2H5F0S0_01Y41Y41M(31M)61M(31M)61M	Mannose	1.15124	0.768347	0.457004	2.82649	0.855293	1.10927	1.24343	1.43162	4.89368	2.0131	0.848474	1.18086	1.09075	0.396027	0.414228	0.381003	0.392437	0.575678	1.05732	0.789851
CTSD_N263_N2H6F0S0	CTSD	263	N2H6F0S0	P07339	P07339_GSLSYLNVTR_G1TMTN7GlcNAc_263_N2H6F0S0_01Y41Y41M(31M)61M(31M21M)61M	Mannose	0.884724	0.840893	0.796101	1.57237	0.736602	0.874327	0.809194	1.29335	2.25552	1.12994	0.641786	1.12174	0.702231	0.709269	0.708385	0.55813	0.746629	0.757094	0.909941	0.595461
CTSD_N263_N2H7F0S0	CTSD	263	N2H7F0S0	P07339	P07339_GSLSYLNVTR_G1TMTN7GlcNAc_263_N2H7F0S0_01Y41Y41M(31M)61M(31M21M)61M21M	Mannose	NA	NA	0.824805	1.24746	0.628222	0.62661	1.22579	0.894868	NA	NA	NA	NA	0.624324	0.659239	0.526084	0.572075	1.05697	0.910767	NA	NA
CTSD_N263_N2H8F0S0	CTSD	263	N2H8F0S0	P07339	P07339_GSLSYLNVTR_G1TMTN7GlcNAc_263_N2H8F0S0_01Y41Y41M(31M21M21M)61M(31M21M)61M	Mannose	NA	NA	0.446203	1.20638	0.637814	0.726301	0.751785	0.630788	NA	NA	NA	NA	0.639955	0.606216	0.915005	0.610602	0.910334	1.33498	NA	NA
C8A_N437_N4H5F0S2	C8A	437	N4H5F0S2	P07357	P07357_GGSSGWSGGLAQNR_G1TMTN13GlcNAc_437_N4H5F0S2_01Y41Y41M(31M)61M(21Y41L32S)61Y41L32S	Sialylated	0.684199	1.14924	0.573785	0.569416	1.08722	0.891565	NA	NA	0.402601	0.701279	0.810791	0.765803	0.442502	1.15827	2.43938	0.77957	NA	NA	1.09896	0.528
CAPN1_N352_N2H7F0S0	CAPN1	352	N2H7F0S0	P07384	P07384_LEICNLTPDALK_L1TMTC4CamN5GlcNAcK12TMT_352_N2H7F0S0_01Y41Y41M(31M21M)61M(31M21M)61M	Mannose	0.935249	0.884376	NA	NA	NA	NA	1.14349	0.751829	2.16387	1.1837	0.829405	0.993533	NA	NA	NA	NA	1.09916	1.16593	0.643213	0.972495
CAPN1_N352_N4H5F1S1	CAPN1	352	N4H5F1S1	P07384	P07384_LEICNLTPDALK_L1TMTC4CamN5GlcNAcK12TMT_352_N4H5F1S1_01Y(61F)41Y41M(31M41Y41L)61M61Y41L32S	Fucosylated and sialylated	0.248372	0.295403	0.516607	0.670566	0.63713	0.664138	2.01252	0.490944	0.577027	0.809374	0.425691	0.188862	1.01912	0.425665	1.00828	0.790058	0.727348	0.631405	0.406031	0.56757
DCN_N211_N2H3F0S0	DCN	211	N2H3F0S0	P07585	P07585_IADTNITSIPQGLPPSLTELHLDGNK_I1TMTN5GlcNAcK26TMT_211_N2H3F0S0_01Y41Y41M(31M)61M	Mannose	0.485943	0.919138	0.244665	0.660289	0.56456	0.653172	0.722597	0.393806	0.398957	0.802459	0.745918	0.864766	0.505226	0.981323	0.789925	0.918789	0.914663	1.07178	0.929182	0.959269
DCN_N211_N2H4F0S0	DCN	211	N2H4F0S0	P07585	P07585_IADTNITSIPQGLPPSLTELHLDGNK_I1TMTN5GlcNAcK26TMT_211_N2H4F0S0_01Y41Y41M(31M21M)61M	Mannose	0.620936	1.03397	0.377018	0.497505	0.444475	0.807644	NA	NA	0.617145	0.853659	1.01591	1.21425	1.06904	1.18616	0.880266	0.844829	NA	NA	1.12443	1.14257
DCN_N211_N2H5F0S0	DCN	211	N2H5F0S0	P07585	P07585_IADTNITSIPQGLPPSLTELHLDGNK_I1TMTN5GlcNAcK26TMT_211_N2H5F0S0_01Y41Y41M(31M)61M(31M)61M	Mannose	0.319773	0.568619	0.231881	0.34001	0.575468	0.568083	0.448633	0.33025	0.289226	0.47771	0.701753	0.849007	0.52418	0.63658	0.649462	0.563801	0.769409	0.672531	0.438806	1.13487
DCN_N211_N2H6F0S0	DCN	211	N2H6F0S0	P07585	P07585_IADTNITSIPQGLPPSLTELHLDGNK_I1TMTN5GlcNAcK26TMT_211_N2H6F0S0_01Y41Y41M(31M)61M(31M21M)61M	Mannose	0.698469	0.940943	0.302116	0.497505	0.684198	0.549729	0.697966	0.562058	0.423594	0.70802	1.28558	2.0163	0.505086	1.04845	0.798396	0.464399	1.00044	1.09156	1.33114	1.73657
DCN_N211_N3H3F0S0	DCN	211	N3H3F0S0	P07585	P07585_IADTNITSIPQGLPPSLTELHLDGNK_I1TMTN5GlcNAcK26TMT_211_N3H3F0S0_01Y41Y41M(31M)(41Y)61M	Hybrid/Complex	0.714718	1.0383	0.428289	0.498357	0.719922	0.685084	0.756976	1.18843	0.601415	0.945289	0.746721	1.08438	0.580924	0.932474	0.765405	0.69157	0.818519	0.814644	1.12757	1.16774
DCN_N211_N3H4F0S0	DCN	211	N3H4F0S0	P07585	P07585_IADTNITSIPQGLPPSLTELHLDGNK_I1TMTN5GlcNAcK26TMT_211_N3H4F0S0_01Y41Y41M(31M)(41Y)61M61M	Hybrid/Complex	NA	0.668209	NA	0.37826	0.54517	0.753804	0.479968	0.517393	NA	0.81489	0.661538	1.01858	0.636069	0.632543	0.882943	1.00345	1.15073	0.850406	NA	1.26146
DCN_N211_N3H4F0S0	DCN	211	N3H4F0S0	P07585	P07585_IADTNITSIPQGLPPSLTELHLDGNK_I1TMTN5GlcNAcK26TMT_211_N3H4F0S0_01Y41Y41M(31M)61M61Y41L	Hybrid/Complex	0.2732	0.980887	0.296082	0.401546	0.577725	0.587586	0.708779	0.420958	0.382674	0.716133	0.751411	1.2101	0.555873	0.614905	0.843862	0.892368	0.82692	0.894499	1.07006	1.43295
DCN_N211_N3H4F0S1	DCN	211	N3H4F0S1	P07585	P07585_IADTNITSIPQGLPPSLTELHLDGNK_I1TMTN5GlcNAcK26TMT_211_N3H4F0S1_01Y41Y41M(31M)61M61Y41L32S	Sialylated	0.267407	0.856722	NA	0.544512	0.439005	0.848096	0.391967	0.347531	0.320602	0.714237	0.617833	1.33114	0.584302	1.07926	0.817546	1.06943	0.946498	1.06704	1.08451	1.20811
DCN_N211_N3H4F2S0	DCN	211	N3H4F2S0	P07585	P07585_IADTNITSIPQGLPPSLTELHLDGNK_I1TMTN5GlcNAcK26TMT_211_N3H4F2S0_01Y41Y41M(31M)61M21Y(31F)41L21F	Fucosylated	0.265016	1.12841	NA	0.544512	0.439005	0.848096	0.391967	0.347531	NA	0.886802	0.519271	1.0798	0.584302	1.07926	0.817546	1.06943	0.946498	1.06704	1.62528	1.00227
DCN_N211_N3H5F0S0	DCN	211	N3H5F0S0	P07585	P07585_IADTNITSIPQGLPPSLTELHLDGNK_I1TMTN5GlcNAcK26TMT_211_N3H5F0S0_01Y41Y41M(31M)(41Y)61M31M21M	Hybrid/Complex	0.681908	1.53999	0.475906	0.470658	0.420102	0.605069	0.865436	0.473348	0.390072	0.891809	1.87391	1.124	0.929593	0.895975	0.829313	0.614593	0.695977	0.865104	0.712337	1.16693
DCN_N211_N3H5F0S1	DCN	211	N3H5F0S1	P07585	P07585_IADTNITSIPQGLPPSLTELHLDGNK_I1TMTN5GlcNAcK26TMT_211_N3H5F0S1_01Y41Y41M(31M41Y41L32S)61M61M	Sialylated	0.243689	0.75067	0.489104	0.538663	0.717463	0.679506	0.687572	0.53707	0.2354	0.750354	0.622292	1.14001	0.831331	1.34579	0.895911	0.539291	0.728301	0.949893	1.04868	1.14657
DCN_N211_N3H5F1S0	DCN	211	N3H5F1S0	P07585	P07585_IADTNITSIPQGLPPSLTELHLDGNK_I1TMTN5GlcNAcK26TMT_211_N3H5F1S0_01Y41Y41M(31M41Y(31F)41L)61M61M	Fucosylated	0.870833	1.18126	NA	0.71905	1.02218	NA	0.773474	1.2487	1.04877	0.823471	1.01755	1.30719	1.15324	1.56494	1.01157	1.04721	1.36218	0.515302	1.42608	1.07036
DCN_N211_N3H5F2S0	DCN	211	N3H5F2S0	P07585	P07585_IADTNITSIPQGLPPSLTELHLDGNK_I1TMTN5GlcNAcK26TMT_211_N3H5F2S0_01Y41Y41M(31M21Y(31F)41L21F)61M61M	Fucosylated	0.252839	1.0037	0.489104	0.538663	0.717463	0.679506	0.687572	0.53707	NA	0.78437	0.677718	1.16295	0.831331	1.34579	0.895911	0.539291	0.728301	0.949893	0.780539	0.925007
DCN_N211_N3H5F2S0	DCN	211	N3H5F2S0	P07585	P07585_IADTNITSIPQGLPPSLTELHLDGNK_I1TMTN5GlcNAcK26TMT_211_N3H5F2S0_01Y(61F)41Y41M(31M41Y(31F)41L)61M61M	Fucosylated	1.28299	1.1665	0.525114	0.742032	0.693369	0.681182	NA	NA	0.802777	1.25272	0.632398	1.40802	0.885544	1.10333	0.855966	0.715998	NA	NA	1.72858	1.22288
DCN_N211_N3H6F0S0	DCN	211	N3H6F0S0	P07585	P07585_IADTNITSIPQGLPPSLTELHLDGNK_I1TMTN5GlcNAcK26TMT_211_N3H6F0S0_01Y41Y41M(31M41Y41L)61M(31M)61M	Hybrid/Complex	0.373268	0.725594	0.249641	0.321055	0.438901	0.498016	0.76307	0.491327	0.307302	0.831641	1.11815	1.3167	0.528519	0.61203	0.741208	0.458541	0.990938	0.82968	0.711499	1.19222
DCN_N211_N3H6F0S1	DCN	211	N3H6F0S1	P07585	P07585_IADTNITSIPQGLPPSLTELHLDGNK_I1TMTN5GlcNAcK26TMT_211_N3H6F0S1_01Y41Y41M(31M41Y41L32S)61M(31M)61M	Sialylated	0.488748	0.64423	0.28356	0.472897	0.277238	0.738338	0.395052	0.324738	0.294381	0.647538	0.778943	1.24841	0.749675	0.848186	0.790101	0.532334	0.717036	0.88062	0.853229	1.23647
DCN_N211_N3H6F1S0	DCN	211	N3H6F1S0	P07585	P07585_IADTNITSIPQGLPPSLTELHLDGNK_I1TMTN5GlcNAcK26TMT_211_N3H6F1S0_01Y(61F)41Y41M(31M41Y41L)61M(31M)61M	Fucosylated	0.60527	0.800637	0.596705	0.976472	0.49702	0.795979	0.659408	0.363318	1.13097	1.04545	1.23967	0.947683	0.7803	0.836639	0.861664	0.788922	0.769473	0.805937	1.67953	1.1846
DCN_N211_N3H6F2S0	DCN	211	N3H6F2S0	P07585	P07585_IADTNITSIPQGLPPSLTELHLDGNK_I1TMTN5GlcNAcK26TMT_211_N3H6F2S0_01Y41Y41M(31M21Y(31F)41L21F)61M(31M)61M	Fucosylated	0.488748	0.64423	NA	0.465556	0.577468	0.637723	0.395052	0.324738	0.294381	0.647538	0.778943	1.24841	0.825829	0.959153	0.769218	0.719032	0.717036	0.88062	0.853229	1.23647
DCN_N211_N4H4F0S0	DCN	211	N4H4F0S0	P07585	P07585_IADTNITSIPQGLPPSLTELHLDGNK_I1TMTN5GlcNAcK26TMT_211_N4H4F0S0_01Y41Y41M(31M)61M(21Y41L)61Y	Hybrid/Complex	0.678659	0.963454	0.339218	0.522922	0.816133	0.888312	0.686282	0.92277	0.704053	0.902274	0.56641	1.11612	0.72809	0.518853	0.734401	0.454905	0.572636	0.62944	1.13773	0.772904
DCN_N211_N4H4F0S1	DCN	211	N4H4F0S1	P07585	P07585_IADTNITSIPQGLPPSLTELHLDGNK_I1TMTN5GlcNAcK26TMT_211_N4H4F0S1_01Y41Y41M(31M)61M(21Y41L32S)61Y	Sialylated	0.663467	1.60263	0.782386	0.603571	0.569242	0.494117	NA	NA	0.558952	1.18608	0.946553	1.25954	1.0625	0.660478	0.630438	0.784911	NA	NA	1.47712	1.02825
DCN_N211_N4H5F0S0	DCN	211	N4H5F0S0	P07585	P07585_IADTNITSIPQGLPPSLTELHLDGNK_I1TMTN5GlcNAcK26TMT_211_N4H5F0S0_01Y41Y41M(31M41Y41L)(41Y)61M61M	Hybrid/Complex	0.834717	0.628644	NA	0.744191	0.642523	1.22058	0.954284	0.50665	0.601337	0.72822	0.3475	0.762911	0.800417	1.10716	1.09434	0.82845	0.837264	0.824512	0.791547	0.497848
DCN_N211_N4H5F0S0	DCN	211	N4H5F0S0	P07585	P07585_IADTNITSIPQGLPPSLTELHLDGNK_I1TMTN5GlcNAcK26TMT_211_N4H5F0S0_01Y41Y41M(31M(21Y41L)41Y)61M61M	Hybrid/Complex	1.03338	1.07972	NA	0.36115	0.608099	0.450896	0.735862	0.548886	0.602849	0.962521	1.11122	1.29009	0.561924	0.453921	0.845624	0.718304	1.04242	0.839728	1.40489	1.05968
DCN_N211_N4H5F0S0	DCN	211	N4H5F0S0	P07585	P07585_IADTNITSIPQGLPPSLTELHLDGNK_I1TMTN5GlcNAcK26TMT_211_N4H5F0S0_01Y41Y41M(31M)61M(21Y41L)61Y41L	Hybrid/Complex	0.312335	0.761312	0.183661	0.351294	0.67605	0.448124	0.783442	0.219039	NA	0.914214	0.677746	1.09438	0.513077	0.330728	0.8074	0.7845	0.60732	0.663901	1.00822	0.943729
DCN_N211_N4H5F0S1	DCN	211	N4H5F0S1	P07585	P07585_IADTNITSIPQGLPPSLTELHLDGNK_I1TMTN5GlcNAcK26TMT_211_N4H5F0S1_01Y41Y41M(31M(21Y41L32S)41Y)61M61M	Sialylated	0.164054	1.03183	0.264436	0.342628	0.58653	0.545721	1.09366	0.749427	NA	0.775091	0.585639	1.32039	0.410177	0.764864	1.09059	1.09367	0.793462	0.734694	1.324	1.12874
DCN_N211_N4H5F0S2	DCN	211	N4H5F0S2	P07585	P07585_IADTNITSIPQGLPPSLTELHLDGNK_I1TMTN5GlcNAcK26TMT_211_N4H5F0S2_01Y41Y41M(31M)61M(21Y41L32S)61Y41L32S	Sialylated	0.575961	0.786257	NA	1.17492	0.588161	0.814031	0.488649	NA	0.550628	1.04934	1.14073	0.818217	0.853882	1.20671	1.03989	1.33612	0.83547	1.07053	2.54469	1.20921
DCN_N211_N4H5F1S0	DCN	211	N4H5F1S0	P07585	P07585_IADTNITSIPQGLPPSLTELHLDGNK_I1TMTN5GlcNAcK26TMT_211_N4H5F1S0_01Y41Y41M(31M41Y(31F)41L)61M61Y41L	Fucosylated	0.838585	0.767258	0.909161	NA	0.603663	0.719373	1.05708	1.22341	0.723218	0.834038	0.863922	1.66234	0.81876	0.812079	0.687405	0.613143	1.14919	0.778148	1.33055	0.710069
DCN_N211_N4H5F1S1	DCN	211	N4H5F1S1	P07585	P07585_IADTNITSIPQGLPPSLTELHLDGNK_I1TMTN5GlcNAcK26TMT_211_N4H5F1S1_01Y(61F)41Y41M(31M41Y41L)61M61Y41L32S	Fucosylated and sialylated	0.67754	0.806582	0.966474	0.853195	0.966887	1.02996	0.80628	0.418834	0.645475	1.85098	0.674221	1.06431	NA	0.999132	0.870318	1.0678	0.540796	0.824798	1.5272	0.853793
DCN_N211_N4H6F1S0	DCN	211	N4H6F1S0	P07585	P07585_IADTNITSIPQGLPPSLTELHLDGNK_I1TMTN5GlcNAcK26TMT_211_N4H6F1S0_01Y(61F)41Y41M(31M(21Y41L)41Y41L)61M61M	Fucosylated	NA	NA	NA	0.738747	1.28764	1.28538	0.807863	1.38179	NA	NA	NA	NA	1.83608	1.7348	1.06718	0.834747	0.573471	0.850457	NA	NA
DCN_N211_N4H6F1S0	DCN	211	N4H6F1S0	P07585	P07585_IADTNITSIPQGLPPSLTELHLDGNK_I1TMTN5GlcNAcK26TMT_211_N4H6F1S0_01Y41Y41M(31M(21Y41L21F)41Y41L)61M61M	Fucosylated	0.40778	1.20736	0.351134	0.643214	0.404178	0.58164	0.776231	0.408177	NA	1.24114	1.00711	1.12265	0.768801	0.770403	0.889773	1.02134	0.673417	0.791807	1.54522	1.43526
DCN_N211_N5H3F0S0	DCN	211	N5H3F0S0	P07585	P07585_IADTNITSIPQGLPPSLTELHLDGNK_I1TMTN5GlcNAcK26TMT_211_N5H3F0S0_01Y41Y41M(31M41Y)(41Y)61M61Y	Hybrid/Complex	1.00558	0.941436	0.682247	0.901146	0.468101	0.517965	0.737951	1.06869	1.22293	0.721115	0.897097	0.834168	0.597474	1.03615	0.637627	0.696325	0.611476	0.589035	1.25774	0.756248
DCN_N211_N5H4F0S0	DCN	211	N5H4F0S0	P07585	P07585_IADTNITSIPQGLPPSLTELHLDGNK_I1TMTN5GlcNAcK26TMT_211_N5H4F0S0_01Y41Y41M(31M41Y)61M(21Y41L)61Y	Hybrid/Complex	0.74875	0.846122	0.796759	2.58358	0.480032	0.824383	0.846061	0.401665	0.747523	0.959195	1.26969	0.493099	0.762223	0.590198	0.738646	0.860595	0.728437	0.57965	0.779734	1.05566
DCN_N211_N5H5F0S0	DCN	211	N5H5F0S0	P07585	P07585_IADTNITSIPQGLPPSLTELHLDGNK_I1TMTN5GlcNAcK26TMT_211_N5H5F0S0_01Y41Y41M(31M41Y41L31Y)61M61Y41L	Hybrid/Complex	1.15256	1.0619	0.563689	0.613315	0.84768	0.562433	0.85877	0.677086	0.800768	0.964231	1.19123	1.079	0.989183	0.937162	0.741394	0.893763	0.991315	0.352954	1.34747	0.89737
DCN_N211_N5H6F0S1	DCN	211	N5H6F0S1	P07585	P07585_IADTNITSIPQGLPPSLTELHLDGNK_I1TMTN5GlcNAcK26TMT_211_N5H6F0S1_01Y41Y41M(31M41Y41L)61M(21Y41L32S)61Y41L	Sialylated	NA	NA	1.0429	0.677918	0.872544	0.579559	0.659679	1.09332	NA	NA	NA	NA	1.33044	1.25053	0.821644	0.928815	1.01477	0.73493	NA	NA
DCN_N262_N4H4F1S0	DCN	262	N4H4F1S0	P07585	P07585_LGLSFNSISAVDNGSLANTPHLR_L1TMTN13GlcNAc_262_N4H4F1S0_01Y41Y41M(31M41Y41L)61M61Y31F	Fucosylated	NA	NA	0.718804	0.874445	0.757058	0.981488	0.849964	0.69472	NA	NA	NA	NA	0.919119	0.79136	0.805526	0.628227	0.751154	0.832571	NA	NA
DCN_N262_N4H5F1S0	DCN	262	N4H5F1S0	P07585	P07585_LGLSFNSISAVDNGSLANTPHLR_L1TMTN13GlcNAc_262_N4H5F1S0_01Y41Y41M(31M41Y41L)61M61Y41L21F	Fucosylated	0.605191	0.826909	0.626774	0.55081	0.74863	0.399098	0.871427	0.853861	NA	0.728353	1.00311	0.839401	0.537975	0.428452	0.586742	0.718461	0.891023	0.888838	NA	1.18
DCN_N262_N4H5F1S0	DCN	262	N4H5F1S0	P07585	P07585_LGLSFNSISAVDNGSLANTPHLR_L1TMTN13GlcNAc_262_N4H5F1S0_01Y(61F)41Y41M(31M(21Y41L)41Y)61M61M	Fucosylated	0.749726	1.09621	NA	0.956823	1.14939	0.917205	NA	NA	0.925906	0.827393	0.852851	0.998432	NA	0.591377	0.871815	0.748838	NA	NA	1.90514	1.08538
DCN_N262_N4H5F1S0	DCN	262	N4H5F1S0	P07585	P07585_LGLSFNSISAVDNGSLANTPHLR_L1TMTN13GlcNAc_262_N4H5F1S0_01Y41Y41M(31M(21Y41L)41Y31F)61M61M	Fucosylated	NA	NA	0.576268	0.618746	0.696976	0.902562	0.973049	0.657069	NA	NA	NA	NA	0.949714	0.749741	0.946698	1.02958	0.964995	0.994402	NA	NA
DCN_N262_N4H5F1S1	DCN	262	N4H5F1S1	P07585	P07585_LGLSFNSISAVDNGSLANTPHLR_L1TMTN13GlcNAc_262_N4H5F1S1_01Y41Y41M(31M)61M(21Y(31F)41L32S)61Y41L	Fucosylated and sialylated	0.331454	0.995651	0.449113	0.698832	0.743076	0.571052	0.811573	0.418428	NA	0.624408	0.656568	0.889707	0.517204	0.781605	0.881482	0.553559	1.02599	0.895762	NA	0.803331
DCN_N262_N4H5F1S2	DCN	262	N4H5F1S2	P07585	P07585_LGLSFNSISAVDNGSLANTPHLR_L1TMTN13GlcNAc_262_N4H5F1S2_01Y41Y41M(31M)61M(21Y(31F)41L32S)61Y41L32S	Fucosylated and sialylated	0.870885	0.871058	NA	0.923201	0.729205	NA	0.954159	0.603483	0.701002	1.10515	1.01627	1.27329	NA	1.19312	1.31993	0.879049	1.08778	0.718951	1.89502	0.999453
DCN_N262_N5H4F1S0	DCN	262	N5H4F1S0	P07585	P07585_LGLSFNSISAVDNGSLANTPHLR_L1TMTN13GlcNAc_262_N5H4F1S0_01Y41Y41M(31M)61M(21Y(31F)41L31Y)61Y	Fucosylated	NA	NA	0.591742	0.781753	0.955479	0.708594	0.763352	0.554789	NA	NA	NA	NA	0.785432	0.878631	0.998285	0.525506	0.894563	0.807863	NA	NA
DCN_N262_N5H4F1S0	DCN	262	N5H4F1S0	P07585	P07585_LGLSFNSISAVDNGSLANTPHLR_L1TMTN13GlcNAc_262_N5H4F1S0_01Y(61F)41Y41M(31M41Y41L31Y)61M61Y	Fucosylated	0.676633	0.92018	NA	NA	NA	NA	0.817621	1.04028	0.527748	0.941109	0.90029	0.964476	NA	NA	NA	NA	1.02031	0.732164	0.553923	0.88012
DCN_N262_N5H4F1S1	DCN	262	N5H4F1S1	P07585	P07585_LGLSFNSISAVDNGSLANTPHLR_L1TMTN13GlcNAc_262_N5H4F1S1_01Y41Y41M(31M41Y)61M(21Y41L32S)61Y31F	Fucosylated and sialylated	0.63325	0.628784	0.687887	0.540712	0.982082	0.847452	NA	NA	NA	0.740704	0.694847	0.945048	0.7566	0.711883	0.697909	0.867126	NA	NA	1.07399	0.568378
DCN_N262_N5H6F1S1	DCN	262	N5H6F1S1	P07585	P07585_LGLSFNSISAVDNGSLANTPHLR_L1TMTN13GlcNAc_262_N5H6F1S1_01Y41Y41M(31M41Y41L)61M(21Y41L32S)61Y(31F)41L	Fucosylated and sialylated	NA	NA	0.5432	0.981708	0.850747	1.07476	0.920242	0.648001	NA	NA	NA	NA	1.03425	0.915821	0.643776	0.574524	0.874066	0.707287	NA	NA
PSAP_N215_N2H3F1S0	PSAP	215	N2H3F1S0	P07602	P07602_TNSTFVQALVEHVK_T1TMTN2GlcNAcK14TMT_215_N2H3F1S0_01Y(61F)41Y41M(31M)61M	Fucosylated	1.15303	1.39373	0.776214	0.8907	0.893015	0.632827	1.40989	0.884287	2.19947	1.54397	0.980615	1.7173	0.662603	0.824187	0.704947	0.672801	0.754516	0.70214	2.05954	1.66931
PSAP_N332_N2H4F1S0	PSAP	332	N2H4F1S0	P07602	P07602_LIDNNKTEK_L1TMTN5GlcNAcK6TMTK9TMT_332_N2H4F1S0_01Y(61F)41Y41M(31M)61M61M	Fucosylated	1.34631	0.770385	NA	NA	NA	NA	1.02513	0.884401	1.45312	1.0747	0.761132	1.6838	NA	NA	NA	NA	0.970165	1.04157	0.960691	0.680658
PSAP_N332_N2H5F0S0	PSAP	332	N2H5F0S0	P07602	P07602_LIDNNKTEK_L1TMTN5GlcNAcK6TMTK9TMT_332_N2H5F0S0_01Y41Y41M(31M)61M(31M)61M	Mannose	0.961619	0.927064	1.25821	2.21362	0.729994	1.27777	1.37111	1.23167	3.88713	1.00351	0.777308	1.80668	0.943849	0.721573	0.880981	0.469765	0.730432	0.659041	0.966314	0.576997
PSAP_N332_N2H6F0S0	PSAP	332	N2H6F0S0	P07602	P07602_LIDNNKTEK_L1TMTN5GlcNAcK6TMTK9TMT_332_N2H6F0S0_01Y41Y41M(31M)61M(31M21M)61M	Mannose	0.604273	0.549853	NA	NA	NA	NA	0.776067	1.11455	2.28979	0.397762	0.539836	0.732822	NA	NA	NA	NA	0.74367	0.747727	0.738661	0.481746
PSAP_N332_N2H7F0S0	PSAP	332	N2H7F0S0	P07602	P07602_LIDNNKTEK_L1TMTN5GlcNAcK6TMTK9TMT_332_N2H7F0S0_01Y41Y41M(31M21M)61M(31M21M)61M	Mannose	NA	NA	2.14088	1.99022	0.68293	1.22734	0.952107	0.399155	NA	NA	NA	NA	1.04751	0.801354	0.676746	0.871645	0.696954	0.888359	NA	NA
PSAP_N426_N2H5F0S0	PSAP	426	N2H5F0S0	P07602	P07602_NSTKQEILAALEK_N1GlcNAc@TMTK4TMTK13TMT_426_N2H5F0S0_01Y41Y41M(31M)61M(31M)61M	Mannose	0.616491	0.684766	0.853208	1.20828	0.807066	0.694535	1.08828	0.730114	0.886977	0.636066	0.890719	1.04147	0.798066	0.891921	0.820427	0.661469	0.807819	1.07437	1.13503	0.615284
PSAP_N426_N2H5F1S0	PSAP	426	N2H5F1S0	P07602	P07602_NLEKNSTK_N1TMTK4TMTN5GlcNAcK8TMT_426_N2H5F1S0_01Y(61F)41Y41M(31M)61M(31M)61M	Fucosylated	0.772758	0.68269	1.63497	0.861509	0.634417	0.929379	0.661039	0.548819	2.20833	0.71975	0.63701	1.47255	0.958026	0.685487	0.524217	0.559768	0.778429	0.549362	1.08183	0.479599
CTSL_N221_N2H5F0S0	CTSL	221	N2H5F0S0	P07711	P07711_YSVANDTGFVDIPK_Y1TMTN5GlcNAcK14TMT_221_N2H5F0S0_01Y41Y41M(31M)61M(31M)61M	Mannose	NA	NA	0.817887	0.641822	0.999953	0.547478	0.725797	0.708205	NA	NA	NA	NA	0.629789	0.91812	0.780925	0.543262	0.446667	0.781774	NA	NA
LAMB1_N1279_N4H5F1S0	LAMB1	1279	N4H5F1S0	P07942	P07942_LSDTTSQSNSTAK_L1TMTN9GlcNAcK13TMT_1279_N4H5F1S0_01Y(61F)41Y41M(31M41Y41L)61M61Y41L	Fucosylated	0.914527	0.777155	0.604521	0.728366	0.777953	0.761019	NA	NA	1.11097	1.9129	1.01405	1.04963	0.642774	1.01139	0.750899	1.2775	NA	NA	1.51224	1.32276
LAMB1_N1279_N4H5F1S1	LAMB1	1279	N4H5F1S1	P07942	P07942_LSDTTSQSNSTAK_L1TMTN9GlcNAcK13TMT_1279_N4H5F1S1_01Y(61F)41Y41M(31M)61M(21Y41L32S)61Y41L	Fucosylated and sialylated	0.923506	1.02895	0.672953	1.25767	1.0757	0.799689	NA	NA	NA	1.62086	1.19303	1.36255	1.03769	0.953351	1.08431	0.658995	NA	NA	2.15935	2.26491
THBS1_N248_N4H5F1S0	THBS1	248	N4H5F1S0	P07996	P07996_GCSSSTSVLLTLDNNVVNGSSPAIR_G1TMTC2CamN18GlcNAc_248_N4H5F1S0_01Y(61F)41Y41M(31M41Y41L)61M61Y41L	Fucosylated	0.72901	0.993189	0.495728	1.00764	1.25704	1.045	0.872617	0.423828	0.543523	0.936397	1.12103	0.969049	0.892409	0.954324	1.21412	0.532637	1.50638	1.35933	1.00176	1.15767
SERPINA6_N369_N4H5F0S2	SERPINA6	369	N4H5F0S2	P08185	P08185_AVLQLNEEGVDTAGSTGVTLNLTSKPIILR_A1TMTN21GlcNAcK25TMT_369_N4H5F0S2_01Y41Y41M(31M)61M(21Y41L32S)61Y41L32S	Sialylated	0.826721	1.27702	0.886002	1.0818	0.885304	0.804811	NA	NA	0.960365	0.918306	1.59952	0.862112	1.11299	2.2885	1.21826	0.708761	NA	NA	1.31412	1.00909
SERPINA6_N96_N4H5F0S1	SERPINA6	96	N4H5F0S1	P08185	P08185_AQLLQGLGFNLTER_A1TMTN10GlcNAc_96_N4H5F0S1_01Y41Y41M(31M)61M(21Y41L32S)61Y41L	Sialylated	0.812552	0.967298	NA	NA	NA	NA	1.02403	1.23803	1.20073	1.12575	0.814886	0.752813	NA	NA	NA	NA	1.0233	0.844914	1.21175	0.994794
SERPINA6_N96_N4H5F0S2	SERPINA6	96	N4H5F0S2	P08185	P08185_AQLLQGLGFNLTER_A1TMTN10GlcNAc_96_N4H5F0S2_01Y41Y41M(31M)61M(21Y41L32S)61Y41L32S	Sialylated	0.94357	1.77591	0.806863	1.19603	0.783525	0.697536	0.919605	0.714347	NA	0.814831	0.93325	1.26428	1.14568	2.36011	0.808434	0.50428	1.3138	0.865815	1.52925	1.52826
GUSB_N272_N2H3F0S0	GUSB	272	N2H3F0S0	P08236	P08236_VVANGTGTQGQLK_V1TMTN4GlcNAcK13TMT_272_N2H3F0S0_01Y41Y41M(31M)61M	Mannose	1.20898	0.956653	0.900415	1.41212	0.951338	1.20602	NA	NA	1.22117	1.26043	0.839022	1.14991	1.28642	0.98833	0.702966	0.921109	NA	NA	0.948467	1.12367
GUSB_N272_N2H4F1S0	GUSB	272	N2H4F1S0	P08236	P08236_VVANGTGTQGQLK_V1TMTN4GlcNAcK13TMT_272_N2H4F1S0_01Y(61F)41Y41M(31M)61M61M	Fucosylated	0.898462	0.819559	0.92183	1.08326	1.22971	0.943255	NA	NA	1.09882	1.30858	1.00801	1.37041	0.872827	1.46793	1.02804	0.894815	NA	NA	0.766546	1.19989
GUSB_N272_N2H5F0S0	GUSB	272	N2H5F0S0	P08236	P08236_VVANGTGTQGQLK_V1TMTN4GlcNAcK13TMT_272_N2H5F0S0_01Y41Y41M(31M)61M(31M)61M	Mannose	1.46575	0.913347	NA	NA	NA	NA	0.87327	2.02543	1.64082	1.12146	0.927453	1.329	NA	NA	NA	NA	0.588867	1.106	1.12972	1.12117
GUSB_N272_N2H5F1S0	GUSB	272	N2H5F1S0	P08236	P08236_VVANGTGTQGQLK_V1TMTN4GlcNAcK13TMT_272_N2H5F1S0_01Y(61F)41Y41M(31M)61M(31M)61M	Fucosylated	NA	NA	0.770657	1.80944	0.883066	1.08793	1.23854	1.38686	NA	NA	NA	NA	1.00058	0.646383	0.663627	0.834368	0.99435	0.993151	NA	NA
GUSB_N272_N2H6F0S0	GUSB	272	N2H6F0S0	P08236	P08236_VVANGTGTQGQLK_V1TMTN4GlcNAcK13TMT_272_N2H6F0S0_01Y41Y41M(31M)61M(31M21M)61M	Mannose	2.61199	0.822795	1.36823	2.08306	1.02397	0.830224	1.15776	2.87984	1.49291	0.849709	0.651471	0.744481	0.955821	0.522806	0.344008	0.579507	0.687228	0.708647	0.668758	0.323294
ELANE_N173_N3H3F1S0	ELANE	173	N3H3F1S0	P08246	P08246_GIASVLQELNVTVVTSLCR_G1TMTN10GlcNAcC18Cam_173_N3H3F1S0_01Y(61F)41Y41M(31M)(41Y)61M	Fucosylated	0.692304	1.11857	1.41006	NA	NA	NA	NA	NA	1.75464	1.05958	1.52313	0.431419	NA	1.76872	1.18185	0.829648	NA	NA	NA	0.836729
ELANE_N173_N3H4F1S0	ELANE	173	N3H4F1S0	P08246	P08246_GIASVLQELNVTVVTSLCR_G1TMTN10GlcNAcC18Cam_173_N3H4F1S0_01Y(61F)41Y41M(31M)61M61Y41L	Fucosylated	1.37344	0.75917	NA	NA	0.574522	NA	1.53724	1.57688	1.59101	0.325445	0.538697	NA	0.824489	2.15216	1.31474	0.425915	0.846503	0.980386	NA	0.597422
ELANE_N173_N3H4F1S1	ELANE	173	N3H4F1S1	P08246	P08246_GIASVLQELNVTVVTSLCR_G1TMTN10GlcNAcC18Cam_173_N3H4F1S1_01Y41Y41M(31M)61M21Y(31F)41L32S	Fucosylated and sialylated	0.57908	0.627957	0.842322	0.784167	0.625326	0.706699	1.86573	3.10014	3.17475	0.489204	0.760735	0.507185	0.948191	1.28355	1.36734	0.67244	0.956548	0.955995	0.746712	0.504676
ELANE_N173_N4H4F1S1	ELANE	173	N4H4F1S1	P08246	P08246_GIASVLQELNVTVVTSLCR_G1TMTN10GlcNAcC18Cam_173_N4H4F1S1_01Y(61F)41Y41M(31M41Y)61M61Y41L32S	Fucosylated and sialylated	0.885399	0.574907	NA	NA	NA	NA	0.781889	1.47484	2.26567	0.499403	0.820991	NA	NA	NA	NA	NA	0.725146	0.870196	NA	0.917043
ELANE_N185_N2H6F0S0	ELANE	185	N2H6F0S0	P08246	P08246_SNVCTLVRGR_S1TMTN2GlcNAcC4Cam_185_N2H6F0S0_01Y41Y41M(31M)61M(31M21M)61M	Mannose	NA	NA	1.0127	1.04392	1.4928	0.82797	1.17145	1.00779	NA	NA	NA	NA	1.1621	1.09768	1.59258	0.863308	1.25606	1.34544	NA	NA
ELANE_N185_N3H4F0S0	ELANE	185	N3H4F0S0	P08246	P08246_SNVCTLVRGR_S1TMTN2GlcNAcC4Cam_185_N3H4F0S0_01Y41Y41M(31M)61M61Y41L	Hybrid/Complex	0.608302	1.20762	NA	NA	NA	NA	1.18414	1.16547	1.34887	1.75414	1.07992	1.33619	NA	NA	NA	NA	1.35851	1.40727	1.09824	1.56941
SOD3_N107_N4H5F1S1	SOD3	107	N4H5F1S1	P08294	P08294_LDAFFALEGFPTEPNSSSR_L1TMTN15GlcNAc_107_N4H5F1S1_01Y(61F)41Y41M(31M)61M(21Y41L32S)61Y41L	Fucosylated and sialylated	NA	NA	0.670973	0.701457	0.763765	0.529516	1.55355	1.00015	NA	NA	NA	NA	0.661286	1.27803	0.739321	1.13763	1.22054	1.21213	NA	NA
SOD3_N107_N4H5F1S2	SOD3	107	N4H5F1S2	P08294	P08294_LDAFFALEGFPTEPNSSSR_L1TMTN15GlcNAc_107_N4H5F1S2_01Y(61F)41Y41M(31M)61M(21Y41L32S)61Y41L32S	Fucosylated and sialylated	0.477538	1.52594	0.359456	0.743014	0.78157	0.823507	0.927979	0.418276	NA	0.900303	1.0393	1.43832	0.892308	0.979819	0.562932	0.705006	0.654133	0.982606	NA	1.65791
SOD3_N107_N5H5F1S0	SOD3	107	N5H5F1S0	P08294	P08294_LDAFFALEGFPTEPNSSSR_L1TMTN15GlcNAc_107_N5H5F1S0_01Y(61F)41Y41M(31M41Y41L31Y41L)61M61Y	Fucosylated	1.16683	0.992893	1.00818	0.720689	0.836287	0.799471	1.34202	0.792772	0.668372	1.01394	1.29053	0.688996	1.07543	1.33267	0.944383	0.775722	1.39036	0.966944	1.93144	0.567014
PTPRC_N234_N3H4F0S1	PTPRC	234	N3H4F0S1	P08575	P08575_YANITVDYLYNK_Y1TMTN3GlcNAcK12TMT_234_N3H4F0S1_01Y41Y41M(31M)61M61Y41L32S	Sialylated	0.784772	1.37891	0.906545	0.860966	0.8308	0.773925	0.823409	0.90927	0.441832	0.784237	1.03349	NA	1.23371	2.25035	0.950043	0.879905	1.27799	0.7205	0.344819	1.10565
PTPRC_N234_N3H4F2S0	PTPRC	234	N3H4F2S0	P08575	P08575_YANITVDYLYNK_Y1TMTN3GlcNAcK12TMT_234_N3H4F2S0_01Y41Y41M(31M)61M21Y(31F)41L21F	Fucosylated	0.784772	1.37891	0.906545	0.860966	0.8308	0.773925	NA	NA	0.441832	0.784237	1.03349	NA	1.23371	2.25035	0.950043	0.879905	NA	NA	0.344819	1.10565
PTPRC_N234_N4H5F0S1	PTPRC	234	N4H5F0S1	P08575	P08575_YANITVDYLYNK_Y1TMTN3GlcNAcK12TMT_234_N4H5F0S1_01Y41Y41M(31M)61M(21Y41L32S)61Y41L	Sialylated	1.03256	1.41568	0.966776	NA	0.873345	0.749493	0.836782	0.628767	0.570117	0.965138	1.15127	0.64145	0.790697	1.91403	1.01693	0.951234	1.23418	1.11795	1.47968	1.23032
PTPRC_N234_N4H5F0S2	PTPRC	234	N4H5F0S2	P08575	P08575_YANITVDYLYNK_Y1TMTN3GlcNAcK12TMT_234_N4H5F0S2_01Y41Y41M(31M)61M(21Y41L32S)61Y41L32S	Sialylated	0.552856	2.19716	0.907651	NA	0.642806	0.750596	0.879964	0.554862	0.457394	1.00235	1.17446	0.334397	1.14157	1.75219	0.988798	0.945041	1.01974	0.675617	0.340783	1.42538
PTPRC_N380_N4H5F0S1	PTPRC	380	N4H5F0S1	P08575	P08575_FTNASK_F1TMTN3GlcNAcK6TMT_380_N4H5F0S1_01Y41Y41M(31M)61M(21Y41L32S)61Y41L	Sialylated	0.74581	0.714463	0.782736	1.14114	0.706407	0.975106	NA	NA	0.814868	1.083	1.07163	0.936134	0.858599	1.07984	0.759359	1.34742	NA	NA	0.579612	0.872002
PTPRC_N380_N4H5F0S1	PTPRC	380	N4H5F0S1	P08575	P08575_FTNASK_F1TMTN3GlcNAcK6TMT_380_N4H5F0S1_01Y41Y41M(31M41Y41L)61M61Y41L32S	Sialylated	1.1609	0.914568	0.957804	1.25862	0.71178	1.2709	NA	NA	0.703159	1.42157	0.769112	1.35138	1.43651	NA	0.600044	1.74287	NA	NA	0.748811	0.606294
PTPRC_N380_N5H6F0S0	PTPRC	380	N5H6F0S0	P08575	P08575_FTNASK_F1TMTN3GlcNAcK6TMT_380_N5H6F0S0_01Y41Y41M(31M41Y41L)61M(21Y41L)61Y41L	Hybrid/Complex	NA	NA	0.945642	1.18637	0.812492	0.93184	0.86373	0.671844	NA	NA	NA	NA	0.922735	0.942396	0.908354	0.843009	0.826785	1.51525	NA	NA
PTPRC_N380_N5H6F0S1	PTPRC	380	N5H6F0S1	P08575	P08575_FTNASK_F1TMTN3GlcNAcK6TMT_380_N5H6F0S1_01Y41Y41M(31M)61M(21Y41L31Y41L32S)61Y41L	Sialylated	0.95596	0.837026	NA	NA	NA	NA	1.06523	0.695966	1.29965	1.29535	0.873383	1.38471	NA	NA	NA	NA	0.909207	0.831474	0.718378	0.910191
PTPRC_N380_N6H7F0S0	PTPRC	380	N6H7F0S0	P08575	P08575_FTNASK_F1TMTN3GlcNAcK6TMT_380_N6H7F0S0_01Y41Y41M(31M41Y41L31Y41L)61M61Y41L31Y41L	Hybrid/Complex	0.706445	1.08691	1.02397	0.921686	0.837613	0.873169	NA	NA	0.664782	1.96344	1.10964	1.35542	1.23931	1.11937	1.15295	1.00825	NA	NA	0.968427	1.11874
PTPRC_N380_N6H7F0S1	PTPRC	380	N6H7F0S1	P08575	P08575_FTNASK_F1TMTN3GlcNAcK6TMT_380_N6H7F0S1_01Y41Y41M(31M)61M(21Y41L31Y41L32S)61Y41L31Y41L	Sialylated	NA	NA	0.669707	0.971258	0.822079	0.59654	0.940507	1.58591	NA	NA	NA	NA	1.4392	0.621165	0.678652	1.29188	1.08707	1.26353	NA	NA
CFH_N911_N4H5F0S1	CFH	911	N4H5F0S1	P08603	P08603_ISEENETTCYMGK_I1TMTN5GlcNAcC9CamK13TMT_911_N4H5F0S1_01Y41Y41M(31M41Y41L)61M61Y41L32S	Sialylated	0.809472	1.22261	0.657825	0.848995	0.69387	0.790858	NA	NA	0.940907	1.17637	1.18037	0.656106	0.357489	2.6906	1.60044	0.608599	NA	NA	1.34662	1.32664
CFH_N911_N4H5F0S2	CFH	911	N4H5F0S2	P08603	P08603_ISEENETTCYMGK_I1TMTN5GlcNAcC9CamK13TMT_911_N4H5F0S2_01Y41Y41M(31M)61M(21Y41L32S)61Y41L32S	Sialylated	0.683634	1.14262	0.826763	0.697715	1.06374	0.808773	0.894459	0.256273	0.648002	1.05319	1.11118	0.62683	0.633276	2.12927	1.4737	0.591024	1.45314	0.934251	0.479286	1.19353
ITGA5_N675_N2H5F0S0	ITGA5	675	N2H5F0S0	P08648	P08648_NALNLTFHAQNVGEGGAYEAELR_N1TMTN4GlcNAc_675_N2H5F0S0_01Y41Y41M(31M)61M(31M)61M	Mannose	NA	NA	1.1262	1.1713	1.12465	0.676869	0.892333	0.876798	NA	NA	NA	NA	1.3094	0.820357	0.821171	0.944442	1.18805	1.19719	NA	NA
CELA3B_N114_N2H9F0S0	CELA3B	114	N2H9F0S0	P08861	P08861_EGPEQVIPINSGDLFVHPLWNR_E1TMTN21GlcNAc_114_N2H9F0S0_01Y41Y41M(31M21M21M)61M(31M21M)61M21M	Mannose	0.821906	0.575942	1.07898	0.703708	0.990536	1.19498	NA	NA	0.815831	0.696516	0.522317	0.801851	1.08645	1.1054	0.854557	0.77294	NA	NA	1.01326	0.763615
CELA3B_N114_N3H6F2S0	CELA3B	114	N3H6F2S0	P08861	P08861_EGPEQVIPINSGDLFVHPLWNR_E1TMTN21GlcNAc_114_N3H6F2S0_01Y(61F)41Y41M(31M41Y(31F)41L)61M(31M)61M	Fucosylated	0.629489	0.57194	1.46789	1.56527	0.960466	1.04209	NA	NA	1.00047	0.636727	0.598609	0.511947	1.28083	0.839579	0.878971	0.828274	NA	NA	0.469964	0.45282
CELA3B_N114_N5H3F1S0	CELA3B	114	N5H3F1S0	P08861	P08861_EGPEQVIPINSGDLFVHPLWNR_E1TMTN21GlcNAc_114_N5H3F1S0_01Y41Y41M(31M41Y)61M(21Y31F)61Y	Fucosylated	0.767459	1.0049	0.875999	0.827955	1.18962	1.07188	NA	NA	0.508098	0.746867	0.490435	0.742981	1.20031	0.957866	0.716844	0.535488	NA	NA	1.08162	0.885814
CD63_N130_N2H6F0S0	CD63	130	N2H6F0S0	P08962	P08962_NNHTASILDR_N1TMTN2GlcNAc_130_N2H6F0S0_01Y41Y41M(31M)61M(31M21M)61M	Mannose	1.46538	1.03676	NA	NA	NA	NA	1.16538	1.39026	1.17527	1.58541	1.04747	1.38744	NA	NA	NA	NA	1.40175	1.57246	1.36981	1.20559
CELA3A_N114_N3H6F2S0	CELA3A	114	N3H6F2S0	P09093	P09093_EGPEQVIPINSEELFVHPLWNR_E1TMTN21GlcNAc_114_N3H6F2S0_01Y(61F)41Y41M(31M41Y(31F)41L)61M(31M)61M	Fucosylated	0.468933	0.655986	1.1187	NA	1.05726	NA	0.792233	0.483877	0.601007	0.828987	0.570712	0.673005	NA	NA	0.688414	NA	0.589692	0.642877	1.60838	0.891908
CELA3A_N114_N4H5F1S0	CELA3A	114	N4H5F1S0	P09093	P09093_EGPEQVIPINSEELFVHPLWNR_E1TMTN21GlcNAc_114_N4H5F1S0_01Y(61F)41Y41M(31M41Y41L)61M61Y41L	Fucosylated	0.812429	0.513504	NA	0.902836	1.05339	4.69156	NA	NA	0.574776	0.41868	0.633466	0.363088	0.537204	0.392646	0.778028	0.603204	NA	NA	1.17323	0.666385
CSF1_N154_N4H5F0S2	CSF1	154	N4H5F0S2	P09603	P09603_NVFNETK_N1TMTN4GlcNAcK7TMT_154_N4H5F0S2_01Y41Y41M(31M)61M(21Y41L32S)61Y41L32S	Sialylated	NA	NA	1.09801	1.71562	0.557114	1.72681	0.843085	1.08548	NA	NA	NA	NA	0.918555	0.953908	0.595211	0.701707	0.903401	0.936987	NA	NA
ALOX5_N181_N4H5F0S1	ALOX5	181	N4H5F0S1	P09917	P09917_GVDFVLNYSK_G1TMTN7GlcNAcK10TMT_181_N4H5F0S1_01Y41Y41M(31M)61M(21Y41L32S)61Y41L	Sialylated	NA	NA	0.721957	1.05552	1.30899	0.753879	0.925126	0.800767	NA	NA	NA	NA	1.03923	0.973143	1.02705	0.977299	1.01268	0.972765	NA	NA
C4A_N1391_N4H5F0S1	C4A	1391	N4H5F0S1	P0C0L4	P0C0L4_NTTCQDLQIEVTVK_N1GlcNAc@TMTC4CamK14TMT_1391_N4H5F0S1_01Y41Y41M(31M41Y41L)61M61Y41L32S	Sialylated	0.675382	1.24836	0.892275	1.00552	1.33982	0.995241	0.838339	0.772221	0.364298	0.762408	0.802718	0.75033	0.921583	1.17712	1.07481	0.668911	0.797227	0.877297	0.792489	1.10761
C4A_N1391_N4H5F0S2	C4A	1391	N4H5F0S2	P0C0L4	P0C0L4_NTTCQDLQIEVTVK_N1GlcNAc@TMTC4CamK14TMT_1391_N4H5F0S2_01Y41Y41M(31M)61M(21Y41L32S)61Y41L32S	Sialylated	NA	NA	0.786443	0.713744	0.851725	0.57148	0.632872	0.73838	NA	NA	NA	NA	1.1864	1.50456	1.34635	0.543795	1.02744	0.908941	NA	NA
C4A_N226_N2H10F0S0	C4A	226	N2H10F0S0	P0C0L4	P0C0L4_FSDGLESNSSTQFEVK_F1TMTN8GlcNAcK16TMT_226_N2H10F0S0_01Y41Y41M(31M21M21M31G)61M(31M21M)61M21M	Mannose	1.04872	1.34845	1.10782	1.31417	0.795694	0.757628	0.789757	0.644096	0.958079	1.03222	1.12639	1.69357	1.06266	2.6563	1.60005	0.470449	1.16693	0.777622	2.26041	1.50474
C4A_N226_N2H7F0S0	C4A	226	N2H7F0S0	P0C0L4	P0C0L4_FSDGLESNSSTQFEVK_F1TMTN8GlcNAcK16TMT_226_N2H7F0S0_01Y41Y41M(31M)61M(31M21M)61M21M	Mannose	0.694525	1.43465	0.92261	1.0476	0.775359	0.527792	0.904595	0.707018	0.914213	0.785892	0.864776	1.19159	0.985823	1.65267	1.37407	0.339925	0.814848	0.678423	1.07592	0.910713
C4A_N226_N2H8F0S0	C4A	226	N2H8F0S0	P0C0L4	P0C0L4_FSDGLESNSSTQFEVK_F1TMTN8GlcNAcK16TMT_226_N2H8F0S0_01Y41Y41M(31M21M21M)61M(31M21M)61M	Mannose	0.844706	2.2613	0.877608	1.18237	0.819266	0.648537	0.941237	0.871107	0.658577	0.648864	0.760707	1.58345	1.0678	1.97216	1.54458	0.43893	1.29756	1.11184	0.935924	0.992313
C4A_N226_N2H9F0S0	C4A	226	N2H9F0S0	P0C0L4	P0C0L4_FSDGLESNSSTQFEVK_F1TMTN8GlcNAcK16TMT_226_N2H9F0S0_01Y41Y41M(31M21M21M)61M(31M21M)61M21M	Mannose	0.713731	1.69754	0.696618	1.0647	0.929331	0.82142	0.781117	0.473015	0.515736	1.07837	0.756517	0.998375	0.970175	2.00839	2.366	0.557755	1.10806	0.818001	1.12033	0.823735
C4A_N226_N2H9F0S0	C4A	226	N2H9F0S0	P0C0L4	P0C0L4_FSDGLESNSSTQFEVK_F1TMTN8GlcNAcK16TMT_226_N2H9F0S0_01Y41Y41M(31M21M21M31G31G)61M(31M)61M	Mannose	0.509989	1.48263	0.884714	1.23372	1.18376	0.938622	NA	NA	1.06774	1.90071	1.01632	1.58268	0.890734	1.90678	2.15099	0.675131	NA	NA	1.35089	1.15017
C4A_N226_N4H4F1S1	C4A	226	N4H4F1S1	P0C0L4	P0C0L4_FSDGLESNSSTQFEVK_F1TMTN8GlcNAcK16TMT_226_N4H4F1S1_01Y41Y41M(31M41Y31F)61M61Y41L32S	Fucosylated and sialylated	0.501745	1.40818	1.02622	1.12313	1.03956	0.929048	NA	NA	0.490049	0.755375	0.884104	1.20363	0.900738	1.66559	1.64701	0.719079	NA	NA	1.23486	0.974838
C4A_N226_N4H4F2S1	C4A	226	N4H4F2S1	P0C0L4	P0C0L4_FSDGLESNSSTQFEVK_F1TMTN8GlcNAcK16TMT_226_N4H4F2S1_01Y41Y41M(31M)61M(21Y(31F)41L32S)61Y31F	Fucosylated and sialylated	0.789574	1.67264	0.900098	1.43311	1.03468	1.0507	NA	NA	1.06379	1.01448	1.09582	1.29688	1.02634	2.1981	1.63404	0.558516	NA	NA	0.962982	1.12169
C4A_N226_N4H4F3S0	C4A	226	N4H4F3S0	P0C0L4	P0C0L4_FSDGLESNSSTQFEVK_F1TMTN8GlcNAcK16TMT_226_N4H4F3S0_01Y41Y41M(31M41Y31F)61M21Y(31F)41L21F	Fucosylated	NA	NA	1.02622	1.12313	1.03956	0.929048	0.918483	0.742719	NA	NA	NA	NA	0.900738	1.66559	1.64701	0.719079	1.04104	0.878862	NA	NA
SPATA31D3_N58_N2H8F0S0	SPATA31D3	58	N2H8F0S0	P0C874	P0C874_NNDTQK_N1TMTN2GlcNAcK6TMT_58_N2H8F0S0_01Y41Y41M(31M21M)61M(31M21M)61M21M	Mannose	0.214805	1.05864	NA	NA	NA	NA	0.394588	0.1788	1.09207	0.346427	1.31506	0.766557	NA	NA	NA	NA	0.817555	1.88275	0.727977	1.0057
NA	NA	563	N2H8F0S0	P0DOX6	P0DOX6_STGKPTLYNVSLVMSDTAGTCY_S1TMTK4TMTN9GlcNAcC21Cam_563_N2H8F0S0_01Y41Y41M(31M21M)61M(31M21M)61M21M	Mannose	1.04409	1.29291	NA	NA	NA	NA	0.708968	0.814993	1.0572	1.47962	1.71328	1.24432	NA	NA	NA	NA	1.74554	1.06026	0.96947	1.47366
GAA_N390_N2H5F0S0	GAA	390	N2H5F0S0	P10253	P10253_QVVENMTR_Q1TMTN5GlcNAc_390_N2H5F0S0_01Y41Y41M(31M)61M(31M)61M	Mannose	1.11164	0.761372	0.882772	1.20179	1.43183	0.863408	NA	NA	1.38063	1.11533	1.14049	1.21726	0.8394	1.16835	0.900356	0.670405	NA	NA	0.892163	1.23124
GAA_N470_N2H5F0S0	GAA	470	N2H5F0S0	P10253	P10253_GVFITNETGQPLIGK_G1TMTN6GlcNAcK15TMT_470_N2H5F0S0_01Y41Y41M(31M)61M(31M)61M	Mannose	1.46211	1.24101	0.610538	0.844566	1.65764	2.74523	1.36976	0.595234	0.632222	1.36612	0.908406	0.927355	1.33487	0.793607	0.567464	0.84432	1.00062	0.86636	0.689255	1.07154
GAA_N470_N2H6F0S0	GAA	470	N2H6F0S0	P10253	P10253_GVFITNETGQPLIGK_G1TMTN6GlcNAcK15TMT_470_N2H6F0S0_01Y41Y41M(31M)61M(31M21M)61M	Mannose	1.64394	1.17186	0.388396	1.13159	1.68743	1.62187	NA	NA	0.47634	1.17853	0.822614	1.0156	0.993288	0.747264	0.508827	0.546256	NA	NA	0.605301	0.824096
CTSA_N145_N2H5F0S0	CTSA	145	N2H5F0S0	P10619	P10619_FYATNDTEVAQSNFEALQDFFR_F1TMTN5GlcNAc_145_N2H5F0S0_01Y41Y41M(31M)61M(31M)61M	Mannose	NA	NA	0.816313	1.46688	1.23078	1.01318	1.84935	1.16303	NA	NA	NA	NA	0.763417	0.773186	0.647067	0.568565	1.35803	1.21004	NA	NA
CTSA_N145_N2H6F0S0	CTSA	145	N2H6F0S0	P10619	P10619_FYATNDTEVAQSNFEALQDFFR_F1TMTN5GlcNAc_145_N2H6F0S0_01Y41Y41M(31M)61M(31M21M)61M	Mannose	1.8409	1.18279	0.954954	0.76549	0.944535	0.803336	0.980543	0.850365	0.840119	0.752118	0.801026	1.25058	1.03058	1.32762	0.749951	0.73663	0.911226	0.785482	1.16364	0.791802
CTSA_N145_N2H7F0S0	CTSA	145	N2H7F0S0	P10619	P10619_FYATNDTEVAQSNFEALQDFFR_F1TMTN5GlcNAc_145_N2H7F0S0_01Y41Y41M(31M21M)61M(31M21M)61M	Mannose	1.78592	0.988054	0.638848	0.679958	0.990648	0.602519	0.899747	0.788714	2.15435	0.773952	0.835781	1.1479	0.965634	1.09069	0.749787	0.466944	0.820908	0.881935	1.11339	0.575385
CTSA_N333_N2H6F0S0	CTSA	333	N2H6F0S0	P10619	P10619_MDPPCTNTTAASTYLNNPYVR_M1TMTC5CamN7GlcNAc_333_N2H6F0S0_01Y41Y41M(31M)61M(31M21M)61M	Mannose	NA	NA	1.01563	0.802108	0.805889	0.852599	0.897743	1.01513	NA	NA	NA	NA	0.867098	0.489524	0.64718	0.720166	0.80886	0.924393	NA	NA
C7_N202_N2H5F0S0	C7	202	N2H5F0S0	P10643	P10643_INNDFNYEFYNSTWSYVK_I1TMTN11GlcNAcK18TMT_202_N2H5F0S0_01Y41Y41M(31M)61M(31M)61M	Mannose	NA	NA	0.639271	1.13103	0.495106	0.984297	0.883752	0.550397	NA	NA	NA	NA	0.549948	1.49215	0.880474	0.845883	1.05326	0.705179	NA	NA
CLU_N103_N2H9F0S0	CLU	103	N2H9F0S0	P10909	P10909_ELPGVCNETMMALWEECKPCLK_E1TMTC6CamN7GlcNAcC17CamK18TMTC20CamK22TMT_103_N2H9F0S0_01Y41Y41M(31M21M21M)61M(31M21M)61M21M	Mannose	NA	NA	0.534825	0.674483	0.730222	1.12411	1.64341	1.57094	NA	NA	NA	NA	0.69656	0.661835	0.610841	0.860822	0.913927	0.67033	NA	NA
CLU_N103_N4H5F0S1	CLU	103	N4H5F0S1	P10909	P10909_ELPGVCNETMMALWEECKPCLK_E1TMTC6CamN7GlcNAcC17CamK18TMTC20CamK22TMT_103_N4H5F0S1_01Y41Y41M(31M)61M(21Y41L32S)61Y41L	Sialylated	NA	NA	0.523796	0.708481	0.545328	0.565398	1.07146	1.07384	NA	NA	NA	NA	1.02056	1.0458	1.01175	0.814784	1.11516	1.43421	NA	NA
CLU_N103_N4H5F0S2	CLU	103	N4H5F0S2	P10909	P10909_ELPGVCNETMMALWEECKPCLK_E1TMTC6CamN7GlcNAcC17CamK18TMTC20CamK22TMT_103_N4H5F0S2_01Y41Y41M(31M41Y41L32S)61M61Y41L32S	Sialylated	0.747142	1.08566	NA	0.75656	0.741802	NA	0.630798	0.777938	NA	1.00955	0.924271	0.453361	0.8258	1.71913	1.57562	0.685027	0.983974	1.06235	NA	1.4735
CLU_N103_N4H5F1S2	CLU	103	N4H5F1S2	P10909	P10909_ELPGVCNETMMALWEECKPCLK_E1TMTC6CamN7GlcNAcC17CamK18TMTC20CamK22TMT_103_N4H5F1S2_01Y(61F)41Y41M(31M)61M(21Y41L32S)61Y41L32S	Fucosylated and sialylated	0.446476	1.7209	NA	NA	NA	NA	0.881192	0.870918	NA	0.793524	1.17605	0.767918	NA	NA	NA	NA	1.44485	1.58513	0.801495	1.45266
CLU_N354_N4H5F0S1	CLU	354	N4H5F0S1	P10909	P10909_MLNTSSLLEQLNEQFNWVSR_M1TMTN3GlcNAc_354_N4H5F0S1_01Y41Y41M(31M41Y41L)61M61Y41L32S	Sialylated	0.492502	1.02848	1.13995	0.652152	0.621502	1.11355	0.989402	1.51959	0.546486	1.14609	1.37444	1.18594	0.410637	2.34212	1.11301	0.719241	0.619766	0.812941	1.7865	1.17486
CLU_N354_N4H5F0S2	CLU	354	N4H5F0S2	P10909	P10909_MLNTSSLLEQLNEQFNWVSR_M1TMTN3GlcNAc_354_N4H5F0S2_01Y41Y41M(31M)61M(21Y41L32S)61Y41L32S	Sialylated	NA	1.56096	NA	NA	NA	NA	0.384651	NA	NA	NA	1.43395	1.72897	NA	1.43534	1.13357	0.787165	0.878168	0.574376	NA	2.65299
CLU_N354_N4H5F1S1	CLU	354	N4H5F1S1	P10909	P10909_MLNTSSLLEQLNEQFNWVSR_M1TMTN3GlcNAc_354_N4H5F1S1_01Y41Y41M(31M)61M(21Y41L32S)61Y(31F)41L	Fucosylated and sialylated	0.5052	0.774442	NA	NA	1.59887	NA	0.910535	NA	NA	0.890642	0.84897	0.582114	NA	2.96864	2.20051	NA	0.979306	1.07289	1.41665	0.896133
CLU_N374_N4H5F0S2	CLU	374	N4H5F0S2	P10909	P10909_LANLTQGEDQYYLR_L1TMTN3GlcNAc_374_N4H5F0S2_01Y41Y41M(31M)61M(21Y41L32S)61Y41L32S	Sialylated	0.630508	0.796529	0.609389	0.766172	0.576991	0.896227	0.833487	1.12064	0.713675	0.976871	0.930594	1.10991	0.784408	1.31093	0.81479	0.830117	1.32301	1.0796	1.51933	1.10351
CLU_N374_N4H5F1S2	CLU	374	N4H5F1S2	P10909	P10909_LANLTQGEDQYYLR_L1TMTN3GlcNAc_374_N4H5F1S2_01Y41Y41M(31M)61M(21Y(31F)41L32S)61Y41L32S	Fucosylated and sialylated	0.900896	1.13714	0.957905	0.931752	0.841649	1.02742	NA	NA	1.09388	1.02565	1.24792	1.09283	0.625993	1.43539	1.44395	1.00016	NA	NA	1.39731	1.1031
HAPLN1_N56_N4H5F1S1	HAPLN1	56	N4H5F1S1	P10915	P10915_GGNVTLPCK_G1TMTN3GlcNAcC8CamK9TMT_56_N4H5F1S1_01Y41Y41M(31M(21Y41L32S)41Y31F)61M61M	Fucosylated and sialylated	NA	NA	1.38807	1.0876	1.22107	0.96384	0.839019	1.05832	NA	NA	NA	NA	3.58264	1.07638	1.08943	0.621027	1.15427	1.126	NA	NA
LAMC1_N1205_N2H5F0S0	LAMC1	1205	N2H5F0S0	P11047	P11047_TANDTSTEAYNLLLR_T1TMTN3GlcNAc_1205_N2H5F0S0_01Y41Y41M(31M)61M(31M)61M	Mannose	1.54934	0.919229	0.766267	0.745396	1.18008	0.908415	1.21943	1.31704	0.887741	0.871963	0.996826	1.19458	0.632828	0.753648	0.880017	0.556935	0.889572	0.895368	1.75941	0.944045
LAMC1_N1205_N2H6F0S0	LAMC1	1205	N2H6F0S0	P11047	P11047_TANDTSTEAYNLLLR_T1TMTN3GlcNAc_1205_N2H6F0S0_01Y41Y41M(31M)61M(31M21M)61M	Mannose	1.35009	1.09078	0.785004	0.702764	1.27259	0.789956	NA	NA	1.09583	1.23743	1.31694	1.21763	0.865508	1.22157	1.10725	0.580109	NA	NA	1.25152	1.14619
LAMC1_N1205_N2H7F0S0	LAMC1	1205	N2H7F0S0	P11047	P11047_TANDTSTEAYNLLLR_T1TMTN3GlcNAc_1205_N2H7F0S0_01Y41Y41M(31M)61M(31M21M)61M21M	Mannose	1.71962	0.790456	1.03344	1.09844	1.5497	0.74751	NA	NA	1.01234	0.939056	0.820122	0.795411	1.14284	1.71385	1.27335	0.721163	NA	NA	0.8247	1.09802
LAMC1_N1205_N3H5F0S0	LAMC1	1205	N3H5F0S0	P11047	P11047_TANDTSTEAYNLLLR_T1TMTN3GlcNAc_1205_N3H5F0S0_01Y41Y41M(31M41Y)61M(31M)61M	Hybrid/Complex	1.05602	1.11365	0.687222	0.770303	1.0993	0.949602	NA	NA	0.884716	1.26956	1.38719	1.49964	0.717862	1.03121	1.00542	0.726332	NA	NA	1.7651	1.38878
LAMC1_N1205_N3H6F0S0	LAMC1	1205	N3H6F0S0	P11047	P11047_TANDTSTEAYNLLLR_T1TMTN3GlcNAc_1205_N3H6F0S0_01Y41Y41M(31M41Y41L)61M(31M)61M	Hybrid/Complex	0.992778	1.04125	0.643861	1.01598	0.859631	0.866561	1.03721	0.72761	0.661533	1.25925	1.0784	1.1298	0.863746	1.33587	1.06742	0.931759	1.0782	1.16572	0.925144	1.21808
LAMC1_N1241_N2H8F0S0	LAMC1	1241	N2H8F0S0	P11047	P11047_NISQDLEK_N1GlcNAc@TMTK8TMT_1241_N2H8F0S0_01Y41Y41M(31M21M)61M(31M21M)61M21M	Mannose	NA	NA	0.982985	0.689985	0.856511	0.748277	0.848888	2.49906	NA	NA	NA	NA	0.891486	0.987001	0.901522	0.612944	1.05905	0.923227	NA	NA
LAMC1_N576_N2H5F0S0	LAMC1	576	N2H5F0S0	P11047	P11047_QVLSYGQNLSFSFR_Q1TMTN8GlcNAc_576_N2H5F0S0_01Y41Y41M(31M)61M(31M)61M	Mannose	NA	NA	0.74684	1.03417	1.50446	1.22438	0.996089	1.1264	NA	NA	NA	NA	0.798949	0.705854	0.877337	0.605739	0.899702	1.23907	NA	NA
LAMC1_N576_N4H5F0S0	LAMC1	576	N4H5F0S0	P11047	P11047_QVLSYGQNLSFSFR_Q1TMTN8GlcNAc_576_N4H5F0S0_01Y41Y41M(31M)61M(21Y41L)61Y41L	Hybrid/Complex	0.746999	0.839699	NA	NA	NA	NA	1.42137	1.0558	0.79754	1.21318	1.11949	0.857822	NA	NA	NA	NA	0.99707	1.22293	1.267	1.29444
LAMC1_N576_N4H5F0S1	LAMC1	576	N4H5F0S1	P11047	P11047_QVLSYGQNLSFSFR_Q1TMTN8GlcNAc_576_N4H5F0S1_01Y41Y41M(31M)61M(21Y41L32S)61Y41L	Sialylated	0.788733	0.562436	0.747101	0.678164	0.977545	1.12194	0.947626	0.83708	0.612257	0.619317	0.93134	0.736406	1.26201	1.02729	1.27974	0.621449	1.31562	1.31815	0.844161	1.03424
LAMC1_N650_N2H4F0S0	LAMC1	650	N2H4F0S0	P11047	P11047_LLNNLTSIK_L1TMTN4GlcNAcK9TMT_650_N2H4F0S0_01Y41Y41M(31M21M)61M	Mannose	0.663738	1.16532	NA	NA	NA	NA	1.14387	0.850488	0.594063	1.29337	1.04445	1.26202	NA	NA	NA	NA	0.941749	0.915813	2.17127	1.30027
LAMC1_N650_N2H5F0S0	LAMC1	650	N2H5F0S0	P11047	P11047_LLNNLTSIK_L1TMTN4GlcNAcK9TMT_650_N2H5F0S0_01Y41Y41M(31M)61M(31M)61M	Mannose	0.599175	1.14783	0.759699	1.53573	1.19369	1.56293	1.02549	0.558504	0.434925	1.2778	1.07013	1.01463	0.689679	0.87019	1.10247	0.828028	1.12587	1.5412	2.1895	1.63224
LAMC1_N650_N2H7F0S0	LAMC1	650	N2H7F0S0	P11047	P11047_LLNNLTSIK_L1TMTN4GlcNAcK9TMT_650_N2H7F0S0_01Y41Y41M(31M21M21M)61M(31M)61M	Mannose	1.50198	1.02757	0.763205	1.43228	1.2183	0.927824	1.34855	1.04638	1.0397	1.23068	0.862178	1.07987	0.786114	0.958438	0.91729	0.859658	1.33528	1.46621	1.01739	1.08983
LAMC1_N650_N2H8F0S0	LAMC1	650	N2H8F0S0	P11047	P11047_LLNNLTSIK_L1TMTN4GlcNAcK9TMT_650_N2H8F0S0_01Y41Y41M(31M21M21M)61M(31M21M)61M	Mannose	2.39691	0.993743	0.600884	1.20534	1.01921	0.937036	0.870356	0.791971	0.829042	1.15366	1.13314	0.967429	0.903529	0.739401	1.17649	0.902457	0.877601	1.20313	0.970975	1.23421
LAMC1_N650_N2H9F0S0	LAMC1	650	N2H9F0S0	P11047	P11047_LLNNLTSIK_L1TMTN4GlcNAcK9TMT_650_N2H9F0S0_01Y41Y41M(31M21M21M31G)61M(31M21M)61M	Mannose	2.08164	1.19374	NA	NA	NA	NA	0.99097	1.36141	1.0144	0.843237	0.743809	1.35642	NA	NA	NA	NA	0.914716	1.00469	0.924921	0.832335
ACP2_N133_N2H3F1S0	ACP2	133	N2H3F1S0	P11117	P11117_FNPNISWQPIPVHTVPITEDR_F1TMTN4GlcNAc_133_N2H3F1S0_01Y(61F)41Y41M(31M)61M	Fucosylated	1.61142	0.80869	0.84315	0.948878	0.944986	1.23922	0.869259	0.908136	1.32325	0.782654	0.882278	1.16069	0.957283	0.899652	0.658714	0.547624	0.660982	0.77969	1.466	0.643912
ACP2_N167_N2H5F0S0	ACP2	167	N2H5F0S0	P11117	P11117_YEQLQNETR_Y1TMTN6GlcNAc_167_N2H5F0S0_01Y41Y41M(31M)61M(31M)61M	Mannose	1.23186	1.05544	1.16673	1.40897	0.832193	1.18173	NA	NA	1.26865	1.14568	0.890225	1.17659	1.15773	1.25441	0.676105	0.816978	NA	NA	2.23573	1.1766
ACP2_N167_N2H6F0S0	ACP2	167	N2H6F0S0	P11117	P11117_YEQLQNETR_Y1TMTN6GlcNAc_167_N2H6F0S0_01Y41Y41M(31M)61M(31M21M)61M	Mannose	0.978394	0.923633	0.720812	0.822432	1.08592	1.40078	NA	NA	1.77799	0.896756	0.877394	0.827781	0.791916	0.980322	0.894063	0.750859	NA	NA	1.40351	0.94775
ACP2_N167_N2H8F0S0	ACP2	167	N2H8F0S0	P11117	P11117_YEQLQNETR_Y1TMTN6GlcNAc_167_N2H8F0S0_01Y41Y41M(31M21M)61M(31M21M)61M21M	Mannose	1.34785	0.906038	1.03799	1.27313	0.698443	1.6164	NA	NA	1.44646	0.982554	0.833234	1.13181	1.00374	0.583497	0.536297	0.637902	NA	NA	1.22191	0.735261
ACP2_N167_N2H9F0S0	ACP2	167	N2H9F0S0	P11117	P11117_YEQLQNETR_Y1TMTN6GlcNAc_167_N2H9F0S0_01Y41Y41M(31M21M21M31G)61M(31M21M)61M	Mannose	0.67347	0.999201	0.841059	1.08405	1.18397	2.04646	0.754757	1.51687	1.84379	0.870516	1.01579	1.46747	0.773612	0.582611	0.697835	0.733968	0.684578	0.963476	1.38935	1.00768
LIPC_N362_N5H5F1S1	LIPC	362	N5H5F1S1	P11150	P11150_IQFINQTETPIQTTFTMSLLGTK_I1TMTN5GlcNAcK23TMT_362_N5H5F1S1_01Y41Y41M(31M41Y)61M61Y(31F)41L31Y41L32S	Fucosylated and sialylated	1.2323	0.708465	NA	NA	NA	NA	0.484827	NA	0.873753	0.999777	1.55621	0.459277	NA	NA	NA	NA	0.439106	0.468858	NA	0.395849
ITGAM_N734_N2H9F0S0	ITGAM	734	N2H9F0S0	P11215	P11215_LNFSLVGTPLSAFGNLRPVLAEDAQR_L1TMTN2GlcNAc_734_N2H9F0S0_01Y41Y41M(31M21M21M)61M(31M21M)61M21M	Mannose	NA	NA	0.905138	0.820652	0.81747	0.973794	1.57767	0.891237	NA	NA	NA	NA	0.695522	1.54072	1.15354	0.610331	0.769716	0.755983	NA	NA
ITGAM_N801_N2H9F0S0	ITGAM	801	N2H9F0S0	P11215	P11215_EFNVTVTVR_E1TMTN3GlcNAc_801_N2H9F0S0_01Y41Y41M(31M21M21M)61M(31M21M)61M21M	Mannose	0.806378	1.05181	0.866295	0.983166	0.933471	1.22346	1.01459	1.04756	2.07682	1.05313	1.05276	1.13415	0.974757	1.19631	1.06103	0.695822	0.873986	0.82445	1.25383	1.12784
LAMP1_N103_N2H5F0S0	LAMP1	103	N2H5F0S0	P11279	P11279_GHTLTLNFTR_G1TMTN7GlcNAc_103_N2H5F0S0_01Y41Y41M(31M)61M(31M)61M	Mannose	0.879247	0.7147	1.22357	1.72396	0.774235	1.3061	NA	NA	1.28618	0.983159	0.724627	1.04841	0.841547	0.541295	0.425268	0.359307	NA	NA	1.02581	0.889699
LAMP1_N103_N2H7F0S0	LAMP1	103	N2H7F0S0	P11279	P11279_GHTLTLNFTR_G1TMTN7GlcNAc_103_N2H7F0S0_01Y41Y41M(31M)61M(31M21M)61M21M	Mannose	NA	NA	0.913892	0.727973	0.567256	0.856581	1.09502	0.885288	NA	NA	NA	NA	0.63517	0.300302	0.366736	0.476345	0.712471	0.436513	NA	NA
LAMP1_N103_N3H6F0S0	LAMP1	103	N3H6F0S0	P11279	P11279_GHTLTLNFTR_G1TMTN7GlcNAc_103_N3H6F0S0_01Y41Y41M(31M41Y41L)61M(31M)61M	Hybrid/Complex	0.993972	0.882279	1.42977	0.938928	0.887223	1.64771	NA	NA	1.24069	1.13008	0.831058	1.17258	1.26386	0.874498	0.67775	0.804896	NA	NA	0.900003	0.828832
LAMP1_N103_N3H6F0S1	LAMP1	103	N3H6F0S1	P11279	P11279_GHTLTLNFTR_G1TMTN7GlcNAc_103_N3H6F0S1_01Y41Y41M(31M41Y41L32S)61M(31M)61M	Sialylated	1.09333	1.10486	1.18907	1.70295	0.923068	1.05825	NA	NA	1.06421	1.05994	0.821545	0.854961	1.15058	1.62259	0.857373	1.09201	NA	NA	1.24173	1.11958
LAMP1_N103_N4H6F0S0	LAMP1	103	N4H6F0S0	P11279	P11279_GHTLTLNFTR_G1TMTN7GlcNAc_103_N4H6F0S0_01Y41Y41M(31M(21Y41L)41Y41L)61M61M	Hybrid/Complex	1.05933	1.00925	NA	NA	NA	NA	1.11532	1.3294	1.34791	0.971951	1.43439	1.27063	NA	NA	NA	NA	0.981466	1.01757	1.25642	0.8142
LAMP1_N103_N4H6F0S1	LAMP1	103	N4H6F0S1	P11279	P11279_GHTLTLNFTR_G1TMTN7GlcNAc_103_N4H6F0S1_01Y41Y41M(31M(21Y41L32S)41Y)61M(31M)61M	Sialylated	0.794698	0.865498	NA	NA	NA	NA	1.05708	1.10138	0.669575	1.05795	0.749405	0.905295	NA	NA	NA	NA	1.32379	1.17197	0.643598	1.00713
LAMP1_N261_N2H3F1S0	LAMP1	261	N2H3F1S0	P11279	P11279_LLNINPNK_L1TMTN7GlcNAcK8TMT_261_N2H3F1S0_01Y(61F)41Y41M(31M)61M	Fucosylated	0.853302	1.12121	0.570231	3.2064	0.792302	0.876294	1.11412	1.91078	0.838676	1.51409	0.859947	1.37408	0.737376	0.995332	0.671425	0.636302	0.939708	0.804996	1.20182	0.937222
LAMP1_N261_N2H4F1S0	LAMP1	261	N2H4F1S0	P11279	P11279_LLNINPNK_L1TMTN7GlcNAcK8TMT_261_N2H4F1S0_01Y(61F)41Y41M(31M)61M61M	Fucosylated	0.969099	0.845378	0.776542	1.58222	0.785499	1.00437	0.939802	1.178	1.71558	1.02796	1.03651	1.26312	0.910648	0.997477	0.729909	0.708732	0.784979	0.762314	1.08136	0.96921
LAMP1_N261_N2H5F0S0	LAMP1	261	N2H5F0S0	P11279	P11279_LLNINPNK_L1TMTN7GlcNAcK8TMT_261_N2H5F0S0_01Y41Y41M(31M)61M(31M)61M	Mannose	1.00284	0.610121	1.22822	2.16083	1.27861	0.960062	1.60525	3.22995	2.28939	0.734649	0.501037	0.763686	1.13341	0.420344	0.364624	0.737773	0.577402	0.796453	0.478138	0.563348
LAMP1_N261_N2H6F0S0	LAMP1	261	N2H6F0S0	P11279	P11279_LLNINPNK_L1TMTN7GlcNAcK8TMT_261_N2H6F0S0_01Y41Y41M(31M)61M(31M21M)61M	Mannose	2.63375	0.474394	0.964197	0.810518	0.630396	0.946837	0.85171	0.914554	1.29504	0.674127	0.519149	0.69061	0.624802	0.627553	0.537973	0.63594	0.498217	0.695762	0.81096	0.618525
LAMP1_N261_N2H8F0S0	LAMP1	261	N2H8F0S0	P11279	P11279_LLNINPNK_L1TMTN7GlcNAcK8TMT_261_N2H8F0S0_01Y41Y41M(31M21M21M)61M(31M21M)61M	Mannose	1.78611	0.663974	NA	NA	NA	NA	0.947294	1.40318	1.53675	0.84006	0.702042	0.893561	NA	NA	NA	NA	0.888163	0.63914	1.07503	0.760604
LAMP1_N261_N3H4F1S0	LAMP1	261	N3H4F1S0	P11279	P11279_LLNINPNK_L1TMTN7GlcNAcK8TMT_261_N3H4F1S0_01Y(61F)41Y41M(31M)61M61Y41L	Fucosylated	0.874076	1.32353	0.507443	1.94004	0.743861	0.953512	1.08862	0.904717	1.35331	1.14391	1.10065	1.46478	0.800331	1.19802	0.936085	0.939113	1.12422	0.917542	0.819694	1.01878
LAMP1_N261_N3H4F1S1	LAMP1	261	N3H4F1S1	P11279	P11279_LLNINPNK_L1TMTN7GlcNAcK8TMT_261_N3H4F1S1_01Y(61F)41Y41M(31M)61M61Y41L32S	Fucosylated and sialylated	NA	NA	0.666781	1.94323	0.879364	1.30593	1.04243	0.811506	NA	NA	NA	NA	1.09982	0.959365	1.15163	0.993116	1.28941	1.16278	NA	NA
LAMP1_N261_N3H5F1S0	LAMP1	261	N3H5F1S0	P11279	P11279_LLNINPNK_L1TMTN7GlcNAcK8TMT_261_N3H5F1S0_01Y(61F)41Y41M(31M41Y41L)61M61M	Fucosylated	NA	NA	0.928963	1.30364	0.936546	1.15028	1.17976	0.996099	NA	NA	NA	NA	1.24191	0.643536	0.586545	0.729629	1.00834	0.77445	NA	NA
LAMP1_N261_N3H5F1S1	LAMP1	261	N3H5F1S1	P11279	P11279_LLNINPNK_L1TMTN7GlcNAcK8TMT_261_N3H5F1S1_01Y(61F)41Y41M(31M41Y41L32S)61M61M	Fucosylated and sialylated	1.52698	1.05673	1.56183	0.740286	0.873984	0.926707	1.14229	0.766303	1.4095	1.5512	0.745254	1.06	1.0406	0.631145	0.559345	0.744464	1.08322	1.07152	0.92396	0.906902
LAMP1_N261_N3H6F0S0	LAMP1	261	N3H6F0S0	P11279	P11279_LLNINPNK_L1TMTN7GlcNAcK8TMT_261_N3H6F0S0_01Y41Y41M(31M41Y41L)61M(31M)61M	Hybrid/Complex	1.03371	0.802317	1.25854	1.48856	0.970246	1.11917	1.01875	1.42555	2.768	0.890537	0.817762	0.993105	1.19877	0.720948	0.712884	0.916929	0.826483	0.868411	0.565465	0.816172
LAMP1_N261_N3H6F0S1	LAMP1	261	N3H6F0S1	P11279	P11279_LLNINPNK_L1TMTN7GlcNAcK8TMT_261_N3H6F0S1_01Y41Y41M(31M41Y41L32S)61M(31M)61M	Sialylated	NA	NA	1.14719	1.04313	0.847876	0.734915	1.43421	0.980064	NA	NA	NA	NA	1.07282	0.628136	0.684151	0.861733	0.773356	0.752708	NA	NA
LAMP1_N261_N3H6F1S0	LAMP1	261	N3H6F1S0	P11279	P11279_LLNINPNK_L1TMTN7GlcNAcK8TMT_261_N3H6F1S0_01Y(61F)41Y41M(31M41Y41L)61M(31M)61M	Fucosylated	1.15878	0.788258	1.33032	1.45192	0.939969	1.37049	1.26107	1.45446	2.67696	1.05629	0.814801	1.06798	1.19858	0.616457	0.629905	0.702948	0.88728	0.934515	0.929898	0.898412
LAMP1_N261_N3H6F1S1	LAMP1	261	N3H6F1S1	P11279	P11279_LLNINPNK_L1TMTN7GlcNAcK8TMT_261_N3H6F1S1_01Y(61F)41Y41M(31M41Y41L32S)61M(31M)61M	Fucosylated and sialylated	1.25756	0.810625	0.835343	1.06331	0.64849	0.712621	NA	NA	1.25186	1.01643	0.742125	2.87755	0.701266	0.747492	0.740038	0.754649	NA	NA	NA	1.17829
LAMP1_N261_N4H5F1S0	LAMP1	261	N4H5F1S0	P11279	P11279_LLNINPNK_L1TMTN7GlcNAcK8TMT_261_N4H5F1S0_01Y(61F)41Y41M(31M41Y41L)61M61Y41L	Fucosylated	0.919506	0.782178	0.773492	1.1725	0.919251	0.924896	0.962023	1.14318	2.452	1.13454	0.754509	0.964434	0.780292	0.909623	0.812706	0.832667	0.937686	0.876569	1.23768	0.953315
LAMP1_N261_N4H5F1S0	LAMP1	261	N4H5F1S0	P11279	P11279_LLNINPNK_L1TMTN7GlcNAcK8TMT_261_N4H5F1S0_01Y(61F)41Y41M(31M(21Y41L)41Y)61M61M	Fucosylated	1.10484	0.692041	NA	NA	NA	NA	1.11541	1.58726	2.88304	1.27441	1.14787	1.24121	NA	NA	NA	NA	0.849236	0.550961	1.00843	1.00942
LAMP1_N261_N4H5F1S1	LAMP1	261	N4H5F1S1	P11279	P11279_LLNINPNK_L1TMTN7GlcNAcK8TMT_261_N4H5F1S1_01Y41Y41M(31M(21Y41L32S)41Y31F)61M61M	Fucosylated and sialylated	0.760632	0.996141	1.77362	2.32089	1.38423	0.755977	0.994425	0.505269	1.65609	1.13174	0.941963	1.56544	1.48226	1.13415	0.863513	0.900362	1.01257	0.785484	1.30943	0.79881
LAMP1_N261_N4H6F1S0	LAMP1	261	N4H6F1S0	P11279	P11279_LLNINPNK_L1TMTN7GlcNAcK8TMT_261_N4H6F1S0_01Y(61F)41Y41M(31M(21Y41L)41Y41L)61M61M	Fucosylated	NA	NA	0.887568	2.24503	1.21366	0.827602	0.938376	0.825268	NA	NA	NA	NA	1.0324	1.03509	0.880155	0.678988	0.794065	0.816688	NA	NA
LAMP1_N261_N4H6F2S0	LAMP1	261	N4H6F2S0	P11279	P11279_LLNINPNK_L1TMTN7GlcNAcK8TMT_261_N4H6F2S0_01Y(61F)41Y41M(31M(21Y(31F)41L)41Y41L)61M61M	Fucosylated	NA	NA	0.89212	2.3027	1.32919	1.13793	1.32674	1.6644	NA	NA	NA	NA	1.04731	0.913809	0.918369	0.719629	0.695221	0.983829	NA	NA
LAMP1_N261_N4H7F1S0	LAMP1	261	N4H7F1S0	P11279	P11279_LLNINPNK_L1TMTN7GlcNAcK8TMT_261_N4H7F1S0_01Y41Y41M(31M(21Y(31F)41L)41Y41L)61M(31M)61M	Fucosylated	1.01932	1.05624	NA	NA	NA	NA	1.12869	1.11424	0.987944	1.53899	0.999725	1.03654	NA	NA	NA	NA	0.851495	0.831143	0.5457	1.01413
LAMP1_N261_N5H5F6S0	LAMP1	261	N5H5F6S0	P11279	P11279_LLNINPNK_L1TMTN7GlcNAcK8TMT_261_N5H5F6S0_01Y(61F)41Y41M(31M21Y(31F)41L21F)61M(21Y(31F)41L21F)61Y31F	Fucosylated	1.66645	0.782937	1.12224	1.09877	1.14542	1.12514	NA	NA	0.930833	1.16492	0.725699	1.34104	0.985894	0.760005	0.673017	0.906883	NA	NA	0.959777	1.19267
LAMP1_N261_N5H6F1S0	LAMP1	261	N5H6F1S0	P11279	P11279_LLNINPNK_L1TMTN7GlcNAcK8TMT_261_N5H6F1S0_01Y(61F)41Y41M(31M41Y41L31Y41L)61M61Y41L	Fucosylated	0.625007	1.45044	0.540772	2.43818	0.778001	1.09722	NA	NA	1.6285	1.2559	0.86572	1.23348	1.03717	1.38432	1.44491	1.17796	NA	NA	0.951344	0.92266
LAMP1_N261_N5H6F1S1	LAMP1	261	N5H6F1S1	P11279	P11279_LLNINPNK_L1TMTN7GlcNAcK8TMT_261_N5H6F1S1_01Y41Y41M(31M)61M(21Y(31F)41L31Y41L32S)61Y41L	Fucosylated and sialylated	NA	NA	0.665874	1.55487	0.981479	0.876819	1.14589	1.05128	NA	NA	NA	NA	0.851283	0.882872	0.968491	0.664529	1.23167	1.27211	NA	NA
LAMP1_N322_N2H5F0S0	LAMP1	322	N2H5F0S0	P11279	P11279_AANGSLR_A1TMTN3GlcNAc_322_N2H5F0S0_01Y41Y41M(31M)61M(31M)61M	Mannose	0.999941	0.758606	NA	NA	NA	NA	1.33369	1.39698	1.90706	1.05289	0.578752	1.16331	NA	NA	NA	NA	0.420001	0.653244	0.755316	0.66867
LAMP1_N322_N2H8F0S0	LAMP1	322	N2H8F0S0	P11279	P11279_AANGSLR_A1TMTN3GlcNAc_322_N2H8F0S0_01Y41Y41M(31M21M)61M(31M21M)61M21M	Mannose	1.37296	1.25389	NA	NA	NA	NA	1.66334	1.92977	2.27	1.13162	0.754927	1.03791	NA	NA	NA	NA	0.76139	0.471068	NA	0.866169
PIM1_N82_N2H6F0S0	PIM1	82	N2H6F0S0	P11309	P11309_ISDWGELPNGTR_I1TMTN9GlcNAc_82_N2H6F0S0_01Y41Y41M(31M)61M(31M21M)61M	Mannose	NA	NA	0.932907	0.891762	1.05442	1.16613	1.12208	0.991155	NA	NA	NA	NA	0.822195	1.13446	1.1406	0.724177	1.23709	1.25313	NA	NA
FGFR1_N77_N2H5F0S0	FGFR1	77	N2H5F0S0	P11362	P11362_DGVQLAESNRTR_D1TMTN9GlcNAc_77_N2H5F0S0_01Y41Y41M(31M)61M(31M)61M	Mannose	NA	NA	1.07978	1.23278	1.0117	1.13377	0.845217	1.88215	NA	NA	NA	NA	0.966166	0.806008	0.72	0.828612	0.721109	0.738144	NA	NA
TOP1_N8_N2H5F0S0	TOP1	8	N2H5F0S0	P11387	P11387_MSGDHLHNDSQIEADFR_M1TMTN8GlcNAc_8_N2H5F0S0_01Y41Y41M(31M)61M(31M)61M	Mannose	1.0245	0.548886	NA	NA	NA	NA	0.392781	4.44402	0.523545	0.702966	0.564232	0.603458	NA	NA	NA	NA	0.396476	0.608291	0.488134	0.419366
DMD_N2899_N2H8F0S0	DMD	2899	N2H8F0S0	P11532	P11532_AQNVTR_A1TMTN3GlcNAc_2899_N2H8F0S0_01Y41Y41M(31M21M)61M(31M21M)61M21M	Mannose	1.37296	1.25389	NA	NA	NA	NA	1.66334	1.92977	2.27	1.13162	0.754927	1.03791	NA	NA	NA	NA	0.76139	0.471068	NA	0.866169
IGF2R_N581_N2H5F0S0	IGF2R	581	N2H5F0S0	P11717	P11717_TNITLVCKPGDLESAPVLR_T1TMTN2GlcNAcC7CamK8TMT_581_N2H5F0S0_01Y41Y41M(31M)61M(31M)61M	Mannose	1.04229	0.975117	1.06672	1.1709	0.973505	1.01666	NA	NA	0.903756	1.05319	0.829245	0.700126	1.20707	1.02306	0.865529	0.839566	NA	NA	0.565994	0.861233
IGF2R_N581_N2H6F0S0	IGF2R	581	N2H6F0S0	P11717	P11717_TNITLVCKPGDLESAPVLR_T1TMTN2GlcNAcC7CamK8TMT_581_N2H6F0S0_01Y41Y41M(31M)61M(31M21M)61M	Mannose	0.887993	1.02946	1.34859	1.25864	1.09965	0.683778	NA	NA	0.612053	1.27324	0.867829	0.643152	1.05341	0.986907	0.775844	0.725277	NA	NA	0.586525	0.963059
COL6A1_N804_N2H3F0S0	COL6A1	804	N2H3F0S0	P12109	P12109_NVTAQICIDK_N1GlcNAc@TMTC7CamK10TMT_804_N2H3F0S0_01Y41Y41M(31M)61M	Mannose	NA	NA	0.571394	0.72358	1.08894	0.816861	0.849892	0.631145	NA	NA	NA	NA	0.823334	0.980093	1.07881	0.711695	1.17991	1.47894	NA	NA
COL6A1_N804_N2H4F0S0	COL6A1	804	N2H4F0S0	P12109	P12109_NVTAQICIDK_N1GlcNAc@TMTC7CamK10TMT_804_N2H4F0S0_01Y41Y41M(31M21M)61M	Mannose	0.567556	1.17084	1.11326	0.887037	0.990448	0.748021	0.757376	0.754103	0.497593	1.00288	1.42378	0.525397	0.89484	0.836921	1.09888	0.688886	1.17104	1.25045	0.314768	1.45825
COL6A1_N804_N2H5F0S0	COL6A1	804	N2H5F0S0	P12109	P12109_NVTAQICIDKK_N1GlcNAc@TMTC7CamK10TMTK11TMT_804_N2H5F0S0_01Y41Y41M(31M)61M(31M)61M	Mannose	0.783037	1.10534	NA	NA	NA	NA	0.769637	0.626001	0.677287	1.11921	1.44813	1.02613	NA	NA	NA	NA	1.09018	1.10135	0.877571	1.21921
COL6A1_N804_N2H5F0S0	COL6A1	804	N2H5F0S0	P12109	P12109_NVTAQICIDK_N1GlcNAc@TMTC7CamK10TMT_804_N2H5F0S0_01Y41Y41M(31M)61M(31M)61M	Mannose	0.658583	1.25376	0.68346	0.992566	1.07523	0.858503	0.80821	0.336341	0.690739	1.42732	1.2714	0.77199	0.754109	0.787626	1.3177	0.776912	1.13071	1.15338	1.044	1.40175
COL6A1_N804_N2H6F0S0	COL6A1	804	N2H6F0S0	P12109	P12109_NVTAQICIDK_N1GlcNAc@TMTC7CamK10TMT_804_N2H6F0S0_01Y41Y41M(31M)61M(31M21M)61M	Mannose	0.960059	0.90769	0.671025	0.631009	1.36773	0.632243	0.716115	0.503725	0.72427	1.09277	1.14876	0.784889	0.573379	0.860696	1.20698	0.557895	1.11347	1.0475	0.759542	1.18
COL6A1_N804_N2H6F0S0	COL6A1	804	N2H6F0S0	P12109	P12109_NVTAQICIDKK_N1GlcNAc@TMTC7CamK10TMTK11TMT_804_N2H6F0S0_01Y41Y41M(31M)61M(31M21M)61M	Mannose	0.972148	0.970235	NA	NA	NA	NA	0.997842	0.763563	0.435619	0.754496	1.21311	0.476443	NA	NA	NA	NA	1.27142	0.978831	0.412346	0.607096
COL6A1_N804_N3H4F0S0	COL6A1	804	N3H4F0S0	P12109	P12109_NVTAQICIDK_N1GlcNAc@TMTC7CamK10TMT_804_N3H4F0S0_01Y41Y41M(31M)61M61Y41L	Hybrid/Complex	0.969119	0.976061	0.973151	0.485406	1.56445	0.732017	1.04926	0.685756	0.434056	1.14342	1.14333	0.576848	0.76616	0.623118	1.74912	0.946182	0.85352	0.878773	0.415334	1.04516
COL6A1_N804_N3H4F0S1	COL6A1	804	N3H4F0S1	P12109	P12109_NVTAQICIDKK_N1GlcNAc@TMTC7CamK10TMTK11TMT_804_N3H4F0S1_01Y41Y41M(31M)61M61Y41L32S	Sialylated	0.616467	1.47071	0.548019	0.891132	1.17554	3.75275	0.871953	0.536483	0.870103	0.940735	1.53519	0.712164	0.761796	0.921726	1.66519	0.636988	1.10759	1.16635	0.88093	1.21799
COL6A1_N804_N3H4F0S1	COL6A1	804	N3H4F0S1	P12109	P12109_NVTAQICIDK_N1GlcNAc@TMTC7CamK10TMT_804_N3H4F0S1_01Y41Y41M(31M)61M61Y41L32S	Sialylated	0.671378	1.65861	0.412409	0.640957	1.17707	0.629721	0.732206	0.599094	0.808514	1.09555	1.1431	0.648132	0.591934	0.767091	1.61143	0.583025	1.30696	1.54475	1.25103	1.53871
COL6A1_N804_N3H4F2S0	COL6A1	804	N3H4F2S0	P12109	P12109_NVTAQICIDK_N1GlcNAc@TMTC7CamK10TMT_804_N3H4F2S0_01Y41Y41M(31M)61M21Y(31F)41L21F	Fucosylated	NA	NA	0.412409	0.640957	1.17707	0.629721	0.732206	0.599094	NA	NA	NA	NA	0.591934	0.767091	1.61143	0.583025	1.30696	1.54475	NA	NA
COL6A1_N804_N3H4F2S0	COL6A1	804	N3H4F2S0	P12109	P12109_NVTAQICIDKK_N1GlcNAc@TMTC7CamK10TMTK11TMT_804_N3H4F2S0_01Y41Y41M(31M)61M21Y(31F)41L21F	Fucosylated	NA	NA	0.59782	1.08285	1.20617	0.767905	0.871953	0.536483	NA	NA	NA	NA	0.67783	0.982485	1.62741	0.533146	1.10759	1.16635	NA	NA
COL6A1_N804_N3H5F0S0	COL6A1	804	N3H5F0S0	P12109	P12109_NVTAQICIDK_N1GlcNAc@TMTC7CamK10TMT_804_N3H5F0S0_01Y41Y41M(31M)(41Y)61M31M21M	Hybrid/Complex	0.59927	0.859746	0.754551	0.524161	0.929778	0.623113	0.757287	0.514329	0.903242	2.07947	1.17527	0.724746	0.70408	0.973299	1.24642	0.745093	1.12659	1.0775	0.730061	1.08424
COL6A1_N804_N3H5F0S0	COL6A1	804	N3H5F0S0	P12109	P12109_NVTAQICIDKK_N1GlcNAc@TMTC7CamK10TMTK11TMT_804_N3H5F0S0_01Y41Y41M(31M41Y)61M(31M)61M	Hybrid/Complex	0.616792	1.10611	0.674345	0.612856	1.17915	0.624818	NA	NA	1.04192	1.87911	1.2942	0.787394	0.792086	1.13156	1.37046	0.54389	NA	NA	1.02832	1.03421
COL6A1_N804_N3H5F0S1	COL6A1	804	N3H5F0S1	P12109	P12109_NVTAQICIDK_N1GlcNAc@TMTC7CamK10TMT_804_N3H5F0S1_01Y41Y41M(31M41Y41L32S)61M61M	Sialylated	1.13017	1.00337	0.762752	1.056	1.24474	1.05359	0.706193	0.506422	0.723029	1.02594	1.24618	0.926384	0.76216	0.992772	1.08317	0.6125	1.25085	1.2722	1.38208	1.48469
COL6A1_N804_N3H5F1S1	COL6A1	804	N3H5F1S1	P12109	P12109_NVTAQICIDK_N1GlcNAc@TMTC7CamK10TMT_804_N3H5F1S1_01Y(61F)41Y41M(31M41Y41L32S)61M61M	Fucosylated and sialylated	0.621293	0.868752	0.647894	0.867013	1.07298	0.785933	0.994697	0.845373	1.44645	1.0993	0.99515	0.920993	0.775086	0.986229	1.1939	1.00204	1.16494	1.41939	0.939133	1.25898
COL6A1_N804_N3H6F0S0	COL6A1	804	N3H6F0S0	P12109	P12109_NVTAQICIDK_N1GlcNAc@TMTC7CamK10TMT_804_N3H6F0S0_01Y41Y41M(31M41Y41L)61M(31M)61M	Hybrid/Complex	0.359227	1.28241	0.495773	0.804696	0.901547	0.823295	0.949193	0.917104	0.387581	0.928872	1.48154	0.59538	0.70325	0.789366	1.28134	0.970871	1.20594	1.07462	0.426521	1.52982
COL6A1_N804_N3H6F0S1	COL6A1	804	N3H6F0S1	P12109	P12109_NVTAQICIDKK_N1GlcNAc@TMTC7CamK10TMTK11TMT_804_N3H6F0S1_01Y41Y41M(31M41Y41L32S)61M(31M)61M	Sialylated	0.740785	0.997336	NA	NA	NA	NA	0.693315	0.934335	0.551103	1.13838	1.07389	0.83765	NA	NA	NA	NA	0.957179	0.987234	0.979201	1.00792
COL6A1_N804_N3H6F0S1	COL6A1	804	N3H6F0S1	P12109	P12109_NVTAQICIDK_N1GlcNAc@TMTC7CamK10TMT_804_N3H6F0S1_01Y41Y41M(31M41Y41L32S)61M(31M)61M	Sialylated	0.755187	1.00439	NA	NA	NA	NA	0.81912	0.738778	0.545154	1.06011	1.48855	0.713867	NA	NA	NA	NA	1.33676	1.32424	0.554949	1.43704
COL6A1_N804_N3H6F1S0	COL6A1	804	N3H6F1S0	P12109	P12109_NVTAQICIDK_N1GlcNAc@TMTC7CamK10TMT_804_N3H6F1S0_01Y41Y41M(31M41Y(31F)41L)61M(31M)61M	Fucosylated	0.538249	1.17472	0.650857	0.834876	0.985077	0.785316	0.940163	0.934354	0.468012	1.26311	1.34536	0.876018	0.853431	0.815073	1.26869	0.743984	1.09161	1.24917	0.72511	1.64227
COL6A1_N804_N4H5F0S1	COL6A1	804	N4H5F0S1	P12109	P12109_NVTAQICIDK_N1GlcNAc@TMTC7CamK10TMT_804_N4H5F0S1_01Y41Y41M(31M)61M(21Y41L32S)61Y41L	Sialylated	0.431321	1.38039	NA	NA	NA	NA	0.806878	0.756373	0.541384	0.86706	1.15459	0.682421	NA	NA	NA	NA	1.12023	1.83218	0.730404	1.61419
COL6A1_N804_N4H5F0S1	COL6A1	804	N4H5F0S1	P12109	P12109_NVTAQICIDKK_N1GlcNAc@TMTC7CamK10TMTK11TMT_804_N4H5F0S1_01Y41Y41M(31M)61M(21Y41L32S)61Y41L	Sialylated	0.688406	1.36271	0.318983	0.794874	0.861477	0.635194	0.788005	0.577439	0.655514	1.08893	1.35075	1.06198	0.615676	0.924563	1.81734	0.722511	1.19501	1.38462	0.787604	1.18475
COL6A1_N804_N4H5F0S2	COL6A1	804	N4H5F0S2	P12109	P12109_NVTAQICIDK_N1GlcNAc@TMTC7CamK10TMT_804_N4H5F0S2_01Y41Y41M(31M)61M(21Y41L32S)61Y41L32S	Sialylated	0.680498	0.81829	NA	NA	NA	NA	0.826702	0.452428	1.13606	1.31409	0.856197	0.741427	NA	NA	NA	NA	0.902475	1.25804	0.683395	1.48722
COL6A1_N804_N4H5F1S1	COL6A1	804	N4H5F1S1	P12109	P12109_NVTAQICIDK_N1GlcNAc@TMTC7CamK10TMT_804_N4H5F1S1_01Y(61F)41Y41M(31M)61M(21Y41L32S)61Y41L	Fucosylated and sialylated	0.693586	1.27352	NA	NA	NA	NA	0.927962	0.682995	1.02705	1.3438	1.10602	1.06199	NA	NA	NA	NA	1.15381	1.11229	0.695855	1.37982
COL6A1_N804_N4H6F1S0	COL6A1	804	N4H6F1S0	P12109	P12109_NVTAQICIDK_N1GlcNAc@TMTC7CamK10TMT_804_N4H6F1S0_01Y41Y41M(31M(21Y(31F)41L)41Y41L)61M61M	Fucosylated	0.9887	0.861586	1.33509	0.512081	1.14229	0.892482	0.908324	0.874334	0.510517	0.706736	0.707713	0.582553	0.663271	0.906344	1.16525	0.933173	1.14239	1.22199	0.55652	0.856219
COL6A2_N140_N2H5F0S0	COL6A2	140	N2H5F0S0	P12110	P12110_GTFTDCALANMTEQIR_G1TMTC6CamN10GlcNAc_140_N2H5F0S0_01Y41Y41M(31M)61M(31M)61M	Mannose	NA	NA	0.814758	1.01959	2.17737	0.589381	0.573897	0.839354	NA	NA	NA	NA	1.41917	0.869705	1.27598	0.666532	1.31993	2.01734	NA	NA
COL6A2_N140_N3H4F0S1	COL6A2	140	N3H4F0S1	P12110	P12110_GTFTDCALANMTEQIR_G1TMTC6CamN10GlcNAc_140_N3H4F0S1_01Y41Y41M(31M)61M61Y41L32S	Sialylated	NA	NA	0.62581	1.20834	0.979804	1.14969	1.004	0.631658	NA	NA	NA	NA	0.884487	1.10664	1.87859	1.02216	1.11003	1.68148	NA	NA
COL6A2_N140_N3H5F0S0	COL6A2	140	N3H5F0S0	P12110	P12110_GTFTDCALANMTEQIR_G1TMTC6CamN10GlcNAc_140_N3H5F0S0_01Y41Y41M(31M41Y41L)61M61M	Hybrid/Complex	0.881652	1.32344	NA	NA	NA	NA	0.876444	1.18413	0.952219	0.951967	1.13902	1.39143	NA	NA	NA	NA	1.1372	1.6025	1.35161	1.30856
COL6A2_N140_N3H6F0S0	COL6A2	140	N3H6F0S0	P12110	P12110_GTFTDCALANMTEQIR_G1TMTC6CamN10GlcNAc_140_N3H6F0S0_01Y41Y41M(31M41Y41L)61M(31M)61M	Hybrid/Complex	0.677305	0.891106	0.843217	0.824048	1.34104	0.8307	NA	NA	0.431054	1.12447	0.737579	0.726016	1.22716	1.15179	1.16827	0.930618	NA	NA	0.463388	1.11249
COL6A2_N140_N4H5F0S0	COL6A2	140	N4H5F0S0	P12110	P12110_GTFTDCALANMTEQIR_G1TMTC6CamN10GlcNAc_140_N4H5F0S0_01Y41Y41M(31M41Y41L)61M61Y41L	Hybrid/Complex	0.797143	1.9081	1.18032	0.953269	0.977855	1.10107	1.41663	0.660966	0.693237	1.31838	1.70587	1.4082	1.14704	1.03132	1.13039	0.816208	1.69603	1.9232	1.42634	1.99114
COL6A2_N140_N4H5F0S1	COL6A2	140	N4H5F0S1	P12110	P12110_GTFTDCALANMTEQIR_G1TMTC6CamN10GlcNAc_140_N4H5F0S1_01Y41Y41M(31M)61M(21Y41L32S)61Y41L	Sialylated	0.423732	1.79326	0.343098	0.935479	1.41903	0.89641	0.878505	0.671243	0.242951	1.25696	1.39969	0.686736	0.969948	0.787469	2.23275	0.99211	1.45727	2.28032	0.677707	2.3666
COL6A2_N140_N4H5F0S2	COL6A2	140	N4H5F0S2	P12110	P12110_GTFTDCALANMTEQIR_G1TMTC6CamN10GlcNAc_140_N4H5F0S2_01Y41Y41M(31M)61M(21Y41L32S)61Y41L32S	Sialylated	0.329557	1.5064	0.588222	0.721923	1.30323	0.804353	0.713968	0.673954	0.493608	1.70635	1.36257	1.09524	0.750081	0.589254	1.05445	0.583144	1.33037	2.76553	NA	2.8101
COL6A2_N140_N4H6F1S0	COL6A2	140	N4H6F1S0	P12110	P12110_GTFTDCALANMTEQIR_G1TMTC6CamN10GlcNAc_140_N4H6F1S0_01Y(61F)41Y41M(31M41Y41L31Y)61M(31M)61M	Fucosylated	1.03385	1.37341	NA	NA	NA	NA	1.09029	0.435144	NA	1.33632	1.52135	1.4311	NA	NA	NA	NA	1.14576	1.36169	1.62008	1.49604
COL6A2_N140_N4H6F1S1	COL6A2	140	N4H6F1S1	P12110	P12110_GTFTDCALANMTEQIR_G1TMTC6CamN10GlcNAc_140_N4H6F1S1_01Y41Y41M(31M(21Y41L32S)41Y(31F)41L)61M61M	Fucosylated and sialylated	0.838596	1.04854	0.684017	0.854004	0.824604	0.887815	0.903963	0.772911	0.652464	0.732995	1.19844	0.820299	1.17673	1.35426	1.39041	0.747134	1.143	1.42025	1.10981	1.23609
COL6A2_N140_N5H4F0S0	COL6A2	140	N5H4F0S0	P12110	P12110_GTFTDCALANMTEQIR_G1TMTC6CamN10GlcNAc_140_N5H4F0S0_01Y41Y41M(31M41Y)61M(21Y41L)61Y	Hybrid/Complex	NA	NA	0.934978	0.907305	1.21007	0.686164	1.31838	1.00557	NA	NA	NA	NA	0.847243	0.844824	0.831138	0.557811	1.17137	1.1405	NA	NA
COL6A2_N140_N5H5F0S0	COL6A2	140	N5H5F0S0	P12110	P12110_GTFTDCALANMTEQIR_G1TMTC6CamN10GlcNAc_140_N5H5F0S0_01Y41Y41M(31M41Y41L31Y41L)61M61Y	Hybrid/Complex	1.10065	0.797592	0.965645	1.05134	1.00779	0.766312	1.31676	1.23168	0.463292	1.13159	1.48265	0.966482	0.723675	0.849853	1.04372	0.953597	1.43988	1.57588	0.925671	1.15381
COL6A2_N140_N5H5F0S1	COL6A2	140	N5H5F0S1	P12110	P12110_GTFTDCALANMTEQIR_G1TMTC6CamN10GlcNAc_140_N5H5F0S1_01Y41Y41M(31M41Y)61M61Y41L31Y41L32S	Sialylated	0.887902	0.865569	1.00427	0.962646	0.968378	1.03444	0.648197	0.868486	0.800361	1.04911	1.95775	1.3343	0.553297	0.746324	0.936563	0.605894	1.26711	1.11039	0.901865	0.983122
COL6A2_N327_N2H8F0S0	COL6A2	327	N2H8F0S0	P12110	P12110_NGTDGQK_N1GlcNAc@TMTK7TMT_327_N2H8F0S0_01Y41Y41M(31M21M)61M(31M21M)61M21M	Mannose	0.214805	1.05864	NA	NA	NA	NA	0.394588	0.1788	1.09207	0.346427	1.31506	0.766557	NA	NA	NA	NA	0.817555	1.88275	0.727977	1.0057
COL6A2_N785_N2H9F0S0	COL6A2	785	N2H9F0S0	P12110	P12110_NMTLFSDLVAEK_N1GlcNAc@TMTK12TMT_785_N2H9F0S0_01Y41Y41M(31M21M21M)61M(31M21M)61M21M	Mannose	1.03236	1.00677	0.791358	0.662093	1.66259	0.754292	NA	NA	0.870345	0.763645	1.05057	0.97708	1.09901	1.05953	1.08124	0.559143	NA	NA	1.03271	0.892787
COL6A2_N785_N3H4F1S0	COL6A2	785	N3H4F1S0	P12110	P12110_NMTLFSDLVAEK_N1GlcNAc@TMTK12TMT_785_N3H4F1S0_01Y(61F)41Y41M(31M)61M61Y41L	Fucosylated	0.645408	1.06846	NA	NA	NA	NA	1.05879	1.08391	0.681009	0.735284	1.41105	1.08565	NA	NA	NA	NA	0.817949	0.983343	0.96977	1.25029
COL6A2_N785_N4H5F0S1	COL6A2	785	N4H5F0S1	P12110	P12110_NMTLFSDLVAEK_N1GlcNAc@TMTK12TMT_785_N4H5F0S1_01Y41Y41M(31M)61M(21Y41L32S)61Y41L	Sialylated	0.368165	1.68956	0.175883	0.214501	2.05262	0.568658	0.600399	0.456384	0.470004	0.699644	2.55891	0.576208	0.276978	0.640202	1.99095	0.102455	0.922801	1.61782	0.799958	1.6457
COL6A2_N785_N4H5F0S2	COL6A2	785	N4H5F0S2	P12110	P12110_NMTLFSDLVAEK_N1GlcNAc@TMTK12TMT_785_N4H5F0S2_01Y41Y41M(31M)61M(21Y41L32S)61Y41L32S	Sialylated	0.440373	1.59754	0.249667	0.332448	1.81563	0.564118	0.513647	0.488984	0.589616	0.916197	1.95147	0.831333	0.269552	0.878641	2.39563	0.203834	1.0247	1.52481	1.07233	1.66342
COL6A2_N785_N4H5F1S0	COL6A2	785	N4H5F1S0	P12110	P12110_NMTLFSDLVAEK_N1GlcNAc@TMTK12TMT_785_N4H5F1S0_01Y(61F)41Y41M(31M(21Y41L)41Y)61M61M	Fucosylated	0.984343	1.1208	0.443158	0.618791	1.81515	0.778339	0.670759	0.332719	0.673187	1.00224	1.32756	0.93994	0.572275	0.474439	0.917347	0.427643	0.839994	0.819762	0.933836	1.43546
COL6A2_N785_N4H5F1S1	COL6A2	785	N4H5F1S1	P12110	P12110_NMTLFSDLVAEK_N1GlcNAc@TMTK12TMT_785_N4H5F1S1_01Y(61F)41Y41M(31M)61M(21Y41L32S)61Y41L	Fucosylated and sialylated	0.892581	0.790229	NA	NA	NA	NA	0.760435	0.65915	0.737262	0.680288	0.909496	0.653976	NA	NA	NA	NA	0.6559	0.47536	0.790255	0.826437
COL6A2_N785_N4H5F1S1	COL6A2	785	N4H5F1S1	P12110	P12110_NMTLFSDLVAEK_N1GlcNAc@TMTK12TMT_785_N4H5F1S1_01Y(61F)41Y41M(31M41Y41L)61M61Y41L32S	Fucosylated and sialylated	0.309482	1.81564	0.317132	0.332119	1.36709	0.607763	0.522082	0.380101	0.316298	0.707379	2.33547	0.537387	0.5723	0.684324	1.0991	0.276288	0.826617	1.31617	0.779442	1.67255
COL6A2_N785_N4H5F1S2	COL6A2	785	N4H5F1S2	P12110	P12110_NMTLFSDLVAEK_N1GlcNAc@TMTK12TMT_785_N4H5F1S2_01Y(61F)41Y41M(31M)61M(21Y41L32S)61Y41L32S	Fucosylated and sialylated	NA	1.01901	NA	0.218516	1.35266	0.600946	0.757738	0.59902	0.825496	1.17284	0.788846	0.839138	0.179063	0.748351	1.36764	0.0993945	1.10188	0.934774	NA	1.33888
COL6A2_N785_N4H6F0S1	COL6A2	785	N4H6F0S1	P12110	P12110_NMTLFSDLVAEK_N1GlcNAc@TMTK12TMT_785_N4H6F0S1_01Y41Y41M(31M(21Y41L32S)41Y)61M(31M)61M	Sialylated	1.45524	1.41767	1.23342	0.482813	1.22127	0.524435	NA	NA	1.276	0.602855	1.21453	0.686413	0.719054	0.957239	0.900946	0.373536	NA	NA	1.2524	1.24809
COL6A3_N116_N4H5F0S2	COL6A3	116	N4H5F0S2	P12111	P12111_QEVLSHISNMSYIGGTNQTGK_Q1TMTN17GlcNAcK21TMT_116_N4H5F0S2_01Y41Y41M(31M)61M(21Y41L32S)61Y41L32S	Sialylated	0.427757	1.70138	NA	NA	NA	NA	1.06522	0.882938	0.543623	0.945525	1.43465	1.63054	NA	NA	NA	NA	1.54482	0.867706	NA	1.8945
COL6A3_N2079_N4H5F1S1	COL6A3	2079	N4H5F1S1	P12111	P12111_GPPGVNGTQGFQGCPGQR_G1TMTN6GlcNAcC14Cam_2079_N4H5F1S1_01Y41Y41M(31M41Y41L)61M21Y(31F)41L32S	Fucosylated and sialylated	0.937674	0.914178	0.58028	0.962024	1.13085	0.979316	NA	NA	0.774336	0.866082	1.56412	1.26457	0.587658	1.54843	1.85743	0.624135	NA	NA	1.59081	2.0081
COL6A3_N2558_N4H5F0S0	COL6A3	2558	N4H5F0S0	P12111	P12111_QLINALQINNTAVGHALVLPAGR_Q1TMTN9GlcNAc_2558_N4H5F0S0_01Y41Y41M(31M41Y41L)61M61Y41L	Hybrid/Complex	1.06945	1.26731	0.656601	0.838342	1.16763	0.944626	NA	NA	1.24649	0.985778	1.04706	1.09168	0.842604	0.799923	0.884378	0.726062	NA	NA	1.81235	1.01156
COL6A3_N2558_N4H5F0S2	COL6A3	2558	N4H5F0S2	P12111	P12111_QLINALQINNTAVGHALVLPAGR_Q1TMTN9GlcNAc_2558_N4H5F0S2_01Y41Y41M(31M)61M(21Y41L32S)61Y41L32S	Sialylated	0.888444	1.49427	NA	0.810429	1.33096	0.914646	0.911817	1.43812	NA	1.18394	1.41024	0.971995	0.79561	0.865547	1.43917	1.40524	0.920042	1.22689	1.53242	1.11549
COL6A3_N2558_N4H5F1S0	COL6A3	2558	N4H5F1S0	P12111	P12111_QLINALQINNTAVGHALVLPAGR_Q1TMTN9GlcNAc_2558_N4H5F1S0_01Y41Y41M(31M41Y(31F)41L)61M61Y41L	Fucosylated	NA	NA	0.829537	0.973823	1.03075	1.52894	0.903617	0.647861	NA	NA	NA	NA	1.06803	0.971623	1.30598	0.815865	0.772958	0.678066	NA	NA
COL6A3_N2558_N4H5F1S1	COL6A3	2558	N4H5F1S1	P12111	P12111_QLINALQINNTAVGHALVLPAGR_Q1TMTN9GlcNAc_2558_N4H5F1S1_01Y41Y41M(31M41Y41L)61M21Y(31F)41L32S	Fucosylated and sialylated	1.13699	1.00412	0.518899	0.802726	1.06405	1.02517	NA	NA	NA	0.870881	1.08439	0.665985	0.708206	0.903775	1.65704	0.984527	NA	NA	1.40462	0.863407
COL6A3_N2558_N4H5F1S2	COL6A3	2558	N4H5F1S2	P12111	P12111_QLINALQINNTAVGHALVLPAGR_Q1TMTN9GlcNAc_2558_N4H5F1S2_01Y41Y41M(31M)61M(21Y(31F)41L32S)61Y41L32S	Fucosylated and sialylated	0.701562	1.50931	NA	NA	NA	NA	0.740708	NA	0.764424	0.920192	0.930034	0.741482	NA	NA	NA	NA	0.973514	0.650653	1.83493	1.2996
COL6A3_N2558_N4H6F2S0	COL6A3	2558	N4H6F2S0	P12111	P12111_QLINALQINNTAVGHALVLPAGR_Q1TMTN9GlcNAc_2558_N4H6F2S0_01Y41Y41M(31M(21Y(31F)41L)41Y(31F)41L)61M61M	Fucosylated	NA	NA	0.666906	0.883685	0.960501	0.734431	0.864288	1.05958	NA	NA	NA	NA	0.860631	1.25949	1.19438	1.17296	1.28935	1.2867	NA	NA
COL6A3_N2558_N6H3F4S0	COL6A3	2558	N6H3F4S0	P12111	P12111_QLINALQINNTAVGHALVLPAGR_Q1TMTN9GlcNAc_2558_N6H3F4S0_01Y41Y41M(31M(21Y31F)41Y31F)61M(21Y31F)61Y31F	Fucosylated	NA	NA	NA	1.51586	1.14188	1.39897	1.2105	0.855119	NA	NA	NA	NA	0.89011	0.905932	1.16771	1.06786	1.53564	1.42307	NA	NA
COL6A3_N2677_N4H5F1S0	COL6A3	2677	N4H5F1S0	P12111	P12111_VAVVQHAPSESVDNASMPPVK_V1TMTN14GlcNAcK21TMT_2677_N4H5F1S0_01Y(61F)41Y41M(31M41Y41L)61M61Y41L	Fucosylated	NA	NA	0.882889	0.911738	0.67046	0.870568	1.06449	0.890418	NA	NA	NA	NA	0.78925	0.74552	1.28714	0.681267	1.25852	1.43879	NA	NA
GZMA_N170_N2H5F0S0	GZMA	170	N2H5F0S0	P12544	P12544_EVNITIIDR_E1TMTN3GlcNAc_170_N2H5F0S0_01Y41Y41M(31M)61M(31M)61M	Mannose	0.84137	0.826794	NA	NA	NA	NA	1.12058	1.16355	0.821617	0.954978	0.834153	0.816499	NA	NA	NA	NA	0.970125	0.730233	0.907945	1.04213
GZMA_N170_N2H6F0S0	GZMA	170	N2H6F0S0	P12544	P12544_EVNITIIDR_E1TMTN3GlcNAc_170_N2H6F0S0_01Y41Y41M(31M)61M(31M21M)61M	Mannose	NA	NA	1.12689	1.21822	0.934953	1.40091	0.983581	0.987574	NA	NA	NA	NA	0.782928	1.06569	0.774551	1.10538	0.762213	0.775282	NA	NA
SKIL_N242_N4H4F1S1	SKIL	242	N4H4F1S1	P12757	P12757_LCNALLRPRTFPQNGSVLPAK_L1TMTC2CamN14GlcNAcK21TMT_242_N4H4F1S1_01Y41Y41M(31M41Y)61M21Y(31F)41L32S	Fucosylated and sialylated	NA	NA	1.27214	0.939925	0.935039	0.833514	0.692315	0.96411	NA	NA	NA	NA	0.561821	0.892761	0.964728	0.743066	0.819811	1.08354	NA	NA
SKIL_N242_N4H6F0S1	SKIL	242	N4H6F0S1	P12757	P12757_LCNALLRPRTFPQNGSVLPAK_L1TMTC2CamN14GlcNAcK21TMT_242_N4H6F0S1_01Y41Y41M(31M(21Y41L32S)41Y41L)61M61M	Sialylated	NA	NA	1.17166	0.891097	0.850464	0.49499	0.535235	0.554459	NA	NA	NA	NA	0.833378	0.956487	1.51549	0.362954	0.713469	1.21907	NA	NA
ACE_N695_N4H5F1S1	ACE	695	N4H5F1S1	P12821	P12821_NMQIANHTLK_N1TMTN6GlcNAcK10TMT_695_N4H5F1S1_01Y41Y41M(31M(21Y41L32S)41Y31F)61M61M	Fucosylated and sialylated	NA	NA	0.882087	0.819637	0.973117	0.780428	1.20015	0.885614	NA	NA	NA	NA	0.922238	NA	0.930958	0.60481	1.29569	1.05531	NA	NA
LAMP2_N101_N3H4F0S1	LAMP2	101	N3H4F0S1	P13473	P13473_IAVQFGPGFSWIANFTK_I1TMTN14GlcNAcK17TMT_101_N3H4F0S1_01Y41Y41M(31M)61M61Y41L32S	Sialylated	1.00988	NA	1.49057	NA	0.877736	1.07856	NA	NA	2.99659	0.937133	0.714253	NA	1.69724	0.524566	NA	1.51751	NA	NA	0.622301	0.488325
LAMP2_N101_N4H5F0S2	LAMP2	101	N4H5F0S2	P13473	P13473_IAVQFGPGFSWIANFTK_I1TMTN14GlcNAcK17TMT_101_N4H5F0S2_01Y41Y41M(31M)61M(21Y41L32S)61Y41L32S	Sialylated	1.03591	1.26959	0.698328	0.496668	0.581539	0.475446	NA	NA	1.40479	0.757476	0.92292	NA	0.537218	1.15417	0.693358	0.970609	NA	NA	NA	1.00647
LAMP2_N101_N4H6F1S1	LAMP2	101	N4H6F1S1	P13473	P13473_IAVQFGPGFSWIANFTK_I1TMTN14GlcNAcK17TMT_101_N4H6F1S1_01Y41Y41M(31M(21Y(31F)41L32S)41Y41L)61M61M	Fucosylated and sialylated	0.422158	1.49087	NA	1.29737	0.749282	0.919167	NA	NA	1.09261	0.934453	0.695044	1.84216	0.615407	1.76337	1.21808	0.94066	NA	NA	2.67313	1.03746
LAMP2_N101_N5H5F0S1	LAMP2	101	N5H5F0S1	P13473	P13473_IAVQFGPGFSWIANFTK_I1TMTN14GlcNAcK17TMT_101_N5H5F0S1_01Y41Y41M(31M41Y)61M(21Y41L32S)61Y41L	Sialylated	2.03557	0.746266	1.30297	0.878473	0.69279	1.04839	NA	NA	1.36805	1.60431	1.14402	0.893108	1.11563	0.823793	0.713624	2.02815	NA	NA	0.89584	0.72656
LAMP2_N101_N5H6F0S2	LAMP2	101	N5H6F0S2	P13473	P13473_IAVQFGPGFSWIANFTK_I1TMTN14GlcNAcK17TMT_101_N5H6F0S2_01Y41Y41M(31M(21Y41L32S)41Y41L32S)(41Y)61M61M	Sialylated	NA	NA	0.769114	1.42248	0.792844	0.753728	1.59292	NA	NA	NA	NA	NA	0.690698	1.21962	0.804301	0.634848	0.925759	NA	NA	NA
LAMP2_N275_N6H7F0S1	LAMP2	275	N6H7F0S1	P13473	P13473_LNSSTIK_L1TMTN2GlcNAcK7TMT_275_N6H7F0S1_01Y41Y41M(31M41Y41L31Y41L)61M61Y41L31Y41L32S	Sialylated	1.2134	1.20905	1.28489	1.25818	0.678407	1.22632	NA	NA	2.33606	1.10266	0.94854	1.32383	1.47906	0.934075	0.896663	0.659145	NA	NA	1.12088	0.793982
LAMP2_N356_N2H5F0S0	LAMP2	356	N2H5F0S0	P13473	P13473_VQPFNVTQGK_V1TMTN5GlcNAcK10TMT_356_N2H5F0S0_01Y41Y41M(31M)61M(31M)61M	Mannose	1.06507	0.726823	2.17922	2.90836	1.20001	1.19265	1.43707	2.40281	3.85936	1.09782	0.587326	0.864115	1.21566	0.489836	0.372537	0.61964	0.756828	0.998704	0.456577	0.622691
LAMP2_N356_N2H6F0S0	LAMP2	356	N2H6F0S0	P13473	P13473_VQPFNVTQGK_V1TMTN5GlcNAcK10TMT_356_N2H6F0S0_01Y41Y41M(31M)61M(31M21M)61M	Mannose	NA	NA	0.982395	0.820582	0.732451	0.948453	0.794448	0.776218	NA	NA	NA	NA	0.688227	0.481733	0.420871	0.508558	0.64806	0.737891	NA	NA
LAMP2_N356_N2H7F0S0	LAMP2	356	N2H7F0S0	P13473	P13473_VQPFNVTQGK_V1TMTN5GlcNAcK10TMT_356_N2H7F0S0_01Y41Y41M(31M)61M(31M21M)61M21M	Mannose	2.91826	0.311836	NA	NA	NA	NA	0.796033	0.75082	2.34007	0.666276	0.412671	0.40949	NA	NA	NA	NA	0.336631	0.484378	0.456396	0.332927
LAMP2_N356_N3H4F0S1	LAMP2	356	N3H4F0S1	P13473	P13473_VQPFNVTQGK_V1TMTN5GlcNAcK10TMT_356_N3H4F0S1_01Y41Y41M(31M)61M61Y41L32S	Sialylated	0.883357	1.0372	0.866808	1.07428	0.91077	1.22619	1.12547	0.850001	1.81854	1.17451	1.09569	1.20506	0.912565	0.988107	0.795294	0.698388	1.00337	0.879428	0.964901	1.12432
LAMP2_N356_N3H4F1S1	LAMP2	356	N3H4F1S1	P13473	P13473_VQPFNVTQGK_V1TMTN5GlcNAcK10TMT_356_N3H4F1S1_01Y(61F)41Y41M(31M)61M61Y41L32S	Fucosylated and sialylated	0.718299	0.889963	0.74271	1.16482	1.03538	1.20205	1.31386	0.794358	1.26212	1.51966	0.749618	0.74053	1.00357	0.764713	0.77875	0.96406	0.927566	0.750824	0.740202	0.737782
LAMP2_N356_N3H6F0S0	LAMP2	356	N3H6F0S0	P13473	P13473_VQPFNVTQGK_V1TMTN5GlcNAcK10TMT_356_N3H6F0S0_01Y41Y41M(31M41Y41L)61M(31M)61M	Hybrid/Complex	NA	NA	0.953163	1.20796	0.711329	0.852248	0.954514	0.928193	NA	NA	NA	NA	1.0413	0.809079	0.611887	0.720365	1.02139	1.14631	NA	NA
LAMP2_N356_N3H6F0S1	LAMP2	356	N3H6F0S1	P13473	P13473_VQPFNVTQGK_V1TMTN5GlcNAcK10TMT_356_N3H6F0S1_01Y41Y41M(31M41Y41L32S)61M(31M)61M	Sialylated	0.851727	1.04407	1.08861	0.970558	0.767872	0.794311	1.65739	1.71791	2.01847	1.68785	1.00573	1.69949	0.943997	0.775805	0.694352	0.942153	0.716647	1.11189	1.03058	1.06497
LAMP2_N356_N3H6F1S0	LAMP2	356	N3H6F1S0	P13473	P13473_VQPFNVTQGK_V1TMTN5GlcNAcK10TMT_356_N3H6F1S0_01Y(61F)41Y41M(31M41Y41L)61M(31M)61M	Fucosylated	NA	NA	0.894169	0.908334	0.958289	0.909675	1.04752	3.19861	NA	NA	NA	NA	0.839043	0.827809	0.62103	0.605405	1.00066	1.2757	NA	NA
LAMP2_N356_N4H5F0S1	LAMP2	356	N4H5F0S1	P13473	P13473_VQPFNVTQGK_V1TMTN5GlcNAcK10TMT_356_N4H5F0S1_01Y41Y41M(31M)61M(21Y41L32S)61Y41L	Sialylated	0.965052	0.966595	1.04275	2.33591	0.908133	1.03762	1.55346	0.86802	2.58814	1.52295	0.617214	1.69518	1.25084	1.10073	0.926301	0.752268	0.857891	0.743788	1.36309	0.722049
LAMP2_N356_N4H5F1S0	LAMP2	356	N4H5F1S0	P13473	P13473_VQPFNVTQGK_V1TMTN5GlcNAcK10TMT_356_N4H5F1S0_01Y(61F)41Y41M(31M(21Y41L)41Y)61M61M	Fucosylated	0.711108	1.44035	NA	NA	NA	NA	0.911696	0.650223	1.52646	2.50922	0.874333	1.82317	NA	NA	NA	NA	0.840512	0.747277	1.31444	1.12041
LAMP2_N356_N4H5F1S1	LAMP2	356	N4H5F1S1	P13473	P13473_VQPFNVTQGK_V1TMTN5GlcNAcK10TMT_356_N4H5F1S1_01Y41Y41M(31M)61M(21Y41L32S)61Y(31F)41L	Fucosylated and sialylated	0.793372	0.94197	0.59346	0.745651	0.833351	0.816556	1.31041	0.996842	1.00596	1.44841	1.06735	1.47301	1.19942	0.570927	0.647159	0.765276	1.05203	1.05943	0.828809	1.22048
LAMP2_N356_N4H5F1S2	LAMP2	356	N4H5F1S2	P13473	P13473_VQPFNVTQGK_V1TMTN5GlcNAcK10TMT_356_N4H5F1S2_01Y(61F)41Y41M(31M)61M(21Y41L32S)61Y41L32S	Fucosylated and sialylated	0.77056	0.594181	NA	NA	NA	NA	1.53315	0.901352	0.582143	0.711553	1.04909	0.457905	NA	NA	NA	NA	0.924155	0.796765	0.789324	0.882296
LAMP2_N356_N4H5F2S1	LAMP2	356	N4H5F2S1	P13473	P13473_VQPFNVTQGK_V1TMTN5GlcNAcK10TMT_356_N4H5F2S1_01Y41Y41M(31M(21Y(31F)41L32S)41Y31F)61M61M	Fucosylated and sialylated	NA	NA	1.17193	1.31375	0.982159	0.841431	1.00643	0.669012	NA	NA	NA	NA	1.38345	1.55542	1.03816	1.21071	1.04425	0.974824	NA	NA
LAMP2_N356_N5H4F1S0	LAMP2	356	N5H4F1S0	P13473	P13473_VQPFNVTQGK_V1TMTN5GlcNAcK10TMT_356_N5H4F1S0_01Y41Y41M(31M41Y41L31Y)61M61Y31F	Fucosylated	1.14607	0.906515	NA	NA	NA	NA	0.848964	0.942161	1.17259	1.50529	0.776045	1.56414	NA	NA	NA	NA	0.93261	1.87506	1.10723	1.00516
LAMP2_N356_N5H6F0S1	LAMP2	356	N5H6F0S1	P13473	P13473_VQPFNVTQGK_V1TMTN5GlcNAcK10TMT_356_N5H6F0S1_01Y41Y41M(31M41Y41L)61M61Y41L31Y41L32S	Sialylated	1.79553	0.637164	0.952917	1.39702	0.750967	1.08331	NA	NA	1.40762	0.963042	0.710067	1.07209	1.08568	1.04031	0.79282	0.823694	NA	NA	0.658466	0.696457
BMP1_N599_N2H6F0S0	BMP1	599	N2H6F0S0	P13497	P13497_LNGSITSPGWPK_L1TMTN2GlcNAcK12TMT_599_N2H6F0S0_01Y41Y41M(31M)61M(31M21M)61M	Mannose	NA	NA	1.02379	0.75797	1.32846	0.713377	1.21064	0.921142	NA	NA	NA	NA	0.558836	0.570152	0.808565	0.562856	0.845561	0.835341	NA	NA
CYP4B1_N434_N2H6F0S0	CYP4B1	434	N2H6F0S0	P13584	P13584_FSTENASK_F1TMTN5GlcNAcK8TMT_434_N2H6F0S0_01Y41Y41M(31M)61M(31M21M)61M	Mannose	4.39437	0.447569	0.990602	0.727586	0.923137	0.837018	NA	NA	0.678366	0.460339	0.306464	0.673433	1.00465	0.773417	0.531905	0.629936	NA	NA	0.395353	0.336643
VCAN_N330_N4H5F1S1	VCAN	330	N4H5F1S1	P13611	P13611_FENQTGFPPPDSR_F1TMTN3GlcNAc_330_N4H5F1S1_01Y41Y41M(31M(21Y41L32S)41Y31F)61M61M	Fucosylated and sialylated	NA	NA	1.02839	0.999461	1.38191	0.983919	0.588435	0.796748	NA	NA	NA	NA	0.787058	1.24235	0.975495	0.823741	0.721922	0.607009	NA	NA
VCAN_N3369_N4H5F0S1	VCAN	3369	N4H5F0S1	P13611	P13611_NSSSAK_N1GlcNAc@TMTK6TMT_3369_N4H5F0S1_01Y41Y41M(31M41Y41L)61M61Y41L32S	Sialylated	0.57881	1.57261	1.19205	2.92817	0.700353	1.4332	1.22308	0.745485	1.51769	0.765146	0.91885	1.51016	1.34782	1.02164	0.945483	1.1552	0.879676	1.26803	0.961618	1.01709
VCAN_N3369_N4H5F0S2	VCAN	3369	N4H5F0S2	P13611	P13611_NSSSAK_N1GlcNAc@TMTK6TMT_3369_N4H5F0S2_01Y41Y41M(31M)61M(21Y41L32S)61Y41L32S	Sialylated	0.91487	1.29209	0.952976	2.92232	0.623345	1.21684	0.897986	0.793922	1.72268	1.29491	1.04908	1.3004	1.39164	1.0705	0.827206	0.808511	0.903543	0.759055	1.03426	1.03894
C6_N324_N4H5F0S2	C6	324	N4H5F0S2	P13671	P13671_VLNFTTK_V1TMTN3GlcNAcK7TMT_324_N4H5F0S2_01Y41Y41M(31M)61M(21Y41L32S)61Y41L32S	Sialylated	0.832007	1.47239	1.34953	0.885303	0.889707	0.807074	NA	NA	1.06255	NA	0.900227	1.09783	0.747944	0.900643	0.852659	0.969654	NA	NA	NA	0.904365
P4HA1_N113_N2H6F0S0	P4HA1	113	N2H6F0S0	P13674	P13674_DMSDGFISNLTIQR_D1TMTN9GlcNAc_113_N2H6F0S0_01Y41Y41M(31M)61M(31M21M)61M	Mannose	1.43517	0.872258	NA	NA	NA	NA	0.804906	1.02121	0.454339	0.982774	0.688443	0.955745	NA	NA	NA	NA	0.963744	0.730718	0.670596	0.698129
P4HA1_N259_N2H5F0S0	P4HA1	259	N2H5F0S0	P13674	P13674_EKDVNK_E1TMTK2TMTN5GlcNAcK6TMT_259_N2H5F0S0_01Y41Y41M(31M)61M(31M)61M	Mannose	1.52893	1.02002	NA	NA	NA	NA	1.31974	1.30284	2.64841	1.12811	0.940956	1.70805	NA	NA	NA	NA	1.17382	1.55528	1.28342	1.62123
P4HA1_N259_N2H6F0S0	P4HA1	259	N2H6F0S0	P13674	P13674_EKDVNK_E1TMTK2TMTN5GlcNAcK6TMT_259_N2H6F0S0_01Y41Y41M(31M)61M(31M21M)61M	Mannose	1.10449	0.628236	1.31319	0.342161	0.940522	0.767325	0.598169	1.27899	0.98771	0.297604	0.61627	0.978023	0.442763	1.42581	0.767884	0.523626	0.427518	0.275286	0.635193	0.276862
CEACAM1_N378_N2H6F0S0	CEACAM1	378	N2H6F0S0	P13688	P13688_LSQGNTTLSINPVK_L1TMTN5GlcNAcK14TMT_378_N2H6F0S0_01Y41Y41M(31M)61M(31M21M)61M	Mannose	1.41413	0.77314	2.00553	1.29363	0.861828	1.06549	1.23893	1.55558	2.72585	1.12031	0.784075	0.893378	0.949071	0.88625	0.671656	0.710395	0.801668	0.98213	1.02898	0.798906
CEACAM1_N378_N2H7F0S0	CEACAM1	378	N2H7F0S0	P13688	P13688_LSQGNTTLSINPVK_L1TMTN5GlcNAcK14TMT_378_N2H7F0S0_01Y41Y41M(31M)61M(31M21M)61M21M	Mannose	1.70367	0.619898	1.15424	1.07465	0.663238	0.594201	0.917536	1.46563	2.95369	0.771331	0.578135	0.941723	0.847622	0.691185	0.561198	0.439522	0.65222	0.868765	0.559241	0.831621
CD59_N43_N4H5F1S1	CD59	43	N4H5F1S1	P13987	P13987_TAVNCSSDFDACLITK_T1TMTN4GlcNAcC5CamC12CamK16TMT_43_N4H5F1S1_01Y41Y41M(31M(21Y41L32S)41Y31F)61M61M	Fucosylated and sialylated	0.870295	1.13848	NA	NA	NA	NA	0.898116	0.774802	0.6081	0.895753	1.11164	0.870763	NA	NA	NA	NA	0.894662	0.825799	0.530392	0.812811
CD59_N43_N4H5F1S2	CD59	43	N4H5F1S2	P13987	P13987_TAVNCSSDFDACLITK_T1TMTN4GlcNAcC5CamC12CamK16TMT_43_N4H5F1S2_01Y(61F)41Y41M(31M)61M(21Y41L32S)61Y41L32S	Fucosylated and sialylated	0.706875	1.23474	NA	NA	NA	NA	0.954178	0.717337	0.536875	1.29396	1.48585	0.817505	NA	NA	NA	NA	0.734099	0.803969	0.924419	1.28383
INSRR_N756_N4H5F0S2	INSRR	756	N4H5F0S2	P14616	P14616_LGGNSSDFEIQEDKVPR_L1TMTN4GlcNAcK14TMT_756_N4H5F0S2_01Y41Y41M(31M)61M(21Y41L32S)61Y41L32S	Sialylated	NA	NA	1.91422	0.896384	0.596955	1.22719	1.09704	3.20818	NA	NA	NA	NA	3.16205	3.05953	4.83387	1.23488	1.2363	2.61307	NA	NA
HSP90B1_N217_N2H3F1S0	HSP90B1	217	N2H3F1S0	P14625	P14625_HNNDTQHIWESDSNEFSVIADPR_H1TMTN3GlcNAc_217_N2H3F1S0_01Y(61F)41Y41M(31M)61M	Fucosylated	NA	NA	0.924955	1.05321	0.977529	0.738376	0.742094	0.860216	NA	NA	NA	NA	1.06437	0.933884	0.934942	0.826321	0.806921	0.694631	NA	NA
HSP90B1_N217_N2H5F0S0	HSP90B1	217	N2H5F0S0	P14625	P14625_HNNDTQHIWESDSNEFSVIADPR_H1TMTN3GlcNAc_217_N2H5F0S0_01Y41Y41M(31M)61M(31M)61M	Mannose	0.725417	NA	0.970314	0.469477	0.672517	0.96245	0.611145	1.42145	0.66816	0.821912	0.82106	0.709028	0.754387	0.420064	NA	0.54013	0.53421	0.881886	0.53147	0.76451
HSP90B1_N217_N2H6F0S0	HSP90B1	217	N2H6F0S0	P14625	P14625_HNNDTQHIWESDSNEFSVIADPR_H1TMTN3GlcNAc_217_N2H6F0S0_01Y41Y41M(31M)61M(31M21M)61M	Mannose	1.49051	1.29118	0.599318	0.665843	0.742098	1.11317	NA	NA	1.2059	1.18902	1.15833	1.07667	0.419379	0.735126	0.795153	0.511023	NA	NA	NA	0.931172
HSP90B1_N62_N2H3F1S0	HSP90B1	62	N2H3F1S0	P14625	P14625_TDDEVVQREEEAIQLDGLNASQIR_T1TMTN19GlcNAc_62_N2H3F1S0_01Y(61F)41Y41M(31M)61M	Fucosylated	0.789839	0.814003	NA	NA	NA	NA	1.20594	1.34209	0.538403	0.699775	1.07357	1.00589	NA	NA	NA	NA	0.927313	0.911125	0.998078	0.758666
HSP90B1_N62_N2H4F1S0	HSP90B1	62	N2H4F1S0	P14625	P14625_TDDEVVQREEEAIQLDGLNASQIR_T1TMTN19GlcNAc_62_N2H4F1S0_01Y(61F)41Y41M(31M)61M61M	Fucosylated	1.18492	0.925703	0.953474	0.797936	1.18068	0.748523	NA	NA	0.878637	1.10201	0.998611	1.22296	1.13584	1.0114	0.772323	0.850671	NA	NA	0.924878	1.09206
HSP90B1_N62_N2H5F0S0	HSP90B1	62	N2H5F0S0	P14625	P14625_EEEAIQLDGLNASQIR_E1TMTN11GlcNAc_62_N2H5F0S0_01Y41Y41M(31M)61M(31M)61M	Mannose	1.14624	1.07915	1.15416	0.912973	0.785192	1.32999	1.19905	1.03302	0.804245	1.78682	1.17991	0.914096	1.40486	1.09032	0.702553	0.895743	0.779082	0.903565	1.11536	1.49736
HSP90B1_N62_N2H5F0S0	HSP90B1	62	N2H5F0S0	P14625	P14625_TDDEVVQREEEAIQLDGLNASQIR_T1TMTN19GlcNAc_62_N2H5F0S0_01Y41Y41M(31M)61M(31M)61M	Mannose	1.03287	0.844941	1.16514	0.569686	1.18446	1.24869	1.08126	0.826077	0.461397	0.876645	1.54966	0.921125	1.62743	0.733358	0.732948	1.6573	1.28731	1.14089	0.715976	0.722812
HSP90B1_N62_N2H6F0S0	HSP90B1	62	N2H6F0S0	P14625	P14625_EEEAIQLDGLNASQIR_E1TMTN11GlcNAc_62_N2H6F0S0_01Y41Y41M(31M)61M(31M21M)61M	Mannose	1.06174	0.530287	NA	NA	NA	NA	1.1725	0.774556	0.434505	0.579142	0.760956	0.696221	NA	NA	NA	NA	1.01917	0.908029	0.917835	0.485496
HSP90B1_N62_N2H6F0S0	HSP90B1	62	N2H6F0S0	P14625	P14625_TDDEVVQREEEAIQLDGLNASQIR_T1TMTN19GlcNAc_62_N2H6F0S0_01Y41Y41M(31M)61M(31M21M)61M	Mannose	0.966922	0.743408	1.31395	0.850222	0.755838	0.563353	0.994654	0.743596	0.340264	0.49035	0.798349	0.81065	1.31997	0.754063	0.912557	0.871411	0.97579	1.1678	0.616149	0.432983
HSP90B1_N62_N2H7F0S0	HSP90B1	62	N2H7F0S0	P14625	P14625_EEEAIQLDGLNASQIR_E1TMTN11GlcNAc_62_N2H7F0S0_01Y41Y41M(31M)61M(31M21M)61M21M	Mannose	1.28829	0.723831	NA	NA	NA	NA	0.915436	1.09666	0.954072	0.803101	0.871408	0.974842	NA	NA	NA	NA	0.801809	0.977263	1.2758	0.849574
HSP90B1_N62_N2H8F0S0	HSP90B1	62	N2H8F0S0	P14625	P14625_TDDEVVQREEEAIQLDGLNASQIR_T1TMTN19GlcNAc_62_N2H8F0S0_01Y41Y41M(31M21M21M)61M(31M21M)61M	Mannose	NA	NA	1.33914	0.707903	1.25382	1.2909	0.813826	0.653751	NA	NA	NA	NA	1.14505	0.62511	0.732862	1.82822	0.983144	0.671098	NA	NA
HSP90B1_N62_N2H8F0S0	HSP90B1	62	N2H8F0S0	P14625	P14625_EEEAIQLDGLNASQIR_E1TMTN11GlcNAc_62_N2H8F0S0_01Y41Y41M(31M21M)61M(31M21M)61M21M	Mannose	0.946119	0.521943	0.904583	1.05981	1.20615	0.958167	0.720797	0.946103	0.818242	0.755801	0.762964	0.927909	0.985207	0.759511	0.798312	1.21685	0.94455	0.759519	0.884181	0.509626
HSP90B1_N62_N3H3F1S0	HSP90B1	62	N3H3F1S0	P14625	P14625_TDDEVVQREEEAIQLDGLNASQIR_T1TMTN19GlcNAc_62_N3H3F1S0_01Y(61F)41Y41M(31M)61M61Y	Fucosylated	0.977984	0.856282	0.960358	0.7275	0.81458	0.914931	1.81895	1.04385	0.78747	0.917435	1.15749	0.84846	0.95686	0.584335	0.564737	1.74285	1.86782	1.02192	0.676573	0.782604
HSP90B1_N62_N4H3F1S0	HSP90B1	62	N4H3F1S0	P14625	P14625_EEEAIQLDGLNASQIR_E1TMTN11GlcNAc_62_N4H3F1S0_01Y41Y41M(31M41Y31F)61M61Y	Fucosylated	0.504675	0.848404	0.977961	0.837566	0.735894	1.00745	1.31627	0.673495	0.624692	0.674015	1.23774	1.18262	0.788774	0.796796	0.900988	1.17996	1.30952	0.956678	0.813514	1.07975
ANPEP_N234_N2H5F0S0	ANPEP	234	N2H5F0S0	P15144	P15144_AEFNITLIHPK_A1TMTN4GlcNAcK11TMT_234_N2H5F0S0_01Y41Y41M(31M)61M(31M)61M	Mannose	1.27478	0.575701	6.29963	1.11218	0.829202	0.790932	0.608294	0.787798	1.02213	0.700474	0.655436	0.71927	1.76697	0.707862	0.677752	1.24685	0.536394	0.478307	0.860591	0.61176
ANPEP_N234_N2H7F0S0	ANPEP	234	N2H7F0S0	P15144	P15144_AEFNITLIHPK_A1TMTN4GlcNAcK11TMT_234_N2H7F0S0_01Y41Y41M(31M)61M(31M21M)61M21M	Mannose	1.91788	0.39853	NA	NA	NA	NA	0.77224	0.811647	1.38482	0.463994	0.66689	0.698215	NA	NA	NA	NA	1.14113	1.01113	0.64766	0.48117
ANPEP_N234_N4H5F0S1	ANPEP	234	N4H5F0S1	P15144	P15144_AEFNITLIHPK_A1TMTN4GlcNAcK11TMT_234_N4H5F0S1_01Y41Y41M(31M41Y41L)61M61Y41L32S	Sialylated	1.02748	1.0681	0.685677	0.81121	1.02737	0.81078	NA	NA	1.12482	1.34517	0.943081	0.818206	0.716339	0.981129	0.924916	0.904075	NA	NA	1.23862	1.05375
ANPEP_N234_N4H5F0S1	ANPEP	234	N4H5F0S1	P15144	P15144_AEFNITLIHPK_A1TMTN4GlcNAcK11TMT_234_N4H5F0S1_01Y41Y41M(31M)61M(21Y41L32S)61Y41L	Sialylated	1.32017	0.771707	1.04771	1.33167	0.836267	0.728426	1.08495	0.952227	0.95251	0.932526	0.88784	1.54231	0.597518	0.853249	1.17423	0.655832	1.26197	1.01516	1.7487	0.968849
ANPEP_N234_N4H5F0S2	ANPEP	234	N4H5F0S2	P15144	P15144_AEFNITLIHPK_A1TMTN4GlcNAcK11TMT_234_N4H5F0S2_01Y41Y41M(31M)61M(21Y41L32S)61Y41L32S	Sialylated	0.882891	0.838844	1.00614	1.30835	1.09009	0.887711	0.710603	0.884237	0.992256	1.00736	1.15132	1.00177	1.05917	0.992919	1.45241	0.662505	0.830645	0.717796	1.16559	1.57055
ANPEP_N234_N5H4F0S0	ANPEP	234	N5H4F0S0	P15144	P15144_AEFNITLIHPK_A1TMTN4GlcNAcK11TMT_234_N5H4F0S0_01Y41Y41M(31M41Y)61M(21Y41L)61Y	Hybrid/Complex	2.41428	0.72328	1.33982	0.892873	0.873505	0.742988	NA	NA	0.859872	0.951197	0.983113	0.87419	0.876769	0.848161	0.921245	0.827161	NA	NA	1.32568	1.15014
ANPEP_N681_N4H5F0S1	ANPEP	681	N4H5F0S1	P15144	P15144_VPVTLALNNTLFLIEER_V1TMTN8GlcNAc_681_N4H5F0S1_01Y41Y41M(31M41Y41L)61M61Y41L32S	Sialylated	2.57671	1.06515	NA	NA	NA	NA	0.544716	NA	0.872705	0.87274	1.15289	0.688591	NA	NA	NA	NA	0.729864	1.02441	1.66101	1.01669
ANPEP_N681_N4H5F0S2	ANPEP	681	N4H5F0S2	P15144	P15144_VPVTLALNNTLFLIEER_V1TMTN8GlcNAc_681_N4H5F0S2_01Y41Y41M(31M)61M(21Y41L32S)61Y41L32S	Sialylated	2.00951	1.10862	2.45196	1.28981	1.47889	1.03112	NA	NA	NA	1.06738	1.22811	0.639864	1.88165	2.07959	2.45805	0.693297	NA	NA	1.212	1.61066
ANPEP_N681_N5H6F0S2	ANPEP	681	N5H6F0S2	P15144	P15144_VPVTLALNNTLFLIEER_V1TMTN8GlcNAc_681_N5H6F0S2_01Y41Y41M(31M(21Y41L32S)41Y41L32S)(41Y)61M61M	Sialylated	1.77606	1.44561	NA	1.06786	1.01352	NA	1.86583	1.97568	NA	0.638	1.80039	0.896241	0.950002	0.974496	0.504244	0.371144	1.21437	1.0685	NA	NA
CSF2RA_N223_N4H5F0S2	CSF2RA	223	N4H5F0S2	P15509	P15509_IERFNPPSNVTVR_I1TMTN9GlcNAc_223_N4H5F0S2_01Y41Y41M(31M)61M(21Y41L32S)61Y41L32S	Sialylated	0.31434	1.44332	NA	NA	NA	NA	1.18799	0.780051	0.74315	1.35099	0.933649	1.17527	NA	NA	NA	NA	1.27108	1.22791	0.621808	1.42568
GNS_N362_N2H6F0S0	GNS	362	N2H6F0S0	P15586	P15586_GPGIKPNQTSK_G1TMTK5TMTN7GlcNAcK11TMT_362_N2H6F0S0_01Y41Y41M(31M)61M(31M21M)61M	Mannose	1.80655	1.07353	NA	NA	NA	NA	1.56896	1.61477	0.320627	1.42701	0.530231	0.865254	NA	NA	NA	NA	1.03498	0.917025	1.17356	0.707473
GNS_N362_N2H7F0S0	GNS	362	N2H7F0S0	P15586	P15586_GPGIKPNQTSK_G1TMTK5TMTN7GlcNAcK11TMT_362_N2H7F0S0_01Y41Y41M(31M21M)61M(31M21M)61M	Mannose	1.89596	1.07741	1.40388	1.91911	0.993296	0.775799	NA	NA	0.276448	1.57879	0.509391	0.906982	0.988127	1.31189	0.398868	0.762479	NA	NA	0.996112	0.463162
GLB1_N464_N2H5F0S0	GLB1	464	N2H5F0S0	P16278	P16278_NNVITLNITGK_N1TMTN7GlcNAcK11TMT_464_N2H5F0S0_01Y41Y41M(31M)61M(31M)61M	Mannose	1.3752	0.853713	NA	NA	NA	NA	1.10707	0.755935	0.962509	1.02039	0.763118	1.03678	NA	NA	NA	NA	0.722716	0.644449	0.87249	0.906835
GLB1_N464_N2H6F0S0	GLB1	464	N2H6F0S0	P16278	P16278_NNVITLNITGK_N1TMTN7GlcNAcK11TMT_464_N2H6F0S0_01Y41Y41M(31M)61M(31M21M)61M	Mannose	1.64424	0.817239	0.879099	1.34334	0.920208	0.873019	1.06798	0.616392	0.880192	0.85136	0.676849	1.00979	0.981532	0.710518	0.816152	0.727847	0.702042	0.707257	0.728869	0.775908
PECAM1_N151_N5H5F0S1	PECAM1	151	N5H5F0S1	P16284	P16284_VNCSVPEEK_V1TMTN2GlcNAcC3CamK9TMT_151_N5H5F0S1_01Y41Y41M(31M41Y)61M61Y41L31Y41L32S	Sialylated	NA	NA	0.725239	0.804833	0.907849	0.96773	0.892262	1.1583	NA	NA	NA	NA	0.788265	1.00033	0.870042	1.13405	1.07097	1.06327	NA	NA
DPEP1_N279_N4H5F0S0	DPEP1	279	N4H5F0S0	P16444	P16444_ANLSQVADHLDHIK_A1TMTN2GlcNAcK14TMT_279_N4H5F0S0_01Y41Y41M(31M)61M(21Y41L)61Y41L	Hybrid/Complex	1.00052	1.70219	0.507957	0.898676	0.556662	0.967247	NA	NA	0.962941	1.15119	1.93847	1.59125	0.589331	0.946681	0.628677	0.86368	NA	NA	1.21259	1.40793
DPEP1_N279_N4H5F1S0	DPEP1	279	N4H5F1S0	P16444	P16444_ANLSQVADHLDHIK_A1TMTN2GlcNAcK14TMT_279_N4H5F1S0_01Y(61F)41Y41M(31M41Y41L)61M61Y41L	Fucosylated	0.945747	0.56411	0.811219	0.949984	0.6235	1.01057	1.35333	0.760767	0.799698	1.00175	1.18388	0.849233	0.945919	0.627006	0.58958	1.07346	0.774714	0.555233	1.39645	0.639852
DPEP1_N57_N4H5F1S2	DPEP1	57	N4H5F1S2	P16444	P16444_ANLTTLAGTHTNIPK_A1TMTN2GlcNAcK15TMT_57_N4H5F1S2_01Y(61F)41Y41M(31M)61M(21Y41L32S)61Y41L32S	Fucosylated and sialylated	NA	NA	0.387925	0.86859	1.0149	0.776887	0.892621	0.717446	NA	NA	NA	NA	1.10641	1.05822	0.983243	0.828571	0.617067	0.842812	NA	NA
TSHR_N77_N3H3F1S0	TSHR	77	N3H3F1S0	P16473	P16473_TIPSHAFSNLPNISR_T1TMTN12GlcNAc_77_N3H3F1S0_01Y(61F)41Y41M(31M)61M61Y	Fucosylated	1.12719	0.951064	NA	NA	NA	NA	1.97423	0.974253	1.51632	0.948129	1.03883	0.841469	NA	NA	NA	NA	1.68239	1.37056	0.682661	1.07243
CD36_N417_N2H8F0S0	CD36	417	N2H8F0S0	P16671	P16671_NYIVPILWLNETGTIGDEK_N1TMTN10GlcNAcK19TMT_417_N2H8F0S0_01Y41Y41M(31M21M21M)61M(31M21M)61M	Mannose	0.940146	1.30407	0.865229	0.78516	1.0781	0.872563	NA	NA	NA	0.782492	0.845265	1.22965	1.91504	0.868933	0.58459	0.738964	NA	NA	13.0521	0.717846
CD36_N417_N2H9F0S0	CD36	417	N2H9F0S0	P16671	P16671_NYIVPILWLNETGTIGDEK_N1TMTN10GlcNAcK19TMT_417_N2H9F0S0_01Y41Y41M(31M21M21M)61M(31M21M)61M21M	Mannose	1.05101	1.20258	0.762916	0.509857	0.947049	0.950729	NA	NA	0.624802	0.754526	0.921546	0.86296	1.68483	0.839294	0.56653	0.744563	NA	NA	11.8478	0.556925
ZNF23_N264_N2H7F0S0	ZNF23	264	N2H7F0S0	P17027	P17027_MCGKAFSVNGSLSR_M1TMTC2CamK4TMTN9GlcNAc_264_N2H7F0S0_01Y41Y41M(31M21M)61M(31M21M)61M	Mannose	NA	NA	1.02682	0.351421	0.824299	1.05755	0.811971	0.915762	NA	NA	NA	NA	0.954615	0.796038	0.681057	1.33912	0.810868	0.89688	NA	NA
NAGA_N201_N2H5F0S0	NAGA	201	N2H5F0S0	P17050	P17050_VNYSLLADICNLWR_V1TMTN2GlcNAcC10Cam_201_N2H5F0S0_01Y41Y41M(31M)61M(31M)61M	Mannose	1.93306	1.52317	1.16421	1.32835	1.44925	0.963348	NA	NA	1.41825	2.22567	1.05189	0.650009	0.69662	1.31899	0.845286	0.517991	NA	NA	0.509141	0.88933
ITGA2_N1074_N2H7F0S0	ITGA2	1074	N2H7F0S0	P17301	P17301_GEYFVNVTTR_G1TMTN6GlcNAc_1074_N2H7F0S0_01Y41Y41M(31M)61M(31M21M)61M21M	Mannose	1.10535	0.843156	1.09205	0.816799	0.595478	0.774685	0.888977	1.74073	0.987061	0.999547	0.91195	0.862493	0.769004	0.586515	0.781143	0.774023	1.07611	1.09496	1.11748	1.52908
ITGA2_N112_N2H9F0S0	ITGA2	112	N2H9F0S0	P17301	P17301_TNMSLGLILTR_T1TMTN2GlcNAc_112_N2H9F0S0_01Y41Y41M(31M21M21M)61M(31M21M)61M21M	Mannose	1.62798	0.820375	NA	NA	NA	NA	0.919368	0.801427	0.737279	0.757518	0.750629	0.732913	NA	NA	NA	NA	0.910623	1.00056	0.983501	0.760299
ITGA2_N343_N4H5F0S2	ITGA2	343	N4H5F0S2	P17301	P17301_YFFNVSDEAALLEK_Y1TMTN4GlcNAcK14TMT_343_N4H5F0S2_01Y41Y41M(31M)61M(21Y41L32S)61Y41L32S	Sialylated	2.63885	1.20187	1.45535	1.29734	0.901042	0.88439	NA	NA	0.928743	1.00641	1.03391	0.819827	0.946028	1.09953	0.810618	0.626384	NA	NA	1.1446	0.967897
ITGA2_N343_N5H4F2S0	ITGA2	343	N5H4F2S0	P17301	P17301_YFFNVSDEAALLEK_Y1TMTN4GlcNAcK14TMT_343_N5H4F2S0_01Y41Y41M(31M41Y(31F)41L31Y31F)61M61Y	Fucosylated	0.771414	1.31111	NA	NA	NA	NA	0.78335	3.01471	1.00584	0.745585	1.01193	0.881587	NA	NA	NA	NA	0.663206	0.660424	1.68416	1.06117
ITGB5_N347_N2H6F0S0	ITGB5	347	N2H6F0S0	P18084	P18084_NFTALIPGTTVEILDGDSK_N1GlcNAc@TMTK19TMT_347_N2H6F0S0_01Y41Y41M(31M)61M(31M21M)61M	Mannose	1.31082	0.686172	NA	NA	NA	NA	1.24295	1.43425	1.3861	0.780129	0.8188	0.997459	NA	NA	NA	NA	0.964979	0.667271	1.17827	0.744469
ITGB5_N347_N4H5F0S0	ITGB5	347	N4H5F0S0	P18084	P18084_NFTALIPGTTVEILDGDSK_N1GlcNAc@TMTK19TMT_347_N4H5F0S0_01Y41Y41M(31M)61M(21Y41L)61Y41L	Hybrid/Complex	0.614289	0.915574	0.365831	0.661435	0.549101	0.501815	1.10594	0.628929	2.91195	0.593487	0.762803	0.967648	0.841198	0.770599	0.752897	0.517182	0.974023	0.582965	0.667438	0.447525
TSPAN8_N118_N2H6F0S0	TSPAN8	118	N2H6F0S0	P19075	P19075_IVNETLYENTK_I1TMTN3GlcNAcK11TMT_118_N2H6F0S0_01Y41Y41M(31M)61M(31M21M)61M	Mannose	NA	NA	2.14832	0.688175	1.0628	0.630333	0.643247	1.82465	NA	NA	NA	NA	0.766545	0.5717	0.656565	0.719081	0.754864	0.699019	NA	NA
TSPAN8_N118_N2H9F0S0	TSPAN8	118	N2H9F0S0	P19075	P19075_IVNETLYENTK_I1TMTN3GlcNAcK11TMT_118_N2H9F0S0_01Y41Y41M(31M21M21M)61M(31M21M)61M21M	Mannose	NA	NA	1.20779	0.787917	1.37076	0.832788	0.809955	2.8354	NA	NA	NA	NA	0.585544	0.658338	0.501711	NA	0.86078	0.699857	NA	NA
TSPAN8_N118_N4H5F1S1	TSPAN8	118	N4H5F1S1	P19075	P19075_IVNETLYENTK_I1TMTN3GlcNAcK11TMT_118_N4H5F1S1_01Y41Y41M(31M)61M(21Y41L32S)61Y(31F)41L	Fucosylated and sialylated	NA	NA	1.82665	0.8115	0.814945	0.987588	1.14183	1.16366	NA	NA	NA	NA	0.731883	0.996058	0.677498	0.605342	1.10337	1.02299	NA	NA
TSPAN8_N118_N5H4F3S0	TSPAN8	118	N5H4F3S0	P19075	P19075_IVNETLYENTK_I1TMTN3GlcNAcK11TMT_118_N5H4F3S0_01Y(61F)41Y41M(31M41Y(31F)41L31Y31F)61M61Y	Fucosylated	1.82653	0.835136	NA	NA	NA	NA	1.02827	1.56955	0.907745	0.970749	0.851885	0.832082	NA	NA	NA	NA	1.1111	1.33671	0.655781	1.05727
EN2_N320_N2H6F0S0	EN2	320	N2H6F0S0	P19622	P19622_NTLAVHLMAQGLYNHSTTAK_N1TMTN14GlcNAcK20TMT_320_N2H6F0S0_01Y41Y41M(31M)61M(31M21M)61M	Mannose	NA	NA	0.909135	1.26937	0.881679	1.1656	2.54494	0.613872	NA	NA	NA	NA	0.465137	1.1305	0.543785	0.194145	0.860105	0.738096	NA	NA
ITIH2_N118_N2H6F0S0	ITIH2	118	N2H6F0S0	P19823	P19823_GAFISNFSMTVDGK_G1TMTN6GlcNAcK14TMT_118_N2H6F0S0_01Y41Y41M(31M)61M(31M21M)61M	Mannose	0.554977	1.51613	NA	NA	NA	NA	0.464428	0.427854	1.06871	1.18824	1.0691	1.76408	NA	NA	NA	NA	0.874712	1.22649	1.92129	2.0754
ITIH2_N118_N3H5F0S1	ITIH2	118	N3H5F0S1	P19823	P19823_GAFISNFSMTVDGK_G1TMTN6GlcNAcK14TMT_118_N3H5F0S1_01Y41Y41M(31M41Y41L32S)61M61M	Sialylated	0.923044	1.35127	0.986802	0.704299	1.05574	0.627163	1.40777	1.11423	0.958555	1.1098	1.08164	0.764425	0.67457	2.17453	1.18272	0.411827	1.09084	1.10795	1.59951	1.49837
ITIH2_N118_N4H5F0S2	ITIH2	118	N4H5F0S2	P19823	P19823_GAFISNFSMTVDGK_G1TMTN6GlcNAcK14TMT_118_N4H5F0S2_01Y41Y41M(31M)61M(21Y41L32S)61Y41L32S	Sialylated	0.979698	1.77189	0.931897	0.667116	1.01466	0.779645	1.12289	0.870436	0.745234	1.03778	1.14321	0.94119	0.427525	2.11801	1.90107	0.434198	1.39696	0.923174	1.21266	1.57881
ITIH2_N118_N4H5F2S0	ITIH2	118	N4H5F2S0	P19823	P19823_GAFISNFSMTVDGK_G1TMTN6GlcNAcK14TMT_118_N4H5F2S0_01Y41Y41M(31M41Y41L)61M21Y(31F)41L21F	Fucosylated	NA	NA	0.759884	0.721519	0.956574	1.13419	1.48389	1.25777	NA	NA	NA	NA	0.84573	2.20513	1.36142	0.667393	1.41428	1.17442	NA	NA
ITIH1_N285_N4H5F0S2	ITIH1	285	N4H5F0S2	P19827	P19827_ICDLLVANNHFAHFFAPQNLTNMNK_I1TMTC2CamN19GlcNAcK25TMT_285_N4H5F0S2_01Y41Y41M(31M)61M(21Y41L32S)61Y41L32S	Sialylated	0.543213	1.99215	0.472466	0.841343	0.632171	NA	NA	NA	0.569572	1.089	1.05463	0.466443	NA	1.7426	1.32331	0.4738	NA	NA	0.393527	0.96743
TCN1_N216_N2H5F0S0	TCN1	216	N2H5F0S0	P20061	P20061_NISIYTK_N1GlcNAc@TMTK7TMT_216_N2H5F0S0_01Y41Y41M(31M)61M(31M)61M	Mannose	1.27184	0.678609	2.36985	2.05171	1.43241	0.997063	NA	NA	1.06141	1.1017	0.637458	0.844379	0.948215	0.611194	0.497091	0.586626	NA	NA	0.817695	0.989339
AZU1_N171_N2H3F0S0	AZU1	171	N2H3F0S0	P20160	P20160_FVNVTVTPEDQCRPNNVCTGVLTR_F1TMTN3GlcNAcC12CamC18Cam_171_N2H3F0S0_01Y41Y41M(31M)61M	Mannose	NA	NA	1.07748	0.953865	1.58151	0.866194	1.30858	3.22532	NA	NA	NA	NA	1.04797	1.18211	1.13353	0.950252	0.890536	1.46103	NA	NA
AZU1_N171_N2H3F1S0	AZU1	171	N2H3F1S0	P20160	P20160_FVNVTVTPEDQCRPNNVCTGVLTR_F1TMTN3GlcNAcC12CamC18Cam_171_N2H3F1S0_01Y(61F)41Y41M(31M)61M	Fucosylated	NA	NA	1.12202	1.32398	1.18038	0.985772	1.1588	1.28041	NA	NA	NA	NA	1.07778	1.23817	1.46898	0.882953	1.17382	1.72032	NA	NA
AZU1_N171_N3H4F1S1	AZU1	171	N3H4F1S1	P20160	P20160_FVNVTVTPEDQCRPNNVCTGVLTR_F1TMTN3GlcNAcC12CamC18Cam_171_N3H4F1S1_01Y(61F)41Y41M(31M)61M61Y41L32S	Fucosylated and sialylated	0.677122	0.957651	0.81865	0.931107	1.18215	0.506669	1.4408	1.27095	3.27223	0.984265	1.05547	1.00616	1.08858	1.2445	1.24096	1.04631	1.04357	1.18307	1.10479	0.952904
AZU1_N184_N2H3F0S0	AZU1	184	N2H3F0S0	P20160	P20160_FVNVTVTPEDQCRPNNVCTGVLTR_F1TMTC12CamN16GlcNAcC18Cam_184_N2H3F0S0_01Y41Y41M(31M)61M	Mannose	NA	NA	1.07748	0.953865	1.58151	0.866194	1.30858	3.22532	NA	NA	NA	NA	1.04797	1.18211	1.13353	0.950252	0.890536	1.46103	NA	NA
AZU1_N184_N2H3F1S0	AZU1	184	N2H3F1S0	P20160	P20160_FVNVTVTPEDQCRPNNVCTGVLTR_F1TMTC12CamN16GlcNAcC18Cam_184_N2H3F1S0_01Y(61F)41Y41M(31M)61M	Fucosylated	0.792577	0.898151	1.12202	1.32398	1.18038	0.985772	1.1588	1.28041	2.96499	1.03473	1.09753	1.04207	1.07778	1.23817	1.46898	0.882953	1.17382	1.72032	1.27548	1.27447
AZU1_N184_N3H4F1S1	AZU1	184	N3H4F1S1	P20160	P20160_FVNVTVTPEDQCRPNNVCTGVLTR_F1TMTC12CamN16GlcNAcC18Cam_184_N3H4F1S1_01Y(61F)41Y41M(31M)61M61Y41L32S	Fucosylated and sialylated	0.677122	0.957651	0.81865	0.931107	1.18215	0.506669	1.4408	1.27095	3.27223	0.984265	1.05547	1.00616	1.08858	1.2445	1.24096	1.04631	1.04357	1.18307	1.10479	0.952904
TPSB2_N233_N2H4F0S0	TPSB2	233	N2H4F0S0	P20231	P20231_VNGTWLQAGVVSWGEGCAQPNRPGIYTR_V1TMTN2GlcNAcC17Cam_233_N2H4F0S0_01Y41Y41M(31M21M)61M	Mannose	0.745672	1.21523	0.587956	0.950738	0.92809	0.961206	NA	NA	0.804744	1.60522	1.17922	0.982203	1.0341	0.959861	0.828259	0.623987	NA	NA	1.38156	1.1444
TPSB2_N233_N2H5F0S0	TPSB2	233	N2H5F0S0	P20231	P20231_VNGTWLQAGVVSWGEGCAQPNRPGIYTR_V1TMTN2GlcNAcC17Cam_233_N2H5F0S0_01Y41Y41M(31M)61M(31M)61M	Mannose	NA	NA	0.514523	0.872994	1.24629	1.01635	0.830125	1.01217	NA	NA	NA	NA	0.723237	0.977119	0.991627	1.0841	1.39748	1.67138	NA	NA
M6PR_N130_N4H5F0S1	M6PR	130	N4H5F0S1	P20645	P20645_GGDEYDNHCGKEQR_G1TMTN7GlcNAcC9CamK11TMT_130_N4H5F0S1_01Y41Y41M(31M41Y41L)61M61Y41L32S	Sialylated	NA	NA	1.25736	0.902874	0.90114	1.06203	0.769341	0.920213	NA	NA	NA	NA	1.21343	1.07837	1.56215	0.899799	1.09572	1.88475	NA	NA
M6PR_N57_N2H6F0S0	M6PR	57	N2H6F0S0	P20645	P20645_LKPLFNK_L1TMTK2TMTN6GlcNAcK7TMT_57_N2H6F0S0_01Y41Y41M(31M)61M(31M21M)61M	Mannose	1.34903	0.898929	1.69454	1.97906	1.1975	1.13919	NA	NA	1.78056	1.02494	0.741716	0.90166	1.35374	0.588316	0.483471	0.880362	NA	NA	0.784797	0.560569
M6PR_N57_N2H7F0S0	M6PR	57	N2H7F0S0	P20645	P20645_LKPLFNK_L1TMTK2TMTN6GlcNAcK7TMT_57_N2H7F0S0_01Y41Y41M(31M21M)61M(31M21M)61M	Mannose	1.50413	0.610302	1.25913	1.48813	0.914763	1.07037	1.14154	1.04882	1.53288	0.856018	0.678332	0.69769	1.0215	0.719869	0.667509	0.914741	0.862652	0.779082	0.752672	0.602511
M6PR_N57_N2H8F0S0	M6PR	57	N2H8F0S0	P20645	P20645_LKPLFNK_L1TMTK2TMTN6GlcNAcK7TMT_57_N2H8F0S0_01Y41Y41M(31M21M21M)61M(31M21M)61M	Mannose	1.04638	0.807592	0.957831	1.30298	0.620777	0.790378	1.19298	1.58348	1.17483	1.06511	0.66902	0.652082	0.689738	0.826603	0.772557	1.0962	1.08127	0.933952	0.548576	0.669812
M6PR_N57_N3H6F0S1	M6PR	57	N3H6F0S1	P20645	P20645_LKPLFNK_L1TMTK2TMTN6GlcNAcK7TMT_57_N3H6F0S1_01Y41Y41M(31M41Y41L32S)61M(31M)61M	Sialylated	NA	NA	0.972942	1.21592	0.761438	0.856186	1.21044	0.894735	NA	NA	NA	NA	1.26066	0.747334	0.712898	0.803478	1.00186	0.813504	NA	NA
ATP4A_N731_N4H5F1S0	ATP4A	731	N4H5F1S0	P20648	P20648_LGAIVAVTGDGVNDSPALKK_L1TMTN13GlcNAcK19TMTK20TMT_731_N4H5F1S0_01Y41Y41M(31M41Y(31F)41L)61M61Y41L	Fucosylated	NA	NA	0.829537	0.973823	1.03075	1.52894	0.903617	0.647861	NA	NA	NA	NA	1.06803	0.971623	1.30598	0.815865	0.772958	0.678066	NA	NA
ITGAL_N862_N3H6F0S0	ITGAL	862	N3H6F0S0	P20701	P20701_ALSCNVSSPIFK_A1TMTC4CamN5GlcNAcK12TMT_862_N3H6F0S0_01Y41Y41M(31M41Y41L)61M(31M)61M	Hybrid/Complex	0.79346	0.956673	0.800179	1.4697	0.964759	0.890567	NA	NA	0.778242	1.55073	0.695722	1.10046	1.07945	1.0384	0.86211	1.07162	NA	NA	0.893363	1.01757
ITGAX_N899_N4H5F0S1	ITGAX	899	N4H5F0S1	P20702	P20702_LLLTANVSSENNTPR_L1TMTN6GlcNAc_899_N4H5F0S1_01Y41Y41M(31M(21Y41L32S)41Y)61M61M	Sialylated	NA	NA	1.44013	1.68213	1.10827	0.695561	0.978859	0.674501	NA	NA	NA	NA	0.977081	1.46032	0.892971	0.908994	1.00825	1.18054	NA	NA
ITGAX_N904_N4H5F0S1	ITGAX	904	N4H5F0S1	P20702	P20702_LLLTANVSSENNTPR_L1TMTN11GlcNAc_904_N4H5F0S1_01Y41Y41M(31M(21Y41L32S)41Y)61M61M	Sialylated	NA	NA	1.44013	1.68213	1.10827	0.695561	0.978859	0.674501	NA	NA	NA	NA	0.977081	1.46032	0.892971	0.908994	1.00825	1.18054	NA	NA
MAK_N24_N2H8F0S0	MAK	24	N2H8F0S0	P20794	P20794_SNESGELVAIK_S1TMTN2GlcNAcK11TMT_24_N2H8F0S0_01Y41Y41M(31M21M21M)61M(31M21M)61M	Mannose	0.80802	0.505069	NA	NA	NA	NA	1.08451	1.14228	0.314501	0.626967	0.709838	0.405141	NA	NA	NA	NA	0.993084	0.827581	0.756335	0.387345
C4BPB_N64_N4H5F0S1	C4BPB	64	N4H5F0S1	P20851	P20851_TLFCNASK_T1TMTC4CamN5GlcNAcK8TMT_64_N4H5F0S1_01Y41Y41M(31M)61M(21Y41L32S)61Y41L	Sialylated	1.1667	0.98122	NA	NA	NA	NA	0.819381	1.10766	0.776077	0.897755	1.59115	1.09354	NA	NA	NA	NA	1.07413	1.15754	1.26896	1.06043
COL5A1_N1672_N2H6F0S0	COL5A1	1672	N2H6F0S0	P20908	P20908_VYCNFTAGGSTCVFPDKK_V1TMTC3CamN4GlcNAcC12CamK17TMTK18TMT_1672_N2H6F0S0_01Y41Y41M(31M)61M(31M21M)61M	Mannose	NA	NA	0.525773	0.49163	0.792645	0.739827	0.848563	0.855951	NA	NA	NA	NA	0.598803	1.16069	1.101	0.685989	1.12074	1.02891	NA	NA
COL5A1_N1672_N2H9F0S0	COL5A1	1672	N2H9F0S0	P20908	P20908_VYCNFTAGGSTCVFPDKK_V1TMTC3CamN4GlcNAcC12CamK17TMTK18TMT_1672_N2H9F0S0_01Y41Y41M(31M21M21M)61M(31M21M)61M21M	Mannose	NA	NA	0.906784	0.839541	1.29737	0.766331	1.03661	1.38828	NA	NA	NA	NA	0.809415	1.7261	1.52853	0.929422	1.05999	1.03843	NA	NA
MAG_N450_N4H5F1S0	MAG	450	N4H5F1S0	P20916	P20916_NVTVNESER_N1GlcNAc@TMT_450_N4H5F1S0_01Y(61F)41Y41M(31M41Y41L)61M61Y41L	Fucosylated	1.01705	0.767795	NA	NA	NA	NA	0.889119	1.08583	0.998832	1.28611	0.783321	1.20987	NA	NA	NA	NA	1.05549	1.27861	0.986159	1.09255
RASA1_N660_N2H4F0S0	RASA1	660	N2H4F0S0	P20936	P20936_FEITLSNK_F1TMTN7GlcNAcK8TMT_660_N2H4F0S0_01Y41Y41M(31M21M)61M	Mannose	1.25673	0.811827	1.14968	1.72003	1.7369	0.96466	1.7147	0.941058	1.68514	1.0163	0.990624	0.791494	1.73501	0.930387	1.01435	0.953686	0.849816	0.645055	0.700004	0.588521
RASA1_N660_N2H5F0S0	RASA1	660	N2H5F0S0	P20936	P20936_FEITLSNK_F1TMTN7GlcNAcK8TMT_660_N2H5F0S0_01Y41Y41M(31M)61M(31M)61M	Mannose	1.2788	0.995041	NA	NA	NA	NA	1.50221	1.15257	1.56836	1.04232	0.994603	1.07935	NA	NA	NA	NA	1.02826	0.823219	1.0484	0.863082
RASA1_N660_N3H5F0S0	RASA1	660	N3H5F0S0	P20936	P20936_FEITLSNK_F1TMTN7GlcNAcK8TMT_660_N3H5F0S0_01Y41Y41M(31M41Y)61M(31M)61M	Hybrid/Complex	1.12696	0.848441	0.965712	1.8682	2.03019	0.747667	NA	NA	1.11116	1.1325	0.909835	0.800147	1.58848	0.672283	1.05025	0.807042	NA	NA	0.746052	0.758137
RASA1_N660_N3H6F0S0	RASA1	660	N3H6F0S0	P20936	P20936_FEITLSNK_F1TMTN7GlcNAcK8TMT_660_N3H6F0S0_01Y41Y41M(31M41Y41L)61M(31M)61M	Hybrid/Complex	1.06804	0.747014	0.873306	1.7513	2.1073	0.820193	2.13288	0.749525	2.08878	1.13691	1.08529	0.858533	1.69737	0.644932	0.895246	0.830592	0.816246	0.656486	0.733377	0.656025
BGN_N270_N2H12F0S0	BGN	270	N2H12F0S0	P21810	P21810_MIENGSLSFLPTLR_M1TMTN4GlcNAc_270_N2H12F0S0_01Y41Y41M(31M21M21M31G31G21G)61M(31M21M)61M21M	Mannose	1.02088	1.07481	NA	NA	NA	NA	0.556593	0.427096	0.791074	1.14073	1.12523	0.983108	NA	NA	NA	NA	1.09489	1.20186	1.59588	0.905022
BGN_N270_N3H4F1S0	BGN	270	N3H4F1S0	P21810	P21810_MIENGSLSFLPTLR_M1TMTN4GlcNAc_270_N3H4F1S0_01Y41Y41M(31M)61M61Y(31F)41L	Fucosylated	0.527341	1.12538	0.857293	1.89211	0.742753	0.603646	NA	NA	0.529899	1.46686	0.943274	1.24839	0.856484	0.93403	1.01042	0.740021	NA	NA	1.3359	1.60632
BGN_N270_N4H4F1S0	BGN	270	N4H4F1S0	P21810	P21810_MIENGSLSFLPTLR_M1TMTN4GlcNAc_270_N4H4F1S0_01Y(61F)41Y41M(31M41Y41L)61M61Y	Fucosylated	0.753373	1.14394	0.86765	0.775464	0.836263	1.00764	1.02304	0.649692	0.802334	1.5026	1.30255	1.55597	0.924928	1.15345	1.06804	0.87358	1.14481	1.24348	1.41553	1.26041
BGN_N270_N4H4F1S1	BGN	270	N4H4F1S1	P21810	P21810_MIENGSLSFLPTLR_M1TMTN4GlcNAc_270_N4H4F1S1_01Y41Y41M(31M41Y31F)61M61Y41L32S	Fucosylated and sialylated	0.457863	0.847295	0.5298	1.07682	0.92088	0.914853	0.719993	1.1215	0.906379	1.08768	0.578015	0.765442	0.945446	1.55258	1.08998	0.430572	0.904957	0.968757	0.885561	1.00258
BGN_N270_N4H5F1S0	BGN	270	N4H5F1S0	P21810	P21810_MIENGSLSFLPTLR_M1TMTN4GlcNAc_270_N4H5F1S0_01Y41Y41M(31M41Y(31F)41L)61M61Y41L	Fucosylated	0.366737	1.36105	0.752821	0.751288	0.848015	0.588493	0.940278	0.789575	NA	2.01915	1.11713	1.06861	0.810842	1.79821	1.24813	1.04295	0.636308	0.904757	NA	1.91213
BGN_N270_N4H5F1S1	BGN	270	N4H5F1S1	P21810	P21810_MIENGSLSFLPTLR_M1TMTN4GlcNAc_270_N4H5F1S1_01Y(61F)41Y41M(31M41Y41L)61M61Y41L32S	Fucosylated and sialylated	NA	1.57274	0.398856	0.686336	0.511264	0.676616	0.639294	0.602894	NA	2.17373	1.12786	1.04103	0.417936	1.58035	1.52445	1.10047	1.25969	1.25014	NA	2.56842
BGN_N270_N4H5F1S2	BGN	270	N4H5F1S2	P21810	P21810_MIENGSLSFLPTLR_M1TMTN4GlcNAc_270_N4H5F1S2_01Y(61F)41Y41M(31M)61M(21Y41L32S)61Y41L32S	Fucosylated and sialylated	0.420548	1.39379	0.741588	0.750838	0.906924	0.755693	0.533596	0.533545	NA	1.97316	1.13397	1.09517	0.691851	1.6703	1.56696	0.930309	1.43467	1.83625	0.762969	2.05245
BGN_N270_N4H6F0S0	BGN	270	N4H6F0S0	P21810	P21810_MIENGSLSFLPTLR_M1TMTN4GlcNAc_270_N4H6F0S0_01Y41Y41M(31M(21Y41L)41Y41L)61M61M	Hybrid/Complex	NA	NA	0.490415	0.471338	0.611867	0.680551	0.964088	0.430833	NA	NA	NA	NA	0.561289	0.931737	1.1135	0.880209	1.18453	1.09478	NA	NA
BGN_N270_N4H6F0S1	BGN	270	N4H6F0S1	P21810	P21810_MIENGSLSFLPTLR_M1TMTN4GlcNAc_270_N4H6F0S1_01Y41Y41M(31M(21Y41L32S)41Y41L)61M61M	Sialylated	0.63656	1.47382	0.792027	0.545851	0.69509	1.96002	NA	NA	0.53935	1.17385	0.956445	0.865982	0.690762	0.648718	0.571169	0.683451	NA	NA	NA	1.51888
BGN_N270_N4H6F2S0	BGN	270	N4H6F2S0	P21810	P21810_MIENGSLSFLPTLR_M1TMTN4GlcNAc_270_N4H6F2S0_01Y41Y41M(31M(21Y(31F)41L)41Y(31F)41L)61M61M	Fucosylated	0.699769	1.38371	0.792027	0.545851	0.69509	1.96002	0.856081	0.665168	NA	1.58474	0.934741	0.977511	0.690762	0.648718	0.571169	0.683451	0.999114	0.988341	0.737917	1.82859
BGN_N270_N4H6F2S1	BGN	270	N4H6F2S1	P21810	P21810_MIENGSLSFLPTLR_M1TMTN4GlcNAc_270_N4H6F2S1_01Y(61F)41Y41M(31M(21Y41L32S)41Y(31F)41L)61M61M	Fucosylated and sialylated	1.06503	0.960973	0.440032	0.996739	0.753922	0.980386	1.03536	0.85556	1.26143	1.15314	1.03111	1.30856	0.724657	2.07698	1.32806	0.960901	1.03419	1.16992	0.934893	1.37605
BGN_N270_N5H4F1S0	BGN	270	N5H4F1S0	P21810	P21810_MIENGSLSFLPTLR_M1TMTN4GlcNAc_270_N5H4F1S0_01Y41Y41M(31M41Y41L31Y)61M61Y31F	Fucosylated	1.31868	1.03557	0.402654	0.674347	0.38025	0.821646	0.921495	0.694774	1.23457	0.976099	1.41223	1.18833	0.620561	0.507266	0.766736	0.643642	1.02478	1.26693	1.30877	1.2345
BGN_N270_N5H4F1S0	BGN	270	N5H4F1S0	P21810	P21810_MIENGSLSFLPTLR_M1TMTN4GlcNAc_270_N5H4F1S0_01Y(61F)41Y41M(31M41Y41L31Y)61M61Y	Fucosylated	0.89892	1.05754	0.406316	0.618053	0.655122	0.66941	NA	NA	0.832778	1.09688	1.38506	1.06466	0.763685	0.897463	0.834859	0.611555	NA	NA	0.786979	1.29935
BGN_N270_N5H4F1S1	BGN	270	N5H4F1S1	P21810	P21810_MIENGSLSFLPTLR_M1TMTN4GlcNAc_270_N5H4F1S1_01Y41Y41M(31M41Y)61M(21Y41L32S)61Y31F	Fucosylated and sialylated	0.692435	0.985589	NA	1.0796	0.715805	0.652355	0.791692	0.265239	1.36833	0.822955	0.898256	1.11131	0.945989	1.24794	1.34061	0.975108	0.807777	0.784696	0.978743	0.959421
BGN_N270_N5H5F1S0	BGN	270	N5H5F1S0	P21810	P21810_MIENGSLSFLPTLR_M1TMTN4GlcNAc_270_N5H5F1S0_01Y(61F)41Y41M(31M41Y41L31Y41L)61M61Y	Fucosylated	0.909991	1.03575	0.902071	1.0261	0.828077	0.988485	0.808548	0.708623	0.565078	0.958175	1.02844	0.676135	0.981446	1.19685	0.933479	0.976791	0.854121	0.921401	NA	0.737328
BGN_N270_N5H6F1S0	BGN	270	N5H6F1S0	P21810	P21810_MIENGSLSFLPTLR_M1TMTN4GlcNAc_270_N5H6F1S0_01Y41Y41M(31M41Y41L31Y41L)61M61Y(31F)41L	Fucosylated	NA	NA	0.657299	1.11347	0.541664	0.68508	0.842891	0.701477	NA	NA	NA	NA	0.606934	0.71347	0.735505	0.636914	1.30089	1.15699	NA	NA
BGN_N270_N5H6F1S1	BGN	270	N5H6F1S1	P21810	P21810_MIENGSLSFLPTLR_M1TMTN4GlcNAc_270_N5H6F1S1_01Y(61F)41Y41M(31M41Y41L)61M61Y41L31Y41L32S	Fucosylated and sialylated	1.23788	1.17298	0.950927	0.435438	1.0663	0.759203	NA	NA	0.860278	1.3565	1.26833	1.31515	0.904718	1.20003	0.849454	0.700774	NA	NA	1.31037	1.61421
BGN_N270_N5H6F1S2	BGN	270	N5H6F1S2	P21810	P21810_MIENGSLSFLPTLR_M1TMTN4GlcNAc_270_N5H6F1S2_01Y(61F)41Y41M(31M41Y41L)61M(21Y41L32S)61Y41L32S	Fucosylated and sialylated	0.964835	1.32274	NA	NA	NA	NA	0.866966	0.847751	0.97022	1.6634	1.16085	0.902021	NA	NA	NA	NA	0.982537	1.06262	1.8744	1.94441
BGN_N270_N5H7F0S2	BGN	270	N5H7F0S2	P21810	P21810_MIENGSLSFLPTLR_M1TMTN4GlcNAc_270_N5H7F0S2_01Y41Y41M(31M(21Y41L32S)41Y41L32S)(41Y)61M(31M)61M	Sialylated	1.17242	0.823851	1.00876	1.11624	1.10567	0.933124	NA	NA	1.53982	1.45907	0.562941	1.42869	1.15823	1.65302	1.13008	1.06464	NA	NA	2.01875	0.981643
BGN_N270_N5H7F2S0	BGN	270	N5H7F2S0	P21810	P21810_MIENGSLSFLPTLR_M1TMTN4GlcNAc_270_N5H7F2S0_01Y(61F)41Y41M(31M41Y41L)61M21Y(31F)41L31Y41L31L	Fucosylated	1.06113	0.834054	NA	NA	NA	NA	0.782391	0.995519	1.24886	0.99874	1.17426	1.37822	NA	NA	NA	NA	0.721646	0.659117	1.28516	0.898502
BGN_N270_N5H7F2S1	BGN	270	N5H7F2S1	P21810	P21810_MIENGSLSFLPTLR_M1TMTN4GlcNAc_270_N5H7F2S1_01Y(61F)41Y41M(31M(21Y(31F)41L31Y41L32S)41Y41L)61M61M	Fucosylated and sialylated	1.17242	0.823851	NA	NA	NA	NA	0.898298	0.665949	1.53982	1.45907	0.562941	1.42869	NA	NA	NA	NA	1.20797	0.951415	2.01875	0.981643
BGN_N270_N6H3F1S0	BGN	270	N6H3F1S0	P21810	P21810_MIENGSLSFLPTLR_M1TMTN4GlcNAc_270_N6H3F1S0_01Y41Y41M(31M41Y)(41Y)61M(21Y31F)61Y	Fucosylated	0.887084	1.02416	0.299854	1.36356	0.681676	0.856679	0.900559	1.04278	0.545925	0.915149	1.0286	1.26807	0.521028	0.480125	1.00991	0.724942	1.03343	0.986762	0.927679	0.75723
BGN_N311_N2H12F0S0	BGN	311	N2H12F0S0	P21810	P21810_LLQVVYLHSNNITK_L1TMTN11GlcNAcK14TMT_311_N2H12F0S0_01Y41Y41M(31M21M21M31G31G21G)61M(31M21M)61M21M	Mannose	1.14436	0.907156	0.77686	0.366622	1.15123	0.631631	NA	NA	NA	1.04407	0.725239	0.725876	0.832082	0.905938	0.67725	0.868594	NA	NA	NA	0.815528
BGN_N311_N3H4F1S0	BGN	311	N3H4F1S0	P21810	P21810_LLQVVYLHSNNITK_L1TMTN11GlcNAcK14TMT_311_N3H4F1S0_01Y(61F)41Y41M(31M)61M61Y41L	Fucosylated	NA	NA	0.349017	0.668053	0.736311	0.436717	0.825521	0.524159	NA	NA	NA	NA	0.543335	1.09147	1.11413	0.706643	1.19845	0.85006	NA	NA
BGN_N311_N3H4F1S1	BGN	311	N3H4F1S1	P21810	P21810_LLQVVYLHSNNITK_L1TMTN11GlcNAcK14TMT_311_N3H4F1S1_01Y(61F)41Y41M(31M)61M61Y41L32S	Fucosylated and sialylated	1.17407	1.03823	0.215667	0.507672	1.12937	0.675539	0.635444	NA	1.11096	1.32648	1.14086	1.59776	0.484807	1.42327	1.14434	0.931899	1.53695	1.36219	1.11377	1.15912
BGN_N311_N4H5F1S0	BGN	311	N4H5F1S0	P21810	P21810_LLQVVYLHSNNITK_L1TMTN11GlcNAcK14TMT_311_N4H5F1S0_01Y(61F)41Y41M(31M41Y41L)61M61Y41L	Fucosylated	NA	NA	0.431903	0.475051	0.946062	0.601213	0.922599	0.720851	NA	NA	NA	NA	0.668006	0.799576	1.2901	0.773069	1.10186	0.95398	NA	NA
BGN_N311_N4H5F1S1	BGN	311	N4H5F1S1	P21810	P21810_LLQVVYLHSNNITK_L1TMTN11GlcNAcK14TMT_311_N4H5F1S1_01Y41Y41M(31M(21Y41L32S)41Y31F)61M61M	Fucosylated and sialylated	0.812928	1.05266	NA	1.04826	1.23443	NA	0.877242	1.04841	0.793552	1.19871	0.918431	0.895459	NA	0.98245	1.30276	0.798263	1.31054	0.774288	0.637416	1.23339
BGN_N311_N4H5F1S1	BGN	311	N4H5F1S1	P21810	P21810_LLQVVYLHSNNITK_L1TMTN11GlcNAcK14TMT_311_N4H5F1S1_01Y(61F)41Y41M(31M)61M(21Y41L32S)61Y41L	Fucosylated and sialylated	0.80304	1.1501	NA	NA	NA	NA	0.894123	0.799644	0.763794	1.08115	0.713966	0.886186	NA	NA	NA	NA	1.18302	1.40524	0.755776	1.12225
BGN_N311_N4H5F1S1	BGN	311	N4H5F1S1	P21810	P21810_LLQVVYLHSNNITK_L1TMTN11GlcNAcK14TMT_311_N4H5F1S1_01Y(61F)41Y41M(31M41Y41L)61M61Y41L32S	Fucosylated and sialylated	NA	NA	0.239203	0.548387	0.890003	0.661308	0.570244	NA	NA	NA	NA	NA	0.613218	1.51078	1.38406	0.829431	1.6323	1.27263	NA	NA
BGN_N311_N4H5F1S2	BGN	311	N4H5F1S2	P21810	P21810_LLQVVYLHSNNITK_L1TMTN11GlcNAcK14TMT_311_N4H5F1S2_01Y(61F)41Y41M(31M41Y41L32S)61M61Y41L32S	Fucosylated and sialylated	NA	NA	NA	0.389081	0.909131	0.444685	0.503505	NA	NA	NA	NA	NA	0.275814	1.70115	1.43301	0.89213	1.78606	1.48663	NA	NA
BGN_N311_N4H5F1S2	BGN	311	N4H5F1S2	P21810	P21810_LLQVVYLHSNNITK_L1TMTN11GlcNAcK14TMT_311_N4H5F1S2_01Y41Y41M(31M)61M(21Y(31F)41L32S)61Y41L32S	Fucosylated and sialylated	0.715919	0.830154	0.485212	0.729784	1.08589	0.890672	0.430447	0.490933	0.488574	1.3483	0.756287	0.679873	0.674263	1.09136	1.11565	0.682944	1.7596	1.40443	0.844181	0.94121
BGN_N311_N4H5F1S2	BGN	311	N4H5F1S2	P21810	P21810_LLQVVYLHSNNITK_L1TMTN11GlcNAcK14TMT_311_N4H5F1S2_01Y(61F)41Y41M(31M)61M(21Y41L32S)61Y41L32S	Fucosylated and sialylated	NA	NA	NA	0.334833	0.957827	0.46414	0.481432	NA	NA	NA	NA	NA	0.257027	1.72172	1.64201	0.916519	1.77344	1.57928	NA	NA
BGN_N311_N4H5F3S0	BGN	311	N4H5F3S0	P21810	P21810_LLQVVYLHSNNITK_L1TMTN11GlcNAcK14TMT_311_N4H5F3S0_01Y41Y41M(31M)61M(21Y(31F)41L21F)61Y(31F)41L	Fucosylated	0.929936	0.966321	NA	NA	NA	NA	0.52582	0.592977	NA	1.63196	1.03038	1.1061	NA	NA	NA	NA	1.03001	0.58284	NA	1.1544
BGN_N311_N4H6F2S0	BGN	311	N4H6F2S0	P21810	P21810_LLQVVYLHSNNITK_L1TMTN11GlcNAcK14TMT_311_N4H6F2S0_01Y(61F)41Y41M(31M(21Y(31F)41L)41Y41L)61M61M	Fucosylated	0.708177	0.97932	0.37839	0.41561	0.960239	0.640665	NA	NA	0.479683	1.04312	1.0542	0.875983	0.592971	1.39165	1.76748	0.979771	NA	NA	1.02473	1.20852
BGN_N311_N5H4F1S0	BGN	311	N5H4F1S0	P21810	P21810_LLQVVYLHSNNITK_L1TMTN11GlcNAcK14TMT_311_N5H4F1S0_01Y(61F)41Y41M(31M41Y41L31Y)61M61Y	Fucosylated	0.755384	1.22092	NA	NA	NA	NA	1.29981	0.715334	0.395791	1.3015	1.48636	1.18268	NA	NA	NA	NA	1.2078	1.33774	0.657184	1.50469
BGN_N311_N5H4F1S1	BGN	311	N5H4F1S1	P21810	P21810_LLQVVYLHSNNITK_L1TMTN11GlcNAcK14TMT_311_N5H4F1S1_01Y41Y41M(31M(21Y31F)41Y)61M61Y41L32S	Fucosylated and sialylated	0.809171	1.07036	NA	0.615533	0.742134	0.596565	0.822795	0.671755	0.660553	1.10648	0.954488	1.13517	0.491569	0.550616	1.26515	0.709271	1.51691	1.49109	0.762965	1.24019
BGN_N311_N5H5F1S0	BGN	311	N5H5F1S0	P21810	P21810_LLQVVYLHSNNITK_L1TMTN11GlcNAcK14TMT_311_N5H5F1S0_01Y41Y41M(31M41Y41L31Y41L)61M61Y31F	Fucosylated	0.96696	0.9922	NA	NA	NA	NA	0.89321	0.656907	0.745502	1.02296	1.07865	0.789619	NA	NA	NA	NA	1.29853	1.10417	1.70002	1.07911
BGN_N311_N5H6F1S0	BGN	311	N5H6F1S0	P21810	P21810_LLQVVYLHSNNITK_L1TMTN11GlcNAcK14TMT_311_N5H6F1S0_01Y(61F)41Y41M(31M41Y41L31Y41L)61M61Y41L	Fucosylated	1.01069	1.00876	NA	NA	NA	NA	0.912657	0.873692	0.455245	1.07824	0.919477	0.957729	NA	NA	NA	NA	1.08704	1.31034	1.32155	0.936777
BGN_N311_N5H6F1S1	BGN	311	N5H6F1S1	P21810	P21810_LLQVVYLHSNNITK_L1TMTN11GlcNAcK14TMT_311_N5H6F1S1_01Y41Y41M(31M41Y41L)61M61Y(31F)41L31Y41L32S	Fucosylated and sialylated	NA	NA	0.945147	0.880706	0.950017	1.1299	0.85881	0.922568	NA	NA	NA	NA	0.779544	1.0425	1.24571	0.960564	1.26613	1.24081	NA	NA
BGN_N311_N5H6F1S2	BGN	311	N5H6F1S2	P21810	P21810_LLQVVYLHSNNITK_L1TMTN11GlcNAcK14TMT_311_N5H6F1S2_01Y41Y41M(31M41Y(31F)41L)61M(21Y41L32S)61Y41L32S	Fucosylated and sialylated	0.883281	0.949654	NA	NA	NA	NA	0.732374	0.969178	0.875681	1.21518	1.05322	0.917052	NA	NA	NA	NA	1.11353	0.960624	0.815454	1.00097
BGN_N311_N6H3F1S0	BGN	311	N6H3F1S0	P21810	P21810_LLQVVYLHSNNITK_L1TMTN11GlcNAcK14TMT_311_N6H3F1S0_01Y(61F)41Y41M(31M(21Y)41Y)61M(21Y)61Y	Fucosylated	NA	NA	0.203295	0.478426	0.896421	0.446118	0.929867	0.51543	NA	NA	NA	NA	0.415491	0.648743	1.17864	0.560096	1.26578	1.36102	NA	NA
BGN_N311_N6H3F4S0	BGN	311	N6H3F4S0	P21810	P21810_LLQVVYLHSNNITK_L1TMTN11GlcNAcK14TMT_311_N6H3F4S0_01Y(61F)41Y41M(31M41Y31F)(41Y)61M(21Y31F)61Y31F	Fucosylated	0.60078	1.59998	0.327221	0.542606	0.710991	0.592782	1.2591	0.638115	0.398196	2.31368	1.31163	1.1025	0.522487	1.25683	1.1599	0.734229	1.83715	1.35307	0.897064	2.37979
BGN_N311_N6H3F4S0	BGN	311	N6H3F4S0	P21810	P21810_LLQVVYLHSNNITK_L1TMTN11GlcNAcK14TMT_311_N6H3F4S0_01Y41Y41M(31M(21Y31F)41Y31F)61M(21Y31F)61Y31F	Fucosylated	0.519151	1.21598	0.262699	0.693612	0.72598	0.582579	0.806021	0.74428	0.416225	2.08826	1.14048	0.816399	0.519364	1.42748	1.40724	0.937269	1.79024	1.59493	0.460846	1.94302
CDH3_N566_N2H6F0S0	CDH3	566	N2H6F0S0	P22223	P22223_QVLNITDK_Q1TMTN4GlcNAcK8TMT_566_N2H6F0S0_01Y41Y41M(31M)61M(31M21M)61M	Mannose	NA	NA	1.40234	0.500871	2.27592	0.756767	0.821148	1.96983	NA	NA	NA	NA	0.794861	0.553098	0.393821	0.590942	0.466182	0.674062	NA	NA
CDH3_N566_N2H7F0S0	CDH3	566	N2H7F0S0	P22223	P22223_QVLNITDK_Q1TMTN4GlcNAcK8TMT_566_N2H7F0S0_01Y41Y41M(31M21M)61M(31M21M)61M	Mannose	1.87845	0.712463	0.995165	0.831781	1.48522	0.833836	0.934128	1.17432	1.10915	0.760299	0.662714	0.863625	0.699702	0.616961	0.535271	0.711937	0.726385	0.86653	0.719033	0.633064
TGM1_N320_N4H5F0S2	TGM1	320	N4H5F0S2	P22735	P22735_GDPVNVSR_G1TMTN5GlcNAc_320_N4H5F0S2_01Y41Y41M(31M)61M(21Y41L32S)61Y41L32S	Sialylated	NA	NA	2.33131	1.11612	1.32964	0.963201	1.50711	1.99168	NA	NA	NA	NA	1.13828	0.996962	0.775143	1.38285	1.84985	1.73677	NA	NA
CPN2_N74_N4H5F0S2	CPN2	74	N4H5F0S2	P22792	P22792_AFGSNPNLTK_A1TMTN7GlcNAcK10TMT_74_N4H5F0S2_01Y41Y41M(31M)61M(21Y41L32S)61Y41L32S	Sialylated	0.621076	1.23338	1.26227	1.07623	0.853997	1.13389	0.960336	0.992481	0.536054	1.07595	1.01889	1.11113	0.746577	1.3055	1.13864	0.738477	1.00559	1.14971	0.874703	1.07853
MRC1_N104_N4H5F1S1	MRC1	104	N4H5F1S1	P22897	P22897_WECKNDTLLGIK_W1TMTC3CamK4TMTN5GlcNAcK12TMT_104_N4H5F1S1_01Y41Y41M(31M41Y(31F)41L)61M61Y41L32S	Fucosylated and sialylated	1.20934	2.08328	0.617025	1.09629	0.959767	0.75208	NA	NA	0.663907	1.40403	0.798444	1.05244	1.61996	0.85714	0.773541	0.794591	NA	NA	1.58718	0.755795
MRC1_N1160_N4H5F1S1	MRC1	1160	N4H5F1S1	P22897	P22897_VWIALNSNLTDNQYTWTDK_V1TMTN8GlcNAcK19TMT_1160_N4H5F1S1_01Y41Y41M(31M(21Y41L32S)41Y31F)61M61M	Fucosylated and sialylated	0.758989	1.06072	1.17306	0.882788	1.3772	0.704915	NA	NA	0.561467	0.951852	0.841631	1.18192	1.52001	1.20905	0.75435	1.02909	NA	NA	1.69158	0.633969
CES1_N79_N2H8F0S0	CES1	79	N2H8F0S0	P23141	P23141_NATSYPPMCTQDPK_N1GlcNAc@TMTC9CamK14TMT_79_N2H8F0S0_01Y41Y41M(31M21M21M)61M(31M21M)61M	Mannose	0.668091	1.39869	0.490414	0.656495	1.30901	0.542248	NA	NA	0.881656	1.82321	1.04433	0.959418	0.682164	0.754686	0.760793	0.361849	NA	NA	1.25737	1.58144
CES1_N79_N2H9F0S0	CES1	79	N2H9F0S0	P23141	P23141_NATSYPPMCTQDPK_N1GlcNAc@TMTC9CamK14TMT_79_N2H9F0S0_01Y41Y41M(31M21M21M)61M(31M21M)61M21M	Mannose	0.42155	1.1237	0.786564	0.904008	1.86591	0.903837	0.616582	0.724284	NA	0.815413	0.5713	0.376598	0.874337	0.757725	0.831977	0.440584	0.553347	0.908097	0.572714	1.91123
FBLN1_N98_N2H12F0S0	FBLN1	98	N2H12F0S0	P23142	P23142_CATPHGDNASLEATFVK_C1TMT@CamN8GlcNAcK17TMT_98_N2H12F0S0_01Y41Y41M(31M21M21M31G31G21G)61M(31M21M)61M21M	Mannose	0.632561	0.842261	0.293902	0.705509	0.775352	0.785261	0.738713	0.676668	0.852213	0.909603	1.16355	0.851661	0.748432	1.05358	1.19678	0.603628	0.799489	1.05849	0.807403	0.964304
FBLN1_N98_N4H5F1S2	FBLN1	98	N4H5F1S2	P23142	P23142_CATPHGDNASLEATFVK_C1TMT@CamN8GlcNAcK17TMT_98_N4H5F1S2_01Y41Y41M(31M)61M(21Y(31F)41L32S)61Y41L32S	Fucosylated and sialylated	0.632561	0.842261	0.293902	0.705509	0.775352	0.785261	0.738713	0.676668	0.852213	0.909603	1.16355	0.851661	0.748432	1.05358	1.19678	0.603628	0.799489	1.05849	0.807403	0.964304
PTGS1_N67_N2H9F0S0	PTGS1	67	N2H9F0S0	P23219	P23219_TGYSGPNCTIPGLWTWLR_T1TMTN7GlcNAcC8Cam_67_N2H9F0S0_01Y41Y41M(31M21M21M)61M(31M21M)61M21M	Mannose	NA	NA	0.822204	1.27279	0.921941	0.649374	1.00348	0.459115	NA	NA	NA	NA	1.41436	0.752268	0.600719	0.627647	0.61243	0.306222	NA	NA
ITGA6_N323_N2H6F0S0	ITGA6	323	N2H6F0S0	P23229	P23229_ANHSGAVVLLK_A1TMTN2GlcNAcK11TMT_323_N2H6F0S0_01Y41Y41M(31M)61M(31M21M)61M	Mannose	NA	NA	1.17873	1.07182	1.22679	1.17988	0.967521	2.11888	NA	NA	NA	NA	1.24966	0.765965	0.613179	0.931877	0.69538	0.824987	NA	NA
ITGA6_N323_N2H7F0S0	ITGA6	323	N2H7F0S0	P23229	P23229_ANHSGAVVLLK_A1TMTN2GlcNAcK11TMT_323_N2H7F0S0_01Y41Y41M(31M21M)61M(31M21M)61M	Mannose	1.17315	0.418351	1.01149	0.835281	1.23102	0.628636	0.682847	1.93109	0.627101	0.853099	0.674259	0.512243	0.757725	0.634782	0.433403	0.656187	0.523385	0.736945	0.467514	0.572497
ITGA6_N323_N3H6F2S0	ITGA6	323	N3H6F2S0	P23229	P23229_ANHSGAVVLLK_A1TMTN2GlcNAcK11TMT_323_N3H6F2S0_01Y41Y41M(31M21Y(31F)41L21F)61M(31M)61M	Fucosylated	NA	NA	1.12707	1.1047	1.27711	1.05463	0.841499	0.944465	NA	NA	NA	NA	0.854897	0.824944	1.25616	1.0593	1.01082	0.998516	NA	NA
GLRA2_N103_N4H5F1S2	GLRA2	103	N4H5F1S2	P23416	P23416_VNIFLRQQWNDSR_V1TMTN10GlcNAc_103_N4H5F1S2_01Y(61F)41Y41M(31M41Y41L32S)61M61Y41L32S	Fucosylated and sialylated	NA	1.61544	0.376595	1.74476	0.944884	0.682316	NA	NA	NA	1.33019	1.94954	0.500149	1.05821	1.06686	2.50052	1.16008	NA	NA	NA	1.65679
PTPRB_N1518_N4H5F0S1	PTPRB	1518	N4H5F0S1	P23467	P23467_HNASIRVYQTNYFASK_H1TMTN2GlcNAcK16TMT_1518_N4H5F0S1_01Y41Y41M(31M)61M(21Y41L32S)61Y41L	Sialylated	1.15721	0.789162	0.98016	0.57784	0.688156	0.7441	0.729584	1.446	1.43145	1.25025	1.3047	1.20525	0.693749	1.40689	1.11705	0.76019	1.00032	0.662352	NA	1.18074
LAMA2_N1810_N2H5F0S0	LAMA2	1810	N2H5F0S0	P24043	P24043_NMTALEK_N1GlcNAc@TMTK7TMT_1810_N2H5F0S0_01Y41Y41M(31M)61M(31M)61M	Mannose	0.687259	1.05668	0.578892	1.30165	0.857884	1.11227	NA	NA	0.775461	1.29843	0.883614	1.41893	0.819201	0.929765	0.879952	0.774173	NA	NA	1.42064	1.31057
LAMA2_N2648_N4H5F1S2	LAMA2	2648	N4H5F1S2	P24043	P24043_YMQNLTVEQPIEVK_Y1TMTN4GlcNAcK14TMT_2648_N4H5F1S2_01Y41Y41M(31M21Y(31F)41L32S)61M61Y41L32S	Fucosylated and sialylated	0.724342	0.875904	NA	NA	NA	NA	1.17565	0.777379	0.575144	0.922387	0.880195	0.5612	NA	NA	NA	NA	1.20406	1.14608	0.868039	1.11884
TNC_N1018_N2H5F0S0	TNC	1018	N2H5F0S0	P24821	P24821_LNYSLPTGQWVGVQLPR_L1TMTN2GlcNAc_1018_N2H5F0S0_01Y41Y41M(31M)61M(31M)61M	Mannose	0.857516	1.01457	1.08795	1.07555	1.65826	0.65727	1.19376	0.963228	0.95199	1.08982	0.797121	0.81938	1.01518	0.99318	0.77236	0.691396	0.807995	0.64326	1.28387	0.892315
TNC_N1018_N2H6F0S0	TNC	1018	N2H6F0S0	P24821	P24821_LNYSLPTGQWVGVQLPR_L1TMTN2GlcNAc_1018_N2H6F0S0_01Y41Y41M(31M)61M(31M21M)61M	Mannose	NA	NA	1.24075	0.77705	1.69232	0.515732	1.11945	0.757228	NA	NA	NA	NA	1.52819	0.632662	0.535972	0.646323	0.91998	0.726217	NA	NA
TNC_N1392_N4H5F1S1	TNC	1392	N4H5F1S1	P24821	P24821_VEAAQNLTLPGSLR_V1TMTN6GlcNAc_1392_N4H5F1S1_01Y(61F)41Y41M(31M41Y41L)61M61Y41L32S	Fucosylated and sialylated	NA	NA	0.965122	0.94913	1.46142	0.723236	1.05521	0.834509	NA	NA	NA	NA	0.981855	1.01546	0.719458	0.748287	0.933874	1.09522	NA	NA
APC_N2238_N2H9F0S0	APC	2238	N2H9F0S0	P25054	P25054_NSSSSTSPVSK_N1GlcNAc@TMTK11TMT_2238_N2H9F0S0_01Y41Y41M(31M21M21M31G)61M(31M21M)61M	Mannose	0.959689	1.06898	0.700306	1.37591	0.590091	0.777637	NA	NA	2.05807	1.38928	0.819696	1.28569	1.08273	0.800474	0.803904	0.970569	NA	NA	NA	0.683135
GUCY2C_N345_N3H4F2S0	GUCY2C	345	N3H4F2S0	P25092	P25092_IFLENGENITTPK_I1TMTN8GlcNAcK13TMT_345_N3H4F2S0_01Y(61F)41Y41M(31M41Y31F)61M61M	Fucosylated	0.784772	1.37891	0.906545	0.860966	0.8308	0.773925	NA	NA	0.441832	0.784237	1.03349	NA	1.23371	2.25035	0.950043	0.879905	NA	NA	0.344819	1.10565
GUCY2C_N345_N4H5F0S1	GUCY2C	345	N4H5F0S1	P25092	P25092_IFLENGENITTPK_I1TMTN8GlcNAcK13TMT_345_N4H5F0S1_01Y41Y41M(31M41Y41L)61M61Y41L32S	Sialylated	NA	NA	1.01663	NA	1.02339	1.074	0.836782	0.628767	NA	NA	NA	NA	1.24773	1.60853	1.32568	1.04971	1.23418	1.11795	NA	NA
GUCY2C_N345_N4H5F0S2	GUCY2C	345	N4H5F0S2	P25092	P25092_IFLENGENITTPK_I1TMTN8GlcNAcK13TMT_345_N4H5F0S2_01Y41Y41M(31M)61M(21Y41L32S)61Y41L32S	Sialylated	0.805328	1.2158	0.907651	NA	0.642806	0.750596	NA	NA	0.644098	1.02307	0.944445	NA	1.14157	1.75219	0.988798	0.945041	NA	NA	0.997559	1.25267
GUCY2C_N345_N4H5F2S0	GUCY2C	345	N4H5F2S0	P25092	P25092_IFLENGENITTPK_I1TMTN8GlcNAcK13TMT_345_N4H5F2S0_01Y(61F)41Y41M(31M41Y(31F)41L)61M61Y41L	Fucosylated	NA	NA	0.966776	NA	0.873345	0.749493	0.841271	0.760123	NA	NA	NA	NA	0.790697	1.91403	1.01693	0.951234	1.08551	0.667278	NA	NA
ITGA3_N605_N2H7F0S0	ITGA3	605	N2H7F0S0	P26006	P26006_SLDAYPILNQAQALENHTEVQFQK_S1TMTN16GlcNAcK24TMT_605_N2H7F0S0_01Y41Y41M(31M)61M(31M21M)61M21M	Mannose	1.6701	0.929653	1.13705	0.543911	0.880675	0.668325	0.72811	1.11594	0.896925	0.656151	1.02764	1.44344	0.980155	0.714715	0.484594	0.657333	0.4096	0.305337	NA	0.893001
ITGA3_N605_N2H8F0S0	ITGA3	605	N2H8F0S0	P26006	P26006_SLDAYPILNQAQALENHTEVQFQK_S1TMTN16GlcNAcK24TMT_605_N2H8F0S0_01Y41Y41M(31M21M)61M(31M21M)61M21M	Mannose	NA	NA	0.784209	1.04548	1.13753	0.490045	0.650771	1.35154	NA	NA	NA	NA	0.603873	0.413531	0.505702	0.388814	0.566875	0.744415	NA	NA
ITGA3_N605_N2H9F0S0	ITGA3	605	N2H9F0S0	P26006	P26006_SLDAYPILNQAQALENHTEVQFQK_S1TMTN16GlcNAcK24TMT_605_N2H9F0S0_01Y41Y41M(31M21M21M)61M(31M21M)61M21M	Mannose	NA	NA	1.03081	0.561402	1.57142	0.624998	0.628674	0.687303	NA	NA	NA	NA	0.917043	0.601567	0.490303	0.461949	0.515474	0.643453	NA	NA
ITGA3_N656_N2H6F0S0	ITGA3	656	N2H6F0S0	P26006	P26006_LLLSINVTNTR_L1TMTN6GlcNAc_656_N2H6F0S0_01Y41Y41M(31M)61M(31M21M)61M	Mannose	1.09191	0.92243	0.839735	1.10784	0.888395	0.71326	NA	NA	1.08735	1.0282	0.723902	0.643638	0.710883	0.616575	0.779195	0.604634	NA	NA	1.00307	0.998548
ITGA3_N935_N2H9F0S0	ITGA3	935	N2H9F0S0	P26006	P26006_VWNSTFIEDYR_V1TMTN3GlcNAc_935_N2H9F0S0_01Y41Y41M(31M21M21M)61M(31M21M)61M21M	Mannose	1.00676	0.885222	0.774882	1.07436	1.03433	0.852907	NA	NA	1.14639	0.892728	0.856151	0.700411	0.81786	1.06755	0.941362	0.948166	NA	NA	0.936524	0.951777
PTX3_N220_N2H7F0S0	PTX3	220	N2H7F0S0	P26022	P26022_ATDVLNK_A1TMTN6GlcNAcK7TMT_220_N2H7F0S0_01Y41Y41M(31M)61M(31M21M)61M21M	Mannose	NA	NA	0.935158	1.56005	1.01423	0.875014	1.05163	0.786422	NA	NA	NA	NA	0.95873	0.821806	1.15009	1.2845	1.30699	0.992426	NA	NA
PAX6_N50_N4H5F1S2	PAX6	50	N4H5F1S2	P26367	P26367_ILQVSNGCVSKILGR_I1TMTN6GlcNAcC8CamK11TMT_50_N4H5F1S2_01Y41Y41M(31M)61M(21Y(31F)41L32S)61Y41L32S	Fucosylated and sialylated	1.00634	1.31381	0.878486	0.90019	0.737609	0.96799	NA	NA	1.5499	1.31658	0.819086	1.0126	0.581197	1.03301	1.04672	0.756063	NA	NA	0.628016	1.22591
PON1_N253_N3H5F0S1	PON1	253	N3H5F0S1	P27169	P27169_HANWTLTPLK_H1TMTN3GlcNAcK10TMT_253_N3H5F0S1_01Y41Y41M(31M41Y41L32S)61M61M	Sialylated	0.856462	1.44095	NA	NA	NA	NA	1.27085	0.922909	1.09327	1.11389	0.997425	1.05754	NA	NA	NA	NA	0.899267	1.02136	1.60522	1.32679
PON1_N253_N4H5F0S2	PON1	253	N4H5F0S2	P27169	P27169_HANWTLTPLK_H1TMTN3GlcNAcK10TMT_253_N4H5F0S2_01Y41Y41M(31M)61M(21Y41L32S)61Y41L32S	Sialylated	0.660777	1.51161	0.904408	0.739204	0.606538	0.836123	0.709704	0.578608	1.06644	0.878573	0.886495	0.865612	0.839178	0.889754	1.0294	0.727779	0.934921	0.806967	1.24856	1.21076
CD34_N194_N4H5F1S0	CD34	194	N4H5F1S0	P28906	P28906_LTQGICLEQNK_L1TMTC6CamN10GlcNAcK11TMT_194_N4H5F1S0_01Y41Y41M(31M)61M(21Y(31F)41L)61Y41L	Fucosylated	NA	NA	0.69255	0.783179	1.19713	0.983146	0.83232	0.857571	NA	NA	NA	NA	0.783789	1.10822	1.38364	0.758373	1.17839	1.3428	NA	NA
CD34_N194_N4H5F1S0	CD34	194	N4H5F1S0	P28906	P28906_LTQGICLEQNK_L1TMTC6CamN10GlcNAcK11TMT_194_N4H5F1S0_01Y(61F)41Y41M(31M41Y41L)61M61Y41L	Fucosylated	0.599137	1.22361	0.730171	1.07071	1.00989	0.78677	NA	NA	0.811492	1.24099	1.05731	1.14764	1.23671	0.94047	1.40409	0.881144	NA	NA	0.76125	0.990879
CD38_N209_N2H5F0S0	CD38	209	N2H5F0S0	P28907	P28907_FAEAACDVVHVMLNGSR_F1TMTC6CamN14GlcNAc_209_N2H5F0S0_01Y41Y41M(31M)61M(31M)61M	Mannose	NA	NA	1.35058	2.45976	1.24501	0.956846	1.15978	1.6999	NA	NA	NA	NA	1.49819	0.925569	0.558638	1.6979	1.03339	0.69863	NA	NA
CD38_N219_N2H5F0S0	CD38	219	N2H5F0S0	P28907	P28907_IFDKNSTFGSVEVHNLQPEK_I1TMTK4TMTN5GlcNAcK20TMT_219_N2H5F0S0_01Y41Y41M(31M)61M(31M)61M	Mannose	0.80884	0.644875	NA	NA	NA	NA	1.17375	0.487551	0.413873	0.764281	0.974467	0.796201	NA	NA	NA	NA	1.12338	0.801147	0.558438	0.713095
SERPINA4_N157_N4H5F0S2	SERPINA4	157	N4H5F0S2	P29622	P29622_FLNDTMAVYEAK_F1TMTN3GlcNAcK12TMT_157_N4H5F0S2_01Y41Y41M(31M)61M(21Y41L32S)61Y41L32S	Sialylated	1.0174	1.47688	0.880606	1.06165	0.807933	0.766748	NA	NA	NA	1.28879	1.11113	1.45264	0.819273	1.53656	0.933453	0.924774	NA	NA	2.31061	1.7256
OAS2_N713_N4H5F1S0	OAS2	713	N4H5F1S0	P29728	P29728_ILNNNSKR_I1TMTN4GlcNAcK7TMT_713_N4H5F1S0_01Y(61F)41Y41M(31M41Y41L)61M61Y41L	Fucosylated	0.646984	1.32869	0.716016	0.868696	1.05798	0.971671	0.955075	0.745612	1.11681	1.10785	0.979361	1.15627	0.917024	1.15931	1.59102	0.812667	0.913902	0.891621	1.8183	1.50204
NKTR_N1048_N3H5F0S1	NKTR	1048	N3H5F0S1	P30414	P30414_KVSENNETIK_K1TMTN6GlcNAcK10TMT_1048_N3H5F0S1_01Y41Y41M(31M41Y41L32S)61M61M	Sialylated	0.862044	1.67232	NA	NA	NA	NA	0.706193	0.506422	0.776288	1.09443	1.18253	0.976554	NA	NA	NA	NA	1.25085	1.2722	0.812493	1.88143
LRPAP1_N268_N4H3F1S0	LRPAP1	268	N4H3F1S0	P30533	P30533_VIDLWDLAQSANLTDK_V1TMTN12GlcNAcK16TMT_268_N4H3F1S0_01Y41Y41M(31M41Y31F)61M61Y	Fucosylated	1.20188	0.885085	NA	NA	NA	NA	0.614867	1.42001	0.741493	0.814651	0.978753	1.23694	NA	NA	NA	NA	1.44683	1.18534	1.80823	1.12865
LRPAP1_N268_N4H3F1S0	LRPAP1	268	N4H3F1S0	P30533	P30533_VIDLWDLAQSANLTDKELEAFR_V1TMTN12GlcNAcK16TMT_268_N4H3F1S0_01Y41Y41M(31M41Y31F)61M61Y	Fucosylated	1.16991	1.16256	NA	NA	NA	NA	0.81812	1.65266	0.862979	0.847252	1.25665	1.35628	NA	NA	NA	NA	1.46665	1.08279	2.2426	1.03141
LRPAP1_N268_N5H3F1S0	LRPAP1	268	N5H3F1S0	P30533	P30533_VIDLWDLAQSANLTDKELEAFR_V1TMTN12GlcNAcK16TMT_268_N5H3F1S0_01Y(61F)41Y41M(31M41Y)61M(21Y)61Y	Fucosylated	1.29837	1.17837	2.11459	0.90905	1.41579	0.577816	NA	NA	1.11834	0.758418	1.07458	1.221	0.878369	1.26398	1.53293	0.822875	NA	NA	1.53961	1.00729
STIP1_N276_N2H6F0S0	STIP1	276	N2H6F0S0	P31948	P31948_GDYNKCR_G1TMTN4GlcNAcK5TMTC6Cam_276_N2H6F0S0_01Y41Y41M(31M)61M(31M21M)61M	Mannose	NA	NA	1.11512	1.62196	1.42328	1.32546	1.16538	1.39026	NA	NA	NA	NA	1.18155	1.16044	1.10456	1.16745	1.40175	1.57246	NA	NA
STX2_N56_N4H5F0S1	STX2	56	N4H5F0S1	P32856	P32856_NHSIILSAPNPEGK_N1GlcNAc@TMTK14TMT_56_N4H5F0S1_01Y41Y41M(31M)61M(21Y41L32S)61Y41L	Sialylated	0.902551	0.990475	1.33052	0.946697	1.01945	0.944515	NA	NA	1.08926	0.942681	0.915526	1.03014	1.12198	1.69508	1.27822	0.871617	NA	NA	1.106	0.794091
KIF5B_N152_N2H6F0S0	KIF5B	152	N2H6F0S0	P33176	P33176_TNLSVHEDKNR_T1TMTN2GlcNAcK9TMT_152_N2H6F0S0_01Y41Y41M(31M)61M(31M21M)61M	Mannose	0.66112	0.686157	1.31485	1.77023	0.656233	1.04432	1.41752	0.731366	4.0112	1.84207	0.534544	0.657128	0.919649	0.627812	0.343919	1.35153	0.73327	0.58498	0.77671	0.5705
CD68_N199_N4H5F1S1	CD68	199	N4H5F1S1	P34810	P34810_VMYTTQGGGEAWGISVLNPNK_V1TMTN20GlcNAcK21TMT_199_N4H5F1S1_01Y(61F)41Y41M(31M41Y41L)61M61Y41L32S	Fucosylated and sialylated	1.01036	1.18736	1.63871	1.74882	1.12399	0.678579	0.88429	0.957407	2.72906	1.25773	0.85517	1.37627	1.4273	0.79038	0.801469	0.64825	1.0146	0.52845	0.861636	0.898316
CD68_N199_N5H6F1S0	CD68	199	N5H6F1S0	P34810	P34810_VMYTTQGGGEAWGISVLNPNK_V1TMTN20GlcNAcK21TMT_199_N5H6F1S0_01Y41Y41M(31M)61M(21Y41L31Y41L)61Y(31F)41L	Fucosylated	0.944064	1.37605	0.768654	1.47916	0.94935	0.98123	0.947755	0.77499	NA	1.39674	1.17611	1.29165	1.27934	0.708756	0.853079	0.736625	0.912842	0.813755	1.61133	1.08304
CD68_N279_N2H9F0S0	CD68	279	N2H9F0S0	P34810	P34810_DLQAPLGQSFSCSNSSIILSPAVHLDLLSLR_D1TMTC12CamN14GlcNAc_279_N2H9F0S0_01Y41Y41M(31M21M21M)61M(31M21M)61M21M	Mannose	2.0475	1.32874	0.670974	1.02881	0.843454	0.81414	NA	NA	1.0194	1.39103	1.60549	0.909891	0.894021	0.681325	0.731976	0.663496	NA	NA	1.91868	1.0015
SCN1A_N621_N3H4F0S0	SCN1A	621	N3H4F0S0	P35498	P35498_RNSNLSQTSR_R1TMTN4GlcNAc_621_N3H4F0S0_01Y41Y41M(31M)61M61Y41L	Hybrid/Complex	0.608302	1.20762	1.82932	1.06155	1.05235	0.766775	1.18414	1.16547	1.34887	1.75414	1.07992	1.33619	1.51118	1.03532	1.13942	0.945371	1.35851	1.40727	1.09824	1.56941
FBN1_N1067_N2H5F0S0	FBN1	1067	N2H5F0S0	P35555	P35555_CDSGFALDSEERNCTDIDECR_C1TMT@CamN13GlcNAcC14CamC20Cam_1067_N2H5F0S0_01Y41Y41M(31M)61M(31M)61M	Mannose	0.740971	NA	NA	NA	NA	NA	0.819116	0.598468	0.636225	1.0427	1.31378	NA	NA	NA	NA	NA	0.840658	0.929445	0.697925	1.03239
FBN1_N1067_N2H5F0S0	FBN1	1067	N2H5F0S0	P35555	P35555_NCTDIDECR_N1GlcNAc@TMTC2CamC8Cam_1067_N2H5F0S0_01Y41Y41M(31M)61M(31M)61M	Mannose	0.342715	0.734392	0.317955	0.276738	0.669319	0.461751	0.55315	0.409543	0.578646	1.14612	1.6631	0.812527	0.366113	0.531674	1.24093	0.678166	0.883717	0.933252	0.546726	0.930827
FBN1_N1067_N2H6F0S0	FBN1	1067	N2H6F0S0	P35555	P35555_CDSGFALDSEERNCTDIDECR_C1TMT@CamN13GlcNAcC14CamC20Cam_1067_N2H6F0S0_01Y41Y41M(31M)61M(31M21M)61M	Mannose	0.19225	0.628399	0.740367	0.914729	1.06582	0.726	0.645598	0.862736	NA	0.96602	1.97976	0.771484	0.794663	0.814432	1.33676	0.838739	0.989969	1.14092	NA	0.681534
FBN1_N1067_N2H7F0S0	FBN1	1067	N2H7F0S0	P35555	P35555_NCTDIDECR_N1GlcNAc@TMTC2CamC8Cam_1067_N2H7F0S0_01Y41Y41M(31M21M)61M(31M21M)61M	Mannose	0.442396	0.823406	0.485064	0.305621	0.897714	0.739398	0.695872	0.684546	0.796155	0.824268	1.77699	0.824983	0.54431	0.682403	1.38742	0.543965	1.0185	1.36811	0.751702	1.13135
FBN1_N1581_N4H5F1S0	FBN1	1581	N4H5F1S0	P35555	P35555_AWGTPCEMCPAVNTSEYK_A1TMTC6CamC9CamN13GlcNAcK18TMT_1581_N4H5F1S0_01Y(61F)41Y41M(31M41Y41L)61M61Y41L	Fucosylated	0.664217	0.915789	NA	NA	NA	NA	1.16859	1.10554	0.498577	1.05505	2.00392	0.900272	NA	NA	NA	NA	1.26001	1.36684	0.711929	1.04716
FBN1_N1581_N4H5F1S1	FBN1	1581	N4H5F1S1	P35555	P35555_AWGTPCEMCPAVNTSEYK_A1TMTC6CamC9CamN13GlcNAcK18TMT_1581_N4H5F1S1_01Y(61F)41Y41M(31M41Y41L)61M61Y41L32S	Fucosylated and sialylated	0.343375	0.984112	0.332726	0.475538	0.816098	0.528827	1.19484	0.430838	0.283255	1.35023	2.00791	0.458436	0.462299	0.754965	1.78356	0.857667	1.63345	2.10462	0.702145	1.15607
FBN1_N1581_N4H5F1S2	FBN1	1581	N4H5F1S2	P35555	P35555_AWGTPCEMCPAVNTSEYK_A1TMTC6CamC9CamN13GlcNAcK18TMT_1581_N4H5F1S2_01Y(61F)41Y41M(31M41Y41L32S)61M61Y41L32S	Fucosylated and sialylated	0.255768	1.5596	0.199091	0.92131	0.6987	0.76128	NA	NA	0.422055	2.26334	1.61931	0.592846	0.449025	1.86279	1.63135	0.932973	NA	NA	0.435346	2.41633
FBN1_N1581_N4H5F1S2	FBN1	1581	N4H5F1S2	P35555	P35555_AWGTPCEMCPAVNTSEYK_A1TMTC6CamC9CamN13GlcNAcK18TMT_1581_N4H5F1S2_01Y41Y41M(31M)61M(21Y(31F)41L32S)61Y41L32S	Fucosylated and sialylated	0.523708	1.46036	0.244254	0.591356	0.904122	0.751593	0.723812	0.44429	0.680907	2.01438	1.32364	0.964479	0.613601	1.24701	1.63079	0.939659	1.58367	1.65094	0.88512	2.10597
FBN1_N448_N3H4F1S1	FBN1	448	N3H4F1S1	P35555	P35555_VLPVNVTDYCQLVR_V1TMTN5GlcNAcC10Cam_448_N3H4F1S1_01Y(61F)41Y41M(31M)61M61Y41L32S	Fucosylated and sialylated	0.663825	1.20677	0.683426	1.2302	0.952476	0.980126	NA	NA	1.2609	0.912787	1.28416	1.06491	1.12357	1.22879	1.31839	1.08338	NA	NA	1.09085	1.32809
FBN1_N448_N4H4F1S0	FBN1	448	N4H4F1S0	P35555	P35555_VLPVNVTDYCQLVR_V1TMTN5GlcNAcC10Cam_448_N4H4F1S0_01Y41Y41M(31M41Y(31F)41L)61M61Y	Fucosylated	0.833878	NA	0.797611	0.922016	1.03517	0.714999	1.20465	0.588135	0.753825	1.00385	1.29867	0.953992	1.04176	0.668872	1.58486	0.803306	1.00589	1.12369	1.17706	1.40895
FBN1_N448_N4H4F1S0	FBN1	448	N4H4F1S0	P35555	P35555_VLPVNVTDYCQLVR_V1TMTN5GlcNAcC10Cam_448_N4H4F1S0_01Y41Y41M(31M)61M(21Y41L)61Y31F	Fucosylated	NA	NA	1.26179	0.655381	1.01491	0.920587	0.993302	1.25012	NA	NA	NA	NA	1.05457	1.25618	1.64373	0.765456	1.21278	1.05112	NA	NA
FBN1_N448_N4H4F1S1	FBN1	448	N4H4F1S1	P35555	P35555_VLPVNVTDYCQLVR_V1TMTN5GlcNAcC10Cam_448_N4H4F1S1_01Y(61F)41Y41M(31M41Y)61M61Y41L32S	Fucosylated and sialylated	1.1163	0.768804	0.831569	0.99494	0.848446	0.93647	NA	NA	0.625792	0.694132	1.07303	0.5933	0.962428	0.388358	1.72858	0.946207	NA	NA	1.1257	0.911123
FBN1_N448_N4H5F0S2	FBN1	448	N4H5F0S2	P35555	P35555_VLPVNVTDYCQLVR_V1TMTN5GlcNAcC10Cam_448_N4H5F0S2_01Y41Y41M(31M)61M(21Y41L32S)61Y41L32S	Sialylated	NA	NA	0.855463	0.920111	0.807547	4.54541	1.06472	0.819048	NA	NA	NA	NA	0.879767	0.75219	0.914549	0.79378	1.27327	1.04352	NA	NA
FBN1_N448_N4H5F1S0	FBN1	448	N4H5F1S0	P35555	P35555_VLPVNVTDYCQLVR_V1TMTN5GlcNAcC10Cam_448_N4H5F1S0_01Y(61F)41Y41M(31M(21Y41L)41Y)61M61M	Fucosylated	0.932517	1.04536	0.57526	0.930881	0.924556	0.687017	NA	NA	0.941633	1.30154	1.35669	0.762228	1.04129	0.791057	1.12019	0.668737	NA	NA	0.61504	1.25426
FBN1_N448_N4H5F1S1	FBN1	448	N4H5F1S1	P35555	P35555_VLPVNVTDYCQLVR_V1TMTN5GlcNAcC10Cam_448_N4H5F1S1_01Y(61F)41Y41M(31M41Y41L)61M61Y41L32S	Fucosylated and sialylated	0.290227	1.24444	0.524739	1.69014	1.08568	0.969948	1.25329	0.743251	0.280464	1.31704	1.95211	0.299577	0.934391	0.669614	2.64034	1.07118	1.88424	2.46646	NA	1.42329
FBN1_N448_N4H5F1S2	FBN1	448	N4H5F1S2	P35555	P35555_VLPVNVTDYCQLVR_V1TMTN5GlcNAcC10Cam_448_N4H5F1S2_01Y(61F)41Y41M(31M)61M(21Y41L32S)61Y41L32S	Fucosylated and sialylated	0.927523	0.83056	0.280423	1.19763	0.713846	0.562228	1.01492	0.427103	0.631192	0.960314	0.883277	0.840319	0.792698	0.744551	1.53294	0.969967	0.911313	0.979359	0.733713	0.99495
FBN1_N448_N4H5F2S0	FBN1	448	N4H5F2S0	P35555	P35555_VLPVNVTDYCQLVR_V1TMTN5GlcNAcC10Cam_448_N4H5F2S0_01Y41Y41M(31M41Y(31F)41L)61M61Y(31F)41L	Fucosylated	1.12361	1.01745	1.08009	0.839384	1.06458	0.7313	NA	NA	1.03953	1.15534	1.65675	0.968252	0.965746	1.25661	1.21215	0.971233	NA	NA	0.775849	1.15623
FBN1_N448_N4H5F2S1	FBN1	448	N4H5F2S1	P35555	P35555_VLPVNVTDYCQLVR_V1TMTN5GlcNAcC10Cam_448_N4H5F2S1_01Y41Y41M(31M(21Y(31F)41L32S)41Y31F)61M61M	Fucosylated and sialylated	0.963778	1.12168	NA	NA	NA	NA	1.4139	NA	1.0133	0.966149	0.819237	0.876896	NA	NA	NA	NA	1.16515	1.42352	1.23193	0.952504
FBN1_N448_N4H6F2S0	FBN1	448	N4H6F2S0	P35555	P35555_VLPVNVTDYCQLVR_V1TMTN5GlcNAcC10Cam_448_N4H6F2S0_01Y(61F)41Y41M(31M(21Y(31F)41L)41Y41L)61M61M	Fucosylated	0.620186	1.25679	0.594815	1.17858	0.789432	1.04239	0.99403	0.672057	NA	1.15259	2.15527	0.705867	0.717857	0.783423	1.5955	0.779912	1.76276	2.45306	NA	1.53736
FBN1_N448_N4H6F2S1	FBN1	448	N4H6F2S1	P35555	P35555_VLPVNVTDYCQLVR_V1TMTN5GlcNAcC10Cam_448_N4H6F2S1_01Y(61F)41Y41M(31M(21Y41L32S)41Y(31F)41L)61M61M	Fucosylated and sialylated	0.840494	1.17441	NA	1.56235	1.1167	1.29978	NA	NA	0.54969	1.88702	1.36311	1.06415	1.31146	0.978025	2.65098	1.15549	NA	NA	1.25741	1.4568
FBN1_N448_N4H7F3S0	FBN1	448	N4H7F3S0	P35555	P35555_VLPVNVTDYCQLVR_V1TMTN5GlcNAcC10Cam_448_N4H7F3S0_01Y(61F)41Y41M(31M(21Y(31F)41L)41Y(31F)41L)61M(31M)61M	Fucosylated	0.887032	0.967274	0.493189	1.00857	0.790154	0.918677	NA	NA	0.723715	1.03897	1.28967	0.66837	0.82126	1.18886	1.08175	1.17201	NA	NA	1.05179	1.22496
FBN1_N448_N5H4F1S1	FBN1	448	N5H4F1S1	P35555	P35555_VLPVNVTDYCQLVR_V1TMTN5GlcNAcC10Cam_448_N5H4F1S1_01Y41Y41M(31M41Y)61M(21Y41L32S)61Y31F	Fucosylated and sialylated	0.626908	0.895564	0.686368	1.27838	0.933087	0.848871	0.566208	0.680754	0.856323	1.06757	1.17502	0.720879	0.662147	0.93357	1.05836	0.785062	1.07343	1.13636	1.03372	0.790527
FBN1_N448_N5H5F1S1	FBN1	448	N5H5F1S1	P35555	P35555_VLPVNVTDYCQLVR_V1TMTN5GlcNAcC10Cam_448_N5H5F1S1_01Y(61F)41Y41M(31M41Y)61M61Y41L31Y41L32S	Fucosylated and sialylated	1.02001	0.960345	0.634762	0.993078	0.820912	0.983887	0.967137	0.624622	0.599409	1.05024	1.46329	0.708147	0.470948	0.702161	0.617702	0.557124	1.31719	1.26827	1.10473	1.17206
GRK3_N648_N2H4F0S0	GRK3	648	N2H4F0S0	P35626	P35626_ELNETFK_E1TMTN3GlcNAcK7TMT_648_N2H4F0S0_01Y41Y41M(31M21M)61M	Mannose	0.827539	1.10005	NA	NA	NA	NA	1.02172	1.46233	2.66751	1.22747	0.796738	0.852426	NA	NA	NA	NA	0.947196	1.03016	0.785943	0.810999
SOX6_N169_N2H7F0S0	SOX6	169	N2H7F0S0	P35712	P35712_LNTSELLGEIK_L1TMTN2GlcNAcK11TMT_169_N2H7F0S0_01Y41Y41M(31M21M21M)61M(31M)61M	Mannose	0.758713	1.14511	NA	NA	NA	NA	0.9248	0.757779	4.79692	0.900695	0.801153	0.745839	NA	NA	NA	NA	0.774089	0.555942	0.925011	0.889202
MYH11_N670_N4H5F0S2	MYH11	670	N4H5F0S2	P35749	P35749_NTTPNFVR_N1GlcNAc@TMT_670_N4H5F0S2_01Y41Y41M(31M)61M(21Y41L32S)61Y41L32S	Sialylated	1.43557	1.30458	1.02655	1.18268	1.08675	0.886618	NA	NA	0.735298	1.02724	0.951705	1.14541	1.08439	2.54772	0.90784	0.917918	NA	NA	0.786447	1.02457
IGFALS_N368_N2H10F0S0	IGFALS	368	N2H10F0S0	P35858	P35858_AGAFLGLTNVAVMNLSGNCLR_A1TMTN14GlcNAcC19Cam_368_N2H10F0S0_01Y41Y41M(31M21M21M31G)61M(31M21M)61M21M	Mannose	NA	NA	1.11069	0.824512	0.980176	0.584013	0.904414	0.566137	NA	NA	NA	NA	1.15715	1.02035	1.25777	0.561912	0.934479	1.07097	NA	NA
HMGCL_N161_N2H7F0S0	HMGCL	161	N2H7F0S0	P35914	P35914_AAQSANISVR_A1TMTN6GlcNAc_161_N2H7F0S0_01Y41Y41M(31M21M)61M(31M21M)61M	Mannose	NA	NA	0.217439	0.375649	0.236335	0.399266	0.514214	0.495464	NA	NA	NA	NA	0.374723	0.332313	0.28783	0.575174	0.41333	0.405491	NA	NA
CFHR2_N126_N4H5F0S2	CFHR2	126	N4H5F0S2	P36980	P36980_LQNNENNISCVER_L1TMTN7GlcNAcC10Cam_126_N4H5F0S2_01Y41Y41M(31M)61M(21Y41L32S)61Y41L32S	Sialylated	0.891357	1.22767	0.752111	0.829895	0.864719	0.984541	NA	NA	NA	1.12571	0.85284	0.737916	1.12422	1.26263	1.20078	0.814662	NA	NA	NA	0.890663
LIPA_N161_N2H6F0S0	LIPA	161	N2H6F0S0	P38571	P38571_YDLPASINFILNK_Y1TMTN12GlcNAcK13TMT_161_N2H6F0S0_01Y41Y41M(31M)61M(31M21M)61M	Mannose	2.24573	1.31528	1.20825	1.27139	1.48968	0.667983	NA	NA	0.586645	0.89941	0.687626	0.960916	1.00582	0.834833	0.641578	0.740207	NA	NA	0.91483	0.591625
LIPA_N161_N3H4F1S1	LIPA	161	N3H4F1S1	P38571	P38571_YDLPASINFILNK_Y1TMTN12GlcNAcK13TMT_161_N3H4F1S1_01Y(61F)41Y41M(31M)61M61Y41L32S	Fucosylated and sialylated	1.03781	1.11714	1.26769	1.23783	1.57144	0.631767	NA	NA	0.760201	0.782333	0.886718	1.42374	1.19896	0.930812	0.612384	0.744317	NA	NA	1.37581	0.59054
LIPA_N161_N3H4F3S0	LIPA	161	N3H4F3S0	P38571	P38571_YDLPASINFILNK_Y1TMTN12GlcNAcK13TMT_161_N3H4F3S0_01Y(61F)41Y41M(31M)61M21Y(31F)41L21F	Fucosylated	NA	NA	1.18823	1.58974	1.3888	0.924007	1.49479	0.530598	NA	NA	NA	NA	1.2025	0.956076	0.73515	0.833646	1.20779	0.873197	NA	NA
LIPA_N273_N2H8F0S0	LIPA	273	N2H8F0S0	P38571	P38571_NLNMSR_N1TMTN3GlcNAc_273_N2H8F0S0_01Y41Y41M(31M21M)61M(31M21M)61M21M	Mannose	NA	NA	1.36195	2.40329	1.06177	0.771899	1.23674	1.30236	NA	NA	NA	NA	1.15718	0.989336	0.483323	0.71421	0.412013	0.564247	NA	NA
LIPA_N273_N2H9F0S0	LIPA	273	N2H9F0S0	P38571	P38571_NLNMSR_N1TMTN3GlcNAc_273_N2H9F0S0_01Y41Y41M(31M21M21M)61M(31M21M)61M21M	Mannose	NA	NA	1.01599	2.66285	1.66617	1.9527	0.599499	1.57403	NA	NA	NA	NA	1.47645	0.804943	NA	0.306662	0.778509	0.634031	NA	NA
PTGDS_N78_N4H5F1S2	PTGDS	78	N4H5F1S2	P41222	P41222_SVVAPATDGGLNLTSTFLR_S1TMTN12GlcNAc_78_N4H5F1S2_01Y(61F)41Y41M(31M)61M(21Y41L32S)61Y41L32S	Fucosylated and sialylated	0.840026	1.40273	0.773367	1.25851	0.842874	0.734414	0.990244	0.761685	1.11774	1.28764	0.931175	1.55232	0.884382	1.04825	0.602544	1.24775	0.894583	0.504282	0.939739	1.2575
PTGDS_N78_N4H6F2S1	PTGDS	78	N4H6F2S1	P41222	P41222_SVVAPATDGGLNLTSTFLR_S1TMTN12GlcNAc_78_N4H6F2S1_01Y(61F)41Y41M(31M(21Y41L32S)41Y(31F)41L)61M61M	Fucosylated and sialylated	0.741932	1.0141	NA	NA	NA	NA	1.02908	0.61518	1.1821	0.731886	0.817572	1.25407	NA	NA	NA	NA	0.704019	0.672408	1.27974	1.2081
SOX3_N7_N2H7F0S0	SOX3	7	N2H7F0S0	P41225	P41225_ENSSGARSPR_E1TMTN2GlcNAc_7_N2H7F0S0_01Y41Y41M(31M)61M(31M21M)61M21M	Mannose	0.865616	0.829209	0.765034	0.992489	1.24854	0.785213	NA	NA	1.07651	0.978328	1.41194	0.996127	0.687248	1.05169	1.36815	0.69475	NA	NA	0.99378	1.07879
SOX3_N7_N2H9F0S0	SOX3	7	N2H9F0S0	P41225	P41225_ENSSGARSPR_E1TMTN2GlcNAc_7_N2H9F0S0_01Y41Y41M(31M21M21M)61M(31M21M)61M21M	Mannose	NA	NA	0.609629	1.06233	1.25042	0.865525	0.989156	0.783875	NA	NA	NA	NA	0.843904	0.956168	1.43566	1.01677	1.38255	1.49926	NA	NA
RBM34_N348_N2H4F0S0	RBM34	348	N2H4F0S0	P42696	P42696_LNNSELMGRK_L1TMTN2GlcNAcK10TMT_348_N2H4F0S0_01Y41Y41M(31M21M)61M	Mannose	0.567556	1.17084	1.11326	0.887037	0.990448	0.748021	NA	NA	0.497593	1.00288	1.42378	0.525397	0.89484	0.836921	1.09888	0.688886	NA	NA	0.314768	1.45825
RBM34_N348_N3H4F0S0	RBM34	348	N3H4F0S0	P42696	P42696_LNNSELMGRK_L1TMTN2GlcNAcK10TMT_348_N3H4F0S0_01Y41Y41M(31M)61M61Y41L	Hybrid/Complex	NA	NA	0.634372	1.11345	1.15858	1.03413	0.948444	0.826368	NA	NA	NA	NA	0.752363	1.15222	1.62037	0.873986	1.43791	1.49007	NA	NA
RBM34_N348_N3H4F0S1	RBM34	348	N3H4F0S1	P42696	P42696_LNNSELMGRK_L1TMTN2GlcNAcK10TMT_348_N3H4F0S1_01Y41Y41M(31M)61M61Y41L32S	Sialylated	NA	NA	0.412409	0.640957	1.17707	0.629721	0.732206	0.599094	NA	NA	NA	NA	0.591934	0.767091	1.61143	0.583025	1.30696	1.54475	NA	NA
RBM34_N348_N3H4F2S0	RBM34	348	N3H4F2S0	P42696	P42696_LNNSELMGRK_L1TMTN2GlcNAcK10TMT_348_N3H4F2S0_01Y41Y41M(31M)61M21Y(31F)41L21F	Fucosylated	NA	NA	0.412409	0.640957	1.17707	0.629721	0.732206	0.599094	NA	NA	NA	NA	0.591934	0.767091	1.61143	0.583025	1.30696	1.54475	NA	NA
RBM34_N348_N3H5F0S0	RBM34	348	N3H5F0S0	P42696	P42696_LNNSELMGRK_L1TMTN2GlcNAcK10TMT_348_N3H5F0S0_01Y41Y41M(31M)(41Y)61M31M21M	Hybrid/Complex	0.59927	0.859746	NA	NA	NA	NA	0.757287	0.514329	0.903242	2.07947	1.17527	0.724746	NA	NA	NA	NA	1.12659	1.0775	0.730061	1.08424
RBM34_N348_N3H5F1S1	RBM34	348	N3H5F1S1	P42696	P42696_LNNSELMGRK_L1TMTN2GlcNAcK10TMT_348_N3H5F1S1_01Y(61F)41Y41M(31M41Y41L32S)61M61M	Fucosylated and sialylated	NA	NA	0.647894	0.867013	1.07298	0.785933	0.994697	0.845373	NA	NA	NA	NA	0.775086	0.986229	1.1939	1.00204	1.16494	1.41939	NA	NA
RBM34_N348_N4H6F1S0	RBM34	348	N4H6F1S0	P42696	P42696_LNNSELMGRK_L1TMTN2GlcNAcK10TMT_348_N4H6F1S0_01Y41Y41M(31M(21Y(31F)41L)41Y41L)61M61M	Fucosylated	0.9887	0.861586	1.33509	0.512081	1.14229	0.892482	NA	NA	0.510517	0.706736	0.707713	0.582553	0.663271	0.906344	1.16525	0.933173	NA	NA	0.55652	0.856219
ECE1_N210_N4H5F0S0	ECE1	210	N4H5F0S0	P42892	P42892_LGGWNITGPWAK_L1TMTN5GlcNAcK12TMT_210_N4H5F0S0_01Y41Y41M(31M(21Y41L)41Y)61M61M	Hybrid/Complex	NA	NA	2.09785	0.704796	1.11928	0.651711	1.52241	1.63394	NA	NA	NA	NA	1.26369	0.742423	0.918463	0.58013	1.29618	0.854996	NA	NA
ECE1_N210_N4H5F0S1	ECE1	210	N4H5F0S1	P42892	P42892_LGGWNITGPWAK_L1TMTN5GlcNAcK12TMT_210_N4H5F0S1_01Y41Y41M(31M)61M(21Y41L32S)61Y41L	Sialylated	0.935675	1.33051	0.811882	1.67568	1.35117	0.974285	NA	NA	1.2913	1.44927	0.89525	1.08972	1.45147	1.09817	1.21736	0.97105	NA	NA	0.682188	1.21233
ECE1_N210_N4H5F0S2	ECE1	210	N4H5F0S2	P42892	P42892_LGGWNITGPWAK_L1TMTN5GlcNAcK12TMT_210_N4H5F0S2_01Y41Y41M(31M)61M(21Y41L32S)61Y41L32S	Sialylated	0.31434	1.44332	0.57192	2.79695	1.01863	0.66283	1.23284	0.811969	0.74315	1.35099	0.933649	1.17527	1.51004	1.05977	1.29887	1.26145	1.20302	1.19506	0.621808	1.42568
ECE1_N210_N4H5F1S0	ECE1	210	N4H5F1S0	P42892	P42892_LGGWNITGPWAK_L1TMTN5GlcNAcK12TMT_210_N4H5F1S0_01Y(61F)41Y41M(31M)61M(21Y41L)61Y41L	Fucosylated	NA	NA	1.13969	0.832824	1.53481	0.692436	1.3488	1.04536	NA	NA	NA	NA	1.43627	0.959462	0.813526	0.652978	1.24201	0.990118	NA	NA
ECE1_N210_N4H6F1S0	ECE1	210	N4H6F1S0	P42892	P42892_LGGWNITGPWAK_L1TMTN5GlcNAcK12TMT_210_N4H6F1S0_01Y41Y41M(31M(21Y(31F)41L)41Y41L)61M61M	Fucosylated	NA	NA	0.715537	1.17555	1.24154	0.898313	1.12952	1.26895	NA	NA	NA	NA	1.21126	0.662221	1.11937	0.926693	0.848187	0.809298	NA	NA
MCAM_N418_N5H4F0S0	MCAM	418	N5H4F0S0	P43121	P43121_CVASVPSIPGLNR_C1TMT@CamN12GlcNAc_418_N5H4F0S0_01Y41Y41M(31M41Y)61M(21Y41L)61Y	Hybrid/Complex	NA	NA	0.962275	1.51798	1.15106	0.949093	0.980161	0.980678	NA	NA	NA	NA	1.26997	1.37382	1.30497	1.03829	0.739227	1.22022	NA	NA
BTD_N119_N2H6F0S0	BTD	119	N2H6F0S0	P43251	P43251_DVQIIVFPEDGIHGFNFTR_D1TMTN16GlcNAc_119_N2H6F0S0_01Y41Y41M(31M)61M(31M21M)61M	Mannose	1.0705	0.969449	1.40971	1.17856	1.21631	1.0682	1.15581	0.891571	1.10639	1.0179	0.879674	1.00881	1.31758	1.05442	0.676912	0.956228	1.10213	0.911266	1.43483	0.704055
SSR1_N136_N2H7F0S0	SSR1	136	N2H7F0S0	P43307	P43307_YPQDYQFYIQNFTALPLNTVVPPQR_Y1TMTN11GlcNAc_136_N2H7F0S0_01Y41Y41M(31M)61M(31M21M)61M21M	Mannose	1.63097	0.556365	1.269	0.39747	1.09063	2.47754	NA	NA	NA	1.11712	1.02082	0.768216	0.66768	0.91953	0.684209	0.586652	NA	NA	1.07222	0.824442
SSR1_N136_N2H8F0S0	SSR1	136	N2H8F0S0	P43307	P43307_YPQDYQFYIQNFTALPLNTVVPPQR_Y1TMTN11GlcNAc_136_N2H8F0S0_01Y41Y41M(31M21M21M)61M(31M21M)61M	Mannose	1.17254	0.601065	0.894807	0.875514	1.13828	3.4387	1.481	1.15877	NA	0.689935	0.547514	0.643331	0.637659	0.361555	0.446597	0.388532	0.345157	0.224115	0.471809	0.41196
SSR1_N136_N2H9F0S0	SSR1	136	N2H9F0S0	P43307	P43307_YPQDYQFYIQNFTALPLNTVVPPQR_Y1TMTN11GlcNAc_136_N2H9F0S0_01Y41Y41M(31M21M21M)61M(31M21M)61M21M	Mannose	NA	NA	0.839681	0.569165	1.02053	2.14832	0.904232	0.836046	NA	NA	NA	NA	0.530146	0.720403	0.546597	0.536436	0.437948	0.368707	NA	NA
SSR1_N191_N2H7F0S0	SSR1	191	N2H7F0S0	P43307	P43307_DLNGNVFQDAVFNQTVTVIER_D1TMTN13GlcNAc_191_N2H7F0S0_01Y41Y41M(31M21M)61M(31M21M)61M	Mannose	1.29277	0.886297	0.646651	0.866595	0.699976	0.973819	1.03875	1.05	1.05342	0.924277	0.587952	1.01569	0.678055	0.82016	0.793953	0.897448	0.860379	0.903895	1.31143	1.10346
SSR1_N191_N2H9F0S0	SSR1	191	N2H9F0S0	P43307	P43307_DLNGNVFQDAVFNQTVTVIER_D1TMTN13GlcNAc_191_N2H9F0S0_01Y41Y41M(31M21M21M)61M(31M21M)61M21M	Mannose	1.03418	0.842737	0.689691	0.972707	0.605211	1.08526	0.9006	0.697757	0.572695	0.971356	1.17324	1.03995	0.706874	0.689574	0.781237	0.807125	1.02431	0.824031	1.2694	0.788259
SSR1_N191_N3H3F0S0	SSR1	191	N3H3F0S0	P43307	P43307_DLNGNVFQDAVFNQTVTVIER_D1TMTN13GlcNAc_191_N3H3F0S0_01Y41Y41M(31M)(41Y)61M	Hybrid/Complex	NA	NA	0.982106	0.849126	0.911919	1.30169	1.18936	1.29845	NA	NA	NA	NA	1.06002	1.26794	0.663925	0.673418	1.17545	0.856018	NA	NA
SSR2_N88_N2H7F0S0	SSR2	88	N2H7F0S0	P43308	P43308_IAPASNVSHTVVLRPLK_I1TMTN6GlcNAcK17TMT_88_N2H7F0S0_01Y41Y41M(31M21M)61M(31M21M)61M	Mannose	0.967857	0.542746	0.516289	0.854252	0.67749	1.0975	NA	NA	0.501823	1.17237	0.752211	0.571244	0.592886	0.94196	1.02435	0.955646	NA	NA	0.562865	1.01374
SSR2_N88_N2H8F0S0	SSR2	88	N2H8F0S0	P43308	P43308_IAPASNVSHTVVLRPLK_I1TMTN6GlcNAcK17TMT_88_N2H8F0S0_01Y41Y41M(31M21M21M)61M(31M21M)61M	Mannose	1.12656	0.514642	1.22121	0.624515	0.698433	1.90304	0.784322	1.25712	0.374734	0.526558	0.591272	0.583499	0.872277	0.312219	0.389651	1.1663	0.476547	0.499506	0.527088	0.372723
SSR2_N88_N2H9F0S0	SSR2	88	N2H9F0S0	P43308	P43308_IAPASNVSHTVVLRPLK_I1TMTN6GlcNAcK17TMT_88_N2H9F0S0_01Y41Y41M(31M21M21M31G)61M(31M21M)61M	Mannose	1.32264	0.597258	0.717934	0.774	0.591768	1.49682	NA	NA	0.399898	0.670768	0.508711	0.563586	0.500279	0.482606	0.433493	0.764538	NA	NA	0.736195	0.719796
AFM_N33_N4H5F0S1	AFM	33	N4H5F0S1	P43652	P43652_DIENFNSTQK_D1TMTN6GlcNAcK10TMT_33_N4H5F0S1_01Y41Y41M(31M41Y41L)61M61Y41L32S	Sialylated	0.767944	1.109	0.946763	1.47799	0.913733	0.961013	NA	NA	0.518973	1.08096	0.824775	1.31466	0.844913	1.51815	0.972121	0.869898	NA	NA	1.43301	1.34287
AFM_N33_N4H5F0S2	AFM	33	N4H5F0S2	P43652	P43652_DIENFNSTQK_D1TMTN6GlcNAcK10TMT_33_N4H5F0S2_01Y41Y41M(31M)61M(21Y41L32S)61Y41L32S	Sialylated	NA	NA	0.625448	0.750641	1.1902	0.584589	1.34757	1.02927	NA	NA	NA	NA	0.944433	1.85117	1.214	0.91165	1.67094	1.61441	NA	NA
AFM_N402_N4H5F0S1	AFM	402	N4H5F0S1	P43652	P43652_YAEDKFNETTEK_Y1TMTK5TMTN7GlcNAcK12TMT_402_N4H5F0S1_01Y41Y41M(31M41Y41L)61M61Y41L32S	Sialylated	NA	NA	0.3958	1.26007	0.526532	0.694393	1.17236	1.21237	NA	NA	NA	NA	0.91366	1.93821	0.753429	0.804287	1.336	0.961044	NA	NA
AFM_N402_N4H5F0S2	AFM	402	N4H5F0S2	P43652	P43652_YAEDKFNETTEK_Y1TMTK5TMTN7GlcNAcK12TMT_402_N4H5F0S2_01Y41Y41M(31M)61M(21Y41L32S)61Y41L32S	Sialylated	0.813459	1.95043	0.449408	0.635657	0.687337	0.62018	1.11529	0.896128	0.812175	1.12546	1.10722	0.958244	0.490559	2.71077	0.994095	0.798881	1.44885	0.987034	1.47096	1.80947
AFM_N402_N4H5F1S2	AFM	402	N4H5F1S2	P43652	P43652_YAEDKFNETTEK_Y1TMTK5TMTN7GlcNAcK12TMT_402_N4H5F1S2_01Y41Y41M(31M)61M(21Y(31F)41L32S)61Y41L32S	Fucosylated and sialylated	NA	NA	0.772393	0.755345	0.781409	0.780474	0.985833	0.951552	NA	NA	NA	NA	1.00863	1.48409	1.07512	0.503764	1.66247	1.1035	NA	NA
MKI67_N417_N4H5F0S0	MKI67	417	N4H5F0S0	P46013	P46013_VEDAADSATKPENLSSK_V1TMTK10TMTN13GlcNAcK17TMT_417_N4H5F0S0_01Y41Y41M(31M)61M(21Y41L)61Y41L	Hybrid/Complex	0.614289	0.915574	NA	NA	NA	NA	1.10594	0.628929	2.91195	0.593487	0.762803	0.967648	NA	NA	NA	NA	0.974023	0.582965	0.667438	0.447525
UTRN_N782_N4H5F1S1	UTRN	782	N4H5F1S1	P46939	P46939_NVSQHLEDLERK_N1GlcNAc@TMTK12TMT_782_N4H5F1S1_01Y(61F)41Y41M(31M41Y41L)61M61Y41L32S	Fucosylated and sialylated	NA	NA	NA	1.53211	1.17076	1.62203	1.48937	1.28005	NA	NA	NA	NA	1.13251	0.862362	1.60028	0.464854	1.06353	1.69098	NA	NA
STT3A_N537_N2H9F0S0	STT3A	537	N2H9F0S0	P46977	P46977_VMSWWDYGYQITAMANR_V1TMTN16GlcNAc_537_N2H9F0S0_01Y41Y41M(31M21M21M)61M(31M21M)61M21M	Mannose	1.64654	0.796682	1.21359	0.830899	NA	2.3561	NA	NA	0.495646	NA	0.622626	0.6235	NA	0.943246	0.683885	0.944735	NA	NA	0.642742	0.515137
STT3A_N544_N2H9F0S0	STT3A	544	N2H9F0S0	P46977	P46977_TILVDNNTWNNTHISR_T1TMTN6GlcNAc_544_N2H9F0S0_01Y41Y41M(31M21M21M)61M(31M21M)61M21M	Mannose	1.01863	0.602948	0.942838	0.466516	0.89945	0.872552	NA	NA	NA	0.717079	0.650039	0.702168	0.589354	0.694601	0.943009	0.74446	NA	NA	NA	0.205133
STT3A_N548_N2H9F0S0	STT3A	548	N2H9F0S0	P46977	P46977_TILVDNNTWNNTHISR_T1TMTN10GlcNAc_548_N2H9F0S0_01Y41Y41M(31M21M21M)61M(31M21M)61M21M	Mannose	1.01863	0.602948	0.942838	0.466516	0.89945	0.872552	NA	NA	NA	0.717079	0.650039	0.702168	0.589354	0.694601	0.943009	0.74446	NA	NA	NA	0.205133
HSPA13_N184_N2H8F0S0	HSPA13	184	N2H8F0S0	P48723	P48723_NSTIEAANLAGLK_N1GlcNAc@TMTK13TMT_184_N2H8F0S0_01Y41Y41M(31M21M21M)61M(31M21M)61M	Mannose	0.923552	0.510718	0.856375	0.652611	0.796926	0.97746	NA	NA	0.385365	0.440944	0.648108	0.442469	0.985794	0.555049	0.426398	1.6941	NA	NA	0.498888	0.392196
POLD2_N348_N4H5F0S1	POLD2	348	N4H5F0S1	P49005	P49005_FLGTSGQNVSDIFR_F1TMTN8GlcNAc_348_N4H5F0S1_01Y41Y41M(31M)61M(21Y41L32S)61Y41L	Sialylated	NA	NA	0.85909	0.961936	0.849729	0.773229	0.95329	0.806709	NA	NA	NA	NA	0.842227	2.03002	1.40252	0.740205	1.33075	1.00703	NA	NA
POLD2_N348_N4H5F0S2	POLD2	348	N4H5F0S2	P49005	P49005_FLGTSGQNVSDIFR_F1TMTN8GlcNAc_348_N4H5F0S2_01Y41Y41M(31M)61M(21Y41L32S)61Y41L32S	Sialylated	0.854914	1.62108	NA	NA	NA	NA	0.970853	0.888817	0.848459	1.1349	1.01211	0.741651	NA	NA	NA	NA	1.15341	0.8604	0.831277	1.01466
TGM4_N161_N2H9F0S0	TGM4	161	N2H9F0S0	P49221	P49221_EYILNDTGCHYVGAAR_E1TMTN5GlcNAcC9Cam_161_N2H9F0S0_01Y41Y41M(31M21M21M)61M(31M21M)61M21M	Mannose	0.603771	0.856174	0.786564	0.904008	1.86591	0.903837	0.616582	0.724284	0.459032	1.03669	0.725783	0.795763	0.874337	0.757725	0.831977	0.440584	0.553347	0.908097	0.965258	1.67092
HOXA1_N269_N4H5F1S1	HOXA1	269	N4H5F1S1	P49639	P49639_VEIAASLQLNETQVK_V1TMTN10GlcNAcK15TMT_269_N4H5F1S1_01Y(61F)41Y41M(31M41Y41L)61M61Y41L32S	Fucosylated and sialylated	NA	NA	0.54221	0.650061	0.906861	0.662529	0.940618	0.878216	NA	NA	NA	NA	0.808386	1.02093	0.987291	0.632802	0.958271	1.02684	NA	NA
RANBP2_N2268_N2H6F0S0	RANBP2	2268	N2H6F0S0	P49792	P49792_FGESTTGFNFSFK_F1TMTN9GlcNAcK13TMT_2268_N2H6F0S0_01Y41Y41M(31M)61M(31M21M)61M	Mannose	1.29565	0.974855	1.12043	0.902914	0.72861	1.10208	NA	NA	1.26643	0.884831	1.01926	1.13594	1.02879	0.754661	0.736141	0.564008	NA	NA	1.10651	0.915517
MRE11_N617_N4H5F1S1	MRE11	617	N4H5F1S1	P49959	P49959_TAVSASRNMSIIDAFK_T1TMTN8GlcNAcK16TMT_617_N4H5F1S1_01Y41Y41M(31M(21Y41L32S)41Y31F)61M61M	Fucosylated and sialylated	NA	NA	0.458003	0.845123	0.621102	0.74618	1.20098	1.03827	NA	NA	NA	NA	0.604893	0.892774	1.10356	0.865228	1.23506	0.982198	NA	NA
ENTPD1_N292_N4H5F1S2	ENTPD1	292	N4H5F1S2	P49961	P49961_VVNVSDLYK_V1TMTN3GlcNAcK9TMT_292_N4H5F1S2_01Y(61F)41Y41M(31M)61M(21Y41L32S)61Y41L32S	Fucosylated and sialylated	NA	NA	0.813421	1.71043	1.88619	1.20205	1.21552	0.904417	NA	NA	NA	NA	1.31612	1.02409	1.25224	0.871472	0.925771	0.798477	NA	NA
ENTPD1_N371_N2H4F0S0	ENTPD1	371	N2H4F0S0	P49961	P49961_FLNLTSEK_F1TMTN3GlcNAcK8TMT_371_N2H4F0S0_01Y41Y41M(31M21M)61M	Mannose	1.25673	0.811827	1.14968	1.72003	1.7369	0.96466	1.7147	0.941058	1.68514	1.0163	0.990624	0.791494	1.73501	0.930387	1.01435	0.953686	0.849816	0.645055	0.700004	0.588521
ENTPD1_N371_N2H5F0S0	ENTPD1	371	N2H5F0S0	P49961	P49961_FLNLTSEK_F1TMTN3GlcNAcK8TMT_371_N2H5F0S0_01Y41Y41M(31M)61M(31M)61M	Mannose	1.2788	0.995041	0.988506	1.39603	1.56706	0.655815	1.50221	1.15257	1.56836	1.04232	0.994603	1.07935	1.3636	0.702944	0.808362	0.812121	1.02826	0.823219	1.0484	0.863082
ENTPD1_N371_N3H5F0S0	ENTPD1	371	N3H5F0S0	P49961	P49961_FLNLTSEK_F1TMTN3GlcNAcK8TMT_371_N3H5F0S0_01Y41Y41M(31M41Y)61M(31M)61M	Hybrid/Complex	1.12696	0.848441	0.965712	1.8682	2.03019	0.747667	NA	NA	1.11116	1.1325	0.909835	0.800147	1.58848	0.672283	1.05025	0.807042	NA	NA	0.746052	0.758137
ENTPD1_N371_N3H6F0S0	ENTPD1	371	N3H6F0S0	P49961	P49961_FLNLTSEK_F1TMTN3GlcNAcK8TMT_371_N3H6F0S0_01Y41Y41M(31M41Y41L)61M(31M)61M	Hybrid/Complex	1.06804	0.747014	0.873306	1.7513	2.1073	0.820193	2.13288	0.749525	2.08878	1.13691	1.08529	0.858533	1.69737	0.644932	0.895246	0.830592	0.816246	0.656486	0.733377	0.656025
SERPINH1_N120_N2H4F0S0	SERPINH1	120	N2H4F0S0	P50454	P50454_SLSNSTAR_S1TMTN4GlcNAc_120_N2H4F0S0_01Y41Y41M(31M21M)61M	Mannose	1.32147	0.940019	NA	NA	NA	NA	0.587854	1.31599	0.737703	0.588015	1.07893	1.24766	NA	NA	NA	NA	0.965517	0.623826	1.06372	1.03335
SERPINH1_N120_N2H8F0S0	SERPINH1	120	N2H8F0S0	P50454	P50454_SLSNSTAR_S1TMTN4GlcNAc_120_N2H8F0S0_01Y41Y41M(31M21M)61M(31M21M)61M21M	Mannose	NA	NA	1.68276	0.319846	1.12949	0.363239	0.447753	1.02713	NA	NA	NA	NA	0.536103	1.18251	1.29547	0.815632	0.568004	0.383881	NA	NA
LRBA_N851_N3H6F0S0	LRBA	851	N3H6F0S0	P50851	P50851_LFNNSR_L1TMTN3GlcNAc_851_N3H6F0S0_01Y41Y41M(31M41Y41L)61M(31M)61M	Hybrid/Complex	0.784567	0.91753	NA	NA	NA	NA	0.879853	1.11014	0.88818	0.761312	0.900353	1.4004	NA	NA	NA	NA	1.08911	1.31344	1.56216	0.975901
BCAM_N439_N2H5F0S0	BCAM	439	N2H5F0S0	P50895	P50895_TQNFTLLVQGSPELK_T1TMTN3GlcNAcK15TMT_439_N2H5F0S0_01Y41Y41M(31M)61M(31M)61M	Mannose	1.2355	0.845617	NA	NA	NA	NA	0.894165	0.699325	1.03299	0.729381	0.715691	0.711196	NA	NA	NA	NA	0.749887	0.765687	0.957332	0.778591
BCAM_N439_N4H5F0S0	BCAM	439	N4H5F0S0	P50895	P50895_TQNFTLLVQGSPELK_T1TMTN3GlcNAcK15TMT_439_N4H5F0S0_01Y41Y41M(31M41Y41L)61M61Y41L	Hybrid/Complex	0.947295	0.888565	1.08481	0.923016	0.728421	0.58313	NA	NA	0.838916	0.841962	0.944799	1.22253	0.933488	0.722384	0.871692	0.841956	NA	NA	0.967369	0.836103
BCAM_N439_N4H5F0S1	BCAM	439	N4H5F0S1	P50895	P50895_TQNFTLLVQGSPELK_T1TMTN3GlcNAcK15TMT_439_N4H5F0S1_01Y41Y41M(31M)61M(21Y41L32S)61Y41L	Sialylated	NA	NA	0.44413	0.539895	0.717109	0.540695	0.798275	0.474603	NA	NA	NA	NA	0.757727	0.619689	0.695278	0.807048	1.00892	0.711833	NA	NA
BCAM_N439_N5H4F0S0	BCAM	439	N5H4F0S0	P50895	P50895_TQNFTLLVQGSPELK_T1TMTN3GlcNAcK15TMT_439_N5H4F0S0_01Y41Y41M(31M41Y)61M(21Y41L)61Y	Hybrid/Complex	1.47946	0.906021	0.840428	0.753533	0.574563	0.694283	NA	NA	0.790595	0.929035	0.936236	1.08316	0.943663	0.893393	0.774113	0.721656	NA	NA	1.71061	0.778847
PPT1_N197_N2H6F0S0	PPT1	197	N2H6F0S0	P50897	P50897_NHSIFLADINQER_N1GlcNAc@TMT_197_N2H6F0S0_01Y41Y41M(31M)61M(31M21M)61M	Mannose	1.10592	0.743733	NA	NA	NA	NA	0.639877	1.35005	0.919356	0.853533	0.507876	0.737699	NA	NA	NA	NA	0.613469	0.629177	1.05636	0.759933
PPT1_N212_N2H5F0S0	PPT1	212	N2H5F0S0	P50897	P50897_GINESYK_G1TMTN3GlcNAcK7TMT_212_N2H5F0S0_01Y41Y41M(31M)61M(31M)61M	Mannose	0.898672	1.1552	0.524245	0.917542	0.938594	1.00576	0.818092	1.00918	1.02275	2.34697	0.834995	0.902019	0.705726	0.6691	1.10847	0.754607	0.8197	1.05338	0.845033	0.886463
PPT1_N212_N2H6F0S0	PPT1	212	N2H6F0S0	P50897	P50897_GINESYK_G1TMTN3GlcNAcK7TMT_212_N2H6F0S0_01Y41Y41M(31M)61M(31M21M)61M	Mannose	1.27689	1.00354	1.01411	0.806282	1.62711	1.35829	0.957576	1.26928	0.898842	1.49951	0.778907	0.897094	1.03609	0.564399	0.598289	0.618825	0.674124	0.804158	0.855617	0.658496
PPT1_N212_N2H7F0S0	PPT1	212	N2H7F0S0	P50897	P50897_GINESYK_G1TMTN3GlcNAcK7TMT_212_N2H7F0S0_01Y41Y41M(31M)61M(31M21M)61M21M	Mannose	2.27754	1.1349	0.951877	0.700394	1.63062	1.0408	0.952296	1.21486	1.0892	1.04088	0.640191	1.11883	0.811514	0.74751	0.684377	0.578279	0.947475	1.15599	0.9199	0.687076
PPT1_N212_N2H7F0S0	PPT1	212	N2H7F0S0	P50897	P50897_GINESYKK_G1TMTN3GlcNAcK7TMTK8TMT_212_N2H7F0S0_01Y41Y41M(31M)61M(31M21M)61M21M	Mannose	1.9053	0.60775	0.760508	0.692339	1.69809	0.818483	NA	NA	0.996777	0.720244	0.573729	0.694232	0.898128	0.532435	0.701702	0.663831	NA	NA	0.538232	0.458441
PPT1_N232_N2H6F0S0	PPT1	232	N2H6F0S0	P50897	P50897_FLNDSIVDPVDSEWFGFYR_F1TMTN3GlcNAc_232_N2H6F0S0_01Y41Y41M(31M)61M(31M21M)61M	Mannose	NA	NA	0.747408	0.827125	1.16185	1.21369	1.0142	1.46384	NA	NA	NA	NA	0.746077	0.871274	0.747793	0.454421	0.585802	0.491658	NA	NA
PDE6C_N201_N2H6F0S0	PDE6C	201	N2H6F0S0	P51160	P51160_VNASEFSK_V1TMTN2GlcNAcK8TMT_201_N2H6F0S0_01Y41Y41M(31M)61M(31M21M)61M	Mannose	0.884724	0.840893	0.796101	1.57237	0.736602	0.874327	NA	NA	2.25552	1.12994	0.641786	1.12174	0.702231	0.709269	0.708385	0.55813	NA	NA	0.909941	0.595461
BRCA2_N1880_N4H5F0S2	BRCA2	1880	N4H5F0S2	P51587	P51587_VIKENNENK_V1TMTK3TMTN8GlcNAcK9TMT_1880_N4H5F0S2_01Y41Y41M(31M)61M(21Y41L32S)61Y41L32S	Sialylated	0.731895	0.700678	NA	NA	NA	NA	0.831504	2.08067	0.773334	0.794068	0.693024	0.719763	NA	NA	NA	NA	0.730553	0.664783	1.48015	1.10961
SGSH_N41_N2H3F1S0	SGSH	41	N2H3F1S0	P51688	P51688_NALLLLADDGGFESGAYNNSAIATPHLDALAR_N1TMTN18GlcNAc_41_N2H3F1S0_01Y(61F)41Y41M(31M)61M	Fucosylated	NA	NA	0.826889	0.758895	0.815597	1.0638	0.972762	1.00245	NA	NA	NA	NA	0.978158	1.01645	0.842584	0.705514	1.20529	0.95359	NA	NA
ZNF75D_N29_N2H5F0S0	ZNF75D	29	N2H5F0S0	P51815	P51815_ENSSQSKK_E1TMTN2GlcNAcK7TMTK8TMT_29_N2H5F0S0_01Y41Y41M(31M)61M(31M)61M	Mannose	NA	NA	1.21157	1.36094	0.755768	1.67365	1.11044	1.28717	NA	NA	NA	NA	1.16671	0.642235	0.626574	0.767521	0.858002	1.12385	NA	NA
ZNF75D_N29_N2H6F0S0	ZNF75D	29	N2H6F0S0	P51815	P51815_ENSSQSKK_E1TMTN2GlcNAcK7TMTK8TMT_29_N2H6F0S0_01Y41Y41M(31M)61M(31M21M)61M	Mannose	1.2893	0.685694	1.47565	1.43935	0.9868	3.10757	1.09497	1.39552	0.808274	0.749073	0.649599	0.768419	1.09788	0.657081	0.567658	0.947093	0.544326	0.646783	0.726329	0.50596
ZNF75D_N29_N2H7F0S0	ZNF75D	29	N2H7F0S0	P51815	P51815_ENSSQSKK_E1TMTN2GlcNAcK7TMTK8TMT_29_N2H7F0S0_01Y41Y41M(31M)61M(31M21M)61M21M	Mannose	NA	NA	1.32258	1.2714	0.851984	2.12581	1.17617	1.56376	NA	NA	NA	NA	1.02297	0.806258	0.694453	0.885123	0.594564	0.636675	NA	NA
AFF2_N575_N5H5F0S0	AFF2	575	N5H5F0S0	P51816	P51816_TNASQVPAEPK_T1TMTN2GlcNAcK11TMT_575_N5H5F0S0_01Y41Y41M(31M41Y41L31Y)61M61Y41L	Hybrid/Complex	0.942764	0.835479	0.890974	1.14037	0.853159	0.781238	NA	NA	1.67217	1.19525	0.877432	1.0457	0.90662	0.91848	0.775166	0.826118	NA	NA	1.32655	1.12501
LUM_N127_N2H12F0S0	LUM	127	N2H12F0S0	P51884	P51884_LHINHNNLTESVGPLPK_L1TMTN7GlcNAcK17TMT_127_N2H12F0S0_01Y41Y41M(31M21M21M31G31G21G)61M(31M21M)61M21M	Mannose	0.653224	0.855474	NA	NA	NA	NA	0.872266	0.526823	0.732443	1.02965	0.672277	0.755941	NA	NA	NA	NA	0.941171	1.01058	0.638832	0.971413
LUM_N127_N4H5F1S0	LUM	127	N4H5F1S0	P51884	P51884_LHINHNNLTESVGPLPK_L1TMTN7GlcNAcK17TMT_127_N4H5F1S0_01Y41Y41M(31M41Y(31F)41L)61M61Y41L	Fucosylated	NA	NA	0.335944	0.840149	0.427669	0.606658	0.864711	0.61118	NA	NA	NA	NA	0.631826	0.773748	0.820796	0.815816	0.774918	0.778405	NA	NA
LUM_N127_N4H5F1S0	LUM	127	N4H5F1S0	P51884	P51884_LHINHNNLTESVGPLPK_L1TMTN7GlcNAcK17TMT_127_N4H5F1S0_01Y41Y41M(31M(21Y41L)41Y31F)61M61M	Fucosylated	NA	NA	0.268213	0.72259	0.542385	0.548303	0.787631	0.750127	NA	NA	NA	NA	0.599531	0.781368	0.879689	0.686998	0.914318	0.979506	NA	NA
LUM_N127_N4H5F1S1	LUM	127	N4H5F1S1	P51884	P51884_LHINHNNLTESVGPLPK_L1TMTN7GlcNAcK17TMT_127_N4H5F1S1_01Y41Y41M(31M(21Y41L32S)41Y31F)61M61M	Fucosylated and sialylated	0.697829	0.952269	0.394739	1.31989	0.679731	0.928744	0.568675	0.687387	0.844412	0.961968	0.923417	0.953789	0.677451	0.804219	0.905886	0.679527	0.850546	0.811146	0.809363	0.885257
LUM_N127_N4H5F1S2	LUM	127	N4H5F1S2	P51884	P51884_LHINHNNLTESVGPLPK_L1TMTN7GlcNAcK17TMT_127_N4H5F1S2_01Y(61F)41Y41M(31M)61M(21Y41L32S)61Y41L32S	Fucosylated and sialylated	0.589434	0.713934	NA	1.56692	0.555831	0.693325	0.883709	0.653527	0.514444	1.1171	0.792312	0.844848	0.531541	0.997182	1.23024	0.864633	0.89757	0.687821	0.881569	0.782039
LUM_N127_N4H5F1S2	LUM	127	N4H5F1S2	P51884	P51884_LHINHNNLTESVGPLPK_L1TMTN7GlcNAcK17TMT_127_N4H5F1S2_01Y41Y41M(31M21Y(31F)41L32S)61M61Y41L32S	Fucosylated and sialylated	NA	NA	0.404457	1.49014	0.632062	0.65044	0.404946	NA	NA	NA	NA	NA	0.687753	0.887128	1.41761	0.770123	0.829677	1.03534	NA	NA
LUM_N127_N4H5F3S0	LUM	127	N4H5F3S0	P51884	P51884_LHINHNNLTESVGPLPK_L1TMTN7GlcNAcK17TMT_127_N4H5F3S0_01Y41Y41M(31M)61M(21Y(31F)41L21F)61Y(31F)41L	Fucosylated	NA	NA	0.89457	0.987474	0.707572	0.973903	0.794679	0.797985	NA	NA	NA	NA	0.674625	2.10343	0.845296	0.961224	0.711645	0.534609	NA	NA
LUM_N127_N5H5F1S0	LUM	127	N5H5F1S0	P51884	P51884_LHINHNNLTESVGPLPK_L1TMTN7GlcNAcK17TMT_127_N5H5F1S0_01Y(61F)41Y41M(31M41Y41L31Y41L)61M61Y	Fucosylated	0.955217	0.606421	0.474646	0.725255	0.462344	0.806427	0.758783	0.666205	0.501235	1.0456	1.61774	0.996692	0.554466	0.660029	0.719226	0.71281	0.813449	0.827171	0.407069	0.617894
LUM_N127_N5H6F1S0	LUM	127	N5H6F1S0	P51884	P51884_LHINHNNLTESVGPLPK_L1TMTN7GlcNAcK17TMT_127_N5H6F1S0_01Y41Y41M(31M41Y(31F)41L31Y41L)61M61Y41L	Fucosylated	0.830423	1.07453	NA	NA	NA	NA	0.839167	0.544085	NA	1.18919	0.860806	1.17738	NA	NA	NA	NA	1.06404	0.641846	0.902614	0.942716
LUM_N127_N5H6F1S1	LUM	127	N5H6F1S1	P51884	P51884_LHINHNNLTESVGPLPK_L1TMTN7GlcNAcK17TMT_127_N5H6F1S1_01Y41Y41M(31M41Y41L)61M61Y(31F)41L31Y41L32S	Fucosylated and sialylated	0.413447	0.763488	0.472048	0.994815	0.77054	0.691239	0.971876	1.10862	0.33497	0.967889	0.756438	0.735483	0.70233	0.554725	0.826207	0.775261	1.16144	1.06898	0.551956	0.705633
LUM_N127_N5H6F1S1	LUM	127	N5H6F1S1	P51884	P51884_LHINHNNLTESVGPLPK_L1TMTN7GlcNAcK17TMT_127_N5H6F1S1_01Y(61F)41Y41M(31M41Y41L31Y41L)61M61Y41L32S	Fucosylated and sialylated	NA	NA	0.876728	1.32839	0.576286	1.21163	0.93854	0.766302	NA	NA	NA	NA	0.6923	0.801449	1.07774	0.719464	0.874911	0.877624	NA	NA
LUM_N127_N5H6F1S2	LUM	127	N5H6F1S2	P51884	P51884_LHINHNNLTESVGPLPK_L1TMTN7GlcNAcK17TMT_127_N5H6F1S2_01Y41Y41M(31M41Y41L)61M(21Y(31F)41L32S)61Y41L32S	Fucosylated and sialylated	0.619809	0.755354	0.8532	1.65524	0.807034	1.14331	1.00091	0.514846	NA	1.33302	0.844501	NA	0.837571	1.04134	1.15947	0.854285	0.930794	1.06176	1.11419	0.975669
LUM_N88_N2H8F0S0	LUM	88	N2H8F0S0	P51884	P51884_AFENVTDLQWLILDHNLLENSK_A1TMTN4GlcNAcK22TMT_88_N2H8F0S0_01Y41Y41M(31M21M21M)61M(31M21M)61M	Mannose	1.19395	1.1515	0.715343	0.634906	0.950074	0.708385	1.75773	NA	1.64186	0.92571	0.625506	1.2441	0.706814	1.05639	1.19099	0.615266	0.986179	0.449462	0.88607	1.1747
LUM_N88_N2H9F0S0	LUM	88	N2H9F0S0	P51884	P51884_AFENVTDLQWLILDHNLLENSK_A1TMTN4GlcNAcK22TMT_88_N2H9F0S0_01Y41Y41M(31M21M21M31G)61M(31M21M)61M	Mannose	0.815169	1.00449	1.01841	0.804438	0.849206	0.447506	0.793351	0.701347	0.812111	0.491272	0.843465	1.49766	1.06361	1.33653	1.0602	1.11898	0.826473	0.726122	0.841204	0.782648
LUM_N88_N5H5F1S1	LUM	88	N5H5F1S1	P51884	P51884_AFENVTDLQWLILDHNLLENSK_A1TMTN4GlcNAcK22TMT_88_N5H5F1S1_01Y41Y41M(31M41Y)61M61Y(31F)41L31Y41L32S	Fucosylated and sialylated	1.2323	0.708465	NA	NA	NA	NA	0.369239	0.433728	0.873753	0.999777	1.55621	0.459277	NA	NA	NA	NA	0.492513	0.278661	NA	0.395849
LUM_N88_N5H6F1S1	LUM	88	N5H6F1S1	P51884	P51884_AFENVTDLQWLILDHNLLENSK_A1TMTN4GlcNAcK22TMT_88_N5H6F1S1_01Y(61F)41Y41M(31M41Y41L)61M61Y41L31Y41L32S	Fucosylated and sialylated	0.534911	0.761916	NA	NA	NA	NA	0.558689	0.987529	0.853335	1.51133	0.736397	0.858524	NA	NA	NA	NA	0.997442	0.771746	0.915899	0.563593
LUM_N88_N6H7F1S2	LUM	88	N6H7F1S2	P51884	P51884_AFENVTDLQWLILDHNLLENSK_A1TMTN4GlcNAcK22TMT_88_N6H7F1S2_01Y(61F)41Y41M(31M41Y41L31Y41L)61M(21Y41L32S)61Y41L32S	Fucosylated and sialylated	0.345282	1.4588	NA	NA	NA	NA	0.47035	0.814427	0.796836	1.80238	0.978417	0.509269	NA	NA	NA	NA	0.748875	1.29544	NA	1.14649
CNN1_N76_N4H5F1S2	CNN1	76	N4H5F1S2	P51911	P51911_INESTQNWHQLENIGNFIK_I1TMTN2GlcNAcK19TMT_76_N4H5F1S2_01Y(61F)41Y41M(31M)61M(21Y41L32S)61Y41L32S	Fucosylated and sialylated	NA	NA	0.97199	0.822357	1.12335	0.622818	1.34666	0.731431	NA	NA	NA	NA	1.01214	1.29291	1.036	0.851877	0.833221	0.605752	NA	NA
CTSC_N119_N2H5F0S0	CTSC	119	N2H5F0S0	P53634	P53634_VTTYCNETMTGWVHDVLGR_V1TMTC5CamN6GlcNAc_119_N2H5F0S0_01Y41Y41M(31M)61M(31M)61M	Mannose	NA	NA	0.663444	1.05746	0.815762	0.995773	1.08159	0.954859	NA	NA	NA	NA	1.10219	0.589235	0.776113	0.519513	1.0526	1.21074	NA	NA
CTSC_N119_N2H6F0S0	CTSC	119	N2H6F0S0	P53634	P53634_VTTYCNETMTGWVHDVLGR_V1TMTC5CamN6GlcNAc_119_N2H6F0S0_01Y41Y41M(31M)61M(31M21M)61M	Mannose	1.95548	0.899653	0.983587	1.34682	0.679138	0.882672	NA	NA	1.22838	1.43933	0.686949	0.498529	1.11475	0.907139	0.682773	0.878412	NA	NA	0.995579	0.571707
CTSC_N119_N2H7F0S0	CTSC	119	N2H7F0S0	P53634	P53634_VTTYCNETMTGWVHDVLGR_V1TMTC5CamN6GlcNAc_119_N2H7F0S0_01Y41Y41M(31M)61M(31M21M)61M21M	Mannose	1.25838	0.972683	NA	NA	NA	NA	1.28439	0.88048	0.979943	0.832915	0.833628	1.19581	NA	NA	NA	NA	0.920551	1.05258	1.23815	0.817737
CTSC_N53_N2H5F0S0	CTSC	53	N2H5F0S0	P53634	P53634_DVNCSVMGPQEK_D1TMTN3GlcNAcC4CamK12TMT_53_N2H5F0S0_01Y41Y41M(31M)61M(31M)61M	Mannose	1.68441	0.833221	NA	NA	NA	NA	0.878469	0.77539	0.89249	1.92471	0.711827	1.01628	NA	NA	NA	NA	1.08734	1.13513	0.804738	1.07844
CTSC_N53_N2H5F1S0	CTSC	53	N2H5F1S0	P53634	P53634_DVNCSVMGPQEK_D1TMTN3GlcNAcC4CamK12TMT_53_N2H5F1S0_01Y(61F)41Y41M(31M)61M(31M)61M	Fucosylated	1.9465	0.650441	0.980121	1.22124	0.780114	0.687787	NA	NA	0.699633	3.5522	0.67503	0.695224	1.13721	0.645417	0.678642	0.871426	NA	NA	0.554976	0.787102
CTSC_N53_N2H6F0S0	CTSC	53	N2H6F0S0	P53634	P53634_DVNCSVMGPQEK_D1TMTN3GlcNAcC4CamK12TMT_53_N2H6F0S0_01Y41Y41M(31M)61M(31M21M)61M	Mannose	2.37575	0.985525	1.05948	2.04678	0.782905	0.952558	1.31726	0.913825	0.528396	1.32865	0.51181	0.81938	0.899211	0.806674	0.578756	0.8642	0.630196	0.595161	0.467782	0.634564
CTSC_N53_N2H7F0S0	CTSC	53	N2H7F0S0	P53634	P53634_DVNCSVMGPQEK_D1TMTN3GlcNAcC4CamK12TMT_53_N2H7F0S0_01Y41Y41M(31M)61M(31M21M)61M21M	Mannose	2.27621	0.769124	1.12422	1.39874	0.870499	0.905441	NA	NA	0.795341	1.96793	0.54469	0.651708	0.827513	0.814951	0.950458	0.879442	NA	NA	0.464606	0.441394
PTTG1IP_N54_N2H5F0S0	PTTG1IP	54	N2H5F0S0	P53801	P53801_NVSCLWCNTNK_N1GlcNAc@TMTC4CamC7CamK11TMT_54_N2H5F0S0_01Y41Y41M(31M)61M(31M)61M	Mannose	0.842353	0.743005	NA	NA	NA	NA	0.877739	1.14341	0.579202	1.35378	0.566093	0.544809	NA	NA	NA	NA	0.690194	0.781132	0.508786	0.678549
PTTG1IP_N54_N2H6F0S0	PTTG1IP	54	N2H6F0S0	P53801	P53801_NVSCLWCNTNK_N1GlcNAc@TMTC4CamC7CamK11TMT_54_N2H6F0S0_01Y41Y41M(31M)61M(31M21M)61M	Mannose	1.66274	0.57414	1.34006	1.08899	0.678391	0.842048	0.91743	1.45602	0.614755	1.0697	0.531589	0.670764	0.875694	0.712799	0.520421	0.592444	0.514807	0.622265	0.420254	0.432238
PTTG1IP_N54_N2H7F0S0	PTTG1IP	54	N2H7F0S0	P53801	P53801_NVSCLWCNTNK_N1GlcNAc@TMTC4CamC7CamK11TMT_54_N2H7F0S0_01Y41Y41M(31M)61M(31M21M)61M21M	Mannose	1.94615	0.505866	1.20997	0.867563	1.01123	1.55878	0.846097	1.10788	0.345959	1.0128	0.649664	0.440002	0.745576	0.702466	0.649975	0.771248	0.442696	0.400538	0.266961	0.438707
ATXN1_N9_N2H8F0S0	ATXN1	9	N2H8F0S0	P54253	P54253_SNECLPPKK_S1TMTN2GlcNAcC4CamK8TMTK9TMT_9_N2H8F0S0_01Y41Y41M(31M21M21M)61M(31M21M)61M	Mannose	0.923552	0.510718	0.856375	0.652611	0.796926	0.97746	NA	NA	0.385365	0.440944	0.648108	0.442469	0.985794	0.555049	0.426398	1.6941	NA	NA	0.498888	0.392196
CACNA2D1_N324_N2H6F0S0	CACNA2D1	324	N2H6F0S0	P54289	P54289_DAVNNITAK_D1TMTN5GlcNAcK9TMT_324_N2H6F0S0_01Y41Y41M(31M)61M(31M21M)61M	Mannose	0.602899	0.598283	1.31887	0.715517	0.838505	1.59526	0.796402	1.09533	0.296537	0.817631	0.715594	0.616201	0.824608	0.607972	0.615295	0.794708	0.662984	0.495926	0.29376	0.488804
CACNA2D1_N324_N2H7F0S0	CACNA2D1	324	N2H7F0S0	P54289	P54289_DAVNNITAK_D1TMTN5GlcNAcK9TMT_324_N2H7F0S0_01Y41Y41M(31M21M)61M(31M21M)61M	Mannose	0.641876	0.538992	0.779749	1.00881	0.953585	0.550022	0.95658	1.10812	0.374165	0.737843	0.435538	0.591853	1.19625	1.01879	0.854605	1.12754	0.613936	0.568687	0.341983	0.368071
CACNA2D1_N324_N2H8F0S0	CACNA2D1	324	N2H8F0S0	P54289	P54289_DAVNNITAK_D1TMTN5GlcNAcK9TMT_324_N2H8F0S0_01Y41Y41M(31M21M21M)61M(31M21M)61M	Mannose	0.88849	0.854032	0.530003	0.96749	0.80065	0.838783	1.89333	1.13532	0.788318	0.708536	1.01309	1.40493	0.956722	0.662262	0.597957	1.78752	1.16935	1.27642	1.07753	0.648648
CACNA2D1_N324_N2H9F0S0	CACNA2D1	324	N2H9F0S0	P54289	P54289_DAVNNITAK_D1TMTN5GlcNAcK9TMT_324_N2H9F0S0_01Y41Y41M(31M21M21M31G)61M(31M21M)61M	Mannose	0.783144	0.380502	0.654013	1.15339	0.980461	0.860529	NA	NA	0.165472	0.260471	0.289538	0.293986	0.945065	0.811437	0.831892	0.977712	NA	NA	0.304058	0.190215
CACNA2D1_N824_N2H7F0S0	CACNA2D1	824	N2H7F0S0	P54289	P54289_IDVNSWIENFTK_I1TMTN9GlcNAcK12TMT_824_N2H7F0S0_01Y41Y41M(31M)61M(31M21M)61M21M	Mannose	NA	NA	0.978778	1.20661	1.01098	1.04217	1.27334	0.638362	NA	NA	NA	NA	1.04998	1.33718	0.901201	0.83379	1.16875	1.10523	NA	NA
PNLIPRP2_N353_N4H5F2S0	PNLIPRP2	353	N4H5F2S0	P54317	P54317_TSAVEQTFFLNTGESGNFTSWR_T1TMTN17GlcNAc_353_N4H5F2S0_01Y41Y41M(31M(21Y(31F)41L)41Y31F)61M61M	Fucosylated	NA	NA	0.839472	1.15238	1.46047	0.651328	1.21881	0.680317	NA	NA	NA	NA	1.19475	1.08795	0.783043	0.628455	0.909538	0.92185	NA	NA
PNLIPRP2_N353_N4H6F1S0	PNLIPRP2	353	N4H6F1S0	P54317	P54317_TSAVEQTFFLNTGESGNFTSWR_T1TMTN17GlcNAc_353_N4H6F1S0_01Y41Y41M(31M(21Y(31F)41L)41Y41L)61M61M	Fucosylated	0.869885	1.21841	0.872438	0.891713	0.824615	0.644963	NA	NA	1.24131	0.620475	0.843019	0.718006	0.737173	0.775109	0.697826	0.470372	NA	NA	1.44795	0.858151
PNLIPRP2_N353_N5H4F0S0	PNLIPRP2	353	N5H4F0S0	P54317	P54317_TSAVEQTFFLNTGESGNFTSWR_T1TMTN17GlcNAc_353_N5H4F0S0_01Y41Y41M(31M41Y41L31Y)61M61Y	Hybrid/Complex	NA	NA	0.788117	0.772585	1.14367	0.896158	0.95005	0.667991	NA	NA	NA	NA	0.751795	1.03703	0.719965	0.728838	0.785118	0.800004	NA	NA
MFAP4_N137_N3H3F1S0	MFAP4	137	N3H3F1S0	P55083	P55083_VDLEDFENNTAYAK_V1TMTN8GlcNAcK14TMT_137_N3H3F1S0_01Y(61F)41Y41M(31M)61M61Y	Fucosylated	0.491449	1.33623	0.726463	1.06397	0.959615	0.847409	1.14745	0.782357	0.736978	1.27073	1.70445	1.17362	0.59181	0.935482	1.42138	0.847033	1.38038	0.970187	0.521556	1.4238
MFAP4_N137_N3H4F1S0	MFAP4	137	N3H4F1S0	P55083	P55083_VDLEDFENNTAYAK_V1TMTN8GlcNAcK14TMT_137_N3H4F1S0_01Y(61F)41Y41M(31M)61M61Y41L	Fucosylated	1.17925	0.783459	0.495933	1.03329	1.3447	0.525478	NA	NA	0.550185	0.574716	1.34655	0.819473	0.507978	0.566635	1.86195	0.737776	NA	NA	0.47622	1.0424
MFAP4_N137_N4H3F1S0	MFAP4	137	N4H3F1S0	P55083	P55083_VDLEDFENNTAYAK_V1TMTN8GlcNAcK14TMT_137_N4H3F1S0_01Y(61F)41Y41M(31M41Y)61M61Y	Fucosylated	0.723747	0.812781	0.757847	1.32416	1.40621	0.756645	0.685014	0.637726	0.595942	1.13513	2.22847	0.734203	0.926411	0.955701	1.87579	0.672926	1.07634	0.953006	0.513544	1.20155
MFAP4_N137_N4H4F1S0	MFAP4	137	N4H4F1S0	P55083	P55083_VDLEDFENNTAYAK_V1TMTN8GlcNAcK14TMT_137_N4H4F1S0_01Y41Y41M(31M41Y41L)61M61Y31F	Fucosylated	1.13402	0.83813	0.6832	0.752553	1.23584	0.772474	0.869007	0.676265	0.518326	0.758963	2.34667	0.875991	1.01833	1.25235	1.86881	0.819698	1.52406	1.55023	0.738254	1.02417
MFAP4_N137_N4H4F1S1	MFAP4	137	N4H4F1S1	P55083	P55083_VDLEDFENNTAYAK_V1TMTN8GlcNAcK14TMT_137_N4H4F1S1_01Y41Y41M(31M)61M(21Y41L32S)61Y31F	Fucosylated and sialylated	0.847577	0.970277	0.69143	1.09257	1.22551	0.774998	NA	NA	0.817553	1.29404	1.51286	1.0364	0.900313	0.929109	2.06922	0.839951	NA	NA	1.11571	0.916097
MFAP4_N137_N4H5F1S0	MFAP4	137	N4H5F1S0	P55083	P55083_VDLEDFENNTAYAK_V1TMTN8GlcNAcK14TMT_137_N4H5F1S0_01Y(61F)41Y41M(31M41Y41L)61M61Y41L	Fucosylated	NA	NA	0.934599	1.11052	0.942906	0.806634	0.90334	0.948971	NA	NA	NA	NA	0.606115	1.11654	1.18587	0.834833	1.3619	1.31081	NA	NA
MFAP4_N137_N4H5F1S0	MFAP4	137	N4H5F1S0	P55083	P55083_VDLEDFENNTAYAK_V1TMTN8GlcNAcK14TMT_137_N4H5F1S0_01Y41Y41M(31M41Y(31F)41L)61M61Y41L	Fucosylated	0.818263	1.29695	NA	NA	NA	NA	0.864811	0.910998	0.697534	0.79074	2.44012	1.35277	NA	NA	NA	NA	1.49951	1.24299	0.533179	1.39758
MFAP4_N137_N4H5F1S1	MFAP4	137	N4H5F1S1	P55083	P55083_VDLEDFENNTAYAK_V1TMTN8GlcNAcK14TMT_137_N4H5F1S1_01Y41Y41M(31M)61M(21Y(31F)41L32S)61Y41L	Fucosylated and sialylated	NA	NA	0.255968	1.16172	1.17986	0.568592	0.828941	0.435492	NA	NA	NA	NA	0.251004	0.740842	2.10946	0.859529	0.725946	0.605088	NA	NA
MFAP4_N137_N4H5F1S1	MFAP4	137	N4H5F1S1	P55083	P55083_VDLEDFENNTAYAK_V1TMTN8GlcNAcK14TMT_137_N4H5F1S1_01Y41Y41M(31M41Y41L)61M21Y(31F)41L32S	Fucosylated and sialylated	0.351928	1.34678	0.196878	1.5603	1.13595	0.652931	0.828941	0.435492	0.271929	0.879859	2.5277	1.18031	0.3175	1.01861	2.33249	1.01533	0.725946	0.605088	NA	1.66652
MFAP4_N137_N4H5F1S2	MFAP4	137	N4H5F1S2	P55083	P55083_VDLEDFENNTAYAK_V1TMTN8GlcNAcK14TMT_137_N4H5F1S2_01Y(61F)41Y41M(31M)61M(21Y41L32S)61Y41L32S	Fucosylated and sialylated	0.588119	1.11535	0.64146	1.06428	0.920665	0.762072	0.718118	0.545786	0.829899	1.17205	1.49638	1.09496	0.805201	1.09301	1.26342	0.838019	1.68774	1.75109	0.792915	1.22217
MFAP4_N137_N4H5F1S2	MFAP4	137	N4H5F1S2	P55083	P55083_VDLEDFENNTAYAK_V1TMTN8GlcNAcK14TMT_137_N4H5F1S2_01Y41Y41M(31M)61M(21Y(31F)41L32S)61Y41L32S	Fucosylated and sialylated	0.588119	1.11535	0.426766	1.62359	0.92333	0.896912	0.718118	0.545786	0.829899	1.17205	1.49638	1.09496	0.551463	1.13829	1.61078	1.10564	1.68774	1.75109	0.792915	1.22217
MFAP4_N137_N4H5F2S0	MFAP4	137	N4H5F2S0	P55083	P55083_VDLEDFENNTAYAK_V1TMTN8GlcNAcK14TMT_137_N4H5F2S0_01Y41Y41M(31M41Y41L)61M21Y(31F)41L21F	Fucosylated	1.35402	1.02634	0.526199	1.23701	1.05123	0.897447	1.42403	1.39787	0.902688	1.62171	1.84816	1.24223	0.624675	1.22827	2.02703	0.948125	1.15115	1.06035	0.624276	1.18913
MFAP4_N137_N4H6F2S0	MFAP4	137	N4H6F2S0	P55083	P55083_VDLEDFENNTAYAK_V1TMTN8GlcNAcK14TMT_137_N4H6F2S0_01Y41Y41M(31M(21Y(31F)41L)41Y(31F)41L)61M61M	Fucosylated	0.49103	1.44571	0.391362	1.0924	1.35492	0.631182	0.777521	0.761377	0.659742	1.09734	2.44602	1.24169	0.430251	0.815659	2.07916	0.938422	1.43812	1.55978	0.652208	1.52116
MFAP4_N137_N5H4F1S0	MFAP4	137	N5H4F1S0	P55083	P55083_VDLEDFENNTAYAK_V1TMTN8GlcNAcK14TMT_137_N5H4F1S0_01Y41Y41M(31M41Y(31F)41L31Y)61M61Y	Fucosylated	0.891308	0.650653	0.617804	0.722907	1.04086	0.632493	1.1637	0.860523	0.433499	0.515393	5.46764	0.648984	0.583562	0.566287	0.836372	0.658663	1.15673	1.18611	0.748719	0.318111
MFAP4_N137_N5H5F1S0	MFAP4	137	N5H5F1S0	P55083	P55083_VDLEDFENNTAYAK_V1TMTN8GlcNAcK14TMT_137_N5H5F1S0_01Y41Y41M(31M41Y41L31Y41L)61M61Y31F	Fucosylated	NA	NA	0.3431	0.583854	0.594391	0.479636	1.36023	1.3699	NA	NA	NA	NA	0.434454	0.437201	0.599577	0.792054	1.20231	0.994676	NA	NA
MFAP4_N137_N5H5F1S1	MFAP4	137	N5H5F1S1	P55083	P55083_VDLEDFENNTAYAK_V1TMTN8GlcNAcK14TMT_137_N5H5F1S1_01Y41Y41M(31M41Y)61M61Y(31F)41L31Y41L32S	Fucosylated and sialylated	NA	NA	0.97642	0.885479	0.90051	1.21763	0.818977	0.589121	NA	NA	NA	NA	1.09944	0.720218	1.19954	0.883321	1.32174	0.689426	NA	NA
MFAP4_N137_N5H6F1S0	MFAP4	137	N5H6F1S0	P55083	P55083_VDLEDFENNTAYAK_V1TMTN8GlcNAcK14TMT_137_N5H6F1S0_01Y(61F)41Y41M(31M41Y41L31Y41L)61M61Y41L	Fucosylated	0.476918	1.56769	0.704713	1.13343	0.853967	0.666371	1.10139	0.864397	NA	0.763432	2.18333	1.24596	0.739998	0.451316	1.92051	0.767218	1.1755	1.21815	NA	1.37562
MFAP4_N137_N5H6F1S2	MFAP4	137	N5H6F1S2	P55083	P55083_VDLEDFENNTAYAK_V1TMTN8GlcNAcK14TMT_137_N5H6F1S2_01Y41Y41M(31M(21Y(31F)41L32S)41Y41L32S)(41Y)61M61M	Fucosylated and sialylated	1.27804	0.869462	0.67565	1.40075	1.09629	0.667216	0.722859	1.11526	1.10557	1.4051	1.48918	1.09207	0.929769	0.878143	1.06792	0.967505	0.885873	0.770859	1.40948	1.30634
MFAP4_N137_N5H7F2S1	MFAP4	137	N5H7F2S1	P55083	P55083_VDLEDFENNTAYAK_V1TMTN8GlcNAcK14TMT_137_N5H7F2S1_01Y(61F)41Y41M(31M21Y(31F)41L31Y41L31L)61M61Y41L32S	Fucosylated and sialylated	0.625707	1.33512	NA	NA	NA	NA	1.33141	0.877938	NA	1.04607	1.24762	1.03658	NA	NA	NA	NA	1.06707	1.05851	1.05263	1.17474
MFAP4_N137_N6H3F4S0	MFAP4	137	N6H3F4S0	P55083	P55083_VDLEDFENNTAYAK_V1TMTN8GlcNAcK14TMT_137_N6H3F4S0_01Y(61F)41Y41M(31M41Y31F)(41Y)61M(21Y31F)61Y31F	Fucosylated	0.930359	0.963782	0.7601	1.26217	1.17358	0.935485	0.833695	0.782769	0.981931	1.05731	1.55521	1.20982	0.913163	1.10213	1.41212	0.902567	1.37189	1.04739	0.788497	1.32433
MFAP4_N87_N2H4F0S0	MFAP4	87	N2H4F0S0	P55083	P55083_FNGSVSFFR_F1TMTN2GlcNAc_87_N2H4F0S0_01Y41Y41M(31M21M)61M	Mannose	0.440362	0.977001	1.80231	0.928682	0.962808	0.967888	NA	NA	0.949445	1.28359	1.72316	0.566853	0.787862	0.744052	1.21781	0.491433	NA	NA	NA	1.47055
MFAP4_N87_N2H5F0S0	MFAP4	87	N2H5F0S0	P55083	P55083_FNGSVSFFR_F1TMTN2GlcNAc_87_N2H5F0S0_01Y41Y41M(31M)61M(31M)61M	Mannose	0.428577	1.10909	NA	0.768722	0.700639	0.548617	0.982716	0.635139	0.383705	1.46938	2.20842	0.86727	0.153985	0.720408	1.35852	0.375672	1.12757	1.11565	NA	1.15903
MFAP4_N87_N2H6F0S0	MFAP4	87	N2H6F0S0	P55083	P55083_FNGSVSFFR_F1TMTN2GlcNAc_87_N2H6F0S0_01Y41Y41M(31M)61M(31M21M)61M	Mannose	1.54895	0.758402	NA	0.841201	1.04118	0.59758	1.12494	0.542039	0.384195	0.609602	1.27593	0.523428	0.516307	0.899255	1.34093	0.553385	1.38554	1.37219	0.259261	0.528876
MFAP4_N87_N2H7F0S0	MFAP4	87	N2H7F0S0	P55083	P55083_FNGSVSFFR_F1TMTN2GlcNAc_87_N2H7F0S0_01Y41Y41M(31M21M)61M(31M21M)61M	Mannose	0.865616	0.829209	0.765034	0.992489	1.24854	0.785213	0.906513	0.822859	1.07651	0.978328	1.41194	0.996127	0.687248	1.05169	1.36815	0.69475	1.19039	1.08068	0.99378	1.07879
MFAP4_N87_N2H8F0S0	MFAP4	87	N2H8F0S0	P55083	P55083_FNGSVSFFR_F1TMTN2GlcNAc_87_N2H8F0S0_01Y41Y41M(31M21M21M)61M(31M21M)61M	Mannose	0.98237	1.03653	0.71047	1.33638	0.898439	0.992612	1.00427	0.614243	0.772486	0.847376	1.23355	1.13564	0.95951	1.21522	1.19951	1.02342	1.29129	1.05522	0.869599	0.845622
MFAP4_N87_N2H9F0S0	MFAP4	87	N2H9F0S0	P55083	P55083_FNGSVSFFR_F1TMTN2GlcNAc_87_N2H9F0S0_01Y41Y41M(31M21M21M)61M(31M21M)61M21M	Mannose	0.524961	0.842043	0.609629	1.06233	1.25042	0.865525	0.898121	0.625157	0.893953	0.571406	2.12225	0.53679	0.843904	0.956168	1.43566	1.01677	1.17985	1.57892	NA	1.11554
GP2_N291_N2H6F0S0	GP2	291	N2H6F0S0	P55259	P55259_NQTHAIYK_N1GlcNAc@TMTK8TMT_291_N2H6F0S0_01Y41Y41M(31M)61M(31M21M)61M	Mannose	0.390184	0.420629	1.22503	0.555636	1.32633	4.03376	0.271513	0.319958	0.640821	0.405702	0.536378	0.505542	0.70317	0.292427	0.758659	0.585668	0.182192	0.209778	0.65903	0.613875
GP2_N291_N3H6F0S0	GP2	291	N3H6F0S0	P55259	P55259_NQTHAIYK_N1GlcNAc@TMTK8TMT_291_N3H6F0S0_01Y41Y41M(31M41Y41L)61M(31M)61M	Hybrid/Complex	NA	NA	0.774844	0.46668	0.641443	3.15665	0.339302	0.367067	NA	NA	NA	NA	0.423831	0.487629	0.579928	0.404741	0.27504	0.544045	NA	NA
ADAR_N628_N4H3F1S0	ADAR	628	N4H3F1S0	P55265	P55265_LGNSCEFRLLSK_L1TMTN3GlcNAcC5CamK12TMT_628_N4H3F1S0_01Y(61F)41Y41M(31M41Y)61M61Y	Fucosylated	NA	NA	1.77702	1.02482	0.889676	1.51002	1.31786	1.02516	NA	NA	NA	NA	0.991181	0.858423	0.887754	0.915047	1.41959	0.807212	NA	NA
CDH11_N540_N2H6F0S0	CDH11	540	N2H6F0S0	P55287	P55287_FIFSLPPEIIHNPNFTVR_F1TMTN14GlcNAc_540_N2H6F0S0_01Y41Y41M(31M)61M(31M21M)61M	Mannose	0.658621	1.06875	0.720222	0.32312	0.917095	0.614094	0.852056	0.871349	1.14018	0.726211	0.816903	1.14754	0.965406	1.43428	0.971438	0.661705	0.897395	0.824715	0.944357	0.81977
CDH11_N540_N2H7F0S0	CDH11	540	N2H7F0S0	P55287	P55287_FIFSLPPEIIHNPNFTVR_F1TMTN14GlcNAc_540_N2H7F0S0_01Y41Y41M(31M)61M(31M21M)61M21M	Mannose	1.16469	0.891493	NA	NA	NA	NA	0.575293	0.783755	0.633886	0.829956	1.13265	0.674973	NA	NA	NA	NA	0.955773	0.744864	0.911314	1.04056
CDH11_N540_N2H8F0S0	CDH11	540	N2H8F0S0	P55287	P55287_FIFSLPPEIIHNPNFTVR_F1TMTN14GlcNAc_540_N2H8F0S0_01Y41Y41M(31M21M21M)61M(31M21M)61M	Mannose	NA	NA	0.645597	0.435339	0.600426	0.968307	0.974584	0.948832	NA	NA	NA	NA	0.786905	1.07469	0.682086	0.738871	0.922674	0.966359	NA	NA
CDH13_N598_N3H6F1S1	CDH13	598	N3H6F1S1	P55290	P55290_NLSVVILGASDK_N1GlcNAc@TMTK12TMT_598_N3H6F1S1_01Y(61F)41Y41M(31M41Y41L32S)61M(31M)61M	Fucosylated and sialylated	NA	NA	0.726089	1.24916	1.21188	0.885226	0.849365	0.918004	NA	NA	NA	NA	1.09249	0.877704	0.69337	0.774199	0.770082	0.758875	NA	NA
ITGA1_N1102_N2H5F0S0	ITGA1	1102	N2H5F0S0	P56199	P56199_SYFSSLNLTIR_S1TMTN7GlcNAc_1102_N2H5F0S0_01Y41Y41M(31M)61M(31M)61M	Mannose	0.952439	0.870333	NA	NA	NA	NA	1.10911	1.31246	0.70615	0.792095	0.791256	0.974887	NA	NA	NA	NA	1.15038	1.11241	0.99046	0.873767
ITGA1_N1102_N2H6F0S0	ITGA1	1102	N2H6F0S0	P56199	P56199_SYFSSLNLTIR_S1TMTN7GlcNAc_1102_N2H6F0S0_01Y41Y41M(31M)61M(31M21M)61M	Mannose	NA	NA	0.789667	1.13724	1.19412	0.643369	0.932957	0.785283	NA	NA	NA	NA	1.22293	0.910183	0.928381	0.723109	1.13001	1.09748	NA	NA
ITGA1_N1102_N2H8F0S0	ITGA1	1102	N2H8F0S0	P56199	P56199_SYFSSLNLTIR_S1TMTN7GlcNAc_1102_N2H8F0S0_01Y41Y41M(31M21M)61M(31M21M)61M21M	Mannose	1.33994	1.17793	0.851113	1.04878	1.27459	0.822377	NA	NA	1.08897	0.764133	0.912349	1.0317	0.977945	0.944961	0.810579	0.785359	NA	NA	0.75324	1.05309
ITGA1_N1113_N2H5F0S0	ITGA1	1113	N2H5F0S0	P56199	P56199_SENASLVLSSSNQK_S1TMTN3GlcNAcK14TMT_1113_N2H5F0S0_01Y41Y41M(31M)61M(31M)61M	Mannose	1.68597	0.848816	NA	NA	NA	NA	1.00501	0.852882	1.14029	1.05329	0.963315	1.27514	NA	NA	NA	NA	1.01493	0.886144	1.24455	1.16722
ITGA1_N1113_N2H6F0S0	ITGA1	1113	N2H6F0S0	P56199	P56199_SENASLVLSSSNQK_S1TMTN3GlcNAcK14TMT_1113_N2H6F0S0_01Y41Y41M(31M)61M(31M21M)61M	Mannose	1.31047	0.781663	0.884111	1.23077	0.983904	1.02242	1.06412	0.968281	1.05897	0.662425	0.787443	0.976486	0.953735	1.10878	0.995448	0.726408	0.796678	0.628451	0.808169	0.48654
ITGA1_N1113_N2H8F0S0	ITGA1	1113	N2H8F0S0	P56199	P56199_SENASLVLSSSNQK_S1TMTN3GlcNAcK14TMT_1113_N2H8F0S0_01Y41Y41M(31M21M)61M(31M21M)61M21M	Mannose	0.86262	2.80952	0.88436	1.36103	1.1467	0.905376	0.876475	1.39557	0.730712	0.89938	0.712114	3.0638	0.932663	0.693055	0.549026	0.716484	0.723597	0.937839	0.642112	0.609864
ITGA1_N1113_N2H9F0S0	ITGA1	1113	N2H9F0S0	P56199	P56199_SENASLVLSSSNQK_S1TMTN3GlcNAcK14TMT_1113_N2H9F0S0_01Y41Y41M(31M21M21M)61M(31M21M)61M21M	Mannose	1.79377	0.813832	1.26032	1.38812	1.15208	0.79946	1.09968	NA	0.845621	0.650015	0.600069	0.926706	1.2877	0.538601	0.74656	NA	0.738458	NA	0.708056	0.527541
ITGA1_N217_N4H5F1S1	ITGA1	217	N4H5F1S1	P56199	P56199_QTQVGIVQYGENVTHEFNLNK_Q1TMTN12GlcNAcK21TMT_217_N4H5F1S1_01Y(61F)41Y41M(31M41Y41L)61M61Y41L32S	Fucosylated and sialylated	0.924708	1.3886	NA	NA	NA	NA	0.92133	NA	1.44296	0.955311	0.955837	1.23654	NA	NA	NA	NA	1.05111	1.00494	NA	0.609381
ITGA1_N317_N4H5F1S2	ITGA1	317	N4H5F1S2	P56199	P56199_GNLSTEK_G1TMTN2GlcNAcK7TMT_317_N4H5F1S2_01Y(61F)41Y41M(31M)61M(21Y41L32S)61Y41L32S	Fucosylated and sialylated	0.927905	0.814289	NA	NA	NA	NA	0.921701	0.905495	0.860804	1.62245	0.809753	1.50112	NA	NA	NA	NA	0.884666	1.14549	0.942218	0.806224
ITGA1_N341_N4H5F0S0	ITGA1	341	N4H5F0S0	P56199	P56199_HFFNVSDELALVTIVK_H1TMTN4GlcNAcK16TMT_341_N4H5F0S0_01Y41Y41M(31M)61M(21Y41L)61Y41L	Hybrid/Complex	1.22637	1.01554	0.486994	0.565992	0.962697	0.456469	0.947106	1.06181	0.838901	1.02734	0.782331	0.830083	0.803163	0.593551	0.622051	0.499088	0.560338	0.582157	0.624674	0.744865
ITGA1_N341_N4H5F0S1	ITGA1	341	N4H5F0S1	P56199	P56199_HFFNVSDELALVTIVK_H1TMTN4GlcNAcK16TMT_341_N4H5F0S1_01Y41Y41M(31M41Y41L)61M61Y41L32S	Sialylated	0.740409	0.716057	NA	NA	NA	NA	0.765557	0.729528	0.529745	0.691135	0.576257	0.745024	NA	NA	NA	NA	0.656214	0.530588	0.524152	0.452609
ITGA1_N341_N4H5F1S0	ITGA1	341	N4H5F1S0	P56199	P56199_HFFNVSDELALVTIVK_H1TMTN4GlcNAcK16TMT_341_N4H5F1S0_01Y(61F)41Y41M(31M(21Y41L)41Y)61M61M	Fucosylated	0.984545	0.931037	NA	NA	NA	NA	1.46231	0.727839	0.659868	0.736285	0.879369	0.939798	NA	NA	NA	NA	1.0082	0.736178	0.85301	0.887769
ITGA1_N418_N2H5F0S0	ITGA1	418	N2H5F0S0	P56199	P56199_NTTFNVESTK_N1GlcNAc@TMTK10TMT_418_N2H5F0S0_01Y41Y41M(31M)61M(31M)61M	Mannose	0.592224	0.68167	0.565481	1.16756	0.676015	0.750352	NA	NA	0.847655	0.972425	0.598975	0.561561	0.872009	0.658236	0.488396	0.438946	NA	NA	0.584021	0.496926
ITGA1_N418_N2H6F0S0	ITGA1	418	N2H6F0S0	P56199	P56199_NTTFNVESTK_N1GlcNAc@TMTK10TMT_418_N2H6F0S0_01Y41Y41M(31M)61M(31M21M)61M	Mannose	NA	NA	0.710926	1.24839	0.810741	1.17543	0.886337	0.833466	NA	NA	NA	NA	0.857094	0.694439	0.966886	0.731476	0.736736	0.686555	NA	NA
ITGA1_N418_N2H7F0S0	ITGA1	418	N2H7F0S0	P56199	P56199_NTTFNVESTK_N1GlcNAc@TMTK10TMT_418_N2H7F0S0_01Y41Y41M(31M21M)61M(31M21M)61M	Mannose	1.02166	0.548891	NA	NA	NA	NA	0.905048	0.928102	0.630934	0.590953	0.595458	0.71408	NA	NA	NA	NA	0.633456	0.648074	0.419391	0.431758
ITGA1_N418_N2H8F0S0	ITGA1	418	N2H8F0S0	P56199	P56199_NTTFNVESTK_N1GlcNAc@TMTK10TMT_418_N2H8F0S0_01Y41Y41M(31M21M21M)61M(31M21M)61M	Mannose	1.07159	0.588765	0.844886	1.73058	1.10035	1.1982	0.706796	0.746736	0.783472	0.65284	0.589363	0.929599	1.07347	1.42881	1.21123	0.983959	0.76168	0.623467	0.997402	0.600264
ITGA1_N460_N2H9F0S0	ITGA1	460	N2H9F0S0	P56199	P56199_YNHTGQVIIYR_Y1TMTN2GlcNAc_460_N2H9F0S0_01Y41Y41M(31M21M21M)61M(31M21M)61M21M	Mannose	1.55894	0.749066	0.709928	0.927115	0.91811	0.609505	NA	NA	NA	1.27891	0.623275	0.869381	NA	0.578546	0.867112	0.650725	NA	NA	NA	0.55829
ITGA1_N840_N2H5F0S0	ITGA1	840	N2H5F0S0	P56199	P56199_FNVSLTVK_F1TMTN2GlcNAcK8TMT_840_N2H5F0S0_01Y41Y41M(31M)61M(31M)61M	Mannose	0.672372	1.13409	0.836802	1.21158	0.990931	0.670719	0.843361	0.516408	0.523505	1.20238	0.888752	0.585059	1.2364	0.711142	0.583588	0.740681	0.880776	1.00369	0.719225	1.27345
ITGA1_N840_N2H5F0S0	ITGA1	840	N2H5F0S0	P56199	P56199_SQNDKFNVSLTVK_S1TMTK5TMTN7GlcNAcK13TMT_840_N2H5F0S0_01Y41Y41M(31M)61M(31M)61M	Mannose	1.30936	1.03369	0.735083	1.4421	1.02336	0.829846	0.877614	1.01513	0.859892	1.08758	0.867849	0.940987	1.11365	0.739756	0.751675	0.631092	0.730405	0.694777	0.427673	0.692934
ITGA1_N840_N2H6F0S0	ITGA1	840	N2H6F0S0	P56199	P56199_SQNDKFNVSLTVK_S1TMTK5TMTN7GlcNAcK13TMT_840_N2H6F0S0_01Y41Y41M(31M)61M(31M21M)61M	Mannose	1.41396	0.86388	1.01886	1.50255	1.08195	1.11608	0.971478	1.0795	1.13931	1.02519	0.866233	0.907715	0.994747	0.666687	0.649642	0.672691	0.848394	0.79815	0.713817	0.784881
ITGA1_N840_N2H7F0S0	ITGA1	840	N2H7F0S0	P56199	P56199_SQNDKFNVSLTVK_S1TMTK5TMTN7GlcNAcK13TMT_840_N2H7F0S0_01Y41Y41M(31M)61M(31M21M)61M21M	Mannose	1.19986	0.763314	1.35941	0.972986	0.818731	0.651825	0.75918	1.22466	0.66692	1.0471	0.623742	0.554131	1.13494	0.585124	0.525018	0.644458	0.759968	0.587991	0.607072	0.717143
ITGA1_N840_N3H5F0S0	ITGA1	840	N3H5F0S0	P56199	P56199_SQNDKFNVSLTVK_S1TMTK5TMTN7GlcNAcK13TMT_840_N3H5F0S0_01Y41Y41M(31M41Y41L)61M61M	Hybrid/Complex	1.28867	0.812829	NA	NA	NA	NA	1.14901	1.27616	0.578212	1.09842	0.904387	0.711244	NA	NA	NA	NA	0.950137	1.2551	0.827609	0.646868
ITGA1_N840_N3H6F0S0	ITGA1	840	N3H6F0S0	P56199	P56199_SQNDKFNVSLTVK_S1TMTK5TMTN7GlcNAcK13TMT_840_N3H6F0S0_01Y41Y41M(31M41Y41L)61M(31M)61M	Hybrid/Complex	NA	NA	0.751373	1.11702	0.986052	0.739837	1.41774	0.930586	NA	NA	NA	NA	0.700035	0.622756	0.556889	0.652018	0.866092	0.761702	NA	NA
PEX3_N265_N4H5F1S0	PEX3	265	N4H5F1S0	P56589	P56589_LLNETR_L1TMTN3GlcNAc_265_N4H5F1S0_01Y(61F)41Y41M(31M41Y41L)61M61Y41L	Fucosylated	1.02478	1.11271	NA	NA	NA	NA	1.04942	1.29261	0.87955	1.69334	0.998234	1.30804	NA	NA	NA	NA	1.17922	1.12153	1.34521	1.1842
PEX3_N265_N4H5F1S2	PEX3	265	N4H5F1S2	P56589	P56589_LLNETR_L1TMTN3GlcNAc_265_N4H5F1S2_01Y41Y41M(31M)61M(21Y(31F)41L32S)61Y41L32S	Fucosylated and sialylated	0.84798	1.00465	0.690585	0.858114	0.835647	0.836836	NA	NA	1.01223	1.30818	1.3075	1.08512	0.754073	0.950617	1.12365	0.679231	NA	NA	0.842639	0.915152
RP1_N985_N3H4F0S1	RP1	985	N3H4F0S1	P56715	P56715_IAGLTGDNLCK_I1TMTN8GlcNAcC10CamK11TMT_985_N3H4F0S1_01Y41Y41M(31M)61M61Y41L32S	Sialylated	NA	NA	0.412409	0.640957	1.17707	0.629721	0.732206	0.599094	NA	NA	NA	NA	0.591934	0.767091	1.61143	0.583025	1.30696	1.54475	NA	NA
RP1_N985_N3H4F2S0	RP1	985	N3H4F2S0	P56715	P56715_IAGLTGDNLCK_I1TMTN8GlcNAcC10CamK11TMT_985_N3H4F2S0_01Y41Y41M(31M)61M21Y(31F)41L21F	Fucosylated	NA	NA	0.412409	0.640957	1.17707	0.629721	0.732206	0.599094	NA	NA	NA	NA	0.591934	0.767091	1.61143	0.583025	1.30696	1.54475	NA	NA
NUP107_N486_N5H3F1S0	NUP107	486	N5H3F1S0	P57740	P57740_EYLGANWTLEK_E1TMTN6GlcNAcK11TMT_486_N5H3F1S0_01Y(61F)41Y41M(31M41Y)(41Y)61M61Y	Fucosylated	1.33153	1.03616	1.26703	0.990063	0.877822	0.968485	NA	NA	0.893384	1.03391	0.807565	1.06627	0.942497	1.24755	0.873171	0.998144	NA	NA	1.2522	0.892299
ADAMTS12_N1504_N2H8F0S0	ADAMTS12	1504	N2H8F0S0	P58397	P58397_TVQCVPSEGNK_T1TMTC4CamN10GlcNAcK11TMT_1504_N2H8F0S0_01Y41Y41M(31M21M)61M(31M21M)61M21M	Mannose	1.32338	0.533924	NA	NA	NA	NA	0.866627	2.25674	0.594466	0.696618	0.563405	0.646518	NA	NA	NA	NA	0.850845	0.983213	0.638709	0.510215
RAB5B_N208_N2H7F0S0	RAB5B	208	N2H7F0S0	P61020	P61020_SRGVDLHEQSQQNK_S1TMTN13GlcNAcK14TMT_208_N2H7F0S0_01Y41Y41M(31M)61M(31M21M)61M21M	Mannose	1.4548	0.723833	NA	NA	NA	NA	0.876475	1.39557	0.967649	0.632527	0.643697	0.835754	NA	NA	NA	NA	0.723597	0.937839	0.581861	0.50908
ZC3H6_N791_N4H5F1S0	ZC3H6	791	N4H5F1S0	P61129	P61129_GNGSGHIGSSVGGAK_G1TMTN2GlcNAcK15TMT_791_N4H5F1S0_01Y41Y41M(31M41Y(31F)41L)61M61Y41L	Fucosylated	NA	NA	0.828823	2.13929	0.698354	1.13036	0.61955	0.818044	NA	NA	NA	NA	1.26048	0.702964	0.955145	0.940779	1.02103	0.966762	NA	NA
ZC3H6_N791_N4H5F1S1	ZC3H6	791	N4H5F1S1	P61129	P61129_LRGNGSGHIGSSVGGAK_L1TMTN4GlcNAcK17TMT_791_N4H5F1S1_01Y41Y41M(31M41Y41L)61M21Y(31F)41L32S	Fucosylated and sialylated	0.663845	1.08974	1.47359	0.660606	0.942836	0.913679	1.17009	0.515857	1.01017	0.693036	1.25818	1.38799	1.07671	1.60237	1.27202	0.604532	0.936999	0.703363	1.28497	1.05838
PKIA_N48_N2H5F0S0	PKIA	48	N2H5F0S0	P61925	P61925_LAGLDINK_L1TMTN7GlcNAcK8TMT_48_N2H5F0S0_01Y41Y41M(31M)61M(31M)61M	Mannose	NA	NA	1.31637	1.25471	0.977847	1.54508	0.904395	1.4385	NA	NA	NA	NA	1.15013	0.981073	0.804826	1.35245	0.927517	1.05851	NA	NA
NOMO3_N218_N2H5F0S0	NOMO3	218	N2H5F0S0	P69849	P69849_VTNSNANAASPLIVAGYNVSGSVR_V1TMTN18GlcNAc_218_N2H5F0S0_01Y41Y41M(31M)61M(31M)61M	Mannose	NA	NA	0.798161	0.751156	1.37928	0.96178	0.70913	0.810864	NA	NA	NA	NA	1.1312	1.24771	1.17373	0.731671	1.10943	0.912062	NA	NA
NOMO3_N218_N2H6F0S0	NOMO3	218	N2H6F0S0	P69849	P69849_VTNSNANAASPLIVAGYNVSGSVR_V1TMTN18GlcNAc_218_N2H6F0S0_01Y41Y41M(31M)61M(31M21M)61M	Mannose	0.793486	0.921341	NA	NA	NA	NA	1.07836	0.699891	2.30534	1.0073	1.00381	1.19616	NA	NA	NA	NA	1.0233	0.800458	2.05666	1.19257
NOMO3_N369_N2H6F0S0	NOMO3	369	N2H6F0S0	P69849	P69849_LENITTGTYTIHAQK_L1TMTN3GlcNAcK15TMT_369_N2H6F0S0_01Y41Y41M(31M)61M(31M21M)61M	Mannose	0.931858	0.90317	1.20354	1.34755	0.821082	2.19842	1.04624	1.01958	1.2054	0.984469	0.727459	0.769058	0.793877	1.01167	0.686692	0.762003	0.680198	0.677867	0.850995	0.594629
NOMO3_N369_N2H7F0S0	NOMO3	369	N2H7F0S0	P69849	P69849_LENITTGTYTIHAQK_L1TMTN3GlcNAcK15TMT_369_N2H7F0S0_01Y41Y41M(31M)61M(31M21M)61M21M	Mannose	NA	NA	1.11658	0.851362	0.631837	1.61119	0.60684	0.904632	NA	NA	NA	NA	0.75367	0.537346	0.740828	0.641737	0.682049	0.819636	NA	NA
NOMO3_N618_N2H5F0S0	NOMO3	618	N2H5F0S0	P69849	P69849_ENVGIYNLSK_E1TMTN7GlcNAcK10TMT_618_N2H5F0S0_01Y41Y41M(31M)61M(31M)61M	Mannose	NA	NA	1.21157	1.36094	0.755768	1.67365	1.11044	1.28717	NA	NA	NA	NA	1.16671	0.642235	0.626574	0.767521	0.858002	1.12385	NA	NA
NOMO3_N618_N2H6F0S0	NOMO3	618	N2H6F0S0	P69849	P69849_ENVGIYNLSK_E1TMTN7GlcNAcK10TMT_618_N2H6F0S0_01Y41Y41M(31M)61M(31M21M)61M	Mannose	1.2893	0.685694	1.47565	1.43935	0.9868	3.10757	1.09497	1.39552	0.808274	0.749073	0.649599	0.768419	1.09788	0.657081	0.567658	0.947093	0.544326	0.646783	0.726329	0.50596
NOMO3_N618_N2H7F0S0	NOMO3	618	N2H7F0S0	P69849	P69849_ENVGIYNLSK_E1TMTN7GlcNAcK10TMT_618_N2H7F0S0_01Y41Y41M(31M21M)61M(31M21M)61M	Mannose	0.945838	0.664302	1.32258	1.2714	0.851984	2.12581	1.17617	1.56376	0.842961	0.791502	0.611027	0.724399	1.02297	0.806258	0.694453	0.885123	0.594564	0.636675	0.701153	0.673946
FAM193A_N1254_N4H5F0S2	FAM193A	1254	N4H5F0S2	P78312	P78312_QRLSINWSNFSLK_Q1TMTN9GlcNAcK13TMT_1254_N4H5F0S2_01Y41Y41M(31M)61M(21Y41L32S)61Y41L32S	Sialylated	0.937716	1.77049	NA	NA	NA	NA	0.955002	0.666621	1.13888	0.855522	1.11838	1.35324	NA	NA	NA	NA	1.24088	0.752865	3.46374	1.44156
GTF2I_N440_N4H5F0S1	GTF2I	440	N4H5F0S1	P78347	P78347_HELLNSTR_H1TMTN5GlcNAc_440_N4H5F0S1_01Y41Y41M(31M41Y41L)61M61Y41L32S	Sialylated	NA	NA	1.29185	1.18653	0.535739	0.748496	0.80313	0.780241	NA	NA	NA	NA	2.01443	1.00121	0.987296	1.03175	0.887864	0.522071	NA	NA
GTF2I_N440_N4H5F0S2	GTF2I	440	N4H5F0S2	P78347	P78347_HELLNSTR_H1TMTN5GlcNAc_440_N4H5F0S2_01Y41Y41M(31M)61M(21Y41L32S)61Y41L32S	Sialylated	NA	NA	0.85259	1.13866	0.513186	0.593252	0.778383	NA	NA	NA	NA	NA	2.08835	1.14118	0.92275	0.998776	0.843419	0.597634	NA	NA
CNTNAP1_N518_N4H5F1S0	CNTNAP1	518	N4H5F1S0	P78357	P78357_VDGQLVNLTLVEGR_V1TMTN7GlcNAc_518_N4H5F1S0_01Y41Y41M(31M(21Y41L)41Y31F)61M61M	Fucosylated	0.619025	1.02707	NA	NA	NA	NA	0.692313	0.716535	0.469419	1.09219	0.855168	1.05393	NA	NA	NA	NA	1.31047	1.68375	0.996042	1.74165
CNTNAP1_N843_N2H9F0S0	CNTNAP1	843	N2H9F0S0	P78357	P78357_VELNTSR_V1TMTN4GlcNAc_843_N2H9F0S0_01Y41Y41M(31M21M21M)61M(31M21M)61M21M	Mannose	NA	NA	1.20631	1.77362	1.42891	1.24014	0.529689	2.00253	NA	NA	NA	NA	1.1566	0.669231	1.14575	1.21761	0.549969	0.886298	NA	NA
PHEX_N377_N6H3F1S0	PHEX	377	N6H3F1S0	P78562	P78562_IPNLSRR_I1TMTN3GlcNAc_377_N6H3F1S0_01Y41Y41M(31M(21Y31F)41Y)61M(21Y)61Y	Fucosylated	NA	NA	0.989552	0.785192	1.26682	1.39798	1.33403	1.15202	NA	NA	NA	NA	0.91052	0.91674	0.845555	1.53885	1.20112	0.688385	NA	NA
LCN2_N85_N2H7F0S0	LCN2	85	N2H7F0S0	P80188	P80188_SYNVTSVLFR_S1TMTN3GlcNAc_85_N2H7F0S0_01Y41Y41M(31M21M)61M(31M21M)61M	Mannose	1.14542	1.14454	0.999105	0.808484	0.914044	0.625993	1.58587	1.44026	1.05717	2.36344	1.10129	1.03899	0.547497	0.981249	0.749647	0.724425	1.05135	1.16133	1.02751	1.2148
LCN2_N85_N4H5F1S1	LCN2	85	N4H5F1S1	P80188	P80188_SYNVTSVLFR_S1TMTN3GlcNAc_85_N4H5F1S1_01Y41Y41M(31M(21Y41L32S)41Y31F)61M61M	Fucosylated and sialylated	1.10455	0.949413	0.94695	0.60463	0.693658	0.742076	1.45454	1.10064	3.68111	1.38397	1.10542	1.23635	0.718049	1.28424	0.933885	0.912031	1.13516	0.880987	2.24822	1.22184
CRB1_N550_N4H5F0S1	CRB1	550	N4H5F0S1	P82279	P82279_DVFVKLELLSGYIHLSIQVNNQSK_D1TMTK5TMTN21GlcNAcK24TMT_550_N4H5F0S1_01Y41Y41M(31M41Y41L)61M61Y41L32S	Sialylated	0.41246	1.37689	0.25655	1.08198	0.918082	1.15927	NA	NA	0.546486	1.11871	0.842144	1.85748	1.07567	1.30298	1.44706	1.58322	NA	NA	2.26998	1.7005
HSPG2_N3780_N3H4F1S0	HSPG2	3780	N3H4F1S0	P98160	P98160_SLTQGSLIVGDLAPVNGTSQGK_S1TMTN16GlcNAcK22TMT_3780_N3H4F1S0_01Y(61F)41Y41M(31M)61M61Y41L	Fucosylated	0.849658	0.938093	NA	NA	NA	NA	1.0482	1.01414	0.720342	1.09614	1.12735	1.23618	NA	NA	NA	NA	1.41233	1.25848	1.34065	1.24587
HSPG2_N3780_N3H4F1S1	HSPG2	3780	N3H4F1S1	P98160	P98160_SLTQGSLIVGDLAPVNGTSQGK_S1TMTN16GlcNAcK22TMT_3780_N3H4F1S1_01Y(61F)41Y41M(31M)61M61Y41L32S	Fucosylated and sialylated	NA	NA	0.876293	1.6156	1.27475	0.83854	0.799847	1.0718	NA	NA	NA	NA	1.41921	0.957428	0.907279	0.660375	1.21483	1.07295	NA	NA
HSPG2_N3780_N3H5F1S0	HSPG2	3780	N3H5F1S0	P98160	P98160_SLTQGSLIVGDLAPVNGTSQGK_S1TMTN16GlcNAcK22TMT_3780_N3H5F1S0_01Y(61F)41Y41M(31M41Y41L)61M61M	Fucosylated	0.906264	1.15759	0.83701	1.36886	1.39453	0.956511	1.34197	0.849344	1.00964	1.11838	1.16731	0.753974	1.18109	1.03006	1.05511	0.764033	1.60927	1.23416	1.26888	1.83073
HSPG2_N3780_N3H6F1S1	HSPG2	3780	N3H6F1S1	P98160	P98160_SLTQGSLIVGDLAPVNGTSQGK_S1TMTN16GlcNAcK22TMT_3780_N3H6F1S1_01Y(61F)41Y41M(31M41Y41L32S)61M(31M)61M	Fucosylated and sialylated	1.09687	0.859381	0.912871	1.36216	1.33785	0.944311	NA	NA	0.975639	1.11926	0.798752	0.823318	1.14598	1.09926	0.966179	0.742286	NA	NA	1.16826	1.11156
HSPG2_N3780_N4H5F0S2	HSPG2	3780	N4H5F0S2	P98160	P98160_SLTQGSLIVGDLAPVNGTSQGK_S1TMTN16GlcNAcK22TMT_3780_N4H5F0S2_01Y41Y41M(31M)61M(21Y41L32S)61Y41L32S	Sialylated	0.894059	1.09465	0.571586	1.29759	0.846804	1.07437	1.18679	1.27868	0.422873	1.179	0.811305	0.787949	1.36322	1.05624	0.773205	0.567037	1.14606	1.58788	0.568561	1.0329
HSPG2_N3780_N4H5F1S0	HSPG2	3780	N4H5F1S0	P98160	P98160_SLTQGSLIVGDLAPVNGTSQGK_S1TMTN16GlcNAcK22TMT_3780_N4H5F1S0_01Y41Y41M(31M41Y(31F)41L)61M61Y41L	Fucosylated	0.912517	1.37854	0.742712	0.755882	1.03521	0.753704	NA	NA	0.54703	0.897984	1.18968	0.921213	1.26079	1.83031	0.992629	0.818493	NA	NA	0.872629	1.53413
HSPG2_N3780_N4H5F1S1	HSPG2	3780	N4H5F1S1	P98160	P98160_SLTQGSLIVGDLAPVNGTSQGK_S1TMTN16GlcNAcK22TMT_3780_N4H5F1S1_01Y(61F)41Y41M(31M41Y41L)61M61Y41L32S	Fucosylated and sialylated	1.41038	1.11017	0.776469	1.15468	1.24265	1.30213	0.931374	0.806634	0.9963	0.86521	0.974475	0.887283	1.27506	0.431571	1.26664	0.848534	0.762258	0.889939	1.15499	1.14681
HSPG2_N3780_N4H5F1S1	HSPG2	3780	N4H5F1S1	P98160	P98160_SLTQGSLIVGDLAPVNGTSQGK_S1TMTN16GlcNAcK22TMT_3780_N4H5F1S1_01Y41Y41M(31M41Y41L)61M21Y(31F)41L32S	Fucosylated and sialylated	1.32346	0.974401	NA	1.18705	0.642408	1.16362	NA	NA	0.956341	0.886614	0.801895	0.965874	0.408094	1.14855	1.18567	0.561614	NA	NA	NA	0.91809
HSPG2_N3780_N4H5F1S1	HSPG2	3780	N4H5F1S1	P98160	P98160_SLTQGSLIVGDLAPVNGTSQGK_S1TMTN16GlcNAcK22TMT_3780_N4H5F1S1_01Y41Y41M(31M)61M(21Y41L32S)61Y(31F)41L	Fucosylated and sialylated	0.882011	1.30333	NA	NA	NA	NA	1.44241	1.06104	0.853866	0.955601	0.834918	0.942055	NA	NA	NA	NA	1.08349	1.36191	1.49294	1.17736
HSPG2_N3780_N4H6F0S1	HSPG2	3780	N4H6F0S1	P98160	P98160_SLTQGSLIVGDLAPVNGTSQGK_S1TMTN16GlcNAcK22TMT_3780_N4H6F0S1_01Y41Y41M(31M(21Y41L32S)41Y41L)61M61M	Sialylated	0.882628	NA	1.19296	1.40248	1.63602	1.24022	NA	NA	0.704161	1.10101	1.09309	0.906411	0.842154	1.04481	1.43058	0.885656	NA	NA	0.82351	1.28028
HSPG2_N3780_N5H4F1S0	HSPG2	3780	N5H4F1S0	P98160	P98160_SLTQGSLIVGDLAPVNGTSQGK_S1TMTN16GlcNAcK22TMT_3780_N5H4F1S0_01Y(61F)41Y41M(31M41Y41L31Y)61M61Y	Fucosylated	NA	NA	0.705294	1.09399	0.802238	1.23644	1.00566	1.11104	NA	NA	NA	NA	1.08025	0.891218	1.12742	0.645205	1.31543	1.26766	NA	NA
PKD1_N1541_N2H8F0S0	PKD1	1541	N2H8F0S0	P98161	P98161_SEAWLNVTVK_S1TMTN6GlcNAcK10TMT_1541_N2H8F0S0_01Y41Y41M(31M21M)61M(31M21M)61M21M	Mannose	0.80802	0.505069	NA	NA	NA	NA	1.08451	1.14228	0.314501	0.626967	0.709838	0.405141	NA	NA	NA	NA	0.993084	0.827581	0.756335	0.387345
NAAA_N37_N2H5F0S0	NAAA	37	N2H5F0S0	Q02083	Q02083_FNVSLDSVPELR_F1TMTN2GlcNAc_37_N2H5F0S0_01Y41Y41M(31M)61M(31M)61M	Mannose	NA	NA	0.795334	1.28261	1.02236	1.16697	1.32795	0.661831	NA	NA	NA	NA	1.01478	0.854289	0.769575	0.996281	0.91838	0.898946	NA	NA
NAAA_N37_N2H7F0S0	NAAA	37	N2H7F0S0	Q02083	Q02083_FNVSLDSVPELR_F1TMTN2GlcNAc_37_N2H7F0S0_01Y41Y41M(31M21M)61M(31M21M)61M	Mannose	1.06177	0.882235	NA	NA	NA	NA	1.25185	1.11276	0.7995	0.925486	0.945318	0.91958	NA	NA	NA	NA	0.901033	0.835443	1.09789	1.06535
CENPE_N396_N4H5F1S0	CENPE	396	N4H5F1S0	Q02224	Q02224_IENLTR_I1TMTN3GlcNAc_396_N4H5F1S0_01Y(61F)41Y41M(31M41Y41L)61M61Y41L	Fucosylated	1.02478	1.11271	NA	NA	NA	NA	1.04942	1.29261	0.87955	1.69334	0.998234	1.30804	NA	NA	NA	NA	1.17922	1.12153	1.34521	1.1842
CENPE_N396_N4H5F1S2	CENPE	396	N4H5F1S2	Q02224	Q02224_IENLTR_I1TMTN3GlcNAc_396_N4H5F1S2_01Y41Y41M(31M)61M(21Y(31F)41L32S)61Y41L32S	Fucosylated and sialylated	0.84798	1.00465	0.690585	0.858114	0.835647	0.836836	NA	NA	1.01223	1.30818	1.3075	1.08512	0.754073	0.950617	1.12365	0.679231	NA	NA	0.842639	0.915152
BDH1_N192_N4H5F0S1	BDH1	192	N4H5F0S1	Q02338	Q02338_VVNISSMLGR_V1TMTN3GlcNAc_192_N4H5F0S1_01Y41Y41M(31M)61M(21Y41L32S)61Y41L	Sialylated	0.401134	1.36815	NA	0.371733	1.41952	0.557274	NA	NA	0.436952	0.743061	1.65442	1.83456	0.283338	1.17379	3.04366	1.21678	NA	NA	1.19044	2.23333
BDH1_N192_N4H5F1S0	BDH1	192	N4H5F1S0	Q02338	Q02338_VVNISSMLGR_V1TMTN3GlcNAc_192_N4H5F1S0_01Y41Y41M(31M41Y(31F)41L)61M61Y41L	Fucosylated	0.268608	1.02396	0.373165	0.297037	1.06931	0.507354	0.903553	0.562461	0.26456	1.04017	1.67628	1.6877	0.430293	0.868069	2.12365	0.97595	1.6325	2.13689	1.50859	2.47856
BDH1_N192_N4H5F1S1	BDH1	192	N4H5F1S1	Q02338	Q02338_VVNISSMLGR_V1TMTN3GlcNAc_192_N4H5F1S1_01Y41Y41M(31M)61M(21Y(31F)41L32S)61Y41L	Fucosylated and sialylated	0.356325	1.03703	0.40865	0.491284	1.1997	0.497165	NA	NA	0.563259	0.974271	1.25489	1.67665	0.430582	0.642989	1.23243	0.953578	NA	NA	1.58427	1.8024
BDH1_N192_N4H5F1S2	BDH1	192	N4H5F1S2	Q02338	Q02338_VVNISSMLGR_V1TMTN3GlcNAc_192_N4H5F1S2_01Y(61F)41Y41M(31M)61M(21Y41L32S)61Y41L32S	Fucosylated and sialylated	NA	NA	0.933306	0.311647	1.81372	0.770278	0.620413	0.852682	NA	NA	NA	NA	0.524376	0.419884	0.565856	0.524028	0.910967	1.3992	NA	NA
COL7A1_N1684_N4H5F0S2	COL7A1	1684	N4H5F0S2	Q02388	Q02388_NGSPGSSGPK_N1GlcNAc@TMTK10TMT_1684_N4H5F0S2_01Y41Y41M(31M)61M(21Y41L32S)61Y41L32S	Sialylated	0.698039	0.890492	0.875669	0.924903	0.661568	0.788284	NA	NA	0.980616	0.702057	0.890579	0.954251	1.27602	1.59029	1.06873	1.09663	NA	NA	1.47509	1.04987
DSC2_N392_N2H6F0S0	DSC2	392	N2H6F0S0	Q02487	Q02487_ANYTILKGNENGNFK_A1TMTN2GlcNAcK7TMTK15TMT_392_N2H6F0S0_01Y41Y41M(31M)61M(31M21M)61M	Mannose	0.658621	1.06875	NA	NA	NA	NA	0.852056	0.871349	1.14018	0.726211	0.816903	1.14754	NA	NA	NA	NA	0.897395	0.824715	0.944357	0.81977
DSC2_N392_N2H7F0S0	DSC2	392	N2H7F0S0	Q02487	Q02487_ANYTILKGNENGNFK_A1TMTN2GlcNAcK7TMTK15TMT_392_N2H7F0S0_01Y41Y41M(31M)61M(31M21M)61M21M	Mannose	1.16469	0.891493	NA	NA	NA	NA	0.575293	0.783755	0.633886	0.829956	1.13265	0.674973	NA	NA	NA	NA	0.955773	0.744864	0.911314	1.04056
PLOD1_N538_N2H9F0S0	PLOD1	538	N2H9F0S0	Q02809	Q02809_YIHQNYTK_Y1TMTN5GlcNAcK8TMT_538_N2H9F0S0_01Y41Y41M(31M21M21M)61M(31M21M)61M21M	Mannose	1.47363	0.697792	0.719557	0.979444	0.984906	0.60528	NA	NA	0.427474	0.421576	0.420677	0.702151	0.653425	1.07816	0.715616	0.741265	NA	NA	0.515105	0.42855
TOP2B_N1088_N4H5F1S0	TOP2B	1088	N4H5F1S0	Q02880	Q02880_ITIENR_I1TMTN5GlcNAc_1088_N4H5F1S0_01Y(61F)41Y41M(31M41Y41L)61M61Y41L	Fucosylated	1.02478	1.11271	NA	NA	NA	NA	1.04942	1.29261	0.87955	1.69334	0.998234	1.30804	NA	NA	NA	NA	1.17922	1.12153	1.34521	1.1842
DST_N5036_N3H4F0S0	DST	5036	N3H4F0S0	Q03001	Q03001_EVVTDENK_E1TMTN7GlcNAcK8TMT_5036_N3H4F0S0_01Y41Y41M(31M)61M61Y41L	Hybrid/Complex	0.608302	1.20762	NA	NA	NA	NA	1.18414	1.16547	1.34887	1.75414	1.07992	1.33619	NA	NA	NA	NA	1.35851	1.40727	1.09824	1.56941
DST_N5036_N3H4F0S1	DST	5036	N3H4F0S1	Q03001	Q03001_EVVTDENK_E1TMTN7GlcNAcK8TMT_5036_N3H4F0S1_01Y41Y41M(31M)61M61Y41L32S	Sialylated	NA	NA	NA	0.798114	0.835724	0.891941	1.15102	0.947753	NA	NA	NA	NA	1.03994	0.82107	1.36603	0.975063	1.97203	2.39016	NA	NA
DST_N5036_N3H5F0S1	DST	5036	N3H5F0S1	Q03001	Q03001_EVVTDENK_E1TMTN7GlcNAcK8TMT_5036_N3H5F0S1_01Y41Y41M(31M41Y41L32S)61M61M	Sialylated	NA	NA	1.12975	1.02759	2.29214	1.11901	1.35611	0.861029	NA	NA	NA	NA	0.963205	1.82264	3.92869	1.43464	1.95339	2.6946	NA	NA
CSTF1_N294_N4H5F1S0	CSTF1	294	N4H5F1S0	Q05048	Q05048_LWDGVSNR_L1TMTN7GlcNAc_294_N4H5F1S0_01Y41Y41M(31M41Y(31F)41L)61M61Y41L	Fucosylated	1.35204	1.09461	1.33918	1.05453	2.07495	1.32838	NA	NA	1.47869	1.96814	1.38801	1.75848	1.05127	1.49228	2.19719	1.3187	NA	NA	2.03373	1.92781
ZNF91_N444_N2H6F0S0	ZNF91	444	N2H6F0S0	Q05481	Q05481_AFNWSSSLTK_A1TMTN3GlcNAcK10TMT_444_N2H6F0S0_01Y41Y41M(31M)61M(31M21M)61M	Mannose	NA	NA	0.710926	1.24839	0.810741	1.17543	0.886337	0.833466	NA	NA	NA	NA	0.857094	0.694439	0.966886	0.731476	0.736736	0.686555	NA	NA
EEF1A2_N314_N2H5F0S0	EEF1A2	314	N2H5F0S0	Q05639	Q05639_NVSVKDIR_N1GlcNAc@TMTK5TMT_314_N2H5F0S0_01Y41Y41M(31M)61M(31M)61M	Mannose	NA	NA	1.0723	0.719308	1.47726	0.835546	1.00997	1.86705	NA	NA	NA	NA	0.982574	0.916709	0.691068	0.678697	0.93051	0.957093	NA	NA
EEF1A2_N314_N2H6F0S0	EEF1A2	314	N2H6F0S0	Q05639	Q05639_NVSVKDIR_N1GlcNAc@TMTK5TMT_314_N2H6F0S0_01Y41Y41M(31M)61M(31M21M)61M	Mannose	NA	NA	1.40234	0.500871	2.27592	0.756767	0.821148	1.96983	NA	NA	NA	NA	0.794861	0.553098	0.393821	0.590942	0.466182	0.674062	NA	NA
EEF1A2_N314_N2H7F0S0	EEF1A2	314	N2H7F0S0	Q05639	Q05639_NVSVKDIR_N1GlcNAc@TMTK5TMT_314_N2H7F0S0_01Y41Y41M(31M21M)61M(31M21M)61M	Mannose	1.87845	0.712463	0.995165	0.831781	1.48522	0.833836	0.934128	1.17432	1.10915	0.760299	0.662714	0.863625	0.699702	0.616961	0.535271	0.711937	0.726385	0.86653	0.719033	0.633064
COL14A1_N137_N4H4F1S0	COL14A1	137	N4H4F1S0	Q05707	Q05707_GNGSRPSSPEEVK_G1TMTN2GlcNAcK13TMT_137_N4H4F1S0_01Y(61F)41Y41M(31M41Y41L)61M61Y	Fucosylated	NA	NA	0.488834	0.709344	0.627825	0.706297	1.11754	0.405199	NA	NA	NA	NA	0.327593	1.35236	1.57589	1.33174	1.97283	1.56548	NA	NA
COL14A1_N1384_N4H5F1S2	COL14A1	1384	N4H5F1S2	Q05707	Q05707_AMNASANITSDGVEVLGK_A1TMTN3GlcNAcK18TMT_1384_N4H5F1S2_01Y(61F)41Y41M(31M)61M(21Y41L32S)61Y41L32S	Fucosylated and sialylated	0.493226	1.40888	0.577586	1.16304	0.623972	0.582948	NA	NA	0.703527	1.08314	1.11031	1.65226	0.611331	1.40748	1.38816	1.30541	NA	NA	0.608536	1.30518
COL14A1_N1388_N4H5F1S2	COL14A1	1388	N4H5F1S2	Q05707	Q05707_AMNASANITSDGVEVLGK_A1TMTN7GlcNAcK18TMT_1388_N4H5F1S2_01Y(61F)41Y41M(31M)61M(21Y41L32S)61Y41L32S	Fucosylated and sialylated	0.493226	1.40888	0.577586	1.16304	0.623972	0.582948	NA	NA	0.703527	1.08314	1.11031	1.65226	0.611331	1.40748	1.38816	1.30541	NA	NA	0.608536	1.30518
COL14A1_N372_N4H5F0S0	COL14A1	372	N4H5F0S0	Q05707	Q05707_SFMVNWTHAPGNVEK_S1TMTN5GlcNAcK15TMT_372_N4H5F0S0_01Y41Y41M(31M)61M(21Y41L)61Y41L	Hybrid/Complex	0.780257	1.03291	0.327147	0.696114	0.374773	0.496722	0.816822	0.693839	0.661032	0.712827	0.883289	1.10016	0.325367	0.600251	1.1162	1.34972	1.12287	1.05795	0.832676	1.03191
COL14A1_N372_N4H5F0S1	COL14A1	372	N4H5F0S1	Q05707	Q05707_SFMVNWTHAPGNVEK_S1TMTN5GlcNAcK15TMT_372_N4H5F0S1_01Y41Y41M(31M)61M(21Y41L32S)61Y41L	Sialylated	0.498124	0.957091	0.28031	0.555321	0.445763	0.593249	1.00215	0.781315	0.335066	0.530816	0.634262	1.1359	0.443852	0.35265	0.784298	1.03271	1.13593	0.907237	0.592619	0.62669
COL14A1_N372_N4H5F0S2	COL14A1	372	N4H5F0S2	Q05707	Q05707_SFMVNWTHAPGNVEK_S1TMTN5GlcNAcK15TMT_372_N4H5F0S2_01Y41Y41M(31M)61M(21Y41L32S)61Y41L32S	Sialylated	0.493214	1.14621	0.641262	0.925945	0.657321	0.851126	0.989217	0.673483	0.287266	0.516176	0.923024	1.54453	0.532938	0.858993	0.899119	0.910592	0.858955	1.01512	0.554355	0.981248
COL14A1_N94_N4H5F1S0	COL14A1	94	N4H5F1S0	Q05707	Q05707_AIIQGLMPDQNYTVQIIAYNK_A1TMTN11GlcNAcK21TMT_94_N4H5F1S0_01Y(61F)41Y41M(31M41Y41L)61M61Y41L	Fucosylated	0.70676	1.28059	NA	NA	NA	NA	1.01388	0.47875	0.898883	1.02772	1.78703	1.18936	NA	NA	NA	NA	1.64994	1.2439	0.822476	1.2205
COL14A1_N94_N4H5F1S2	COL14A1	94	N4H5F1S2	Q05707	Q05707_AIIQGLMPDQNYTVQIIAYNKDK_A1TMTN11GlcNAcK21TMTK23TMT_94_N4H5F1S2_01Y41Y41M(31M)61M(21Y(31F)41L32S)61Y41L32S	Fucosylated and sialylated	0.83167	1.22008	0.503837	0.557127	0.498728	0.632991	NA	NA	0.654582	1.1211	0.789964	1.23211	0.543277	1.66319	1.49382	1.72137	NA	NA	1.09488	1.1792
PPP2R3A_N858_N3H5F1S1	PPP2R3A	858	N3H5F1S1	Q06190	Q06190_IFYTVNRSWSGK_I1TMTN6GlcNAcK12TMT_858_N3H5F1S1_01Y(61F)41Y41M(31M41Y41L32S)61M61M	Fucosylated and sialylated	0.911823	0.987554	NA	NA	NA	NA	1.13719	0.439985	1.59385	1.21084	0.902592	1.26679	NA	NA	NA	NA	0.828795	0.688201	1.57589	0.872812
TJP1_N1606_N4H5F0S0	TJP1	1606	N4H5F0S0	Q07157	Q07157_YQINNISTVPK_Y1TMTN5GlcNAcK11TMT_1606_N4H5F0S0_01Y41Y41M(31M(21Y41L)41Y)61M61M	Hybrid/Complex	0.919188	1.04311	0.818392	1.01883	0.933832	0.878211	1.07836	1.14835	0.749637	1.17509	1.30251	1.1461	1.06648	0.964638	0.952042	0.625583	0.991684	1.08094	1.37028	1.03946
TJP1_N1606_N4H5F0S1	TJP1	1606	N4H5F0S1	Q07157	Q07157_YQINNISTVPK_Y1TMTN5GlcNAcK11TMT_1606_N4H5F0S1_01Y41Y41M(31M)61M(21Y41L32S)61Y41L	Sialylated	0.800233	0.878229	0.443426	0.824903	1.24301	0.733211	NA	NA	0.612335	0.906208	0.885212	1.04775	0.871519	0.77281	1.44601	0.685127	NA	NA	0.566709	0.904303
LRP1_N1575_N3H4F1S1	LRP1	1575	N3H4F1S1	Q07954	Q07954_LHKDNTTCYEFK_L1TMTK3TMTN5GlcNAcC8CamK12TMT_1575_N3H4F1S1_01Y(61F)41Y41M(31M)61M61Y41L32S	Fucosylated and sialylated	NA	NA	0.648951	1.09768	0.795314	0.779538	1.0125	0.917118	NA	NA	NA	NA	0.723819	0.924775	0.818157	0.812663	1.02398	0.977903	NA	NA
LRP1_N2117_N4H5F1S1	LRP1	2117	N4H5F1S1	Q07954	Q07954_THANGSIK_T1TMTN4GlcNAcK8TMT_2117_N4H5F1S1_01Y(61F)41Y41M(31M41Y41L)61M61Y41L32S	Fucosylated and sialylated	0.401856	0.88404	0.613339	0.906378	0.780257	0.864527	1.12314	0.790327	0.773476	NA	NA	1.10652	0.710053	0.822172	0.798765	0.941731	0.946177	0.695479	1.20345	0.812876
LRP1_N3333_N4H5F1S0	LRP1	3333	N4H5F1S0	Q07954	Q07954_TCVSNCTASQFVCK_T1TMTC2CamN5GlcNAcC6CamC13CamK14TMT_3333_N4H5F1S0_01Y(61F)41Y41M(31M(21Y41L)41Y)61M61M	Fucosylated	NA	NA	0.802773	0.676764	1.16827	0.780546	NA	0.702734	NA	NA	NA	NA	NA	1.15767	0.998514	0.789559	1.11193	0.794441	NA	NA
LRP1_N3839_N4H5F1S0	LRP1	3839	N4H5F1S0	Q07954	Q07954_FGTCSQLCNNTK_F1TMTC4CamC8CamN9GlcNAcK12TMT_3839_N4H5F1S0_01Y41Y41M(31M41Y(31F)41L)61M61Y41L	Fucosylated	0.597924	1.2921	0.597318	0.672459	0.974984	0.720733	0.995876	1.13008	2.2281	0.679202	1.02805	1.06231	0.548708	1.10876	0.976324	0.664253	1.01425	0.829113	1.07607	0.764738
LRP1_N3839_N4H5F1S1	LRP1	3839	N4H5F1S1	Q07954	Q07954_FGTCSQLCNNTK_F1TMTC4CamC8CamN9GlcNAcK12TMT_3839_N4H5F1S1_01Y(61F)41Y41M(31M41Y41L)61M61Y41L32S	Fucosylated and sialylated	0.994335	1.10413	NA	NA	NA	NA	0.841374	0.860644	1.15274	0.965177	1.10089	1.145	NA	NA	NA	NA	1.20882	1.09579	1.17062	0.801715
LRP1_N3953_N4H5F1S1	LRP1	3953	N4H5F1S1	Q07954	Q07954_GVTHLNISGLK_G1TMTN6GlcNAcK11TMT_3953_N4H5F1S1_01Y(61F)41Y41M(31M(21Y41L32S)41Y)61M61M	Fucosylated and sialylated	NA	NA	0.764838	0.790942	0.97952	0.776623	0.786791	0.966482	NA	NA	NA	NA	0.841259	0.698518	1.09819	0.813785	0.834486	0.952422	NA	NA
LRP1_N3953_N5H5F1S0	LRP1	3953	N5H5F1S0	Q07954	Q07954_GVTHLNISGLK_G1TMTN6GlcNAcK11TMT_3953_N5H5F1S0_01Y41Y41M(31M41Y(31F)41L31Y41L)61M61Y	Fucosylated	1.03708	1.09509	NA	NA	NA	NA	1.03071	1.02656	1.04478	0.970691	1.28261	0.767382	NA	NA	NA	NA	1.06433	0.882701	1.02646	0.895893
LRP1_N4075_N2H9F0S0	LRP1	4075	N2H9F0S0	Q07954	Q07954_LNGTDPIVAADSK_L1TMTN2GlcNAcK13TMT_4075_N2H9F0S0_01Y41Y41M(31M21M21M)61M(31M21M)61M21M	Mannose	0.966108	1.29314	1.10722	1.10872	0.854421	1.00732	NA	NA	0.877964	1.35116	1.08212	1.23664	1.01728	1.64346	0.946287	0.965014	NA	NA	2.13722	1.19554
LRP1_N4075_N3H4F0S0	LRP1	4075	N3H4F0S0	Q07954	Q07954_LNGTDPIVAADSK_L1TMTN2GlcNAcK13TMT_4075_N3H4F0S0_01Y41Y41M(31M)61M61Y41L	Hybrid/Complex	1.00398	1.25937	0.72309	0.964228	1.04947	1.072	NA	NA	0.76795	0.990334	0.787083	1.27135	1.09698	1.07024	0.821204	0.927749	NA	NA	1.03229	1.07082
LRP1_N4075_N3H5F0S0	LRP1	4075	N3H5F0S0	Q07954	Q07954_LNGTDPIVAADSK_L1TMTN2GlcNAcK13TMT_4075_N3H5F0S0_01Y41Y41M(31M41Y)61M(31M)61M	Hybrid/Complex	0.736733	0.841716	0.582067	0.822726	0.885567	0.818584	NA	NA	0.613634	0.745957	1.01599	0.92484	0.910243	0.828208	0.913177	0.726125	NA	NA	1.49711	1.00258
LRP1_N4075_N3H6F0S0	LRP1	4075	N3H6F0S0	Q07954	Q07954_LNGTDPIVAADSK_L1TMTN2GlcNAcK13TMT_4075_N3H6F0S0_01Y41Y41M(31M41Y41L)61M(31M)61M	Hybrid/Complex	NA	NA	0.93061	0.644865	0.91147	1.24239	0.925614	0.503993	NA	NA	NA	NA	1.07115	0.780948	0.606071	0.827594	1.02087	0.807704	NA	NA
LRP1_N4075_N4H5F0S0	LRP1	4075	N4H5F0S0	Q07954	Q07954_LNGTDPIVAADSK_L1TMTN2GlcNAcK13TMT_4075_N4H5F0S0_01Y41Y41M(31M(21Y41L)41Y)61M61M	Hybrid/Complex	0.912175	1.19083	0.416247	0.777913	0.878428	0.785648	1.12192	1.04911	0.955503	0.952347	0.917479	1.31876	0.693161	1.15113	0.981616	0.874748	1.175	1.18021	1.61396	1.17638
LRP1_N729_N4H5F1S1	LRP1	729	N4H5F1S1	Q07954	Q07954_IETILLNGTDR_I1TMTN7GlcNAc_729_N4H5F1S1_01Y(61F)41Y41M(31M41Y41L)61M61Y41L32S	Fucosylated and sialylated	1.03534	1.0452	NA	NA	NA	NA	0.746373	1.04343	0.923903	1.232	0.842213	1.05988	NA	NA	NA	NA	1.09819	1.22942	1.15268	0.956668
LRP1_N729_N4H5F1S1	LRP1	729	N4H5F1S1	Q07954	Q07954_IETILLNGTDR_I1TMTN7GlcNAc_729_N4H5F1S1_01Y41Y41M(31M)61M(21Y(31F)41L32S)61Y41L	Fucosylated and sialylated	1.33554	0.991756	1.02868	1.07549	0.745696	0.897559	1.21379	1.16812	0.593484	0.900512	0.946513	0.784508	0.981346	0.682052	0.671363	0.736626	1.45927	1.11391	0.775013	0.956866
GOLGA2_N181_N2H7F0S0	GOLGA2	181	N2H7F0S0	Q08379	Q08379_QLNITIEK_Q1TMTN3GlcNAcK8TMT_181_N2H7F0S0_01Y41Y41M(31M21M)61M(31M21M)61M	Mannose	NA	NA	3.31617	0.570192	2.22442	0.521428	1.09094	0.943845	NA	NA	NA	NA	5.73886	0.273878	0.222284	3.63627	1.15682	0.707854	NA	NA
[truncated: 978 more rows]

## Sheet: Fig 3C
List of 1,669 glycopeptides that were concurrently quantified in the proteomic dataset
[truncated: 1,670 more rows]
