# Supplementary material for: Comparative N-Glycoproteomics Reveals Subtype-Specific N-Glycosylation Signatures and Immune Associations in Cholangiocarcinoma
Source: Mol Cell Proteomics. 2025 Oct 7;24(11):101084. doi: 10.1016/j.mcpro.2025.101084 (PMC12615305; doi:10.1016/j.mcpro.2025.101084)
Supplement: Supplemental Table S6 [file mmc6.xlsx]

## Sheet: eCCA Diff. Glycopeptides_3F
List of 128 upregulated N-glycopeptides in eCCA									List of 29 downregulated N-glycopeptides in eCCA
Glycopeptide ID	Log2(Glycopeptide Ratio)	Gly_p value	Gene name	Log2(Protein Ratio)	Protein_p value	Glycan Types	Group		Glycopeptide ID	Log2(Glycopeptide Ratio)	Gly_p value	Gene name	Log2(Protein Ratio)	Protein_p value	Glycan Types	Group
COL6A6_N288_N2H6F0S0	0.844667	0.0194128	COL6A6	-1.36549	0.00614188	Mannose	Up		PFAS_N1197_N2H6F0S0	-0.870515	0.0188911	PFAS	-0.202844	0.280931	Mannose	Down
ADAM10_N267_N2H5F0S0	0.88551	0.0201682	ADAM10	0.402917	0.016157	Mannose	Up		ZEB2_N787_N4H4F0S1	-0.735135	0.0347715	ZEB2	-0.59974	0.0280805	sialylated	Down
ADAM10_N278_N2H9F0S0	0.711513	0.00909698	ADAM10	0.402917	0.016157	Mannose	Up		ERLIN1_N108_N2H6F0S0	-0.627562	0.0408274	ERLIN1	0.151857	0.424275	Mannose	Down
ADAM10_N278_N2H8F0S0	0.765334	0.0102009	ADAM10	0.402917	0.016157	Mannose	Up		UTP20_N1508_N4H5F1S1	-0.745678	0.0339574	UTP20	0.424667	0.0153259	Fucosylated and sialylated	Down
PFAS_N1197_N2H7F0S0	0.744503	0.0198905	PFAS	-0.202844	0.280931	Mannose	Up		PIGR_N186_N4H5F0S2	-0.679191	0.0109255	PIGR	-0.063784	0.609646	sialylated	Down
ERLIN1_N108_N2H8F0S0	0.961436	0.024034	ERLIN1	0.151857	0.424275	Mannose	Up		PCCB_N369_N4H5F1S1	-0.928269	0.0102243	PCCB	0.520173	0.713149	Fucosylated and sialylated	Down
ERLIN1_N108_N2H7F0S0	0.744503	0.0198905	ERLIN1	0.151857	0.424275	Mannose	Up		BDH1_N192_N4H5F0S1	-1.44595	0.000988692	BDH1	0.517596	0.0262805	sialylated	Down
SLIT2_N66_N2H6F0S0	0.616844	0.00983979	SLIT2	-1.34224	0.00223285	Mannose	Up		BDH1_N192_N4H5F1S0	-1.1153	0.000243845	BDH1	0.517596	0.0262805	Fucosylated	Down
EGFR_N352_N2H6F0S0	0.903456	0.00697523	EGFR	0.310601	0.0455978	Mannose	Up		BDH1_N192_N4H5F1S1	-0.787049	0.00911775	BDH1	0.517596	0.0262805	Fucosylated and sialylated	Down
SERPINA1_N271_N2H8F0S0	0.825119	0.0488722	SERPINA1	-0.951487	0.00835534	Mannose	Up		DST_N5036_N3H5F0S1	-0.646483	0.0451891	DST	0.00512776	0.320887	sialylated	Down
A2M_N1424_N4H5F1S0	-1.13921	0.0495748	A2M	-1.6664	0.0011892	Fucosylated	Up		SLC44A4_N69_N2H9F0S0	0.912653	0.0413464	SLC44A4	1.89857	0.00746092	Mannose	Down
IGHG2_N176_N5H4F1S0	-0.628071	0.0223307	IGHG2	-1.33568	0.00263174	Fucosylated	Up		MAP1S_N858_N3H6F0S1	-0.88053	0.0361307	MAP1S	-0.0554672	0.735902	sialylated	Down
HLA-DRA_N143_N2H6F0S0	0.792983	0.046399	HLA-DRA	-0.257898	0.582168	Mannose	Up		PLBD1_N411_N2H9F0S0	0.738241	0.00363539	PLBD1	0.834971	0.019831	Mannose	Down
FGB_N394_N4H5F0S2	-0.906639	0.0058472	FGB	-2.20519	0.0001468	sialylated	Up		PLBD1_N411_N2H7F0S0	0.656268	0.0315877	PLBD1	0.834971	0.019831	Mannose	Down
FGB_N394_N4H5F0S1	-0.660994	0.00541468	FGB	-2.20519	0.0001468	sialylated	Up		OLFM4_N411_N5H5F1S0	0.658706	0.0330917	OLFM4	1.99205	0.0114134	Fucosylated	Down
FGB_N394_N3H4F0S1	-0.715416	0.01179	FGB	-2.20519	0.0001468	sialylated	Up		OLFM4_N411_N2H8F0S0	1.16231	0.0451746	OLFM4	1.99205	0.0114134	Mannose	Down
FGB_N394_N4H4F0S1	-0.599894	0.00412534	FGB	-2.20519	0.0001468	sialylated	Up		OLFM4_N411_N4H6F1S0	0.896131	0.0339464	OLFM4	1.99205	0.0114134	Fucosylated	Down
FGG_N78_N4H5F0S2	-1.05796	0.0201541	FGG	-2.00637	0.000553685	sialylated	Up		CCDC80_N835_N4H5F1S1	-0.632322	0.032531	CCDC80	-0.610646	0.011455	Fucosylated and sialylated	Down
FGG_N78_N3H4F0S0	-1.33637	0.0157717	FGG	-2.00637	0.000553685	Hybrid/Complex	Up		LSR_N577_N4H5F0S1	-0.680738	0.0112024	LSR	0.329552	0.0420534	sialylated	Down
FGG_N78_N4H5F0S1	-0.998356	0.0472792	FGG	-2.00637	0.000553685	sialylated	Up		SMC5_N174_N3H4F2S0	-0.72639	0.0426486	SMC5	0.0906421	0.408681	Fucosylated	Down
FGG_N78_N3H4F2S0	-1.1993	0.0363358	FGG	-2.00637	0.000553685	Fucosylated	Up		SMC5_N174_N5H4F1S0	-0.668584	0.0200477	SMC5	0.0906421	0.408681	Fucosylated	Down
FGG_N78_N4H5F0S1	-1.15101	0.0370129	FGG	-2.00637	0.000553685	sialylated	Up		SMC5_N174_N3H4F0S0	-0.901948	0.000507759	SMC5	0.0906421	0.408681	Hybrid/Complex	Down
FGG_N78_N4H4F0S1	-0.76564	0.0491321	FGG	-2.00637	0.000553685	sialylated	Up		SMC5_N174_N3H4F0S1	-0.72639	0.0426486	SMC5	0.0906421	0.408681	sialylated	Down
FGG_N78_N3H4F0S1	-1.1993	0.0363358	FGG	-2.00637	0.000553685	sialylated	Up		LMO7_N700_N4H5F0S2	-0.790627	0.0280459	LMO7	0.169426	0.307241	sialylated	Down
FGG_N78_N4H5F0S0	-0.960717	0.00735255	FGG	-2.00637	0.000553685	Hybrid/Complex	Up		NCSTN_N435_N2H8F0S0	0.635997	0.0111622	NCSTN	0.854876	0.00997146	Mannose	Down
FGG_N78_N6H3F3S0	-1.17871	0.0303091	FGG	-2.00637	0.000553685	Fucosylated	Up		IFIH1_N614_N4H5F1S1	-0.633912	0.0275737	IFIH1	1.49588	0.00206524	Fucosylated and sialylated	Down
FGG_N78_N4H5F1S2	-1.2141	0.0242806	FGG	-2.00637	0.000553685	Fucosylated and sialylated	Up		ACSL5_N563_N4H5F1S1	-1.02334	0.000251227	ACSL5	0.544052	0.0345759	Fucosylated and sialylated	Down
FGG_N78_N6H3F3S0	-1.16616	0.0489113	FGG	-2.00637	0.000553685	Fucosylated	Up		GDA_N260_N2H6F0S0	-0.627562	0.0408274	GDA	0.373834	0.178571	Mannose	Down
FGG_N78_N4H5F0S2	-1.01924	0.0374049	FGG	-2.00637	0.000553685	sialylated	Up		DOP1B_N954_N2H6F0S0	-0.870515	0.0188911	DOP1B	0.276786	0.119674	Mannose	Down
APCS_N51_N4H5F0S2	-1.02178	0.0037291	APCS	-1.64396	0.000718941	sialylated	Up
ITGB3_N680_N2H5F0S0	-1.14701	0.0184738	ITGB3	-1.63104	0.00119464	Mannose	Up
SERPIND1_N49_N4H5F0S2	-0.621291	0.0357253	SERPIND1	-2.08116	9.08935e-05	sialylated	Up
CEACAM5_N508_N2H7F0S0	1.23761	0.0462052	CEACAM5	0.581982	0.00549092	Mannose	Up
CEACAM5_N508_N2H8F0S0	1.25478	0.0264408	CEACAM5	0.581982	0.00549092	Mannose	Up
HEXA_N157_N2H8F0S0	0.731316	0.0174643	HEXA	0.0812537	0.530814	Mannose	Up
HEXA_N157_N2H9F0S0	0.688343	0.0203383	HEXA	0.0812537	0.530814	Mannose	Up
CTSD_N263_N2H5F0S0	1.33215	0.0467322	CTSD	0.495121	0.123298	Mannose	Up
DCN_N211_N2H5F0S0	-0.840102	0.000917431	DCN	-1.36745	0.000146375	Mannose	Up
DCN_N211_N3H4F2S0	-0.933268	0.00674349	DCN	-1.36745	0.000146375	Fucosylated	Up
DCN_N211_N3H4F0S0	-0.754305	0.000265796	DCN	-1.36745	0.000146375	Hybrid/Complex	Up
DCN_N211_N4H5F0S1	-0.633329	0.0209201	DCN	-1.36745	0.000146375	sialylated	Up
DCN_N211_N3H6F2S0	-0.933191	0.000216376	DCN	-1.36745	0.000146375	Fucosylated	Up
DCN_N211_N3H5F0S1	-0.686439	0.00392122	DCN	-1.36745	0.000146375	sialylated	Up
DCN_N211_N3H6F0S1	-0.943779	0.000491465	DCN	-1.36745	0.000146375	sialylated	Up
DCN_N211_N2H6F0S0	-0.918356	0.00238517	DCN	-1.36745	0.000146375	Mannose	Up
DCN_N211_N2H4F0S0	-0.785793	0.00168329	DCN	-1.36745	0.000146375	Mannose	Up
DCN_N211_N3H6F0S0	-0.806908	0.000503887	DCN	-1.36745	0.000146375	Hybrid/Complex	Up
DCN_N211_N3H4F0S1	-0.987012	2.3974e-05	DCN	-1.36745	0.000146375	sialylated	Up
DCN_N211_N3H4F0S0	-0.695614	0.000466612	DCN	-1.36745	0.000146375	Hybrid/Complex	Up
DCN_N211_N4H6F1S0	-0.812262	0.0117105	DCN	-1.36745	0.000146375	Fucosylated	Up
GUSB_N272_N2H6F0S0	1.28115	0.00400654	GUSB	0.560618	0.0332362	Mannose	Up
C4A_N1391_N4H5F0S2	-0.626488	0.0229297	C4A	-1.09608	0.00170563	sialylated	Up
CTSA_N145_N2H5F0S0	0.6525	0.028874	CTSA	0.0944786	0.717647	Mannose	Up
LAMP1_N261_N4H6F2S0	0.710628	0.0405936	LAMP1	0.325464	0.183767	Fucosylated	Up
LAMP1_N322_N2H8F0S0	0.862883	0.038928	LAMP1	0.325464	0.183767	Mannose	Up
LAMP1_N261_N2H5F0S0	1.25751	0.0110645	LAMP1	0.325464	0.183767	Mannose	Up
LAMP1_N103_N2H7F0S0	0.742009	0.000267765	LAMP1	0.325464	0.183767	Mannose	Up
DMD_N2899_N2H8F0S0	0.862883	0.038928	DMD	-0.747554	0.0464971	Mannose	Up
COL6A2_N140_N4H6F1S1	-0.708784	0.00571257	COL6A2	-1.48761	0.00541264	Fucosylated and sialylated	Up
COL6A3_N2079_N4H5F1S1	-0.701206	0.0229675	COL6A3	-1.15987	0.00436733	Fucosylated and sialylated	Up
ANPEP_N681_N5H6F0S2	0.655094	0.026056	ANPEP	0.23531	0.279445	sialylated	Up
NAGA_N201_N2H5F0S0	0.886541	0.0017662	NAGA	-0.104856	0.316254	Mannose	Up
ITIH2_N118_N2H6F0S0	-0.879384	0.0022878	ITIH2	-1.61608	0.00297339	Mannose	Up
TCN1_N216_N2H5F0S0	0.88551	0.0201682	TCN1	-0.198726	0.847254	Mannose	Up
M6PR_N57_N2H6F0S0	0.866781	0.00649797	M6PR	0.0844625	0.156543	Mannose	Up
RASA1_N660_N2H4F0S0	0.665035	0.0348322	RASA1	0.0859416	0.84574	Mannose	Up
BGN_N270_N4H6F0S0	-0.596547	0.0119119	BGN	-2.19232	0.00242663	Hybrid/Complex	Up
BGN_N311_N3H4F1S0	-0.666145	0.000207303	BGN	-2.19232	0.00242663	Fucosylated	Up
BGN_N311_N4H5F1S2	-1.36237	0.0250073	BGN	-2.19232	0.00242663	Fucosylated and sialylated	Up
BGN_N270_N4H5F1S1	-0.833481	0.0426561	BGN	-2.19232	0.00242663	Fucosylated and sialylated	Up
BGN_N311_N6H3F4S0	-0.969031	0.021995	BGN	-2.19232	0.00242663	Fucosylated	Up
BGN_N311_N4H6F2S0	-0.630373	0.0130289	BGN	-2.19232	0.00242663	Fucosylated	Up
BGN_N311_N6H3F4S0	-0.69053	0.017019	BGN	-2.19232	0.00242663	Fucosylated	Up
BGN_N311_N4H5F1S1	-1.35816	0.0236873	BGN	-2.19232	0.00242663	Fucosylated and sialylated	Up
BGN_N270_N4H5F1S2	-0.788912	0.0249714	BGN	-2.19232	0.00242663	Fucosylated and sialylated	Up
BGN_N311_N4H5F1S2	-1.35778	0.0321095	BGN	-2.19232	0.00242663	Fucosylated and sialylated	Up
ITGA3_N605_N2H8F0S0	0.638866	0.0215474	ITGA3	0.620038	0.0487365	Mannose	Up
FBN1_N1581_N4H5F1S2	-0.959281	0.0152618	FBN1	-1.30865	0.0088626	Fucosylated and sialylated	Up
FBN1_N1067_N2H5F0S0	-0.613942	0.0486783	FBN1	-1.30865	0.0088626	Mannose	Up
FBN1_N1581_N4H5F1S1	-0.682153	0.0497476	FBN1	-1.30865	0.0088626	Fucosylated and sialylated	Up
LIPA_N273_N2H8F0S0	1.17152	0.0235935	LIPA	0.180203	0.209027	Mannose	Up
SSR1_N136_N2H8F0S0	1.27592	0.0256727	SSR1	0.273254	0.19017	Mannose	Up
AFM_N33_N4H5F0S2	-0.617621	0.0306353	AFM	-1.43266	0.0176174	sialylated	Up
ENTPD1_N371_N2H4F0S0	0.665035	0.0348322	ENTPD1	-0.110746	0.566023	Mannose	Up
PPT1_N212_N2H6F0S0	0.588305	0.00457017	PPT1	0.278985	0.120131	Mannose	Up
COL14A1_N137_N4H4F1S0	-0.922921	0.014985	COL14A1	-2.36557	0.00115338	Fucosylated	Up
PDIA2_N284_N2H5F0S0	1.10285	0.0061456	PDIA2	0.365335	0.297802	Mannose	Up
ASAH1_N259_N2H8F0S0	1.58477	0.00727351	ASAH1	0.126027	0.344267	Mannose	Up
ASAH1_N259_N2H7F0S0	0.685596	0.0269372	ASAH1	0.126027	0.344267	Mannose	Up
ASAH1_N286_N2H7F0S0	0.653832	0.00795839	ASAH1	0.126027	0.344267	Mannose	Up
POSTN_N599_N4H5F1S0	1.10307	0.00148217	POSTN	-0.0668562	0.685993	Fucosylated	Up
EEA1_N538_N2H9F0S0	0.772748	0.0111426	EEA1	-0.116644	0.120714	Mannose	Up
RBBP5_N197_N2H7F0S0	1.01788	0.00377163	RBBP5	0.61483	0.0104336	Mannose	Up
RBBP5_N197_N2H8F0S0	1.09774	0.0298465	RBBP5	0.61483	0.0104336	Mannose	Up
ATP6AP1_N273_N2H6F0S0	0.747633	0.000586912	ATP6AP1	0.361936	0.325521	Mannose	Up
LAMA3_N2751_N2H8F0S0	0.897699	0.016533	LAMA3	0.333397	0.285952	Mannose	Up
EOGT_N354_N2H5F0S0	0.699431	0.00381932	EOGT	0.242058	0.0316295	Mannose	Up
SAMD9L_N1179_N2H7F0S0	1.07719	0.0389912	SAMD9L	0.20528	0.824628	Mannose	Up
STT3B_N641_N2H9F0S0	1.02442	0.00449669	STT3B	0.382754	0.0763389	Mannose	Up
STT3B_N641_N2H8F0S0	1.15441	0.00668968	STT3B	0.382754	0.0763389	Mannose	Up
STT3B_N641_N2H9F0S0	1.04473	0.00338005	STT3B	0.382754	0.0763389	Mannose	Up
TTN_N28734_N2H7F0S0	0.844802	0.0237981	TTN	-0.14861	0.712812	Mannose	Up
NCSTN_N45_N2H8F0S0	1.06885	0.0479598	NCSTN	0.854876	0.00997146	Mannose	Up
NCSTN_N45_N2H9F0S0	0.881992	0.00151659	NCSTN	0.854876	0.00997146	Mannose	Up
ZNF622_N464_N2H7F0S0	0.716752	0.0165105	ZNF622	0.422188	0.0208876	Mannose	Up
TMEM245_N551_N2H8F0S0	0.872088	0.00353804	TMEM245	0.180859	0.365919	Mannose	Up
SIAE_N422_N2H6F0S0	0.79336	0.0371487	SIAE	0.226694	0.107153	Mannose	Up
APMAP_N160_N2H5F0S0	0.691894	0.0188035	APMAP	0.12246	0.767689	Mannose	Up
SARS2_N27_N2H8F0S0	0.961436	0.024034	SARS2	0.15338	0.0549818	Mannose	Up
MYO5C_N1194_N2H8F0S0	0.850253	0.0396067	MYO5C	0.799183	0.00125576	Mannose	Up
UGGT1_N269_N4H3F1S0	0.84055	0.00786225	UGGT1	0.203961	0.0926621	Fucosylated	Up
UGGT1_N269_N2H5F0S0	0.735556	0.0104064	UGGT1	0.203961	0.0926621	Mannose	Up
UGGT1_N269_N3H3F1S0	0.74924	0.0037445	UGGT1	0.203961	0.0926621	Fucosylated	Up
TMEM181_N162_N2H5F0S0	0.952153	0.0194409	TMEM181	0.71896	0.0116594	Mannose	Up
PCYOX1_N196_N2H8F0S0	0.953944	0.00396849	PCYOX1	0.146678	0.774108	Mannose	Up
PCYOX1_N196_N2H7F0S0	0.665973	0.000209914	PCYOX1	0.146678	0.774108	Mannose	Up
GDA_N260_N2H8F0S0	0.961436	0.024034	GDA	0.373834	0.178571	Mannose	Up
GDA_N260_N2H7F0S0	0.744503	0.0198905	GDA	0.373834	0.178571	Mannose	Up
DOP1B_N954_N2H8F0S0	0.850253	0.0198958	DOP1B	0.276786	0.119674	Mannose	Up
DOP1B_N954_N2H7F0S0	0.744503	0.0198905	DOP1B	0.276786	0.119674	Mannose	Up
HYOU1_N869_N2H8F0S0	0.816865	0.00513234	HYOU1	0.163457	0.0388941	Mannose	Up
HYOU1_N869_N2H9F0S0	0.586405	0.00502132	HYOU1	0.163457	0.0388941	Mannose	Up
HYOU1_N830_N2H5F0S0	0.8866	0.00538613	HYOU1	0.163457	0.0388941	Mannose	Up
HYOU1_N515_N2H8F0S0	0.868318	0.0154783	HYOU1	0.163457	0.0388941	Mannose	Up
HYOU1_N515_N2H6F0S0	0.755658	0.0036033	HYOU1	0.163457	0.0388941	Mannose	Up
HYOU1_N830_N2H6F0S0	1.43717	0.00520466	HYOU1	0.163457	0.0388941	Mannose	Up
NPTN_N229_N2H8F0S0	0.792006	0.0252957	NPTN	0.0656497	0.686287	Mannose	Up
ENPP4_N276_N2H6F0S0	0.896518	0.0142564	ENPP4	0.514405	0.358047	Mannose	Up

## Sheet: iCCA Diff. Glycopeptides
List of 112 upregulated N-glycopeptides in iCCA reported by Li et al.
GeneName	ProteinID	Protein	Glycosite_Position	PeptideSequence	GlycanComposition	structure_coding	Ratio(T/P)	Group
IGHG1	P01857	Immunoglobulin heavy constant gamma 1	180	TKPREEQYNSTYR	N4H3F1	A2B2C1D1E2edD1E2edcbB5ba	19.591	Up
THBS1	P07996	Thrombospondin-1	1067	VVNSTTGPGEHLR	N4H5	A2B2C1D1E2F1fedD1E2F1fedcba	15.71	Up
IGHG1	P01857	Immunoglobulin heavy constant gamma 1	180	TKPREEQYNSTYR	N4H4	A2B2C1D1E2F1fedD1E2edcba	14.115	Up
THBS2	P35442	Thrombospondin-2	1069	VVNSTTGTGEHLR	N5H4	A2B2C1D1E2F1fedD2dD1E2edcba	13.445	Up
IGHG1	P01857	Immunoglobulin heavy constant gamma 1	180	TKPREEQYNSTYR	N4H5F1	A2B2C1D1E2F1fedD1E2F1fedcbB5ba	12.791	Up
THBS1	P07996	Thrombospondin-1	1067	VVNSTTGPGEHLR	N4H5S1	A2B2C1D1E2F1G3gfedD1E2F1fedcba	11.711	Up
THBS2	P35442	Thrombospondin-2	1069	VVNSTTGTGEHLR	N5H5	A2B2C1D1E2F1fedD2dD1E2F1fedcba	9.7	Up
COMP	P49747	Cartilage oligomeric matrix protein	742	CNDTIPEDYETHQLR	N2H9	A2B2C1D1E1F1fedD1E1F1feE1F1fedcba	9.575	Up
COL3A1	P02461	Collagen alpha-1(III) chain	1367	ASQNITYHCK	N2H8	A2B2C1D1E1F1fedD1E1eE1F1fedcba	9.479	Up
THBS2	P35442	Thrombospondin-2	1069	VVNSTTGTGEHLR	N4H5S1	A2B2C1D1E2F1fF3fedD1E2F1fedcba	8.525	Up
ZNF473	Q8WTR7	Zinc finger protein 473	415	SFRHNSTLK	N5H4F1	A2B2C1D1E2F1fedD2dD1E2edcbB5ba	7.39	Up
ITIH3	Q06033	Inter-alpha-trypsin inhibitor heavy chain H3	580	NAHGEEKENLTAR	N4H5S2	A2B2C1D1E2F1G3gfedD1E2F1G3gfedcba	7.225	Up
IGHG1	P01857	Immunoglobulin heavy constant gamma 1	180	TKPREEQYNSTYR	N4H5	A2B2C1D1E2F1fedD1E2F1fedcba	6.48	Up
HNRNPLL	Q8WVV9	Heterogeneous nuclear ribonucleoprotein L-like	525	VPNGSNPYTLK	N5H5F1	A2B2C1D1E2F1fedD2dD1E2F1fedcbB5ba	6.121	Up
ITGAV	P06756	Integrin alpha-V	945	ENQNHSYSLK	N3H6	A2B2C1D1E2edD1E1eE1F1fedcba	5.24	Up
NCOA1	Q15788	Nuclear receptor coactivator 1	765	STPNLSLDDVK	N5H5F1	A2B2C1D1E2F1fedD2dD1E2F1fedcbB5ba	5.149	Up
VTN	P04004	Vitronectin	169	NGSLFAFR	N4H5F1S2	A2B2C1D1E2F1G3gfF5fedD1E2F1G3gfedcba	4.686	Up
VTN	P04004	Vitronectin	169	NGSLFAFR	N4H5S2	A2B2C1D1E2F1G3gfedD1E2F1G3gfedcba	4.447	Up
NSD1	Q96L73	Histone-lysine N-methyltransferase, H3 lysine-36 and H4 lysine-20 specific	2148	VYHADCLNLTK	N5H5S1	A2B2C1D1E2F1G3gfedD2dD1E2F1fedcba	4.372	Up
IGHG1	P01857	Immunoglobulin heavy constant gamma 1	180	EEQYNSTYR	N2H7	A2B2C1D1E1edD1E1eE1F1fedcba	3.894	Up
IGHG1	P01857	Immunoglobulin heavy constant gamma 1	180	EEQYNSTYR	N2H8	A2B2C1D1E1F1fedD1E1eE1F1fedcba	3.387	Up
CD47	Q08722	Leukocyte surface antigen CD47	73	DIYTFDGALNK	N2H7	A2B2C1D1E1edD1E1eE1F1fedcba	2.901	Up
MEIOB	Q8N635	Meiosis-specific with OB domain-containing protein	435	NLSGQK	N2H6	A2B2C1D1E1edD1E1eE1edcba	2.845	Up
IGHG1	P01857	Immunoglobulin heavy constant gamma 1	180	EEQYNSTYR	N4H3F1	A2B2C1D1E2edD2dD1dcbB5ba	2.8	Up
LAMC1	P11047	Laminin subunit gamma-1	1205	TANDTSTEAYNLLLR	N2H5	A2B2C1D1dD1E1eE1edcba	2.77	Up
IGHG1	P01857	Immunoglobulin heavy constant gamma 1	180	EEQYNSTYR	N2H9	A2B2C1D1E1F1fedD1E1F1feE1F1fedcba	2.666	Up
MEIOB	Q8N635	Meiosis-specific with OB domain-containing protein	435	NLSGQK	N2H7	A2B2C1D1E1edD1E1eE1F1fedcba	2.536	Up
ITGAM	P11215	Integrin alpha-M	900	ANVTSENNMPR	N2H5	A2B2C1D1dD1E1eE1edcba	2.376	Up
PLOD1	Q02809	Procollagen-lysine,2-oxoglutarate 5-dioxygenase 1	538	YIHQNYTK	N2H7	A2B2C1D1E1edD1E1eE1F1fedcba	2.323	Up
CLU	P10909	Clusterin	86	KKEDALNETR	N4H5F1S2	A2B2C1D1E2F1G3gfedD1E2F1G3gfedcbB5ba	2.149	Up
IGHG4	P01861	Immunoglobulin heavy constant gamma 4	177	EEQFNSTYR	N4H3F1	A2B2C1D1E2edD1E2edcbB5ba	2.063	Up
CD63	P08962	CD63 antigen	130	NNHTASILDR	N2H8	A2B2C1D1E1F1fedD1E1eE1F1fedcba	2.051	Up
CP	P00450	Ceruloplasmin	138	EHEGAIYPDNTTDFQR	N4H5F1S2	A2B2C1D1E2F1G3gfedD1E2F1G3gfedcbB5ba	2.028	Up
VCAN	P13611	Versican core protein	330	FENQTGFPPPDSR	N4H5F1S2	A2B2C1D1E2F1fF3fedD1E2F1G3gfedcbB5ba	19.497	Up
Unknown	P0DOX2	Immunoglobulin alpha-2 heavy chain	207	HYTNSSQDVTVPCR	N5H3F1	A2B2C1D1E2edD2dD1E2edcbB5ba	19.168	Up
HNRNPLL	Q8WVV9	Heterogeneous nuclear ribonucleoprotein L-like	525	VPNGSNPYTLK	N6H3F1	A2B2C1D1E2F2fedD1E2F2fedcbB5ba	14.872	Up
IGHM	P01871	Immunoglobulin heavy constant mu	46	YKNNSDISSTR	N4H4F1S1	A2B2C1D1E2F1G3gfedD1E2edcbB5ba	12.677	Up
THBS2	P35442	Thrombospondin-2	1069	VVNSTTGTGEHLR	N5H4S1	A2B2C1D1E2F2G3gfedD1E2F1fedcba	11.444	Up
HNRNPLL	Q8WVV9	Heterogeneous nuclear ribonucleoprotein L-like	525	VPNGSNPYTLK	N6H3F1S1	A2B2C1D1E2F2G3gfedD1E2F2fedcbB5ba	10.937	Up
SERPINA1	P01009	Alpha-1-antitrypsin	271	YLGNATAIFFLPDEGK	N4H5S1	A2B2C1D1E2F1fF3fedD1E2F1fedcba	10.759	Up
IGHG2	P01859	Immunoglobulin heavy constant gamma 2	176	TKPREEQFNSTFR	N4H3F1	A2B2C1D1E2edD1E2edcbB5ba	10.311	Up
THBS1	P07996	Thrombospondin-1	1067	VVNSTTGPGEHLR	N5H4S1	A2B2C1D1E2F2G3gfedD1E2F1fedcba	9.293	Up
IGHG1	P01857	Immunoglobulin heavy constant gamma 1	180	TKPREEQYNSTYR	N4H4F1	A2B2C1D1E2F1fedD1E2edcbB5ba	8.987	Up
IGHM	P01871	Immunoglobulin heavy constant mu	46	YKNNSDISSTR	N2H7	A2B2C1D1E1edD1E1eE1F1fedcba	8.927	Up
IGHM	P01871	Immunoglobulin heavy constant mu	46	YKNNSDISSTR	N3H4F1	A2B2C1D1E2edD1E1edcbB5ba	8.325	Up
NCOA1	Q15788	Nuclear receptor coactivator 1	765	STPNLSLDDVK	N6H3F1S1	A2B2C1D1E2F2G3gfedD1E2F2fedcbB5ba	7.836	Up
FMOD	Q06828	Fibromodulin	166	LYLDHNNLTR	N5H4F1S1	A2B2C1D1E2F2G3gfedD1E2F1fedcbB5ba	7.388	Up
MXRA5	Q9NR99	Matrix-remodeling-associated protein 5	2007	ITLHENR	N4H5F1	A2B2C1D1E2F1fedD1E2F1fedcbB5ba	6.966	Up
SERPINA1	P01009	Alpha-1-antitrypsin	271	YLGNATAIFFLPDEGK	N4H5S2	A2B2C1D1E2F1fF3fedD1E2F1G3gfedcba	6.586	Up
IGHM	P01871	Immunoglobulin heavy constant mu	46	YKNNSDISSTR	N2H6	A2B2C1D1E1edD1E1eE1edcba	6.505	Up
NCOA1	Q15788	Nuclear receptor coactivator 1	765	STPNLSLDDVK	N4H5S1	A2B2C1D1E2F2G3gfedD1E1eE1edcba	6.333	Up
SERPINA1	P01009	Alpha-1-antitrypsin	271	YLGNATAIFFLPDEGK	N4H5S1	A2B2C1D1E2F1G3gfedD1E2F1fedcba	5.639	Up
NSD1	Q96L73	Histone-lysine N-methyltransferase, H3 lysine-36 and H4 lysine-20 specific	2148	VYHADCLNLTK	N4H5	A2B2C1D1E2F1fedD1E2F1fedcba	5.395	Up
SERPINA1	P01009	Alpha-1-antitrypsin	271	YLGNATAIFFLPDEGK	N4H5S2	A2B2C1D1E2F1G3gfF3fedD1E2F1fedcba	5.363	Up
ORM1	P02763	Alpha-1-acid glycoprotein 1	56	NEEYNK	N4H5S1	A2B2C1D1E2F1G3gfedD1E2F1fedcba	5.292	Up
FN1	P02751	Fibronectin	542	HEEGHMLNCTCFGQGR	N4H5F1	A2B2C1D1E2F1fedD1E2F1fedcbB5ba	4.927	Up
IGHG1	P01857	Immunoglobulin heavy constant gamma 1	180	EEQYNSTYR	N3H8	A2B2C1D1E1F1fedD2dD1E1eE1F1fedcba	4.725	Up
FN1	P02751	Fibronectin	1007	LDAPTNLQFVNETDSTVLVR	N4H5F1S2	A2B2C1D1E2F1G3gfedD1E2F1G3gfedcbB5ba	4.67	Up
ORM1	P02763	Alpha-1-acid glycoprotein 1	56	NEEYNK	N4H5S2	A2B2C1D1E2F1fF3fedD1E2F1fF3fedcba	4.587	Up
HNRNPLL	Q8WVV9	Heterogeneous nuclear ribonucleoprotein L-like	525	VPNGSNPYTLK	N4H5F1S1	A2B2C1D1E2F1fF3fedD1E2F1fedcbB5ba	4.464	Up
FN1	P02751	Fibronectin	542	RHEEGHMLNCTCFGQGR	N4H5F1	A2B2C1D1E2F1fedD1E2F1fedcbB5ba	4.458	Up
HNRNPLL	Q8WVV9	Heterogeneous nuclear ribonucleoprotein L-like	525	VPNGSNPYTLK	N4H5F1	A2B2C1D1E2F1fedD1E2F1fedcbB5ba	4.403	Up
NCOA1	Q15788	Nuclear receptor coactivator 1	765	STPNLSLDDVK	N6H3F1S2	A2B2C1D1E2F2G3gfedD1E2F2G3gfedcbB5ba	4.391	Up
CLU	P10909	Clusterin	291	HNSTGCLR	N5H6S1	A2B2C1D1E2F1G3gfedD1E2F1feE2F1fedcba	4.253	Up
LAMP2	P13473	Lysosome-associated membrane glycoprotein 2	356	VQPFNVTQGK	N5H6S3	A2B2C1D1E2F1G3gfedD1E2F1G3gfeE2F1G3gfedcba	4.214	Up
IGHM	P01871	Immunoglobulin heavy constant mu	46	YKNNSDISSTR	N3H4F1S1	A2B2C1D1E2F1G3gfedD1dcbB5ba	4.147	Up
DSC2	Q02487	Desmocollin-2	392	ANYTILK	N4H5S2	A2B2C1D1E2F1G3gfedD1E2F1G3gfedcba	4.068	Up
NCOA1	Q15788	Nuclear receptor coactivator 1	765	STPNLSLDDVK	N5H4F1	A2B2C1D1E2F1fedD2dD1E2edcbB5ba	3.966	Up
HSPG2	P98160	Basement membrane-specific heparan sulfate proteoglycan core protein	1755	NLHQSNTSR	N4H5F1S1	A2B2C1D1E2F1G3gfedD1E2F1fedcbB5ba	3.961	Up
IGHM	P01871	Immunoglobulin heavy constant mu	46	YKNNSDISSTR	N3H4F1	A2B2C1D1E2F1fedD1dcbB5ba	3.929	Up
C6	P13671	Complement component C6	324	VLNFTTK	N4H5S2	A2B2C1D1E2F1G3gfedD1E2F1G3gfedcba	3.694	Up
RCN3	Q96D15	Reticulocalbin-3	140	NATYGHYAPGEEFHDVEDAETYKK	N4H3F1	A2B2C1D1E2edD1E2edcbB5ba	3.689	Up
IGHG1	P01857	Immunoglobulin heavy constant gamma 1	180	EEQYNSTYR	N2H5	A2B2C1D1dD1E1eE1edcba	3.681	Up
IGHG2	P01859	Immunoglobulin heavy constant gamma 2	176	TKPREEQFNSTFR	N4H4F1	A2B2C1D1E2F1fedD1E2edcbB5ba	3.509	Up
HNRNPLL	Q8WVV9	Heterogeneous nuclear ribonucleoprotein L-like	525	VPNGSNPYTLK	N4H5F1S1	A2B2C1D1E2F1G3gfedD1E2F1fedcbB5ba	3.509	Up
IGHM	P01871	Immunoglobulin heavy constant mu	46	YKNNSDISSTR	N3H5F1S1	A2B2C1D1E2F1G3gfedD1E1edcbB5ba	3.454	Up
SERPINC1	P01008	Antithrombin-III	187	SLTFNETYQDISELVYGAK	N4H5S2	A2B2C1D1E2F1G3gfF3fedD1E2F1fedcba	3.393	Up
IGHG3	P01860	Immunoglobulin heavy constant gamma 3	227	EEQYNSTFR	N4H3F1	A2B2C1D1E2edD1E2edcbB5ba	3.336	Up
IGHM	P01871	Immunoglobulin heavy constant mu	46	YKNNSDISSTR	N4H4F1	A2B2C1D1E2F1fedD2dD1dcbB5ba	3.321	Up
ITGAV	P06756	Integrin alpha-V	945	ENQNHSYSLK	N2H6	A2B2C1D1E1edD1E1eE1edcba	3.309	Up
LUM	P51884	Lumican	127	LHINHNNLTESVGPLPK	N5H5F1	A2B2C1D1E2F1fedD2dD1E2F1fedcbB5ba	3.297	Up
IGHG1	P01857	Immunoglobulin heavy constant gamma 1	180	EEQYNSTYR	N3H3F1	A2B2C1D1E2edD1dcbB5ba	3.262	Up
ITGA1	P56199	Integrin alpha-1	460	YNHTGQVIIYR	N2H9	A2B2C1D1E1F1fedD1E1F1feE1F1fedcba	3.222	Up
IGHG3	P01860	Immunoglobulin heavy constant gamma 3	227	EEQYNSTFR	N4H4F1	A2B2C1D1E2F1fedD1E2edcbB5ba	3.173	Up
LUM	P51884	Lumican	127	LHINHNNLTESVGPLPK	N4H5F1S1	A2B2C1D1E2F1fF3fedD1E2F1fedcbB5ba	3.156	Up
IGHA2	P01877	Immunoglobulin heavy constant alpha 2	205	TPLTANITK	N5H5F1	A2B2C1D1E2F1fedD2dD1E2F1fedcbB5ba	3.091	Up
VTN	P04004	Vitronectin	242	NISDGFDGIPDNVDAALALPAHSYSGR	N4H5S1	A2B2C1D1E2F1G3gfedD1E2F1fedcba	2.961	Up
LUM	P51884	Lumican	127	LHINHNNLTESVGPLPK	N4H5F1S2	A2B2C1D1E2F1fF3fedD1E2F1G3gfedcbB5ba	2.927	Up
NCOA1	Q15788	Nuclear receptor coactivator 1	765	STPNLSLDDVK	N5H6F1S2	A2B2C1D1E2F1G3gfedD1E2F1feE2F1G3gfedcbB5ba	2.863	Up
ITGA1	P56199	Integrin alpha-1	460	YNHTGQVIIYR	N2H8	A2B2C1D1E1F1fedD1E1eE1F1fedcba	2.825	Up
LAMP1	P11279	Lysosome-associated membrane glycoprotein 1	249	KDNTTVTR	N3H4F1S1	A2B2C1D1E2F1G3gfedD1dcbB5ba	2.798	Up
NCOA1	Q15788	Nuclear receptor coactivator 1	765	STPNLSLDDVK	N5H4F1S1	A2B2C1D1E2F2G3gfedD1E2F1fedcbB5ba	2.797	Up
IGHG1	P01857	Immunoglobulin heavy constant gamma 1	180	EEQYNSTYR	N5H5F1	A2B2C1D1E2F1fedD2dD1E2F1fedcbB5ba	2.795	Up
IGHG1	P01857	Immunoglobulin heavy constant gamma 1	180	EEQYNSTYR	N4H4F1	A2B2C1D1E2F1fedD2dD1dcbB5ba	2.736	Up
HNRNPLL	Q8WVV9	Heterogeneous nuclear ribonucleoprotein L-like	525	VPNGSNPYTLK	N4H5F1S2	A2B2C1D1E2F1G3gfedD1E2F1G3gfedcbB5ba	2.708	Up
LAMP1	P11279	Lysosome-associated membrane glycoprotein 1	261	LLNINPNK	N5H6S3	A2B2C1D1E2F1fF3fedD1E2F1G3gfeE2F1G3gfedcba	2.658	Up
LUM	P51884	Lumican	88	AFENVTDLQWLILDHNLLENSK	N4H5F1S2	A2B2C1D1E2F1G3gfedD1E2F1G3gfedcbB5ba	2.652	Up
LUM	P51884	Lumican	127	LHINHNNLTESVGPLPK	N5H6F1S1	A2B2C1D1E2F1G3gfedD1E2F1feE2F1fedcbB5ba	2.626	Up
LUM	P51884	Lumican	127	LHINHNNLTESVGPLPK	N5H6F1	A2B2C1D1E2F1fedD1E2F1feE2F1fedcbB5ba	2.614	Up
IGHM	P01871	Immunoglobulin heavy constant mu	46	YKNNSDISSTR	N3H6S1	A2B2C1D1E2F1G3gfedD1E1eE1edcba	2.577	Up
SERPINC1	P01008	Antithrombin-III	128	LGACNDTLQQLMEVFK	N4H5S2	A2B2C1D1E2F1fF3fedD1E2F1G3gfedcba	2.566	Up
LUM	P51884	Lumican	88	AFENVTDLQWLILDHNLLENSK	N4H5F1S2	A2B2C1D1E2F1G3gfF3fedD1E2F1fedcbB5ba	2.556	Up
SERPIND1	P05546	Heparin cofactor 2	188	DFVNASSK	N4H5S2	A2B2C1D1E2F1G3gfedD1E2F1G3gfedcba	2.449	Up
IGHM	P01871	Immunoglobulin heavy constant mu	46	YKNNSDISSTR	N4H5S1	A2B2C1D1E2F1G3gfedD1E2F1fedcba	2.392	Up
ITGAV	P06756	Integrin alpha-V	945	ENQNHSYSLK	N4H5F1	A2B2C1D1E2F1fedD1E2F1fedcbB5ba	2.391	Up
IGHG1	P01857	Immunoglobulin heavy constant gamma 1	180	EEQYNSTYR	N5H3F1	A2B2C1D1E2edD2dD1E2edcbB5ba	2.375	Up
CLU	P10909	Clusterin	291	HNSTGCLR	N4H5S2	A2B2C1D1E2F1G3gfedD1E2F1G3gfedcba	2.326	Up
EPN3	Q9H201	Epsin-3	65	LNDSGKNWR	N4H5F1S2	A2B2C1D1E2F1fF3fedD1E2F1fF3fedcbB5ba	2.179	Up
IGHG3	P01860	Immunoglobulin heavy constant gamma 3	227	EEQYNSTFR	N4H5F1S1	A2B2C1D1E2F1G3gfedD1E2F1fedcbB5ba	2.139	Up
TF	P02787	Serotransferrin	432	CGLVPVLAENYNK	N4H5S2	A2B2C1D1E2F1G3gfedD1E2F1G3gfedcba	1.949	Up
ITGA1	P56199	Integrin alpha-1	532	VYVYALNQTR	N4H5S2	A2B2C1D1E2F1G3gfedD1E2F1G3gfedcba	1.497	Up
TFRC	P02786	Transferrin receptor protein 1	727	KQNNGAFNETLFR	N2H7	A2B2C1D1E1edD1E1eE1F1fedcba	1.242	Up

## Sheet: Fig3D
Top 10 KEGG pathways of upregulated glycopeptides in eCCA
	Category	Subcategory	ID	Description	GeneRatio	BgRatio	pvalue	p.adjust	qvalue	geneID	Count
hsa04142	Cellular Processes	Transport and catabolism	hsa04142	Lysosome	11/51	133/8535	2.43095e-10	3.23316e-08	2.76361e-08	3073/1509/2990/5476/3916/4668/4074/3988/5538/427/537	11
hsa04820	NA	NA	hsa04820	Cytoskeleton in muscle cells	10/51	232/8535	8.71928e-07	5.79832e-05	4.95622e-05	131873/3690/1634/1756/1292/1293/633/3675/2200/7273	10
hsa04610	Organismal Systems	Immune system	hsa04610	Complement and coagulation cascades	6/51	88/8535	1.25566e-05	0.000445662	0.000380938	5265/2/2244/2266/3053/720	6
hsa04512	Environmental Information Processing	Signaling molecules and interaction	hsa04512	ECM-receptor interaction	6/51	89/8535	1.34034e-05	0.000445662	0.000380938	131873/3690/1292/1293/3675/3909	6
hsa04510	Cellular Processes	Cellular community - eukaryotes	hsa04510	Focal adhesion	7/51	203/8535	0.000184989	0.00492071	0.00420607	131873/1956/3690/1292/1293/3675/3909	7
hsa04145	Cellular Processes	Transport and catabolism	hsa04145	Phagosome	6/51	159/8535	0.000342568	0.00759359	0.00649076	3122/3690/3916/4074/8411/537	6
hsa05165	Human Diseases	Infectious disease: viral	hsa05165	Human papillomavirus infection	8/51	333/8535	0.000724439	0.0137643	0.0117653	131873/1956/3690/1292/1293/3675/537/3909	8
hsa05410	Human Diseases	Cardiovascular disease	hsa05410	Hypertrophic cardiomyopathy	4/51	99/8535	0.00280369	0.0419321	0.0358423	3690/1756/3675/7273	4
hsa04640	Organismal Systems	Immune system	hsa04640	Hematopoietic cell lineage	4/51	100/8535	0.00290776	0.0419321	0.0358423	3122/3690/290/3675	4
hsa04974	Organismal Systems	Digestive system	hsa04974	Protein digestion and absorption	4/51	105/8535	0.00346807	0.0419321	0.0358423	131873/1292/1293/7373	4
Top 10 KEGG pathways of upregulated glycopeptides in iCCA
	Category	Subcategory	ID	Description	GeneRatio	BgRatio	pvalue	p.adjust	qvalue	geneID	Count
hsa04512	Environmental Information Processing	Signaling molecules and interaction	hsa04512	ECM-receptor interaction	10/31	89/8535	3.35769e-13	2.01461e-11	1.27239e-11	7057/7058/1311/3685/7448/961/3915/2335/3339/3672	10
hsa04820	NA	NA	hsa04820	Cytoskeleton in muscle cells	10/31	232/8535	4.87926e-09	1.46378e-07	9.24491e-08	7057/7058/1311/1281/3685/1462/2335/1824/3339/3672	10
hsa04610	Organismal Systems	Immune system	hsa04610	Complement and coagulation cascades	7/31	88/8535	2.0925e-08	4.18499e-07	2.64315e-07	7448/3684/1191/5265/729/462/3053	7
hsa04145	Cellular Processes	Transport and catabolism	hsa04145	Phagosome	8/31	159/8535	6.66747e-08	1.00012e-06	6.31655e-07	7057/7058/1311/3685/3684/3920/3916/7037	8
hsa04510	Cellular Processes	Cellular community - eukaryotes	hsa04510	Focal adhesion	8/31	203/8535	4.39891e-07	5.27869e-06	3.33391e-06	7057/7058/1311/3685/7448/3915/2335/3672	8
hsa05205	Human Diseases	Cancer: overview	hsa05205	Proteoglycans in cancer	7/31	204/8535	6.49368e-06	6.49368e-05	4.10127e-05	7057/3685/7448/967/2335/3339/4060	7
hsa05165	Human Diseases	Infectious disease: viral	hsa05165	Human papillomavirus infection	8/31	333/8535	1.77273e-05	0.000151948	9.59675e-05	7057/7058/1311/3685/7448/3915/2335/3672	8
hsa03272	NA	NA	hsa03272	Virion - Hepatitis viruses	4/31	48/8535	2.47853e-05	0.00018589	0.000117404	967/3920/3339/3916	4
hsa03273	NA	NA	hsa03273	Virion - Lassa virus and SFTS virus	3/31	17/8535	2.85072e-05	0.000190048	0.000120031	3920/3916/7037	3
hsa04151	Environmental Information Processing	Signal transduction	hsa04151	PI3K-Akt signaling pathway	8/31	362/8535	3.24141e-05	0.000194484	0.000122832	7057/7058/1311/3685/7448/3915/2335/3672	8

## Sheet: Fig3E
List of N-Glycopeptides enriched in the lysosome pathway
Glycopeptide ID	Protein ID	Gene name	Glycan Type	Log2(Glycopeptide Ratio)	Gly_p value	Log2(Protein Ratio)	Protein_p value	T1	T2	T3	T4	T5	T6	T7	T8	T9	T10	N1	N2	N3	N4	N5	N6	N7	N8	N9	N10
ASAH1_N259_N2H7F0S0	Q13510	ASAH1	Mannose	0.685596	0.0269372	0.126027	0.344267	1.4274	0.753517	0.944309	1.56759	1.10222	1.74178	0.722125	1.29602	3.65093	0.888335	0.498336	0.648068	0.952403	0.981555	0.877279	0.781695	0.575851	0.488861	0.825018	0.548463
ASAH1_N259_N2H8F0S0	Q13510	ASAH1	Mannose	1.58477	0.00727351	0.126027	0.344267	2.42708	0.492412	0.688891	1.09496	0.73067	2.12723	0.789079	1.55375	3.15928	0.636669	0.455786	0.456237	0.530462	0.351264	0.384946	0.524702	0.288343	0.363942	0.401397	0.220914
ASAH1_N286_N2H7F0S0	Q13510	ASAH1	Mannose	0.653832	0.00795839	0.126027	0.344267	1.47654	0.890539	1.45172	1.26431	0.620803	0.973994	0.830465	1.41981	2.59701	1.31718	0.647692	0.600734	0.872287	1.21158	0.554858	0.720161	0.643594	0.478667	0.797961	0.544128
ATP6AP1_N273_N2H6F0S0	Q15904	ATP6AP1	Mannose	0.747633	0.000586912	0.361936	0.325521	1.52476	0.886906	1.45452	1.70004	1.1216	1.08753	1.29117	1.84085	1.37338	1.09212	0.58927	0.999961	0.896756	0.771001	0.646047	0.693071	0.796193	0.659824	0.943319	0.495204
CTSA_N145_N2H5F0S0	P10619	CTSA	Mannose	0.6525	0.028874	0.0944786	0.717647	NA	NA	0.816313	1.46688	1.23078	1.01318	1.84935	1.16303	NA	NA	NA	NA	0.763417	0.773186	0.647067	0.568565	1.35803	1.21004	NA	NA
CTSD_N263_N2H5F0S0	P07339	CTSD	Mannose	1.33215	0.0467322	0.495121	0.123298	1.15124	0.768347	0.457004	2.82649	0.855293	1.10927	1.24343	1.43162	4.89368	2.0131	0.848474	1.18086	1.09075	0.396027	0.414228	0.381003	0.392437	0.575678	1.05732	0.789851
GUSB_N272_N2H6F0S0	P08236	GUSB	Mannose	1.28115	0.00400654	0.560618	0.0332362	2.61199	0.822795	1.36823	2.08306	1.02397	0.830224	1.15776	2.87984	1.49291	0.849709	0.651471	0.744481	0.955821	0.522806	0.344008	0.579507	0.687228	0.708647	0.668758	0.323294
HEXA_N157_N2H8F0S0	P06865	HEXA	Mannose	0.731316	0.0174643	0.0812537	0.530814	1.75909	0.854862	1.51765	1.68217	0.935691	1.21654	1.39251	1.36152	1.0851	1.04902	0.611835	0.939566	1.26061	0.549408	0.471074	0.679892	1.52379	1.41384	0.513062	0.68519
HEXA_N157_N2H9F0S0	P06865	HEXA	Mannose	0.688343	0.0203383	0.0812537	0.530814	0.850852	0.859781	0.985254	1.60401	1.52292	1.46678	1.413	1.06928	0.896156	1.44096	0.982369	1.19477	1.05423	0.763047	0.739875	0.9043	0.862604	0.679741	0.481398	0.900118
LAMP1_N103_N2H7F0S0	P11279	LAMP1	Mannose	0.742009	0.000267765	0.325464	0.183767	NA	NA	0.913892	0.727973	0.567256	0.856581	1.09502	0.885288	NA	NA	NA	NA	0.63517	0.300302	0.366736	0.476345	0.712471	0.436513	NA	NA
LAMP1_N261_N2H5F0S0	P11279	LAMP1	Mannose	1.25751	0.0110645	0.325464	0.183767	1.00284	0.610121	1.22822	2.16083	1.27861	0.960062	1.60525	3.22995	2.28939	0.734649	0.501037	0.763686	1.13341	0.420344	0.364624	0.737773	0.577402	0.796453	0.478138	0.563348
LAMP1_N261_N4H6F2S0	P11279	LAMP1	Fucosylated	0.710628	0.0405936	0.325464	0.183767	NA	NA	0.89212	2.3027	1.32919	1.13793	1.32674	1.6644	NA	NA	NA	NA	1.04731	0.913809	0.918369	0.719629	0.695221	0.983829	NA	NA
LAMP1_N322_N2H8F0S0	P11279	LAMP1	Mannose	0.862883	0.038928	0.325464	0.183767	1.37296	1.25389	NA	NA	NA	NA	1.66334	1.92977	2.27	1.13162	0.754927	1.03791	NA	NA	NA	NA	0.76139	0.471068	NA	0.866169
LIPA_N273_N2H8F0S0	P38571	LIPA	Mannose	1.17152	0.0235935	0.180203	0.209027	NA	NA	1.36195	2.40329	1.06177	0.771899	1.23674	1.30236	NA	NA	NA	NA	1.15718	0.989336	0.483323	0.71421	0.412013	0.564247	NA	NA
M6PR_N57_N2H6F0S0	P20645	M6PR	Mannose	0.866781	0.00649797	0.0844625	0.156543	1.34903	0.898929	1.69454	1.97906	1.1975	1.13919	NA	NA	1.78056	1.02494	0.741716	0.90166	1.35374	0.588316	0.483471	0.880362	NA	NA	0.784797	0.560569
NAGA_N201_N2H5F0S0	P17050	NAGA	Mannose	0.886541	0.0017662	-0.104856	0.316254	1.93306	1.52317	1.16421	1.32835	1.44925	0.963348	NA	NA	1.41825	2.22567	1.05189	0.650009	0.69662	1.31899	0.845286	0.517991	NA	NA	0.509141	0.88933
PPT1_N212_N2H6F0S0	P50897	PPT1	Mannose	0.588305	0.00457017	0.278985	0.120131	1.27689	1.00354	1.01411	0.806282	1.62711	1.35829	0.957576	1.26928	0.898842	1.49951	0.778907	0.897094	1.03609	0.564399	0.598289	0.618825	0.674124	0.804158	0.855617	0.658496

## Sheet: Fig3G
GOBP enrichment of upregulated glycopeptides in eCCA by glycan type
ID	Description	GeneRatio	BgRatio	pvalue	p.adjust	qvalue	geneID	Count	Category	Type
GO:1901658	glycosyl compound catabolic process	4/51	34/18870	2.06702e-06	0.00240874	0.0019652	2990/4668/9615/22875	4	GOBP	Mannose
GO:0046466	membrane lipid catabolic process	4/51	38/18870	3.26388e-06	0.00240874	0.0019652	3073/4668/5538/427	4	GOBP	Mannose
GO:1901136	carbohydrate derivative catabolic process	6/51	178/18870	8.20029e-06	0.00305196	0.00248997	3073/2990/4668/201595/9615/22875	6	GOBP	Mannose
GO:0042159	lipoprotein catabolic process	3/51	15/18870	8.27089e-06	0.00305196	0.00248997	1509/3988/5538	3	GOBP	Mannose
GO:1902683	regulation of receptor localization to synapse	3/51	21/18870	2.39013e-05	0.00705567	0.00575644	102/3690/27020	3	GOBP	Mannose
GO:0061045	negative regulation of wound healing	3/8	75/18870	3.32916e-06	0.000715061	0.000217886	2244/2266/325	3	GOBP	Sialylated
GO:1903035	negative regulation of response to wounding	3/8	97/18870	7.23739e-06	0.000715061	0.000217886	2244/2266/325	3	GOBP	Sialylated
GO:0034116	positive regulation of heterotypic cell-cell adhesion	2/8	14/18870	1.42759e-05	0.000715061	0.000217886	2244/2266	2	GOBP	Sialylated
GO:0042060	wound healing	4/8	423/18870	1.62265e-05	0.000715061	0.000217886	2244/2266/325/3053	4	GOBP	Sialylated
GO:0061041	regulation of wound healing	3/8	133/18870	1.86808e-05	0.000715061	0.000217886	2244/2266/325	3	GOBP	Sialylated
GO:1904181	positive regulation of membrane depolarization	1/3	11/18870	0.00174788	0.0410296	0.010229	1634	1	GOBP	Hybrid_Complex
GO:0034116	positive regulation of heterotypic cell-cell adhesion	1/3	14/18870	0.00222422	0.0410296	0.010229	2266	1	GOBP	Hybrid_Complex
GO:0072378	blood coagulation, fibrin clot formation	1/3	16/18870	0.0025417	0.0410296	0.010229	2266	1	GOBP	Hybrid_Complex
GO:1900747	negative regulation of vascular endothelial growth factor signaling pathway	1/3	17/18870	0.00270041	0.0410296	0.010229	1634	1	GOBP	Hybrid_Complex
GO:0072376	protein activation cascade	1/3	19/18870	0.00301779	0.0410296	0.010229	2266	1	GOBP	Hybrid_Complex
GO:0009749	response to glucose	2/5	193/18870	0.00101982	0.0471778	0.0223327	1292/1293	2	GOBP	Fucosylated_Sialylated
GO:0009746	response to hexose	2/5	198/18870	0.00107291	0.0471778	0.0223327	1292/1293	2	GOBP	Fucosylated_Sialylated
GO:0034284	response to monosaccharide	2/5	206/18870	0.0011606	0.0471778	0.0223327	1292/1293	2	GOBP	Fucosylated_Sialylated
GO:0060348	bone development	2/5	215/18870	0.00126327	0.0471778	0.0223327	633/2200	2	GOBP	Fucosylated_Sialylated
GO:0009743	response to carbohydrate	2/5	230/18870	0.00144382	0.0471778	0.0223327	1292/1293	2	GOBP	Fucosylated_Sialylated

## Sheet: Fig3H
KEGG enrichment of upregulated glycopeptides in eCCA by glycan type
	Category	Subcategory	ID	Description	GeneRatio	BgRatio	pvalue	p.adjust	qvalue	geneID	Count	Category	Type
hsa04142	Cellular Processes	Transport and catabolism	hsa04142	Lysosome	11/41	133/8535	1.84045e-11	2.39259e-09	2.0923e-09	3073/1509/2990/5476/3916/4668/4074/3988/5538/427/537	11	KEGG	Mannose
hsa04145	Cellular Processes	Transport and catabolism	hsa04145	Phagosome	6/41	159/8535	9.97125e-05	0.00443427	0.00387774	3122/3690/3916/4074/8411/537	6	KEGG	Mannose
hsa04820...3	NA	NA	hsa04820	Cytoskeleton in muscle cells	7/41	232/8535	0.000102329	0.00443427	0.00387774	131873/3690/1634/1756/3675/2200/7273	7	KEGG	Mannose
hsa04512...4	Environmental Information Processing	Signaling molecules and interaction	hsa04512	ECM-receptor interaction	4/41	89/8535	0.000833367	0.0270844	0.0236852	131873/3690/3675/3909	4	KEGG	Mannose
hsa05410	Human Diseases	Cardiovascular disease	hsa05410	Hypertrophic cardiomyopathy	4/41	99/8535	0.00124117	0.0311658	0.0272543	3690/1756/3675/7273	4	KEGG	Mannose
hsa04610...11	Organismal Systems	Immune system	hsa04610	Complement and coagulation cascades	2/7	88/8535	0.00213426	0.0341482	0.0269591	2/2266	2	KEGG	Fucosylated
hsa04610...12	Organismal Systems	Immune system	hsa04610	Complement and coagulation cascades	4/6	88/8535	1.55824e-07	2.18153e-06	1.14817e-06	2244/2266/3053/720	4	KEGG	Sialylated
hsa05171	Human Diseases	Infectious disease: viral	hsa05171	Coronavirus disease - COVID-19	3/6	238/8535	0.000402392	0.00281674	0.0014825	2244/2266/720	3	KEGG	Sialylated
hsa05150	Human Diseases	Infectious disease: bacterial	hsa05150	Staphylococcus aureus infection	2/6	102/8535	0.00205613	0.00959525	0.00505013	2266/720	2	KEGG	Sialylated
hsa04611	Organismal Systems	Immune system	hsa04611	Platelet activation	2/6	126/8535	0.00311985	0.0109195	0.00574708	2244/2266	2	KEGG	Sialylated
hsa04613	Organismal Systems	Immune system	hsa04613	Neutrophil extracellular trap formation	2/6	193/8535	0.00718699	0.0201236	0.0105913	2244/2266	2	KEGG	Sialylated
hsa04820...22	NA	NA	hsa04820	Cytoskeleton in muscle cells	2/3	232/8535	0.00216765	0.0173412	0.00684522	1634/633	2	KEGG	Hybrid_Complex
hsa04820...28	NA	NA	hsa04820	Cytoskeleton in muscle cells	4/5	232/8535	2.60458e-06	3.1255e-05	1.645e-05	1292/1293/633/2200	4	KEGG	Fucosylated_Sialylated
hsa04512...29	Environmental Information Processing	Signaling molecules and interaction	hsa04512	ECM-receptor interaction	2/5	89/8535	0.00105351	0.00585341	0.00308074	1292/1293	2	KEGG	Fucosylated_Sialylated
hsa04974	Organismal Systems	Digestive system	hsa04974	Protein digestion and absorption	2/5	105/8535	0.00146335	0.00585341	0.00308074	1292/1293	2	KEGG	Fucosylated_Sialylated
hsa04510	Cellular Processes	Cellular community - eukaryotes	hsa04510	Focal adhesion	2/5	203/8535	0.00536919	0.0161076	0.00847766	1292/1293	2	KEGG	Fucosylated_Sialylated
hsa05165	Human Diseases	Infectious disease: viral	hsa05165	Human papillomavirus infection	2/5	333/8535	0.0140347	0.0329498	0.017342	1292/1293	2	KEGG	Fucosylated_Sialylated
