# Supplementary material for: Comparative N-Glycoproteomics Reveals Subtype-Specific N-Glycosylation Signatures and Immune Associations in Cholangiocarcinoma
Source: Mol Cell Proteomics. 2025 Oct 7;24(11):101084. doi: 10.1016/j.mcpro.2025.101084 (PMC12615305; doi:10.1016/j.mcpro.2025.101084)
Supplement: Supplemental Table S7 [file mmc7.xlsx]

## Sheet: Glycosyltransferases
List of 213 glycosyltransferases curated from Schjoldager et al
Gene (HGNC)	Protein name (UniProt)	UniProt Accession	Entrez Gene ID	Organelle	OMIM (Gene locus)	Reference initial characterization	PMID
PIGA	Phosphatidylinositol N-acetylglucosaminyltransferase subunit A	P37287	5277	ER	311770	Miyata et al. 1993	7680492
PIGM	GPI mannosyltransferase 1	Q9H3S5	93183	ER	610273	Maeda et al. 2001	11226175
PIGV	GPI mannosyltransferase 2	Q9NUD9	55650	ER	610274	Kang et al. 2005	15623507
PIGB	GPI mannosyltransferase 3	Q92521	9488	ER	604122	Takahashi et al. 1996	8861954
PIGZ	GPI mannosyltransferase 4	Q86VD9	80235	ER	611671	Taron et al. 2004	15208306
PGAP4	Post-GPI attachment to proteins GalNAc transferase 4	Q9BRR3	84302	ER	-	Hirata et al. 2018	29374258
UGT8	2-hydroxyacylsphingosine 1-beta-galactosyltransferase	Q16880	7368	ER	601291	Bosio et al. 1996	8661025
UGCG	Ceramide glucosyltransferase	Q16739	7357	Golgi	602874	Ichikawa et al. 1996	8643456
B4GALT5	Beta-1,4-galactosyltransferase 5 (Beta-1,4-GalTase 5) (Beta4Gal-T5) (b4Gal-T5)	O43286	9334	Golgi	604016	Sato et al. 1998	9435216
B4GALT6	Beta-1,4-galactosyltransferase 6 (Beta-1,4-GalTase 6) (Beta4Gal-T6) (b4Gal-T6)	Q9UBX8	9331	Golgi	604017	Lo et al. 2008	9597550
B3GALNT1	UDP-GalNAc:beta-1,3-N-acetylgalactosaminyltransferase 1 (Beta-1,3-GalNAc-T1)	O75752	8706	Golgi	603094	Amado et al.1998	9582303
A4GALT	Lactosylceramide 4-alpha-galactosyltransferase	Q9NPC4	53947	Golgi	607922	Steffensen et al. 2000	10747952
B4GALNT1	Beta-1,4 N-acetylgalactosaminyltransferase 1	Q00973	2583	Golgi	601873	Nagata et al. 1994	1601877
B3GNT5	Lactosylceramide 1,3-N-acetyl-beta-D-glucosaminyltransferase	Q9BYG0	84002	Golgi	615333	Togayachi et al. 2001	11283017
DPAGT1	UDP-N-acetylglucosamine--dolichyl-phosphate N-acetylglucosaminephosphotransferase	Q9H3H5	1798	ER	191350	Eckert et al. 1998	9451016
ALG13	Putative bifunctional UDP-N-acetylglucosamine transferase and deubiquitinase ALG13	Q9NP73	79868	ER	300776	Gao et al. 2005	16100110
ALG14	UDP-N-acetylglucosamine transferase subunit ALG14 homolog	Q96F25	199857	ER	612866	Gao et al. 2005	16100110
ALG1	Chitobiosyldiphosphodolichol beta-mannosyltransferase	Q9BT22	56052	Golgi	605907	Takahashi et al. 2000	10704531
ALG2	Alpha-1,3/1,6-mannosyltransferase ALG2	Q9H553	85365	ER	607905	Thiel et al. 2001	12684507
ALG11	GDP-Man:Man(3)GlcNAc(2)-PP-Dol alpha-1,2-mannosyltransferase	Q2TAA5	440138	ER	613666	Nishimura et al. 2014	25036826
DPM1	Dolichol-phosphate mannosyltransferase subunit 1	O60762	8813	ER	603503	Tomita et al. 1998	9535917
UGGT1	UDP-glucose:glycoprotein glucosyltransferase 1 (UGT1) (hUGT1)	Q9NYU2	56886	ER	605897	Arnold et al. 2000	10694380
UGGT2	UDP-glucose:glycoprotein glucosyltransferase 2 (UGT2) (hUGT2)	Q9NYU1	55757	ER	605898	Arnold et al. 2000	10694380
ALG3	Dol-P-Man:Man(5)GlcNAc(2)-PP-Dol alpha-1,3-mannosyltransferase	Q92685	10195	ER	608750	Korner et al.	10581255
ALG5	Dolichyl-phosphate beta-glucosyltransferase (DolP-glucosyltransferase)	Q9Y673	29880	ER	604565	Imbach et al. 1999	10359825
ALG9	Alpha-1,2-mannosyltransferase ALG9	Q9H6U8	79796	ER	606941	Baysal et al. 2002	12030331
ALG12	Dol-P-Man:Man(7)GlcNAc(2)-PP-Dol alpha-1,6-mannosyltransferase	Q9BV10	79087	ER	607144	Chantret et al. 2002	11983712
ALG6	Dolichyl pyrophosphate Man9GlcNAc2 alpha-1,3-glucosyltransferase	Q9Y672	29929	ER	604566	Imbach et al.1999	10359825
ALG8	Probable dolichyl pyrophosphate Glc1Man9GlcNAc2 alpha-1,3-glucosyltransferase	Q9BVK2	79053	ER	608103	Stanchi et al. 2001	11124703
ALG10	Dol-P-Glc:Glc(2)Man(9)GlcNAc(2)-PP-Dol alpha-1,2-glucosyltransferase	Q5BKT4	84920	ER	618355	Probs et al. 2013	24303013
ALG10B	Putative Dol-P-Glc:Glc(2)Man(9)GlcNAc(2)-PP-Dol alpha-1,2-glucosyltransferase	Q5I7T1	144245	ER	603313	Kupershmidt et al. 2003	14525949
STT3A	Dolichyl-diphosphooligosaccharide--protein glycosyltransferase subunit STT3A (Oligosaccharyl transferase subunit STT3A) (STT3-A)	P46977	3703	ER	601134	Hong et al. 1996	8838310
STT3B	Dolichyl-diphosphooligosaccharide--protein glycosyltransferase subunit STT3B (Oligosaccharyl transferase subunit STT3B) (STT3-B)	Q8TCJ2	201595	ER	608605	McBride et al. 2002	12439619
MGAT1	Alpha-1,3-mannosyl-glycoprotein 2-beta-N-acetylglucosaminyltransferase	P26572	4245	Golgi	160995	Kumar et al. 1990	1702225
FUT8	Alpha-(1,6)-fucosyltransferase (Alpha1-6FucT)	Q9BYC5	2530	Golgi	602589	Yanagidani et al. 1997	9133635
MGAT2	Alpha-1,6-mannosyl-glycoprotein 2-beta-N-acetylglucosaminyltransferase	Q10469	4247	Golgi	602616	Tan et al. 1996	8808595
MGAT3	Beta-1,4-mannosyl-glycoprotein 4-beta-N-acetylglucosaminyltransferase	Q09327	4248	Golgi	604621	Ihara et al. 1993	8370666
MGAT5	Alpha-1,6-mannosylglycoprotein 6-beta-N-acetylglucosaminyltransferase A	Q09328	4249	Golgi	601774	Saito et al. 1994	8292036
MGAT4A	Alpha-1,3-mannosyl-glycoprotein 4-beta-N-acetylglucosaminyltransferase A	Q9UM21	11320	Golgi	604623	Yoshida et al. 1999	10024668
MGAT4B	Alpha-1,3-mannosyl-glycoprotein 4-beta-N-acetylglucosaminyltransferase B	Q9UQ53	11282	Golgi	604561	Yoshida et al. 1998	10372966
MGAT4C	Alpha-1,3-mannosyl-glycoprotein 4-beta-N-acetylglucosaminyltransferase C	Q9UBM8	25834	Golgi	607385	Furukawa et al. 1999	10570912
MGAT4D	Alpha-1,3-mannosyl-glycoprotein 4-beta-N-acetylglucosaminyltransferase-like protein MGAT4D (N-acetylglucosaminyltransferase MGAT1 inhibitory protein) (GlcNAcT-I inhibitory protein) (GnT1IP)	A6NG13	152586	Golgi	610310	Hodgson et al. 2006	16773575
GALNT1	Polypeptide N-acetylgalactosaminyltransferase 1	Q10472	2589	Golgi	602273	Takai et al. 1997	9050910
GALNT2	Polypeptide N-acetylgalactosaminyltransferase 2	Q10471	2590	Golgi	602274	White et al. 1995	7592619
GALNT3	Polypeptide N-acetylgalactosaminyltransferase 3	Q14435	2591	Golgi	601756	Bennett et al. 1996	8663203
GALNT4	Polypeptide N-acetylgalactosaminyltransferase 4	Q8N4A0	8693	Golgi	603565	Bennett et al. 1998	9804815
GALNT5	Polypeptide N-acetylgalactosaminyltransferase 5	Q7Z7M9	11227	Golgi	615129	Simmons et al. 1999	10545594
GALNT6	Polypeptide N-acetylgalactosaminyltransferase 6	Q8NCL4	11226	Golgi	605148	Bennett et al. 1999	10464263
GALNT7	N-acetylgalactosaminyltransferase 7	Q86SF2	51809	Golgi	605005	Bennett et al. 1999	10544240
GALNT8	Probable polypeptide N-acetylgalactosaminyltransferase 8	Q9NY28	26290	Golgi	606250	White et al. 2000	10767557
GALNT9	Polypeptide N-acetylgalactosaminyltransferase 9	Q9HCQ5	50614	Golgi	606251	Toba ET AL. 2000	10978536
GALNT10	Polypeptide N-acetylgalactosaminyltransferase 10	Q86SR1	55568	Golgi	608043	Cheng ET AL. 2002	12417297
GALNT11	Polypeptide N-acetylgalactosaminyltransferase 11	Q8NCW6	63917	Golgi	615130	Schwientek et al. 2002	11925450
GALNT12	Polypeptide N-acetylgalactosaminyltransferase 12	Q8IXK2	79695	Golgi	610290	Guo et al. 2002	12135769
GALNT13	Polypeptide N-acetylgalactosaminyltransferase 13	Q8IUC8	114805	Golgi	608369	Zhang et al. 2003	12407114
GALNT14	Polypeptide N-acetylgalactosaminyltransferase 14	Q96FL9	79623	Golgi	608225	Wang et al. 2003	12507512
GALNT15	Polypeptide N-acetylgalactosaminyltransferase 15	Q8N3T1	117248	Golgi	615131	Cheng et al. 2004	15147861
GALNT16	Polypeptide N-acetylgalactosaminyltransferase 16	Q8N428	57452	Golgi	615132	Peng et al. 2010	20977886
GALNTL6 (T17)	Polypeptide N-acetylgalactosaminyltransferase-like 6	Q49A17	442117	Golgi	615138	Peng et al. 2010	20977886
GALNT18	Polypeptide N-acetylgalactosaminyltransferase 18	Q6P9A2	374378	Golgi	615136	Li et al. 2012	22171061
GALNT17 (T19)	Polypeptide N-acetylgalactosaminyltransferase 17	Q6IS24	64409	Golgi	615137	Nakamura et al. 2005	15744064
GALNTL5 (T20)	Inactive polypeptide N-acetylgalactosaminyltransferase-like protein 5 (Polypeptide GalNAc transferase 15) (GalNAc-T15) (pp-GaNTase 15) (Protein-UDP acetylgalactosaminyltransferase 15) (UDP-GalNAc:polypeptide N-acetylgalactosaminyltransferase 15)	Q7Z4T8	168391	Golgi	615133	Peng et al. 2010	20977886
C1GALT1	Glycoprotein-N-acetylgalactosamine 3-beta-galactosyltransferase 1	Q9NS00	56913	Golgi	610555	Ju et al. 2002	11677243
C1GALT1C1	C1GALT1-specific chaperone 1 (C38H2-like protein 1) (C38H2-L1) (Core 1 beta1,3-galactosyltransferase 2) (C1Gal-T2) (C1GalT2) (Core 1 beta3-Gal-T2) (Core 1 beta3-galactosyltransferase-specific molecular chaperone)	Q96EU7	29071	Golgi	300611	Kudo et al. 2002	12361956
GCNT1	Beta-1,3-galactosyl-O-glycosyl-glycoprotein beta-1,6-N-acetylglucosaminyltransferase 1	Q02742	2650	Golgi	600391	Bierhuizen et al. 1993	8449405
GCNT3	Beta-1,3-galactosyl-O-glycosyl-glycoprotein beta-1,6-N-acetylglucosaminyltransferase 3	O95395	9245	Golgi	606836	Yeh et al. 1999	9915862
GCNT4	Beta-1,3-galactosyl-O-glycosyl-glycoprotein beta-1,6-N-acetylglucosaminyltransferase 4	Q9P109	51301	Golgi	616782	Schwientek et al. 2000	10753916
B3GNT6	Acetylgalactosaminyl-O-glycosyl-glycoprotein beta-1,3-N-acetylglucosaminyltransferase	Q6ZMB0	192134	Golgi	615315	Iwai et al. 2002	11821425
POFUT1	GDP-fucose protein O-fucosyltransferase 1	Q9H488	23509	ER lumen	607491	Wang et al. 2001	11524432
POFUT2	GDP-fucose protein O-fucosyltransferase 2	Q9Y2G5	23275	ER lumen	610249	Menzel et al. 2004	15233996
B3GLCT	Beta-1,3-glucosyltransferase Beta3Glc-T)	Q6Y288	145173	ER	610308	Heinonen et al. 2003	12943678
LFNG	Beta-1,3-N-acetylglucosaminyltransferase lunatic fringe	Q8NES3	3955	Golgi	602576	Johnston et al. 1997	9187150
MFNG	Beta-1,3-N-acetylglucosaminyltransferase manic fringe	O00587	4242	Golgi	602577	Johnston et al. 1997	9187150
RFNG	Beta-1,3-N-acetylglucosaminyltransferase radical fringe	Q9Y644	5986	Golgi	602578	Johnston et al. 1997	9187150
POMT1	Protein O-mannosyl-transferase 1	Q9Y6A1	10585	ER	607423	Jurado et al. 1999	10366449
POMT2	Protein O-mannosyl-transferase 2	Q9UKY4	29954	ER	607439	Willer et al. 2002	12460945
POMGNT1	Protein O-linked-mannose beta-1,2-N-acetylglucosaminyltransferase 1 (POMGnT1)	Q8WZA1	55624	Golgi	606822	Yoshida et al. 2001	11709191
MGAT5B	Alpha-1,6-mannosylglycoprotein 6-beta-N-acetylglucosaminyltransferase B	Q3V5L5	146664	Golgi	612441	Inamori et al.	12941944
POMGNT2	Protein O-linked-mannose beta-1,4-N-acetylglucosaminyltransferase 2 (POMGnT2)	Q8NAT1	84892	ER	614828	Manzini et al. 2012	22958903
B3GALNT2	UDP-GalNAc:beta-1,3-N-acetylgalactosaminyltransferase 2 (Beta-1,3-GalNAc-T2)	Q8NCR0	148789	Golgi	610194	Hiruma et al. 2004	14724282
FKRP	Fukutin-related protein	Q9H9S5	79147	Golgi	606596	Brockington et al. 2001	11592034
FKTN	Fukutin	O75072	2218	Golgi	607440	Kobayashi et al. 1998	9690476
B4GAT1	Beta-1,4-glucuronyltransferase 1	O43505	11041	Golgi	605517	Sasaki et al. 1997	9405606
RXYLT1	Ribitol-5-phosphate xylosyltransferase 1	Q9Y2B1	10329	Golgi	605862	Praissman et al. 2016	27130732
LARGE1	LARGE xylosyl- and glucuronyltransferase 1	O95461	9215	Golgi	603590	Peyrard et al. 1999	9892679
LARGE2	LARGE xylosyl- and glucuronyltransferase 2	Q8N3Y3	120071	Golgi	609709	Fujimura et al. 2005	15752776
TMTC1	Protein O-mannosyl-transferase TMTC1	Q8IUR5	83857	ER	615855	Sunryd et al. 2014	24764305
TMTC2	Protein O-mannosyl-transferase TMTC2	Q8N394	160335	ER	615856	Sunryd et al. 2014	24764305
TMTC3	Protein O-mannosyl-transferase TMTC3	Q6ZXV5	160418	ER	617218	Racape et al. 2011	21603654
TMTC4	Protein O-mannosyl-transferase TMTC4	Q5T4D3	84899	ER	618203	Li et al. 2018	30188326
DPY19L1	Probable C-mannosyltransferase DPY19L1	Q2PZI1	23333	ER	613892	Carson et al. 2006	16526957
DPY19L2	Probable C-mannosyltransferase DPY19L2	Q6NUT2	283417	ER	613893	Carson et al. 2006	16526957
DPY19L3	Probable C-mannosyltransferase DPY19L3	Q6ZPD9	147991	ER	613894	Carson et al. 2006	16526957
DPY19L4	Probable C-mannosyltransferase DPY19L4	Q7Z388	286148	ER	613895	Carson et al. 2006	16526957
POGLUT1	Protein O-glucosyltransferase 1	Q8NBL1	56983	ER lumen	615618	Teng et al. 2006	16524674
POGLUT2	Protein O-glucosyltransferase 2	Q6UW63	79070	ER lumen	611613	Kimata et al. 2000	11167020
POGLUT3	Protein O-glucosyltransferase 3	Q7Z4H8	143888	ER lumen	618503	Takeuchi et al. 2018	30127001
GXYLT1	Glucoside xylosyltransferase 1	Q4G148	283464	Unknown	613321	Sethi et al. 2010	19940119
GXYLT2	Glucoside xylosyltransferase 2	A0PJZ3	727936	Unknown	613322	Sethi et al. 2010	19940119
XXYLT1	Xyloside xylosyltransferase 1	Q8NBI6	152002	ER	614552	Sethi et al. 2012	22117070
XYLT1	Xylosyltransferase 1	Q86Y38	64131	Golgi	608124	Gotting et al. 2000	11099377
XYLT2	Xylosyltransferase 2	Q9H1B5	64132	Golgi	608125	Gotting et al. 2000	11099377
B4GALT7	Beta-1,4-galactosyltransferase 7 (Beta-1,4-GalTase 7) (Beta4Gal-T7) (b4Gal-T7)	Q9UBV7	11285	Golgi	604327	Okajima et al. 1999	10438455
B3GALT6	Beta-1,3-galactosyltransferase 6 (Beta-1,3-GalTase 6) (Beta3Gal-T6) (Beta3GalT6)	Q96L58	126792	Golgi	615291	Bai et al. 2001	11551958
B3GAT3	Galactosylgalactosylxylosylprotein 3-beta-glucuronosyltransferase 3	O94766	26229	Golgi	606374	Kitagawa et al. 1998	9506957
CSGALNACT1	Chondroitin sulfate N-acetylgalactosaminyltransferase 1 (CsGalNAcT-1)	Q8TDX6	55790	Golgi	616615	Uyama, et al. 2002	11788602
CSGALNACT2	Chondroitin sulfate N-acetylgalactosaminyltransferase 2	Q8N6G5	55454	Golgi	616616	Sato et al. 2003	12446672
CHPF	Chondroitin sulfate synthase 2	Q8IZ52	79586	Golgi	610405	Kitagawa et al. 2003	12716890
CHPF2	Chondroitin sulfate glucuronyltransferase	Q9P2E5	54480	Golgi	608037	Gotoh et al. 2002	12145278
CHSY1	Chondroitin sulfate synthase 1	Q86X52	22856	Golgi	608183	Kitagawa et al. 2001	11514575
CHSY3	Chondroitin sulfate synthase 3	Q70JA7	337876	Golgi	609963	Yada et al. 2003	12907687
EXT1	Exostosin-1	Q16394	2131	Golgi	608177	Ahn et al. 1995	7550340
EXT2	Exostosin-2	Q93063	2132	Golgi	608210	Stickens et al. 1996	8782816
EXTL1	Exostosin-like 1	Q92935	2134	Golgi	601738	Wise et al. 1997	9037597
EXTL2	Exostosin-like 2	Q9UBQ6	2135	Golgi	602411	Wuyts et al. 1997	9450183
EXTL3	Exostosin-like 3	O43909	2137	Golgi	605744	Saito et al. 1998	9473480
COLGALT1	Procollagen galactosyltransferase 1	Q8NBJ5	79709	ER	617531	Schegg et al. 2009	19075007
COLGALT2	Procollagen galactosyltransferase 2	Q8IYK4	23127	ER	617533	Schegg et al. 2009	19075007
OGT	UDP-N-acetylglucosamine--peptide N-acetylglucosaminyltransferase 110 kDa subunit	O15294	8473	Cytosol	300255	Lubas et al. 1997	9083068
EOGT	EGF domain-specific O-linked N-acetylglucosamine transferase	Q5NDL2	285203	ER	614789	Sakaidani et al. 2012	22310717
B3GALT1	Beta-1,3-galactosyltransferase 1 (Beta-1,3-GalTase 1) (Beta3Gal-T1) (Beta3GalT1)	Q9Y5Z6	8708	ER	603093	Amado et al. 1998	9582303
B3GALT2	Beta-1,3-galactosyltransferase 2 (Beta-1,3-GalTase 2) (Beta3Gal-T2) (Beta3GalT2)	O43825	8707	ER	603018	Kolbinger et al. 1998	9417100
B3GALT4	Beta-1,3-galactosyltransferase 4 (Beta-1,3-GalTase 4) (Beta3Gal-T4) (Beta3GalT4) (GalT4) (b3Gal-T4)	O96024	8705	ER	603095	Amado et al. 1998	9582303
B3GALT5	Beta-1,3-galactosyltransferase 5 (Beta-1,3-GalTase 5) (Beta3Gal-T5) (Beta3GalT5) (b3Gal-T5)	Q9Y2C3	10317	ER	604066	Isshiki et al. 1999	10212226
B3GNT2	N-acetyllactosaminide beta-1,3-N-acetylglucosaminyltransferase 2	Q9NY97	10678	ER	605581	Zhou et al. 1999	9892646
B3GNT3	N-acetyllactosaminide beta-1,3-N-acetylglucosaminyltransferase 3	Q9Y2A9	10331	ER	605863	Shiraishi et al. 2001	11042166
B3GNT4	N-acetyllactosaminide beta-1,3-N-acetylglucosaminyltransferase 4	Q9C0J1	79369	ER	605864	Shiraishi et al. 2001	11042166
B3GNT7	UDP-GlcNAc:betaGal beta-1,3-N-acetylglucosaminyltransferase 7 (BGnT-7) (Beta-1,3-Gn-T7) (Beta-1,3-N-acetylglucosaminyltransferase 7) (Beta3Gn-T7)	Q8NFL0	93010	ER	615313	Kataoka et al. 2002	12061784
B3GNT8	UDP-GlcNAc:betaGal beta-1,3-N-acetylglucosaminyltransferase 8 (BGnT-8) (Beta-1,3-Gn-T8) (Beta-1,3-N-acetylglucosaminyltransferase 8) (Beta3Gn-T8)	Q7Z7M8	374907	ER	615357	Huang et al. 2004	15486459
B3GNT9	UDP-GlcNAc:betaGal beta-1,3-N-acetylglucosaminyltransferase 9 (BGnT-9) (Beta-1,3-Gn-T9) (Beta-1,3-N-acetylglucosaminyltransferase 9) (Beta3Gn-T9)	Q6UX72	84752	ER	-	-	-
B4GALNT3	Beta-1,4-N-acetylgalactosaminyltransferase 3 (B4GalNAcT3) (Beta4GalNAc-T3) (Beta4GalNAcT3)	Q6L9W6	283358	Golgi	612220	Sato et al. 2003	12966086
B4GALNT4	N-acetyl-beta-glucosaminyl-glycoprotein 4-beta-N-acetylgalactosaminyltransferase 1 (NGalNAc-T1)	Q76KP1	338707	Golgi	618560	Gotoh et al. 2004	15044014
B4GALT1	Beta-1,4-galactosyltransferase 1 (Beta-1,4-GalTase 1) (Beta4Gal-T1) (b4Gal-T1)	P15291	2683	Golgi	137060	Appert et al. 1086	3094506
B4GALT2	Beta-1,4-galactosyltransferase 2 (Beta-1,4-GalTase 2) (Beta4Gal-T2) (b4Gal-T2)	O60909	8704	Golgi	604013	Almeida et al. 1997	9405390
B4GALT3	Beta-1,4-galactosyltransferase 3 (Beta-1,4-GalTase 3) (Beta4Gal-T3) (b4Gal-T3)	O60512	8703	Golgi	604014	Almeida et al. 1998	9405390
B4GALT4	Beta-1,4-galactosyltransferase 4 (Beta-1,4-GalTase 4) (Beta4Gal-T4) (b4Gal-T4)	O60513	8702	Golgi	604015	Lo et al. 1998	9597550
GCNT2	N-acetyllactosaminide beta-1,6-N-acetylglucosaminyl-transferase (N-acetylglucosaminyltransferase)	Q8N0V5	2651	Golgi	600429	Bierhuizen et al. 1993	8449405
GCNT7	Beta-1,3-galactosyl-O-glycosyl-glycoprotein beta-1,6-N-acetylglucosaminyltransferase 7	Q6ZNI0	140687	Golgi	-	-	-
A4GNT	Alpha-1,4-N-acetylglucosaminyltransferase (Alpha4GnT)	Q9UNA3	51146	Golgi	616709	Nakayama et al. 1999	10430883
ABO	Histo-blood group ABO system transferase (Fucosylglycoprotein 3-alpha-galactosyltransferase) (Fucosylglycoprotein alpha-N-acetylgalactosaminyltransferase) (Glycoprotein-fucosylgalactoside alpha-N-acetylgalactosaminyltransferase)	P16442	28	Golgi	110300	Yamamoto et al. 1990	2104828
B3GAT1	Galactosylgalactosylxylosylprotein 3-beta-glucuronosyltransferase 1	Q9P2W7	27087	Golgi	151290	Mitsumoto et al. 2000	10783264
B3GAT2	Galactosylgalactosylxylosylprotein 3-beta-glucuronosyltransferase 2	Q9NPZ5	135152	Golgi	607497	Marcos et al. 2002	12522689
B4GALNT2	Beta-1,4 N-acetylgalactosaminyltransferase 2	Q8NHY0	124872	Golgi	111730	Dohi et al. 1996	8782649
FUT1	Galactoside 2-alpha-L-fucosyltransferase 1	P19526	2523	Golgi	211100	Larsen et al. 1990	2118655
FUT10	Alpha-(1,3)-fucosyltransferase 10	Q6P4F1	84750	Golgi	616931	Roos et al. 2002	11698403
FUT11	Alpha-(1,3)-fucosyltransferase 11	Q495W5	170384	Golgi	616932	Roos et al. 2002	11698403
FUT2	Galactoside 2-alpha-L-fucosyltransferase 2	Q10981	2524	Golgi	182100	Rouquier et al. 1995	7876234
FUT3	Galactoside 3(4)-L-fucosyltransferase	P21217	2525	Golgi	111100	Nishihara et al. 1994	7961897
FUT4	Alpha-(1,3)-fucosyltransferase 4	P22083	2526	Golgi	104230	Lowe et al. 1991	1716630
FUT5	Alpha-(1,3)-fucosyltransferase 5	Q11128	2527	Golgi	136835	Weston et al. 1992	1740457
FUT6	Alpha-(1,3)-fucosyltransferase 6	P51993	2528	Golgi	136836	Koszdin and Bowen 1992	1520296
FUT7	Alpha-(1,3)-fucosyltransferase 7	Q11130	2529	Golgi	602030	Natsuka et al. 1994	8207002
FUT9	4-galactosyl-N-acetylglucosaminide 3-alpha-L-fucosyltransferase 9	Q9Y231	10690	Golgi	606865	Kaneko et al. 1999	10386598
ST3GAL1	CMP-N-acetylneuraminate-beta-galactosamide-alpha-2,3-sialyltransferase 1 (Alpha 2,3-ST 1) (Beta-galactoside alpha-2,3-sialyltransferase 1)	Q11201	6482	Golgi	607187	Kitagawa, Paulson 1994	8027041
ST3GAL2	CMP-N-acetylneuraminate-beta-galactosamide-alpha-2,3-sialyltransferase 2 (Alpha 2,3-ST 2) (Beta-galactoside alpha-2,3-sialyltransferase 2)	Q16842	6483	Golgi	607188	Kim et al. 1996	8920913
ST3GAL3	CMP-N-acetylneuraminate-beta-1,4-galactoside alpha-2,3-sialyltransferase	Q11203	6487	Golgi	606494	Kitagawa,, Paulson 1993	8333853
ST3GAL4	CMP-N-acetylneuraminate-beta-galactosamide-alpha-2,3-sialyltransferase 4 (Alpha 2,3-ST 4) (Beta-galactoside alpha-2,3-sialyltransferase 4)	Q11206	6484	Golgi	104240	Kitagawa,, Paulson 1994	8027041
ST3GAL5	Lactosylceramide alpha-2,3-sialyltransferase	Q9UNP4	8869	Golgi	604402	Ishii et al. 1998	9822625
ST3GAL6	Type 2 lactosamine alpha-2,3-sialyltransferase	Q9Y274	10402	Golgi	607156	Okajima et al. 1999	10206952
ST6GAL1	Beta-galactoside alpha-2,6-sialyltransferase 1 (Alpha 2,6-ST 1)	P15907	6480	Golgi	109675	Grundmann et al. 1990	2408023
ST6GAL2	Beta-galactoside alpha-2,6-sialyltransferase 2 (Alpha 2,6-ST 2)	Q96JF0	84620	Golgi	608472	Takashima et al. 2002	12235148
ST6GALNAC1	Alpha-N-acetylgalactosaminide alpha-2,6-sialyltransferase 1	Q9NSC7	55808	Golgi	610138	Ikehara et al. 1999	10536037
ST6GALNAC2	Alpha-N-acetylgalactosaminide alpha-2,6-sialyltransferase 2	Q9UJ37	10610	Golgi	610137	Samyn-Petit et al. 2000	10742600
ST6GALNAC3	Alpha-N-acetylgalactosaminide alpha-2,6-sialyltransferase 3	Q8NDV1	256435	Golgi	610133	Tsuchida et al. 2005	16169874
ST6GALNAC4	Alpha-N-acetyl-neuraminyl-2,3-beta-galactosyl-1,3-N-acetyl-galactosaminide alpha-2,6-sialyltransferase	Q9H4F1	27090	Golgi	606378	Harduin-Lepers et al. 2000	11062056
ST6GALNAC5	Alpha-N-acetylgalactosaminide alpha-2,6-sialyltransferase 5	Q9BVH7	81849	Golgi	610134	Okajima et al. 1999	10521438
ST6GALNAC6	Alpha-N-acetylgalactosaminide alpha-2,6-sialyltransferase 6	Q969X2	30815	Golgi	610135	Tsuchida et al. 2005	12668675
ST8SIA1	Alpha-N-acetylneuraminide alpha-2,8-sialyltransferase	Q92185	6489	Golgi	601123	Sasaki et al. 1994	8195250
ST8SIA2	Alpha-2,8-sialyltransferase 8B	Q92186	8128	Golgi	602546	Scheidegger et al. 1995	7559389
ST8SIA3	Sia-alpha-2,3-Gal-beta-1,4-GlcNAc-R:alpha 2,8-sialyltransferase	O43173	51046	Golgi	609478	Lee et al. 1998	9826427
ST8SIA4	CMP-N-acetylneuraminate-poly-alpha-2,8-sialyltransferase	Q92187	7903	Golgi	602547	Nakayama et al. 1995	7624364
ST8SIA5	Alpha-2,8-sialyltransferase 8	O15466	29906	Golgi	607162	Kim et al. 1997	9199191
ST8SIA6	Alpha-2,8-sialyltransferase 8F	P61647	338596	Golgi	610139	Teintenier-Lelievre et al. 2005	16120058
CHST1	Carbohydrate sulfotransferase 1	O43916	8534	Golgi	603797	Mazany et al. 1998	9639683
CHST10	Carbohydrate sulfotransferase 10	O43529	9486	Golgi	606376	Ong et al. 1998	9478973
CHST11	Carbohydrate sulfotransferase 11	Q9NPF2	50515	Golgi	610128	Hiraoka et al. 2000	10781601
CHST12	Carbohydrate sulfotransferase 12	Q9NRB3	55501	Golgi	610129	Hiraoka et al. 2000	10781601
CHST13	Carbohydrate sulfotransferase 13	Q8NET6	166012	Golgi	610124	Kang et al. 2005	12080076
CHST14	Carbohydrate sulfotransferase 14	Q8NCH0	113189	Golgi	608429	Evers et al. 2001	11470797
CHST15	Carbohydrate sulfotransferase 15	Q7LFX5	51363	Golgi	608277	Verkoczy et al.1998	9754571
CHST2	Carbohydrate sulfotransferase 2	Q9Y4C5	9435	Golgi	603798	Li and Tedder 1999	10049591
CHST3	Carbohydrate sulfotransferase 3	Q7LGC8	9469	Golgi	603799	Tsutsumi et al. 1998	9883891
CHST4	Carbohydrate sulfotransferase 4	Q8NCG5	10164	Golgi	-	Bistrup et al. 1999	10330415
CHST5	Carbohydrate sulfotransferase 5	Q9GZS9	23563	Golgi	604817	Lee et al. 1999	10491328
CHST6	Carbohydrate sulfotransferase 6	Q9GZX3	4166	Golgi	605294	Akama et al. 2000	11017086
CHST7	Carbohydrate sulfotransferase 7	Q9NS84	56548	Golgi	300375	Kitagawa et al. 2000	10781596
CHST8	Carbohydrate sulfotransferase 8	Q9H2A9	64377	Golgi	610190	Xia et al. 2000	10988300
CHST9	Carbohydrate sulfotransferase 9	Q7L1S5	83539	Golgi	610191	Kang et al. 2001	11139592
GAL3ST1	Galactosylceramide sulfotransferase (GalCer sulfotransferase)	Q99999	9514	Golgi	602300	Honke et al. 1997	9030544
GAL3ST2	Galactose-3-O-sulfotransferase 2 (Gal3ST-2)	Q9H3Q3	64090	Golgi	608237	Honke et al. 2001	11029462
GAL3ST3	Galactose-3-O-sulfotransferase 3 (Gal3ST-3)	Q96A11	89792	Golgi	608234	Suzuki et al. 2001	11323440
GAL3ST4	Galactose-3-O-sulfotransferase 4 (Gal3ST-4)	Q96RP7	79690	Golgi	608235	Seko et al. 2001	11333265
HS2ST1	Heparan sulfate 2-O-sulfotransferase 1 (2-O-sulfotransferase) (2OST)	Q7LGA3	9653	Golgi	604844	Seki et al. 1997	9455484
HS3ST1	Heparan sulfate glucosamine 3-O-sulfotransferase 1	O14792	9957	Golgi	603244	Shworak et al. 1997	9346953
HS3ST2	Heparan sulfate glucosamine 3-O-sulfotransferase 2	Q9Y278	9956	Golgi	604056	Shworak et al. 1999	9988767
HS3ST3A1	Heparan sulfate glucosamine 3-O-sulfotransferase 3A1	Q9Y663	9955	Golgi	604057	Shworak et al. 1999	9988767
HS3ST3B1	Heparan sulfate glucosamine 3-O-sulfotransferase 3B1	Q9Y662	9953	Golgi	604058	Shworak et al. 1999	9988767
HS3ST4	Heparan sulfate glucosamine 3-O-sulfotransferase 4	Q9Y661	9951	Golgi	604059	Shworak et al. 1999	9988767
HS3ST5	Heparan sulfate glucosamine 3-O-sulfotransferase 5	Q8IZT8	222537	Golgi	609407	Xia et al. 2002	12138164
HS3ST6	Heparan sulfate glucosamine 3-O-sulfotransferase 6	Q96QI5	64711	Golgi	-	Xia et al. 2002	12138164
HS6ST1	Heparan-sulfate 6-O-sulfotransferase 1 (HS6ST-1)	O60243	9394	Golgi	604846	Habuchi et al. 1998	9535912
HS6ST2	Heparan-sulfate 6-O-sulfotransferase 2 (HS6ST-2)	Q96MM7	90161	Golgi	300545	Habuchi et al. 2003	12492399
HS6ST3	Heparan-sulfate 6-O-sulfotransferase 3 (HS6ST-3)	Q8IZP7	266722	Golgi	609401	Habuchi et al. 2000	10644753
NDST1	Bifunctional heparan sulfate N-deacetylase/N-sulfotransferase 1	P52848	3340	Golgi	600853	Dixon et al. 1995	7601448
NDST2	Bifunctional heparan sulfate N-deacetylase/N-sulfotransferase 2	P52849	8509	Golgi	603268	Humphries et al. 1998	9601056
NDST3	Bifunctional heparan sulfate N-deacetylase/N-sulfotransferase 3	O95803	9348	Golgi	603950	Aikawa and Esko 1999	9915799
NDST4	Bifunctional heparan sulfate N-deacetylase/N-sulfotransferase 4	Q9H3R1	64579	Golgi	615039	Aikawa et al. 2001	11087757
UST	Uronyl 2-sulfotransferase	Q9Y2C2	10090	Golgi	610752	Kobayashi et al. 1999	10187838
DSEL	Dermatan-sulfate epimerase-like protein	Q8IZU8	92126	Golgi	611125	Goossens et al. 2003	12556911
DSE	Dermatan-sulfate epimerase DS epimerase)	Q9UL01	29940	Golgi	605942	Nakao et al. 2000	10679095
GLCE	D-glucuronyl C5-epimerase	O94923	26035	Golgi	612134	Crawford et al. 2001	11279150
TPST1	Protein-tyrosine sulfotransferase 1	O60507	8460	Golgi	603125	Ouyang et al. 1998	11964405
TPST2	Protein-tyrosine sulfotransferase 2	O60704	8459	Golgi	603126	Beisswanger et al. 1998	9736702

## Sheet: Fig 4B_C
List of 11 significantly dysregulated glycosyltransferases in eCCA
Gene name	Type	Class	Log2FC(T/N)	p value	FDR	T1	T2	T3	T4	T5	T6	T7	T8	T9	T10	N1	N2	N3	N4	N5	N6	N7	N8	N9	N10
ALG6	Dolichyl pyrophosphate Man9GlcNAc2 alpha-1,3-glucosyltransferase	N.link.glycosylation	0.829831	0.016423	0.0746629	-0.483222	-0.0985267	0.457331	1.09083	-0.637234	1.67705	0.723391	0.463914	0.530934	-0.353444	-0.46709	0.0277858	0.308121	-0.807789	-1.09308	0.627357	0.440308	-0.271327	-0.616112	-0.618694
DPAGT1	UDP-N-acetylglucosamine--dolichyl-phosphate N-acetylglucosaminephosphotransferase	N.link.glycosylation	0.965544	0.000164895	0.0207695	-0.241325	-0.339535	0.373874	0.442326	-0.846026	1.65343	0.528773	0.730318	-0.448647	-0.493768	-0.75135	-1.54635	2.85269e-05	-1.20518	-1.17722	0.442876	-0.590714	-0.611497	-2.09892	-1.04719
DPM1	Dolichol-phosphate mannosyltransferase subunit 1	N.link.glycosylation	0.622463	0.00604312	0.0483841	-0.253897	-0.268487	0.089676	0.423431	-0.347912	1.32654	0.500181	0.910365	-0.0696151	-0.572493	-0.511367	-0.489321	0.245313	-0.660138	-0.746562	0.431014	-0.580881	-0.643985	-0.749408	-0.644735
GALNT3	Polypeptide N-acetylgalactosaminyltransferase 3	O.link.glycosylation	1.59708	0.000459999	0.026642	1.49822	-0.829373	0.390527	0.208076	-0.323238	0.127697	-0.095102	1.74963	-0.89158	0.362137	-1.01166	-1.61767	0.485198	-1.93231	-2.01357	-1.16471	-2.24914	-0.855725	-1.33334	-1.52503
GALNT4	Polypeptide N-acetylgalactosaminyltransferase 4	O.link.glycosylation	0.602704	0.0224667	0.0883712	0.917416	-0.699099	-0.263355	-0.524122	-0.0198182	-1.51433	-0.375074	2.1701	-0.651698	-0.17145	-0.888816	-0.923312	-0.139096	-0.920525	-1.19534	-1.12864	-1.33699	-0.225951	-1.07915	-0.761747
GALNT6	Polypeptide N-acetylgalactosaminyltransferase 6	O.link.glycosylation	0.750949	0.0218728	0.0870018	-1.17913	-1.43226	-0.578667	-0.487527	0.390827	-0.582133	-0.17388	0.918258	-1.15	0.322299	-1.69374	-1.30172	0.297024	-1.98602	-1.26637	-1.53133	-2.31888	-0.881967	-0.956412	-1.14588
GCNT1	Beta-1,3-galactosyl-O-glycosyl-glycoprotein beta-1,6-N-acetylglucosaminyltransferase 1	O.link.glycosylation	1.17934	0.0391989	0.121651	1.02721	-0.733964	1.83256	1.44823	-1.00728	-0.844542	-0.125273	1.16581	0.957822	0.0147377	-0.20285	0.475365	1.7562	-1.23107	-1.29464	-2.1659	-1.18287	-1.16398	0.338669	-0.222148
GCNT3	Beta-1,3-galactosyl-O-glycosyl-glycoprotein beta-1,6-N-acetylglucosaminyltransferase 3	O.link.glycosylation	0.812037	0.00550016	0.0468438	1.5683	0.146953	1.90623	-0.0670603	-0.908972	-2.80024	0.613271	0.234744	0.221615	1.57419	0.103031	0.262996	0.42537	-1.6214	-2.45175	-5.25813	-0.988957	-1.2252	1.39721	-0.178757
GLCE	D-glucuronyl C5-epimerase	Others	1.07881	0.0228782	0.0892279	NA	NA	1.38289	1.75634	-0.471722	0.307238	0.344917	0.939525	NA	NA	NA	NA	0.9268	-0.140039	-0.31283	-1.08665	-0.569649	-0.560358	NA	NA
MGAT5	Alpha-1,6-mannosylglycoprotein 6-beta-N-acetylglucosaminyltransferase A	N.link.glycosylation	0.900672	0.0118558	0.0632661	0.147835	-0.709942	0.354521	1.69603	-0.170319	-0.255729	0.0259798	1.15418	0.513416	-0.0465057	-0.959628	-0.306774	0.413953	-1.52617	-1.43175	-1.27154	-0.839717	-0.224117	-0.0357407	-0.787812
STT3A	Dolichyl-diphosphooligosaccharide--protein glycosyltransferase subunit STT3A (Oligosaccharyl transferase subunit STT3A) (STT3-A)	Others	0.588479	0.0371859	0.11864	-0.144562	-0.268431	0.119184	0.308371	-1.32397	1.6412	0.314999	-0.243732	0.254216	-0.702146	-0.521381	-0.595867	0.308107	-0.80186	-0.804873	0.688274	-0.606468	-0.972296	-1.12133	-0.509904

## Sheet: TME gene
List of tumor microenvironment (TME)-related genes curated from Lin et al.
Cell composition	Source	Gene
CD4+ Tcm	Bindea	AQP3
CD4+ Tcm	Bindea	ATF7IP
CD4+ Tcm	Bindea	ATM
CD4+ Tcm	Bindea	CASP8
CD4+ Tcm	Bindea	CDC14A
CD4+ Tcm	Bindea	CEP68
CD4+ Tcm	Bindea	CLUAP1
CD4+ Tcm	Bindea	CREBZF
CD4+ Tcm	Bindea	CYLD
CD4+ Tcm	Bindea	DOCK9
CD4+ Tcm	Bindea	FAM153B
CD4+ Tcm	Bindea	FOXP1
CD4+ Tcm	Bindea	FYB
CD4+ Tcm	Bindea	INPP4B
CD4+ Tcm	Bindea	KLF12
CD4+ Tcm	Bindea	MAP3K1
CD4+ Tcm	Bindea	NFATC3
CD4+ Tcm	Bindea	PCM1
CD4+ Tcm	Bindea	PCNX
CD4+ Tcm	Bindea	PHC3
CD4+ Tcm	Bindea	POLR2J2
CD4+ Tcm	Bindea	PSPC1
CD4+ Tcm	Bindea	REPS1
CD4+ Tcm	Bindea	RPP38
CD4+ Tcm	Bindea	SLC7A6
CD4+ Tcm	Bindea	SNRPN
CD4+ Tcm	Bindea	ST3GAL1
CD4+ Tcm	Bindea	STX16
CD4+ Tcm	Bindea	TIMM8A
CD4+ Tcm	Bindea	TRAF3IP3
CD4+ Tcm	Bindea	TXK
CD4+ Tcm	Bindea	USP9Y
CD4+ Tem	Bindea	AKT3
CD4+ Tem	Bindea	CCR2
CD4+ Tem	Bindea	DDX17
CD4+ Tem	Bindea	EWSR1
CD4+ Tem	Bindea	FLI1
CD4+ Tem	Bindea	GDPD5
CD4+ Tem	Bindea	LTK
CD4+ Tem	Bindea	MEFV
CD4+ Tem	Bindea	NFATC4
CD4+ Tem	Bindea	TBC1D5
CD4+ Tem	Bindea	TBCD
Mast cells	Bindea	ABCC4
Mast cells	Bindea	ADCYAP1
Mast cells	Bindea	CALB2
Mast cells	Bindea	CEACAM8
Mast cells	Bindea	CMA1
Mast cells	Bindea	CPA3
Mast cells	Bindea	CTSG
Mast cells	Bindea	GATA2
Mast cells	Bindea	HDC
Mast cells	Bindea	HPGD
Mast cells	Bindea	HPGDS
Mast cells	Bindea	KIT
Mast cells	Bindea	MAOB
Mast cells	Bindea	MLPH
Mast cells	Bindea	MPO
Mast cells	Bindea	MS4A2
Mast cells	Bindea	NR0B1
Mast cells	Bindea	PPM1H
Mast cells	Bindea	PRG2
Mast cells	Bindea	PTGS1
Mast cells	Bindea	SCG2
Mast cells	Bindea	SIGLEC6
Mast cells	Bindea	SLC18A2
Mast cells	Bindea	SLC24A3
Mast cells	Bindea	TAL1
Mast cells	Bindea	TPSAB1
Mast cells	Bindea	VWA5A
Neutrophils	Bindea	ADARB1
Neutrophils	Bindea	ALDH1B1
Neutrophils	Bindea	APBB2
Neutrophils	Bindea	ATL2
Neutrophils	Bindea	BCL2
Neutrophils	Bindea	CDC5L
Neutrophils	Bindea	FGF18
Neutrophils	Bindea	FUT5
Neutrophils	Bindea	FZR1
Neutrophils	Bindea	GAGE2A
Neutrophils	Bindea	IGFBP5
Neutrophils	Bindea	KANK2
Neutrophils	Bindea	LDB3
Neutrophils	Bindea	MAPRE3
Neutrophils	Bindea	MCM3AP
Neutrophils	Bindea	MRC2
Neutrophils	Bindea	NCR1
Neutrophils	Bindea	PDLIM4
Neutrophils	Bindea	PRX
Neutrophils	Bindea	PSMD4
Neutrophils	Bindea	SGMS1
Neutrophils	Bindea	SLC30A5
Neutrophils	Bindea	SMEK1
Neutrophils	Bindea	SPN
Neutrophils	Bindea	TBXA2R
Neutrophils	Bindea	TCTN2
Neutrophils	Bindea	TINAGL1
Neutrophils	Bindea	TRPV6
Neutrophils	Bindea	XCL1
Neutrophils	Bindea	XCL2
Neutrophils	Bindea	ZNF205
Neutrophils	Bindea	ZNF528
Neutrophils	Bindea	ZNF747
NK cells	Bindea	ALPL
NK cells	Bindea	BST1
NK cells	Bindea	CD93
NK cells	Bindea	CEACAM3
NK cells	Bindea	CREB5
NK cells	Bindea	CRISPLD2
NK cells	Bindea	CSF3R
NK cells	Bindea	CYP4F3
NK cells	Bindea	DYSF
NK cells	Bindea	FCAR
NK cells	Bindea	FCGR3B
NK cells	Bindea	FPR1
NK cells	Bindea	G0S2
NK cells	Bindea	HIST1H2BC
NK cells	Bindea	HPSE
NK cells	Bindea	KCNJ15
NK cells	Bindea	LILRB2
NK cells	Bindea	MGAM
NK cells	Bindea	MME
NK cells	Bindea	PDE4B
NK cells	Bindea	S100A12
NK cells	Bindea	SIGLEC5
NK cells	Bindea	SLC22A4
NK cells	Bindea	SLC25A37
NK cells	Bindea	TECPR2
NK cells	Bindea	TNFRSF10C
NK cells	Bindea	VNN3
Tgd cells	Bindea	C1orf61
Tgd cells	Bindea	CD160
Tgd cells	Bindea	FEZ1
Tregs	Bindea	FOXP3
pDC	Bindea	IL3RA
CD8+ Tcm	Charoentong	ACTN4
CD8+ Tcm	Charoentong	ADAM12
CD8+ Tcm	Charoentong	ADCY9
CD8+ Tcm	Charoentong	F13A1
CD8+ Tcm	Charoentong	FCER1G
CD8+ Tcm	Charoentong	FCGR3B
CD8+ Tcm	Charoentong	FGF7
CD8+ Tcm	Charoentong	FKBP4
CD8+ Tcm	Charoentong	GLUD1
CD8+ Tcm	Charoentong	GM2A
CD8+ Tcm	Charoentong	GUSB
CD8+ Tcm	Charoentong	IL1RN
CD8+ Tcm	Charoentong	NOL11
CD8+ Tcm	Charoentong	NTRK1
CD8+ Tcm	Charoentong	RARA
CD8+ Tcm	Charoentong	RNF128
CD8+ Tcm	Charoentong	SIGLEC1
CD8+ Tcm	Charoentong	TNFRSF11A
CD8+ Tcm	Charoentong	TOX4
CD8+ Tcm	Charoentong	UBA52
CD8+ Tcm	Charoentong	ULBP1
CD8+ Tem	Charoentong	ACAP1
CD8+ Tem	Charoentong	APOL3
CD8+ Tem	Charoentong	ARHGAP10
CD8+ Tem	Charoentong	ATP10D
CD8+ Tem	Charoentong	C3AR1
CD8+ Tem	Charoentong	CCR5
CD8+ Tem	Charoentong	CD160
CD8+ Tem	Charoentong	CD55
CD8+ Tem	Charoentong	CFLAR
CD8+ Tem	Charoentong	CMKLR1
CD8+ Tem	Charoentong	DAPP1
CD8+ Tem	Charoentong	FCRL6
CD8+ Tem	Charoentong	FLT3LG
CD8+ Tem	Charoentong	GZMM
CD8+ Tem	Charoentong	HAPLN3
CD8+ Tem	Charoentong	HLA-DMB
CD8+ Tem	Charoentong	HLA-DPA1
CD8+ Tem	Charoentong	HLA-DPB1
CD8+ Tem	Charoentong	IFI16
CD8+ Tem	Charoentong	LIME1
CD8+ Tem	Charoentong	LTK
CD8+ Tem	Charoentong	NFKBIA
CD8+ Tem	Charoentong	SETD7
CD8+ Tem	Charoentong	SIK1
CD8+ Tem	Charoentong	TRIB2
Memory B-cells	Charoentong	AICDA
Memory B-cells	Charoentong	CCNA2
Memory B-cells	Charoentong	CDKN3
Memory B-cells	Charoentong	CLCN5
Memory B-cells	Charoentong	ENPP1
Memory B-cells	Charoentong	FCER1A
Memory B-cells	Charoentong	FCRL4
Memory B-cells	Charoentong	MYC
Memory B-cells	Charoentong	RUNX2
Memory B-cells	Charoentong	SORL1
Memory B-cells	Charoentong	SOX5
Memory B-cells	Charoentong	STAT5A
Memory B-cells	Charoentong	STAT5B
Memory B-cells	Charoentong	TLR9
Monocytes	Charoentong	ASGR2
Monocytes	Charoentong	CFP
Monocytes	Charoentong	ASGR1
Monocytes	Charoentong	CD1D
Monocytes	Charoentong	UPK3A
Monocytes	Charoentong	ACTG1
Monocytes	Charoentong	ANXA5
Monocytes	Charoentong	ATP6V1B2
Monocytes	Charoentong	CFL1
Monocytes	Charoentong	DAZAP2
Monocytes	Charoentong	CTBS
Monocytes	Charoentong	HIVEP2
Monocytes	Charoentong	MARCKSL1
Monocytes	Charoentong	MBP
Monocytes	Charoentong	MMP15
Monocytes	Charoentong	PNPLA6
Monocytes	Charoentong	TMBIM6
Monocytes	Charoentong	PQBP1
Monocytes	Charoentong	TEX264
Monocytes	Charoentong	IKZF1
NKT	Charoentong	BTN2A2
NKT	Charoentong	CD101
NKT	Charoentong	CD109
NKT	Charoentong	CNPY3
NKT	Charoentong	CNPY4
NKT	Charoentong	CREB1
NKT	Charoentong	CRTC2
NKT	Charoentong	CRTC3
NKT	Charoentong	CSF2
NKT	Charoentong	KLRC1
NKT	Charoentong	FUT4
NKT	Charoentong	ICAM2
NKT	Charoentong	IL32
NKT	Charoentong	LAMP2
NKT	Charoentong	LILRB5
NKT	Charoentong	KLRG1
NKT	Charoentong	HSPA4
NKT	Charoentong	HSPB6
NKT	Charoentong	ISM2
NKT	Charoentong	ITIH2
NKT	Charoentong	KDM4C
NKT	Charoentong	KIRREL3
NKT	Charoentong	SDCBP
NKT	Charoentong	NFATC2IP
NKT	Charoentong	MICB
NKT	Charoentong	KIR2DL1
NKT	Charoentong	KIR2DL3
NKT	Charoentong	KIR3DL1
NKT	Charoentong	KIR3DL2
NKT	Charoentong	NCR1
NKT	Charoentong	FOSL1
NKT	Charoentong	TSLP
NKT	Charoentong	SLC7A7
NKT	Charoentong	SPP1
NKT	Charoentong	TREM2
NKT	Charoentong	UBASH3A
NKT	Charoentong	YBX2
NKT	Charoentong	CCDC88A
NKT	Charoentong	CLEC1A
NKT	Charoentong	THBD
NKT	Charoentong	PDPN
NKT	Charoentong	VCAM1
NKT	Charoentong	EMR1
Endothelial cells	Tirosh	VWF
Endothelial cells	Tirosh	CDH5
Endothelial cells	Tirosh	CLDN5
Endothelial cells	Tirosh	PLVAP
Endothelial cells	Tirosh	ECSCR
Endothelial cells	Tirosh	SLCO2A1
Endothelial cells	Tirosh	CCL14
Endothelial cells	Tirosh	MMRN1
Endothelial cells	Tirosh	MYCT1
Endothelial cells	Tirosh	KDR
Endothelial cells	Tirosh	TM4SF18
Endothelial cells	Tirosh	TIE1
Endothelial cells	Tirosh	ERG
Endothelial cells	Tirosh	FABP4
Endothelial cells	Tirosh	SDPR
Endothelial cells	Tirosh	HYAL2
Endothelial cells	Tirosh	FLT4
Endothelial cells	Tirosh	EGFL7
Endothelial cells	Tirosh	ESAM
Endothelial cells	Tirosh	CXorf36
Endothelial cells	Tirosh	TEK
Endothelial cells	Tirosh	TSPAN18
Endothelial cells	Tirosh	EMCN
Endothelial cells	Tirosh	MMRN2
Endothelial cells	Tirosh	ELTD1
Endothelial cells	Tirosh	PDE2A
Endothelial cells	Tirosh	NOS3
Endothelial cells	Tirosh	ROBO4
Endothelial cells	Tirosh	APOLD1
Endothelial cells	Tirosh	PTPRB
Endothelial cells	Tirosh	RHOJ
Endothelial cells	Tirosh	RAMP2
Endothelial cells	Tirosh	GPR116
Endothelial cells	Tirosh	F2RL3
Endothelial cells	Tirosh	JUP
Endothelial cells	Tirosh	GPR146
Endothelial cells	Tirosh	RGS16
Endothelial cells	Tirosh	TSPAN7
Endothelial cells	Tirosh	RAMP3
Endothelial cells	Tirosh	PLA2G4C
Endothelial cells	Tirosh	TGM2
Endothelial cells	Tirosh	LDB2
Endothelial cells	Tirosh	PRCP
Endothelial cells	Tirosh	ID1
Endothelial cells	Tirosh	SMAD1
Endothelial cells	Tirosh	AFAP1L1
Endothelial cells	Tirosh	ELK3
Endothelial cells	Tirosh	ANGPT2
Endothelial cells	Tirosh	LYVE1
Endothelial cells	Tirosh	ARHGAP29
Endothelial cells	Tirosh	IL3RA
Endothelial cells	Tirosh	ADCY4
Endothelial cells	Tirosh	TFPI
Endothelial cells	Tirosh	TNFAIP1
Endothelial cells	Tirosh	SYT15
Endothelial cells	Tirosh	DYSF
Endothelial cells	Tirosh	PODXL
Endothelial cells	Tirosh	SEMA3A
Endothelial cells	Tirosh	DOCK9
Endothelial cells	Tirosh	F8
Endothelial cells	Tirosh	NPDC1
Endothelial cells	Tirosh	TSPAN15
Endothelial cells	Tirosh	CD34
Endothelial cells	Tirosh	THBD
Endothelial cells	Tirosh	ITGB4
Endothelial cells	Tirosh	RASA4
Endothelial cells	Tirosh	COL4A1
Endothelial cells	Tirosh	ECE1
Endothelial cells	Tirosh	GFOD2
Endothelial cells	Tirosh	EFNA1
Endothelial cells	Tirosh	PVRL2
Endothelial cells	Tirosh	GNG11
Endothelial cells	Tirosh	MALL
Endothelial cells	Tirosh	PPM1F
Endothelial cells	Tirosh	PKP4
Endothelial cells	Tirosh	LIMS3
Endothelial cells	Tirosh	CD9
Endothelial cells	Tirosh	RAI14
Endothelial cells	Tirosh	ZNF521
Endothelial cells	Tirosh	RGL2
Endothelial cells	Tirosh	HSPG2
Endothelial cells	Tirosh	TGFBR2
Endothelial cells	Tirosh	RBP1
Endothelial cells	Tirosh	FXYD6
Endothelial cells	Tirosh	MATN2
Endothelial cells	Tirosh	S1PR1
Endothelial cells	Tirosh	PIEZO1
Endothelial cells	Tirosh	PDGFA
Endothelial cells	Tirosh	ADAM15
Endothelial cells	Tirosh	HAPLN3
Endothelial cells	Tirosh	APP
Fibroblasts	Tirosh	FAP
Fibroblasts	Tirosh	THY1
Fibroblasts	Tirosh	DCN
Fibroblasts	Tirosh	COL1A1
Fibroblasts	Tirosh	COL1A2
Fibroblasts	Tirosh	COL6A1
Fibroblasts	Tirosh	COL6A2
Fibroblasts	Tirosh	COL6A3
Fibroblasts	Tirosh	CXCL14
Fibroblasts	Tirosh	LUM
Fibroblasts	Tirosh	COL3A1
Fibroblasts	Tirosh	DPT
Fibroblasts	Tirosh	ISLR
Fibroblasts	Tirosh	PODN
Fibroblasts	Tirosh	CD248
Fibroblasts	Tirosh	FGF7
Fibroblasts	Tirosh	MXRA8
Fibroblasts	Tirosh	PDGFRL
Fibroblasts	Tirosh	COL14A1
Fibroblasts	Tirosh	MFAP5
Fibroblasts	Tirosh	SULF1
Fibroblasts	Tirosh	AOX1
Fibroblasts	Tirosh	SVEP1
Fibroblasts	Tirosh	LPAR1
Fibroblasts	Tirosh	PDGFRB
Fibroblasts	Tirosh	TAGLN
Fibroblasts	Tirosh	IGFBP6
Fibroblasts	Tirosh	FBLN1
Fibroblasts	Tirosh	CA12
Fibroblasts	Tirosh	SPOCK1
Fibroblasts	Tirosh	TPM2
Fibroblasts	Tirosh	THBS2
Fibroblasts	Tirosh	FBLN5
Fibroblasts	Tirosh	TMEM119
Fibroblasts	Tirosh	ADAM33
Fibroblasts	Tirosh	PRRX1
Fibroblasts	Tirosh	PCOLCE
Fibroblasts	Tirosh	IGF2
Fibroblasts	Tirosh	GFPT2
Fibroblasts	Tirosh	PDGFRA
Fibroblasts	Tirosh	CRISPLD2
Fibroblasts	Tirosh	CPE
Fibroblasts	Tirosh	F3
Fibroblasts	Tirosh	MFAP4
Fibroblasts	Tirosh	C1S
Fibroblasts	Tirosh	PTGIS
Fibroblasts	Tirosh	LOX
Fibroblasts	Tirosh	CYP1B1
Fibroblasts	Tirosh	CLDN11
Fibroblasts	Tirosh	SERPINF1
Fibroblasts	Tirosh	OLFML3
Fibroblasts	Tirosh	COL5A2
Fibroblasts	Tirosh	ACTA2
Fibroblasts	Tirosh	MSC
Fibroblasts	Tirosh	VASN
Fibroblasts	Tirosh	ABI3BP
Fibroblasts	Tirosh	C1R
Fibroblasts	Tirosh	ANTXR1
Fibroblasts	Tirosh	MGST1
Fibroblasts	Tirosh	C3
Fibroblasts	Tirosh	PALLD
Fibroblasts	Tirosh	FBN1
Fibroblasts	Tirosh	CPXM1
Fibroblasts	Tirosh	CYBRD1
Fibroblasts	Tirosh	IGFBP5
Fibroblasts	Tirosh	PRELP
Fibroblasts	Tirosh	PAPSS2
Fibroblasts	Tirosh	MMP2
Fibroblasts	Tirosh	CKAP4
Fibroblasts	Tirosh	CCDC80
Fibroblasts	Tirosh	ADAMTS2
Fibroblasts	Tirosh	TPM1
Fibroblasts	Tirosh	PCSK5
Fibroblasts	Tirosh	ELN
Fibroblasts	Tirosh	CXCL12
Fibroblasts	Tirosh	OLFML2B
Fibroblasts	Tirosh	PLAC9
Fibroblasts	Tirosh	RCN3
Fibroblasts	Tirosh	LTBP2
Fibroblasts	Tirosh	NID2
Fibroblasts	Tirosh	SCARA3
Fibroblasts	Tirosh	AMOTL2
Fibroblasts	Tirosh	TPST1
Fibroblasts	Tirosh	CTGF
Fibroblasts	Tirosh	RARRES2
Fibroblasts	Tirosh	FHL2
Epithelial cells	ENCODE_1	SFN
Epithelial cells	ENCODE_1	TACSTD2
Epithelial cells	ENCODE_1	PRSS8
Epithelial cells	ENCODE_1	AP1M2
Epithelial cells	ENCODE_1	B3GNT3
Epithelial cells	ENCODE_1	CBLC
Epithelial cells	ENCODE_1	HES2
Epithelial cells	ENCODE_1	RAB25
Epithelial cells	ENCODE_1	S100A14
naive B-cells	BLUEPRINT_1	BLK
naive B-cells	BLUEPRINT_1	CXCR5
naive B-cells	BLUEPRINT_1	CD19
naive B-cells	BLUEPRINT_1	MS4A1
naive B-cells	BLUEPRINT_1	CD72
naive B-cells	BLUEPRINT_1	SPIB
naive B-cells	BLUEPRINT_1	TCL1A
naive B-cells	BLUEPRINT_1	FCRL2
CD4+ naive T-cells	FANTOM_1	CD3E
CD4+ naive T-cells	FANTOM_1	CD6
CD4+ naive T-cells	FANTOM_1	CD7
CD4+ naive T-cells	FANTOM_1	CCR7
CD4+ naive T-cells	FANTOM_1	DSC1
CD4+ naive T-cells	FANTOM_1	JAK3
CD4+ naive T-cells	FANTOM_1	PLCL1
CD4+ naive T-cells	FANTOM_1	PLCG1
CD4+ naive T-cells	FANTOM_1	ZAP70
CD4+ naive T-cells	FANTOM_1	CABIN1
CD4+ naive T-cells	FANTOM_1	PLXDC1
CD4+ naive T-cells	FANTOM_1	GPSM3
CD4+ naive T-cells	FANTOM_1	ANKRD55
CD4+ naive T-cells	FANTOM_1	LIMD2
CD4+ naive T-cells	FANTOM_1	CHMP7
CD8+ naive T-cells	HPCA_1	AMBN
CD8+ naive T-cells	HPCA_1	CD8A
CD8+ naive T-cells	HPCA_1	CD8B
CD8+ naive T-cells	HPCA_1	CCR8
CD8+ naive T-cells	HPCA_1	COX4I1
CD8+ naive T-cells	HPCA_1	EEF1D
CD8+ naive T-cells	HPCA_1	GPR15
CD8+ naive T-cells	HPCA_1	HTR1B
CD8+ naive T-cells	HPCA_1	SMCP
CD8+ naive T-cells	HPCA_1	MYL1
CD8+ naive T-cells	HPCA_1	NDUFA1
CD8+ naive T-cells	HPCA_1	NDUFA4
CD8+ naive T-cells	HPCA_1	NDUFS5
CD8+ naive T-cells	HPCA_1	NKTR
CD8+ naive T-cells	HPCA_1	OMG
CD8+ naive T-cells	HPCA_1	PSG11
CD8+ naive T-cells	HPCA_1	SKI
CD8+ naive T-cells	HPCA_1	SON
CD8+ naive T-cells	HPCA_1	TPP2
CD8+ naive T-cells	HPCA_1	SHFM1
CD8+ naive T-cells	HPCA_1	HIST1H3A
CD8+ naive T-cells	HPCA_1	HIST1H4F
CD8+ naive T-cells	HPCA_1	RNMT
CD8+ naive T-cells	HPCA_1	BUD31
CD8+ naive T-cells	HPCA_1	GPR52
CD8+ naive T-cells	HPCA_1	ZNHIT3
CD8+ naive T-cells	HPCA_1	RNF7
CD8+ naive T-cells	HPCA_1	JOSD1
CD8+ naive T-cells	HPCA_1	SLC17A4
CD8+ naive T-cells	HPCA_1	BCAS2
CD8+ naive T-cells	HPCA_1	RPP38
CD8+ naive T-cells	HPCA_1	CGRRF1
CD8+ naive T-cells	HPCA_1	RRH
CD8+ naive T-cells	HPCA_1	SMR3B
CD8+ naive T-cells	HPCA_1	JMJD6
CD8+ naive T-cells	HPCA_1	RRP8
CD8+ naive T-cells	HPCA_1	CA14
CD8+ naive T-cells	HPCA_1	NGDN
CD8+ naive T-cells	HPCA_1	C19orf53
CD8+ naive T-cells	HPCA_1	SETD2
CD8+ naive T-cells	HPCA_1	IL21R
CD8+ naive T-cells	HPCA_1	MED31
CD8+ naive T-cells	HPCA_1	SS18L2
CD8+ naive T-cells	HPCA_1	LUZP4
CD8+ naive T-cells	HPCA_1	CDK5RAP1
CD8+ naive T-cells	HPCA_1	FXYD7
CD8+ naive T-cells	HPCA_1	GDAP2
CD8+ naive T-cells	HPCA_1	CCDC87
CD8+ naive T-cells	HPCA_1	CWF19L1
CD8+ naive T-cells	HPCA_1	DDX24
CD8+ naive T-cells	HPCA_1	USP36
CD8+ naive T-cells	HPCA_1	PCIF1
CD8+ naive T-cells	HPCA_1	MS4A5
CD8+ naive T-cells	HPCA_1	HAUS3
CD8+ naive T-cells	HPCA_1	LIN28A
CD8+ naive T-cells	HPCA_1	BTNL8
CD8+ naive T-cells	HPCA_1	SLC35E1
CD8+ naive T-cells	HPCA_1	MOGAT2
CD8+ naive T-cells	HPCA_1	TNKS2
CD8+ naive T-cells	HPCA_1	KIAA1109
CD8+ naive T-cells	HPCA_1	GJB4
CD8+ naive T-cells	HPCA_1	HIGD2A
Plasma cells	BLUEPRINT_1	AMPD1
Plasma cells	BLUEPRINT_1	TNFRSF17
Plasma cells	BLUEPRINT_1	FKBP2
Plasma cells	BLUEPRINT_1	PNOC
Plasma cells	BLUEPRINT_1	SSR4
Plasma cells	BLUEPRINT_1	RNGTT
Plasma cells	BLUEPRINT_1	SPATS2
Plasma cells	BLUEPRINT_1	UBA5
Plasma cells	BLUEPRINT_1	ZBP1
cDC	HPCA_1	ALCAM
cDC	HPCA_1	ANXA1
cDC	HPCA_1	CD1C
cDC	HPCA_1	CD1E
cDC	HPCA_1	DBI
cDC	HPCA_1	FCER1A
cDC	HPCA_1	ITGAX
cDC	HPCA_1	PITPNA
cDC	HPCA_1	SSR1
cDC	HPCA_1	RAB7A
cDC	HPCA_1	CLEC10A
cDC	HPCA_1	TCTN3
cDC	HPCA_1	CCDC88A
cDC	HPCA_1	SLAMF8
Macrophages M1	BLUEPRINT_1	ACP2
Macrophages M1	BLUEPRINT_1	ABCD1
Macrophages M1	BLUEPRINT_1	C1QA
Macrophages M1	BLUEPRINT_1	FDX1
Macrophages M1	BLUEPRINT_1	CCL22
Macrophages M1	BLUEPRINT_1	CD163
Macrophages M1	BLUEPRINT_1	SCAMP2
Macrophages M1	BLUEPRINT_1	ADAMDEC1
Macrophages M1	BLUEPRINT_1	ARL8B
Macrophages M1	BLUEPRINT_1	HAMP
Macrophages M2	BLUEPRINT_1	ACP2
Macrophages M2	BLUEPRINT_1	ADCY3
Macrophages M2	BLUEPRINT_1	ABCD1
Macrophages M2	BLUEPRINT_1	ALK
Macrophages M2	BLUEPRINT_1	ARSB
Macrophages M2	BLUEPRINT_1	ATP2A2
Macrophages M2	BLUEPRINT_1	ATP6V1C1
Macrophages M2	BLUEPRINT_1	ATP6V0A1
Macrophages M2	BLUEPRINT_1	TSPO
Macrophages M2	BLUEPRINT_1	CAMP
Macrophages M2	BLUEPRINT_1	CANX
Macrophages M2	BLUEPRINT_1	CD63
Macrophages M2	BLUEPRINT_1	CD81
Macrophages M2	BLUEPRINT_1	CLCN7
Macrophages M2	BLUEPRINT_1	TPP1
Macrophages M2	BLUEPRINT_1	SLC31A1
Macrophages M2	BLUEPRINT_1	FDX1
Macrophages M2	BLUEPRINT_1	FGR
Macrophages M2	BLUEPRINT_1	FTL
Macrophages M2	BLUEPRINT_1	GLB1
Macrophages M2	BLUEPRINT_1	HADHB
Macrophages M2	BLUEPRINT_1	NCKAP1L
Macrophages M2	BLUEPRINT_1	HEXA
Macrophages M2	BLUEPRINT_1	HEXB
Macrophages M2	BLUEPRINT_1	HPS1
Macrophages M2	BLUEPRINT_1	IFNAR1
Macrophages M2	BLUEPRINT_1	ITGAX
Macrophages M2	BLUEPRINT_1	KCNJ5
Macrophages M2	BLUEPRINT_1	LAIR1
Macrophages M2	BLUEPRINT_1	LAMP1
Macrophages M2	BLUEPRINT_1	MSR1
Macrophages M2	BLUEPRINT_1	MYO9B
Macrophages M2	BLUEPRINT_1	P2RX7
Macrophages M2	BLUEPRINT_1	SDCBP
Macrophages M2	BLUEPRINT_1	SNX1
Macrophages M2	BLUEPRINT_1	SNX2
Macrophages M2	BLUEPRINT_1	STX4
Macrophages M2	BLUEPRINT_1	MARCO
Macrophages M2	BLUEPRINT_1	CDS2
Macrophages M2	BLUEPRINT_1	PABPC4
Macrophages M2	BLUEPRINT_1	ATP6V0D1
Macrophages M2	BLUEPRINT_1	PICK1
Macrophages M2	BLUEPRINT_1	ARHGEF11
Macrophages M2	BLUEPRINT_1	HS3ST2
Macrophages M2	BLUEPRINT_1	PDCD6IP
Macrophages M2	BLUEPRINT_1	SCAMP2
Macrophages M2	BLUEPRINT_1	COL4A3BP
Macrophages M2	BLUEPRINT_1	HSPH1
Macrophages M2	BLUEPRINT_1	OS9
Macrophages M2	BLUEPRINT_1	SDS
Macrophages M2	BLUEPRINT_1	LILRB4
Macrophages M2	BLUEPRINT_1	VSIG4
Macrophages M2	BLUEPRINT_1	GABARAP
Macrophages M2	BLUEPRINT_1	TFEC
Macrophages M2	BLUEPRINT_1	WDFY3
Macrophages M2	BLUEPRINT_1	TBC1D9B
Macrophages M2	BLUEPRINT_1	ZC3H3
Macrophages M2	BLUEPRINT_1	CYFIP1
Macrophages M2	BLUEPRINT_1	PLEKHM2
Macrophages M2	BLUEPRINT_1	FKBP15
Macrophages M2	BLUEPRINT_1	SMG5
Macrophages M2	BLUEPRINT_1	UNC50
Macrophages M2	BLUEPRINT_1	GGA1
Macrophages M2	BLUEPRINT_1	SNX5
Macrophages M2	BLUEPRINT_1	SLC39A1
Macrophages M2	BLUEPRINT_1	ADAMDEC1
Macrophages M2	BLUEPRINT_1	COMMD9
Macrophages M2	BLUEPRINT_1	SLC25A24
Macrophages M2	BLUEPRINT_1	SPG21
Macrophages M2	BLUEPRINT_1	MS4A4A
Macrophages M2	BLUEPRINT_1	ANKFY1
Macrophages M2	BLUEPRINT_1	BTBD1
Macrophages M2	BLUEPRINT_1	STX18
Macrophages M2	BLUEPRINT_1	RIN2
Macrophages M2	BLUEPRINT_1	PQLC2
Macrophages M2	BLUEPRINT_1	TMEM70
Macrophages M2	BLUEPRINT_1	ACSM5
Macrophages M2	BLUEPRINT_1	AGGF1
Macrophages M2	BLUEPRINT_1	SLC38A7
Macrophages M2	BLUEPRINT_1	VPS53
Macrophages M2	BLUEPRINT_1	NOP10
Macrophages M2	BLUEPRINT_1	IARS2
Macrophages M2	BLUEPRINT_1	CCDC88A
Macrophages M2	BLUEPRINT_1	VPS35
Macrophages M2	BLUEPRINT_1	TMEM184C
Macrophages M2	BLUEPRINT_1	EXOC1
Macrophages M2	BLUEPRINT_1	SLAMF8
Macrophages M2	BLUEPRINT_1	C16orf62
Macrophages M2	BLUEPRINT_1	POGK
Macrophages M2	BLUEPRINT_1	HAMP
Macrophages M2	BLUEPRINT_1	DNASE2B
Macrophages M2	BLUEPRINT_1	MTMR14
Macrophages M2	BLUEPRINT_1	GORASP1
Macrophages M2	BLUEPRINT_1	C10orf76
Macrophages M2	BLUEPRINT_1	LONRF3
Macrophages M2	BLUEPRINT_1	UBXN6

## Sheet: Fig 4D
List of Significantly Altered Immune Scores Based on ssGSEA and xCell Analyses
Sample	StromaScore	MicroenvironmentScore	CD4+ Tem	Endothelial cells	Epithelial cells	Fibroblasts	Mast cells	Memory B-cells	NK cells	NKT
T1	0.00756559	0.0312767	0.715399	0.388848	0.54439	0.15375	0.317703	0.187234	0.303328	0.368711
T2	0.376521	0.506183	0.558191	0.747679	0.128052	0.812146	0.627889	0.682987	0.708307	0.77509
T3	5.96384e-18	0.111254	0.547308	0.305553	0.582744	0.100994	0.464945	0.50483	0.564612	0.291236
T4	0.111746	0.173339	0.501979	0.557252	0.59014	0.455611	0.679764	0.485632	0.401862	0.521674
T5	0.12931	0.256503	0.659893	0.654423	0.589812	0.385529	0.481146	0.468411	0.551672	0.532861
T6	0.0603609	0.115914	0.464369	0.437976	0.520855	0.34205	0.448583	0.494307	0.2811	0.365276
T7	0.10671	0.26891	0.610678	0.555816	0.417073	0.347436	0.613728	0.485481	0.678622	0.520278
T8	8.8737e-18	0.0320507	0.75507	0.35991	0.773197	0.135468	0.40446	0.401805	0.305894	0.335214
T9	0.152921	0.259022	0.593592	0.488222	0.492758	0.438532	0.663682	0.57969	0.885392	0.509196
T10	0.213223	0.280835	0.46716	0.664779	0.715229	0.699115	0.800321	0.517464	0.6061	0.584859
N1	0.462972	0.488953	0.562005	0.745633	0.324081	0.896294	0.47215	0.666525	0.712765	0.739667
N2	0.3314	0.490596	0.406138	0.705527	0.274882	0.720623	0.689543	0.544573	0.905743	0.826985
N3	0.0573735	0.216109	0.459671	0.531731	0.521217	0.272043	0.821748	0.385532	0.741274	0.535445
N4	0.25889	0.343578	0.401701	0.805492	0.310175	0.820243	0.688316	0.716438	0.838466	0.804397
N5	0.384502	0.48101	0.441996	0.791655	0.117909	0.923598	0.687749	0.650273	0.867769	0.817099
N6	0.183203	0.237822	0.491621	0.611688	0.197621	0.622354	0.722531	0.517401	0.358353	0.639396
N7	0.454605	0.592522	0.545724	0.798324	0.0307041	0.890188	0.602019	0.752307	0.793556	0.7179
N8	0.421358	0.477758	0.520337	0.813668	0.202167	0.867084	0.763994	0.607563	0.767388	0.633401
N9	0.321929	0.411097	0.318193	0.714039	0.411062	0.593997	0.715083	0.667852	0.849611	0.737886
N10	0.447584	0.509508	0.442559	0.750985	0.295432	0.910949	0.724333	0.628884	0.890444	0.682446

## Sheet: Fig4E
List of publicly available scRNA-seq datasets of iCCA from Song et al.
Source	Monocyte	Macrophage	DC	NK	CD4	Treg	CD8	MAIT	B	Plasma B	Fibroblast	Endothelial
P10	0.0360306	0.00060051	0.0112596	0.418556	0.0136616	0.000750638	0.127158	0.351299	0.0348296	0.00510434	0	0.000750638
P12	0.221814	0.00734137	0.170425	0.151547	0.0131096	0.000524384	0.248558	0.0928159	0.0435239	0.0445726	0	0.00576822
P13	0.0166987	0.00455419	0.0212529	0.180852	0.0195324	0.00111325	0.711466	0.0069831	0.0275276	0.00860237	0	0.00141686
P14	0.103595	0.000353565	0.0305245	0.197761	0.0309959	0.00176783	0.261756	0.332351	0.0332351	0.00636417	0	0.00129641
P15	0.0697405	0.00545364	0.0267724	0.277805	0.0292514	0.000165262	0.438109	0.0708974	0.0760205	0.00380102	0	0.00198314
P16	0.114014	0.0110847	0.0799683	0.21061	0.0673001	0.00316706	0.350752	0.0593824	0.0451306	0.0118765	0.0023753	0.0443389
P17	0.00522388	0.00671642	0.0350746	0.690796	0.0300995	0.00199005	0.144776	0.0415423	0.0276119	0.0116915	0	0.00447761
P18	0.0454307	0.00288866	0.0259979	0.197216	0.039916	0.00131303	0.375525	0.272847	0.0233718	0.0052521	0	0.0102416
P19	0.0157214	0.00437811	0.0320398	0.170348	0.0270647	0.00079602	0.450746	0.265672	0.0218905	0.00477612	0	0.00656716
P2	0.0222724	0.000451467	0.0120391	0.342965	0.0165538	0.00105342	0.336795	0.179533	0.0863807	0.00165538	0	0.000300978
P3	0.081178	0.00140845	0.0194622	0.220743	0.0276569	0.000512164	0.221511	0.30064	0.120102	0.0021767	0.000640205	0.00396927
P4	0.0318352	0.00428036	0.0133761	0.0925629	0.0284912	0.00254147	0.747191	0.0592563	0.0132424	0.00227394	0	0.00494917
P6	0.162113	0.0030021	0.0549385	0.151306	0.0303212	0.00060042	0.22816	0.337436	0.022816	0.00840588	0	0.00090063
P9	0.0242809	0.000747105	0.015876	0.162495	0.0521106	0.00130743	0.65876	0.0255883	0.0552858	0.00298842	0	0.000560329
T10	0.101438	0.2324	0.0219531	0.235428	0.0741862	0.0174111	0.155942	0.0605602	0.0492051	0.00302801	0	0.0484481
T12	0.0211702	0.26698	0.0161717	0.238459	0.0914437	0.103499	0.224934	0.00411644	0.00793884	0.00823287	0.00147016	0.0155837
T13	0.0237389	0.326409	0.0155786	0.0890208	0.0430267	0.0363501	0.330861	0.00074184	0.0111276	0.00148368	0.0318991	0.0897626
T14	0.0446735	0.049672	0.0190565	0.292721	0.132146	0.0218682	0.25742	0.00437363	0.100281	0.00281162	0.00468604	0.0702905
T15	0.0982287	0.0319377	0.0158347	0.0319377	0.0762211	0.00724638	0.135802	0.003489	0.0780998	0.00456253	0.0582394	0.4584
T16	0.0576923	0.103365	0	0.0504808	0.0721154	0.0504808	0.497596	0.00480769	0.0288462	0.0168269	0.0288462	0.0889423
T17	0.000451128	0.00902256	0.0012782	0.0836842	0.180752	0.00548872	0.69015	0.000977444	0.0194737	0.00285714	0.00330827	0.00255639
T18	0.010627	0.0233794	0.010627	0.427205	0.063762	0.0191286	0.157279	0.0042508	0.198725	0.0021254	0.0743889	0.00850159
T19	0.00769823	0.464203	0.120092	0.0338722	0.0361817	0.00307929	0.0646651	0.00307929	0.00307929	0.00923788	0.180908	0.073903
T2	0.0388837	0.0310442	0.0250862	0.13233	0.155848	0.0210097	0.244277	0.0580119	0.285356	0.00250862	0.00250862	0.00313578
T3	0.0996088	0.0969004	0.0394222	0.176046	0.1613	0.0391213	0.189889	0.0758351	0.0523623	0.00331026	0.0111345	0.0550707
T4	0.122348	0.164786	0.0632054	0.0586907	0.0749436	0.0744921	0.191874	0.0148984	0.076298	0.00677201	0.00541761	0.146275
T6	0.00444757	0.809223	0.0149813	0.0039794	0.00327715	0.00280899	0.0093633	0.00093633	0.00678839	0.135534	0.00655431	0.00210674
T9	0.00583658	0.127756	0.0311284	0.079118	0.255512	0.105058	0.198444	0.00453956	0.142672	0.00194553	0.00324254	0.0447471

## Sheet: 4F
List of correlation analyses between N-glycosyltransferase expression and differential immune cell infiltration scores
GTs	Immune_score	Correlation	P value
ALG6	StromaScore	-0.501701	0.0242062
DPAGT1	StromaScore	-0.652687	0.00181143
DPM1	StromaScore	-0.721289	0.000331869
MGAT5	StromaScore	-0.633037	0.00273632
ALG6	MicroenvironmentScore	-0.460589	0.0409827
DPAGT1	MicroenvironmentScore	-0.672707	0.00115418
DPM1	MicroenvironmentScore	-0.717437	0.000369664
MGAT5	MicroenvironmentScore	-0.615595	0.00385896
ALG6	CD4+ Tem	0.169738	0.474342
DPAGT1	CD4+ Tem	0.454267	0.0442101
DPM1	CD4+ Tem	0.355748	0.123712
MGAT5	CD4+ Tem	0.380932	0.097509
ALG6	Endothelial cells	-0.571424	0.00848977
DPAGT1	Endothelial cells	-0.689158	0.000776754
DPM1	Endothelial cells	-0.733305	0.000234354
MGAT5	Endothelial cells	-0.665717	0.00135591
ALG6	Epithelial cells	0.259531	0.269163
DPAGT1	Epithelial cells	0.395757	0.0841222
DPM1	Epithelial cells	0.472769	0.0352821
MGAT5	Epithelial cells	0.743732	0.000170705
ALG6	Fibroblasts	-0.486541	0.0296016
DPAGT1	Fibroblasts	-0.591193	0.00604709
DPM1	Fibroblasts	-0.681779	0.000930566
MGAT5	Fibroblasts	-0.703098	0.000544302
ALG6	Mast cells	-0.161257	0.497014
DPAGT1	Mast cells	-0.38072	0.0977116
DPM1	Mast cells	-0.36462	0.113966
MGAT5	Mast cells	-0.183365	0.439033
ALG6	Memory B-cells	-0.263944	0.260812
DPAGT1	Memory B-cells	-0.484317	0.0304666
DPM1	Memory B-cells	-0.509444	0.0217685
MGAT5	Memory B-cells	-0.574348	0.00808474
ALG6	NK cells	-0.517441	0.0194596
DPAGT1	NK cells	-0.77067	6.99746e-05
DPM1	NK cells	-0.731735	0.000245503
MGAT5	NK cells	-0.406096	0.0756251
ALG6	NKT	-0.553681	0.0113171
DPAGT1	NKT	-0.74496	0.000164295
DPM1	NKT	-0.70231	0.00055565
MGAT5	NKT	-0.675644	0.00107729
