# Supplementary material for: Comparative N-Glycoproteomics Reveals Subtype-Specific N-Glycosylation Signatures and Immune Associations in Cholangiocarcinoma
Source: Mol Cell Proteomics. 2025 Oct 7;24(11):101084. doi: 10.1016/j.mcpro.2025.101084 (PMC12615305; doi:10.1016/j.mcpro.2025.101084)
Supplement: Supplemental Table S8 [file mmc8.xlsx]

## Sheet: Fig 5A
List of glycopeptides significantly associated with four key enzymes based on Spearman correlation (p< 0.05, r > 0.6)
Glycosyltransferases	Glycopeptide ID	g.Linkage.	p_spearman	r_spearman
DPM1	GATD3B_N142_N2H6F0S0	01Y41Y41M(31M)61M(31M21M)61M	1.80072e-05	0.807519
DPAGT1	GATD3B_N142_N2H6F0S0	01Y41Y41M(31M)61M(31M21M)61M	0	0.834586
ALG6	GATD3B_N142_N2H6F0S0	01Y41Y41M(31M)61M(31M21M)61M	0.00320512	0.63609
DPM1	ARHGAP10_N519_N2H7F0S0	01Y41Y41M(31M21M21M)61M(31M)61M	0.000926472	0.761765
DPAGT1	ARHGAP10_N519_N2H7F0S0	01Y41Y41M(31M21M21M)61M(31M)61M	0.00306195	0.705882
DPAGT1	ARHGAP10_N522_N2H7F0S0	01Y41Y41M(31M21M21M)61M(31M)61M	0.00306195	0.705882
DPM1	ARHGAP10_N522_N2H7F0S0	01Y41Y41M(31M21M21M)61M(31M)61M	0.000926472	0.761765
DPM1	ELOVL7_N273_N2H7F0S0	01Y41Y41M(31M21M)61M(31M21M)61M	0.0145393	0.699301
MGAT5	ELOVL7_N273_N2H7F0S0	01Y41Y41M(31M21M)61M(31M21M)61M	9.16586e-05	0.888112
DPAGT1	ELOVL7_N273_N2H7F0S0	01Y41Y41M(31M21M)61M(31M21M)61M	0.0428069	0.601399
MGAT5	COL6A6_N288_N2H6F0S0	01Y41Y41M(31M)61M(31M21M)61M	5.24361e-05	0.835294
MGAT5	CCDC169_N89_N3H6F0S0	01Y41Y41M(31M41Y41L)61M(31M)61M	0.0279546	0.643357
ALG6	TBKBP1_N275_N2H7F0S0	01Y41Y41M(31M)61M(31M21M)61M21M	0.0110205	0.72028
DPAGT1	TBKBP1_N275_N2H7F0S0	01Y41Y41M(31M)61M(31M21M)61M21M	0.0090521	0.734266
MGAT5	TBKBP1_N275_N2H7F0S0	01Y41Y41M(31M)61M(31M21M)61M21M	0.00274614	0.804196
DPM1	TBKBP1_N275_N2H7F0S0	01Y41Y41M(31M)61M(31M21M)61M21M	0.00817064	0.741259
DPM1	C12orf71_N236_N2H4F0S0	01Y41Y41M(31M21M)61M	0.0158777	0.692308
ALG6	C12orf71_N236_N2H4F0S0	01Y41Y41M(31M21M)61M	0.0301143	0.636364
DPAGT1	C12orf71_N236_N2H4F0S0	01Y41Y41M(31M21M)61M	0.0348001	0.622378
MGAT5	C12orf71_N236_N2H4F0S0	01Y41Y41M(31M21M)61M	0.0017186	0.825175
MGAT5	ZNF727_N148_N2H5F0S0	01Y41Y41M(31M)61M(31M)61M	0.000443302	0.867133
ALG6	MAN2B1_N367_N2H6F0S0	01Y41Y41M(31M)61M(31M21M)61M	0.00236893	0.811189
DPAGT1	MAN2B1_N367_N2H6F0S0	01Y41Y41M(31M)61M(31M21M)61M	0.0132861	0.706294
DPM1	MAN2B1_N367_N2H6F0S0	01Y41Y41M(31M)61M(31M21M)61M	0.0239811	0.657343
MGAT5	ADAM10_N267_N2H5F0S0	01Y41Y41M(31M)61M(31M)61M	0.000447446	0.788235
MGAT5	ADAM10_N278_N2H9F0S0	01Y41Y41M(31M21M21M31G)61M(31M21M)61M	0.000345147	0.733835
MGAT5	ADAM10_N439_N2H7F0S0	01Y41Y41M(31M21M)61M(31M21M)61M	0.00146046	0.675188
MGAT5	ZBTB5_N414_N2H5F0S0	01Y41Y41M(31M)61M(31M)61M	0.000443302	0.867133
MGAT5	PFAS_N1197_N2H7F0S0	01Y41Y41M(31M21M)61M(31M21M)61M	0.000210385	0.750376
DPAGT1	PFAS_N1197_N2H7F0S0	01Y41Y41M(31M21M)61M(31M21M)61M	0.00495059	0.61203
DPM1	PFAS_N1197_N2H7F0S0	01Y41Y41M(31M21M)61M(31M21M)61M	0.0030283	0.639098
DPAGT1	LAMA5_N2209_N2H4F0S0	01Y41Y41M(31M21M)61M	0.0204419	0.671329
DPM1	LAMA5_N2209_N2H4F0S0	01Y41Y41M(31M21M)61M	0.00589748	0.762238
MGAT5	LAMA5_N2209_N2H4F0S0	01Y41Y41M(31M21M)61M	0.0428069	0.601399
ALG6	LAMA5_N2209_N2H4F0S0	01Y41Y41M(31M21M)61M	0.00817064	0.741259
MGAT5	LAMA5_N2209_N2H6F0S0	01Y41Y41M(31M)61M(31M21M)61M	0.000192153	0.881119
ALG6	CYTH3_N112_N2H7F0S0	01Y41Y41M(31M)61M(31M21M)61M21M	0.0373345	0.615385
MGAT5	ADCY9_N613_N2H9F0S0	01Y41Y41M(31M21M21M)61M(31M21M)61M21M	0.0301143	0.636364
DPM1	ADCY9_N613_N2H9F0S0	01Y41Y41M(31M21M21M)61M(31M21M)61M21M	0.0301143	0.636364
ALG6	SORBS3_N102_N4H5F0S2	01Y41Y41M(31M)61M(21Y41L32S)61Y41L32S	0.0204419	0.671329
MGAT5	PLOD3_N63_N2H5F0S0	01Y41Y41M(31M)61M(31M)61M	0.0111158	0.626471
MGAT5	PLOD3_N63_N2H6F0S0	01Y41Y41M(31M)61M(31M21M)61M	0.000192153	0.881119
MGAT5	UGT1A9_N344_N2H5F0S0	01Y41Y41M(31M)61M(31M)61M	0.00329667	0.634586
MGAT5	UGT1A9_N344_N2H6F0S0	01Y41Y41M(31M)61M(31M21M)61M	0.00358436	0.630075
DPM1	NCOR1_N1510_N2H6F0S0	01Y41Y41M(31M)61M(31M21M)61M	0.00096954	0.846154
ALG6	NCOR1_N1510_N2H6F0S0	01Y41Y41M(31M)61M(31M21M)61M	0.00316125	0.797203
DPAGT1	NCOR1_N1510_N2H6F0S0	01Y41Y41M(31M)61M(31M21M)61M	0.00144087	0.832168
ALG6	NDUFB1_N40_N2H5F0S0	01Y41Y41M(31M)61M(31M)61M	0.00115823	0.685714
DPAGT1	NDUFB1_N40_N2H5F0S0	01Y41Y41M(31M)61M(31M)61M	0.00521528	0.609023
DPM1	NDUFB1_N40_N2H5F0S0	01Y41Y41M(31M)61M(31M)61M	0.00433693	0.619549
DPM1	ERLIN1_N108_N2H7F0S0	01Y41Y41M(31M21M)61M(31M21M)61M	0.0030283	0.639098
MGAT5	ERLIN1_N108_N2H7F0S0	01Y41Y41M(31M21M)61M(31M21M)61M	0.000210385	0.750376
DPAGT1	ERLIN1_N108_N2H7F0S0	01Y41Y41M(31M21M)61M(31M21M)61M	0.00495059	0.61203
DPM1	ERLIN1_N108_N2H8F0S0	01Y41Y41M(31M21M21M)61M(31M21M)61M	0.00239933	0.651128
MGAT5	ERLIN1_N108_N2H8F0S0	01Y41Y41M(31M21M21M)61M(31M21M)61M	0.00247148	0.649624
MGAT5	CREG1_N160_N2H7F0S0	01Y41Y41M(31M21M)61M(31M21M)61M	0.00144087	0.832168
MGAT5	RPS6KA4_N703_N2H3F1S0	01Y(61F)41Y41M(31M)61M	0.0145393	0.699301
DPM1	UTP20_N1508_N4H4F1S1	01Y41Y41M(31M)61M(21Y41L32S)61Y31F	0.0221592	0.664336
DPAGT1	UTP20_N1508_N4H4F1S1	01Y41Y41M(31M)61M(21Y41L32S)61Y31F	0.0259115	0.65035
DPAGT1	NEBL_N744_N2H5F0S0	01Y41Y41M(31M)61M(31M)61M	0.0145393	0.699301
DPAGT1	NEBL_N744_N2H8F0S0	01Y41Y41M(31M21M21M)61M(31M21M)61M	0.00549153	0.606015
MGAT5	SLIT2_N66_N2H6F0S0	01Y41Y41M(31M)61M(31M21M)61M	0.00399877	0.691176
MGAT5	SUN1_N705_N3H3F1S0	01Y(61F)41Y41M(31M)(41Y)61M	0.0110205	0.72028
MGAT5	ADGRL2_N813_N2H5F0S0	01Y41Y41M(31M)61M(31M)61M	0.000597084	0.86014
MGAT5	CLPTM1_N295_N2H6F0S0	01Y41Y41M(31M)61M(31M21M)61M	0.000771902	0.853147
DPM1	CLPTM1_N295_N2H6F0S0	01Y41Y41M(31M)61M(31M21M)61M	0.0323947	0.629371
MGAT5	EGFR_N352_N2H6F0S0	01Y41Y41M(31M)61M(31M21M)61M	0	0.86015
MGAT5	PIGR_N421_N2H8F0S0	01Y41Y41M(31M21M21M)61M(31M21M)61M	0.0439891	0.627273
MGAT5	PIGR_N469_N2H9F0S0	01Y41Y41M(31M21M21M)61M(31M21M)61M21M	0.00525292	0.769231
DPAGT1	IGHA2_N205_N2H5F0S0	01Y41Y41M(31M)61M(31M)61M	0.00751001	0.652941
DPM1	IGHA2_N205_N2H5F0S0	01Y41Y41M(31M)61M(31M)61M	0.00897545	0.641176
DPM1	HLA-DRA_N143_N2H5F0S0	01Y41Y41M(31M)61M(31M)61M	0.000975399	0.693233
ALG6	HLA-DRA_N143_N2H5F0S0	01Y41Y41M(31M)61M(31M)61M	0.00150847	0.673684
MGAT5	HLA-DRA_N143_N2H5F0S0	01Y41Y41M(31M)61M(31M)61M	0.00311567	0.637594
DPAGT1	HLA-DRA_N143_N2H5F0S0	01Y41Y41M(31M)61M(31M)61M	0.00081682	0.700752
ALG6	HLA-DRA_N143_N2H6F0S0	01Y41Y41M(31M)61M(31M21M)61M	0.00194129	0.661654
MGAT5	HLA-DRA_N143_N2H6F0S0	01Y41Y41M(31M)61M(31M21M)61M	0.00206409	0.658647
DPAGT1	HLA-DRA_N143_N2H6F0S0	01Y41Y41M(31M)61M(31M21M)61M	0.00188218	0.663158
DPM1	HLA-DRA_N143_N2H6F0S0	01Y41Y41M(31M)61M(31M21M)61M	0.00285961	0.642105
ALG6	HLA-DRA_N143_N2H7F0S0	01Y41Y41M(31M)61M(31M21M)61M21M	0.00422208	0.621053
DPAGT1	HLA-DRA_N143_N2H7F0S0	01Y41Y41M(31M)61M(31M21M)61M21M	0.000654853	0.709774
DPM1	HLA-DRA_N143_N2H7F0S0	01Y41Y41M(31M)61M(31M21M)61M21M	0.00155777	0.67218
DPAGT1	HLA-DRA_N143_N2H8F0S0	01Y41Y41M(31M21M)61M(31M21M)61M21M	0.00339037	0.633083
DPAGT1	COL3A1_N1367_N2H6F0S0	01Y41Y41M(31M)61M(31M21M)61M	0.00563412	0.604511
ALG6	LTF_N156_N4H5F2S1	01Y(61F)41Y41M(31M41Y(31F)41L)61M61Y41L32S	0.0323947	0.629371
ALG6	MPO_N355_N2H6F0S0	01Y41Y41M(31M)61M(31M21M)61M	0.0239811	0.657343
MGAT5	ITGB1_N669_N2H6F0S0	01Y41Y41M(31M)61M(31M21M)61M	0.0204419	0.671329
MGAT5	ITGB1_N669_N4H5F1S0	01Y(61F)41Y41M(31M41Y41L)61M61Y41L	1.98455e-05	0.806015
MGAT5	GLA_N139_N2H3F1S0	01Y(61F)41Y41M(31M)61M	0.0100009	0.727273
MGAT5	CEACAM5_N508_N2H7F0S0	01Y41Y41M(31M)61M(31M21M)61M21M	0.000759583	0.703759
MGAT5	HEXA_N157_N2H8F0S0	01Y41Y41M(31M21M)61M(31M21M)61M21M	0.00285961	0.642105
DPM1	HEXA_N157_N2H9F0S0	01Y41Y41M(31M21M21M31G)61M(31M21M)61M	0.00254541	0.64812
DPM1	CTSD_N263_N2H3F1S0	01Y(61F)41Y41M(31M)61M	0.0239811	0.657343
MGAT5	CTSD_N263_N2H3F1S0	01Y(61F)41Y41M(31M)61M	0.0132861	0.706294
DPAGT1	CTSD_N263_N2H3F1S0	01Y(61F)41Y41M(31M)61M	0.0204419	0.671329
ALG6	CTSD_N263_N2H3F1S0	01Y(61F)41Y41M(31M)61M	0.00659654	0.755245
MGAT5	CTSD_N263_N2H4F1S0	01Y(61F)41Y41M(31M)61M61M	0.00200192	0.66015
MGAT5	CTSD_N263_N2H5F0S0	01Y41Y41M(31M)61M(31M)61M	0.000210385	0.750376
MGAT5	CTSD_N263_N2H6F0S0	01Y41Y41M(31M)61M(31M21M)61M	0.00155777	0.67218
MGAT5	PSAP_N332_N2H5F0S0	01Y41Y41M(31M)61M(31M)61M	0.00119796	0.684211
ALG6	PSAP_N332_N2H6F0S0	01Y41Y41M(31M)61M(31M21M)61M	0.0090521	0.734266
MGAT5	GUSB_N272_N2H3F0S0	01Y41Y41M(31M)61M	0.0115885	0.623529
MGAT5	GUSB_N272_N2H5F0S0	01Y41Y41M(31M)61M(31M)61M	0.0145393	0.699301
MGAT5	GUSB_N272_N2H5F1S0	01Y(61F)41Y41M(31M)61M(31M)61M	0.00817064	0.741259
DPAGT1	GUSB_N272_N2H5F1S0	01Y(61F)41Y41M(31M)61M(31M)61M	0.0121144	0.713287
ALG6	GUSB_N272_N2H5F1S0	01Y(61F)41Y41M(31M)61M(31M)61M	0.0110205	0.72028
DPM1	GUSB_N272_N2H5F1S0	01Y(61F)41Y41M(31M)61M(31M)61M	0.0110205	0.72028
MGAT5	GUSB_N272_N2H6F0S0	01Y41Y41M(31M)61M(31M21M)61M	0	0.887218
DPM1	GUSB_N272_N2H6F0S0	01Y41Y41M(31M)61M(31M21M)61M	0.00146046	0.675188
DPAGT1	GUSB_N272_N2H6F0S0	01Y41Y41M(31M)61M(31M21M)61M	0.00469707	0.615038
ALG6	PTPRC_N380_N4H5F0S1	01Y41Y41M(31M41Y41L)61M61Y41L32S	0.0148597	0.625
DPAGT1	CELA3B_N114_N3H6F2S0	01Y(61F)41Y41M(31M41Y(31F)41L)61M(31M)61M	0.0125817	0.617647
DPM1	CELA3B_N114_N3H6F2S0	01Y(61F)41Y41M(31M41Y(31F)41L)61M(31M)61M	0.0111158	0.626471
MGAT5	CTSA_N333_N2H6F0S0	01Y41Y41M(31M)61M(31M21M)61M	0.0323947	0.629371
DPM1	CLU_N103_N2H9F0S0	01Y41Y41M(31M21M21M)61M(31M21M)61M21M	0.0090521	0.734266
DPAGT1	CLU_N103_N2H9F0S0	01Y41Y41M(31M21M21M)61M(31M21M)61M21M	0.017305	0.685315
MGAT5	LAMC1_N650_N2H9F0S0	01Y41Y41M(31M21M21M31G)61M(31M21M)61M	0.0301143	0.636364
DPM1	LAMC1_N650_N2H9F0S0	01Y41Y41M(31M21M21M31G)61M(31M21M)61M	0.0373345	0.615385
ALG6	ACP2_N167_N2H8F0S0	01Y41Y41M(31M21M)61M(31M21M)61M21M	0.012077	0.620588
MGAT5	ACP2_N167_N2H8F0S0	01Y41Y41M(31M21M)61M(31M21M)61M21M	0.000996088	0.758824
MGAT5	LAMP1_N103_N2H5F0S0	01Y41Y41M(31M)61M(31M)61M	0.00159838	0.738235
DPM1	LAMP1_N103_N2H7F0S0	01Y41Y41M(31M)61M(31M21M)61M21M	0.0090521	0.734266
DPAGT1	LAMP1_N103_N2H7F0S0	01Y41Y41M(31M)61M(31M21M)61M21M	0.00465988	0.776224
MGAT5	LAMP1_N103_N2H7F0S0	01Y41Y41M(31M)61M(31M21M)61M21M	0.0188251	0.678322
ALG6	LAMP1_N103_N2H7F0S0	01Y41Y41M(31M)61M(31M21M)61M21M	0.0090521	0.734266
MGAT5	LAMP1_N103_N3H6F0S0	01Y41Y41M(31M41Y41L)61M(31M)61M	0.00204771	0.726471
MGAT5	LAMP1_N261_N2H5F0S0	01Y41Y41M(31M)61M(31M)61M	2.99428e-07	0.831579
ALG6	LAMP1_N261_N2H5F0S0	01Y41Y41M(31M)61M(31M)61M	0.00239933	0.651128
DPM1	LAMP1_N261_N2H5F0S0	01Y41Y41M(31M)61M(31M)61M	5.90806e-05	0.784962
DPAGT1	LAMP1_N261_N2H5F0S0	01Y41Y41M(31M)61M(31M)61M	0.00146046	0.675188
MGAT5	LAMP1_N261_N2H6F0S0	01Y41Y41M(31M)61M(31M21M)61M	0.00128076	0.681203
MGAT5	LAMP1_N261_N2H8F0S0	01Y41Y41M(31M21M21M)61M(31M21M)61M	0.00589748	0.762238
DPM1	LAMP1_N261_N3H5F1S0	01Y(61F)41Y41M(31M41Y41L)61M61M	0.040002	0.608392
ALG6	LAMP1_N261_N3H5F1S0	01Y(61F)41Y41M(31M41Y41L)61M61M	0.0259115	0.65035
MGAT5	LAMP1_N261_N3H5F1S0	01Y(61F)41Y41M(31M41Y41L)61M61M	0.0090521	0.734266
DPM1	LAMP1_N261_N3H6F0S0	01Y41Y41M(31M41Y41L)61M(31M)61M	1.31022e-05	0.81203
DPAGT1	LAMP1_N261_N3H6F0S0	01Y41Y41M(31M41Y41L)61M(31M)61M	0.00081682	0.700752
ALG6	LAMP1_N261_N3H6F0S0	01Y41Y41M(31M41Y41L)61M(31M)61M	0.000499772	0.720301
MGAT5	LAMP1_N261_N3H6F0S0	01Y41Y41M(31M41Y41L)61M(31M)61M	6.72096e-05	0.781955
MGAT5	LAMP1_N261_N3H6F0S1	01Y41Y41M(31M41Y41L32S)61M(31M)61M	0.00465988	0.776224
MGAT5	LAMP1_N261_N3H6F1S0	01Y(61F)41Y41M(31M41Y41L)61M(31M)61M	3.11792e-07	0.893233
ALG6	LAMP1_N261_N3H6F1S0	01Y(61F)41Y41M(31M41Y41L)61M(31M)61M	0.00269874	0.645113
DPM1	LAMP1_N261_N3H6F1S0	01Y(61F)41Y41M(31M41Y41L)61M(31M)61M	0.00150847	0.673684
MGAT5	LAMP1_N261_N4H6F2S0	01Y(61F)41Y41M(31M(21Y(31F)41L)41Y41L)61M61M	0.0188251	0.678322
DPM1	LAMP1_N261_N4H7F1S0	01Y41Y41M(31M(21Y(31F)41L)41Y41L)61M(31M)61M	0.0428069	0.601399
MGAT5	LAMP1_N322_N2H5F0S0	01Y41Y41M(31M)61M(31M)61M	0.00236893	0.811189
DPM1	LAMP1_N322_N2H5F0S0	01Y41Y41M(31M)61M(31M)61M	0.00735321	0.748252
DPM1	LAMP1_N322_N2H8F0S0	01Y41Y41M(31M21M)61M(31M21M)61M21M	0.00127452	0.863636
MGAT5	LAMP1_N322_N2H8F0S0	01Y41Y41M(31M21M)61M(31M21M)61M21M	0.00442802	0.809091
DPAGT1	LAMP1_N322_N2H8F0S0	01Y41Y41M(31M21M)61M(31M21M)61M21M	0.0104818	0.754545
ALG6	FGFR1_N77_N2H5F0S0	01Y41Y41M(31M)61M(31M)61M	0.0323947	0.629371
MGAT5	FGFR1_N77_N2H5F0S0	01Y41Y41M(31M)61M(31M)61M	0.00589748	0.762238
DPAGT1	FGFR1_N77_N2H5F0S0	01Y41Y41M(31M)61M(31M)61M	0.0221592	0.664336
DPM1	FGFR1_N77_N2H5F0S0	01Y41Y41M(31M)61M(31M)61M	0.00735321	0.748252
DPM1	DMD_N2899_N2H8F0S0	01Y41Y41M(31M21M)61M(31M21M)61M21M	0.00127452	0.863636
MGAT5	DMD_N2899_N2H8F0S0	01Y41Y41M(31M21M)61M(31M21M)61M21M	0.00442802	0.809091
DPAGT1	DMD_N2899_N2H8F0S0	01Y41Y41M(31M21M)61M(31M21M)61M21M	0.0104818	0.754545
ALG6	GZMA_N170_N2H6F0S0	01Y41Y41M(31M)61M(31M21M)61M	0.0204419	0.671329
DPM1	GZMA_N170_N2H6F0S0	01Y41Y41M(31M)61M(31M21M)61M	0.040002	0.608392
DPAGT1	LAMP2_N101_N3H4F0S1	01Y41Y41M(31M)61M61Y41L32S	0.00316125	0.797203
DPM1	LAMP2_N101_N3H4F0S1	01Y41Y41M(31M)61M61Y41L32S	0.00144087	0.832168
ALG6	LAMP2_N101_N3H4F0S1	01Y41Y41M(31M)61M61Y41L32S	0.00236893	0.811189
MGAT5	LAMP2_N275_N6H7F0S1	01Y41Y41M(31M41Y41L31Y41L)61M61Y41L31Y41L32S	0.00217382	0.723529
DPM1	LAMP2_N356_N2H5F0S0	01Y41Y41M(31M)61M(31M)61M	0.000519903	0.718797
ALG6	LAMP2_N356_N2H5F0S0	01Y41Y41M(31M)61M(31M)61M	0.00239933	0.651128
DPAGT1	LAMP2_N356_N2H5F0S0	01Y41Y41M(31M)61M(31M)61M	0.00239933	0.651128
MGAT5	LAMP2_N356_N2H5F0S0	01Y41Y41M(31M)61M(31M)61M	0	0.852632
DPM1	LAMP2_N356_N2H6F0S0	01Y41Y41M(31M)61M(31M21M)61M	0.0348001	0.622378
MGAT5	LAMP2_N356_N2H6F0S0	01Y41Y41M(31M)61M(31M21M)61M	0.0158777	0.692308
ALG6	LAMP2_N356_N2H6F0S0	01Y41Y41M(31M)61M(31M21M)61M	0.0145393	0.699301
DPAGT1	LAMP2_N356_N2H6F0S0	01Y41Y41M(31M)61M(31M21M)61M	0.0239811	0.657343
MGAT5	LAMP2_N356_N2H7F0S0	01Y41Y41M(31M)61M(31M21M)61M21M	0.00144087	0.832168
MGAT5	LAMP2_N356_N3H6F0S0	01Y41Y41M(31M41Y41L)61M(31M)61M	0.0428069	0.601399
MGAT5	CEACAM1_N378_N2H6F0S0	01Y41Y41M(31M)61M(31M21M)61M	0	0.855639
MGAT5	CEACAM1_N378_N2H7F0S0	01Y41Y41M(31M)61M(31M21M)61M21M	0.000480272	0.721805
MGAT5	HSP90B1_N62_N2H7F0S0	01Y41Y41M(31M)61M(31M21M)61M21M	0.0279546	0.643357
MGAT5	ITGB5_N347_N2H6F0S0	01Y41Y41M(31M)61M(31M21M)61M	0.00817064	0.741259
DPM1	ITGB5_N347_N2H6F0S0	01Y41Y41M(31M)61M(31M21M)61M	0.0279546	0.643357
MGAT5	TCN1_N216_N2H5F0S0	01Y41Y41M(31M)61M(31M)61M	0.000447446	0.788235
DPM1	M6PR_N57_N2H6F0S0	01Y41Y41M(31M)61M(31M21M)61M	0.00306195	0.705882
MGAT5	M6PR_N57_N2H6F0S0	01Y41Y41M(31M)61M(31M21M)61M	0	0.894118
ALG6	M6PR_N57_N2H6F0S0	01Y41Y41M(31M)61M(31M21M)61M	0.00751001	0.652941
ALG6	M6PR_N57_N2H7F0S0	01Y41Y41M(31M21M)61M(31M21M)61M	0.00378742	0.627068
DPM1	M6PR_N57_N2H7F0S0	01Y41Y41M(31M21M)61M(31M21M)61M	0.00094183	0.694737
DPAGT1	M6PR_N57_N2H7F0S0	01Y41Y41M(31M21M)61M(31M21M)61M	0.00150847	0.673684
MGAT5	M6PR_N57_N2H7F0S0	01Y41Y41M(31M21M)61M(31M21M)61M	0.000200571	0.75188
ALG6	M6PR_N57_N2H8F0S0	01Y41Y41M(31M21M21M)61M(31M21M)61M	0.00378742	0.627068
DPAGT1	M6PR_N57_N2H8F0S0	01Y41Y41M(31M21M21M)61M(31M21M)61M	0.00115823	0.685714
MGAT5	M6PR_N57_N3H6F0S1	01Y41Y41M(31M41Y41L32S)61M(31M)61M	0.00735321	0.748252
DPM1	RASA1_N660_N2H5F0S0	01Y41Y41M(31M)61M(31M)61M	0.0121144	0.713287
MGAT5	RASA1_N660_N2H5F0S0	01Y41Y41M(31M)61M(31M)61M	0.00465988	0.776224
MGAT5	CDH3_N566_N2H7F0S0	01Y41Y41M(31M21M)61M(31M21M)61M	0.00146046	0.675188
DPM1	ITGA6_N323_N2H6F0S0	01Y41Y41M(31M)61M(31M21M)61M	0.0204419	0.671329
MGAT5	ITGA6_N323_N2H6F0S0	01Y41Y41M(31M)61M(31M21M)61M	0.00817064	0.741259
MGAT5	ITGA3_N605_N2H8F0S0	01Y41Y41M(31M21M)61M(31M21M)61M21M	0.00274614	0.804196
MGAT5	ITGA3_N656_N2H6F0S0	01Y41Y41M(31M)61M(31M21M)61M	0.0115885	0.623529
MGAT5	CD38_N209_N2H5F0S0	01Y41Y41M(31M)61M(31M)61M	0.0100009	0.727273
DPM1	CD38_N209_N2H5F0S0	01Y41Y41M(31M)61M(31M)61M	0.040002	0.608392
DPAGT1	KIF5B_N152_N2H6F0S0	01Y41Y41M(31M)61M(31M21M)61M	0.00577973	0.603008
ALG6	KIF5B_N152_N2H6F0S0	01Y41Y41M(31M)61M(31M21M)61M	0.000290025	0.73985
MGAT5	CD68_N199_N4H5F1S1	01Y(61F)41Y41M(31M41Y41L)61M61Y41L32S	0.00410974	0.622556
ALG6	GRK3_N648_N2H4F0S0	01Y41Y41M(31M21M)61M	0.0158777	0.692308
DPAGT1	GRK3_N648_N2H4F0S0	01Y41Y41M(31M21M)61M	0.0259115	0.65035
MGAT5	LIPA_N273_N2H8F0S0	01Y41Y41M(31M21M)61M(31M21M)61M21M	0.00236893	0.811189
MGAT5	SSR1_N136_N2H8F0S0	01Y41Y41M(31M21M21M)61M(31M21M)61M	0.00366614	0.64386
DPM1	SSR1_N136_N2H8F0S0	01Y41Y41M(31M21M21M)61M(31M21M)61M	0.00109104	0.703509
DPAGT1	SSR2_N88_N2H8F0S0	01Y41Y41M(31M21M21M)61M(31M21M)61M	0.000480272	0.721805
DPM1	SSR2_N88_N2H8F0S0	01Y41Y41M(31M21M21M)61M(31M21M)61M	4.49369e-05	0.790977
ALG6	MKI67_N417_N4H5F0S0	01Y41Y41M(31M)61M(21Y41L)61Y41L	0.0090521	0.734266
DPAGT1	STT3A_N537_N2H9F0S0	01Y41Y41M(31M21M21M)61M(31M21M)61M21M	0.0268669	0.620879
DPM1	HSPA13_N184_N2H8F0S0	01Y41Y41M(31M21M21M)61M(31M21M)61M	0.00466026	0.682353
DPAGT1	HSPA13_N184_N2H8F0S0	01Y41Y41M(31M21M21M)61M(31M21M)61M	0.00540501	0.673529
MGAT5	ENTPD1_N371_N2H5F0S0	01Y41Y41M(31M)61M(31M)61M	0.000425399	0.726316
MGAT5	PPT1_N197_N2H6F0S0	01Y41Y41M(31M)61M(31M21M)61M	0.00465988	0.776224
MGAT5	PPT1_N212_N2H6F0S0	01Y41Y41M(31M)61M(31M21M)61M	0.00410974	0.622556
MGAT5	PDE6C_N201_N2H6F0S0	01Y41Y41M(31M)61M(31M21M)61M	0.00937493	0.638235
MGAT5	ZNF75D_N29_N2H5F0S0	01Y41Y41M(31M)61M(31M)61M	0.0110205	0.72028
ALG6	ZNF75D_N29_N2H5F0S0	01Y41Y41M(31M)61M(31M)61M	0.00589748	0.762238
DPM1	ZNF75D_N29_N2H5F0S0	01Y41Y41M(31M)61M(31M)61M	0.0121144	0.713287
DPAGT1	ZNF75D_N29_N2H5F0S0	01Y41Y41M(31M)61M(31M)61M	0.00659654	0.755245
DPM1	ZNF75D_N29_N2H6F0S0	01Y41Y41M(31M)61M(31M21M)61M	0	0.83609
ALG6	ZNF75D_N29_N2H6F0S0	01Y41Y41M(31M)61M(31M21M)61M	0.00422208	0.621053
MGAT5	ZNF75D_N29_N2H6F0S0	01Y41Y41M(31M)61M(31M21M)61M	0.00104547	0.690226
DPAGT1	ZNF75D_N29_N2H6F0S0	01Y41Y41M(31M)61M(31M21M)61M	0.000375653	0.730827
DPM1	ZNF75D_N29_N2H7F0S0	01Y41Y41M(31M)61M(31M21M)61M21M	0.00144087	0.832168
ALG6	ZNF75D_N29_N2H7F0S0	01Y41Y41M(31M)61M(31M21M)61M21M	0.0110205	0.72028
DPAGT1	ZNF75D_N29_N2H7F0S0	01Y41Y41M(31M)61M(31M21M)61M21M	0.00316125	0.797203
MGAT5	CTSC_N119_N2H6F0S0	01Y41Y41M(31M)61M(31M21M)61M	0.00595149	0.667647
DPM1	CTSC_N53_N2H6F0S0	01Y41Y41M(31M)61M(31M21M)61M	0.00535194	0.607519
DPAGT1	CTSC_N53_N2H6F0S0	01Y41Y41M(31M)61M(31M21M)61M	0.00226023	0.654135
DPAGT1	PTTG1IP_N54_N2H5F0S0	01Y41Y41M(31M)61M(31M)61M	0.00411545	0.783217
DPAGT1	PTTG1IP_N54_N2H6F0S0	01Y41Y41M(31M)61M(31M21M)61M	0.00508152	0.610526
DPM1	PTTG1IP_N54_N2H6F0S0	01Y41Y41M(31M)61M(31M21M)61M	0.00378742	0.627068
MGAT5	PTTG1IP_N54_N2H6F0S0	01Y41Y41M(31M)61M(31M21M)61M	0.00358436	0.630075
DPM1	PTTG1IP_N54_N2H7F0S0	01Y41Y41M(31M)61M(31M21M)61M21M	0.00495059	0.61203
DPAGT1	PTTG1IP_N54_N2H7F0S0	01Y41Y41M(31M)61M(31M21M)61M21M	0.00254541	0.64812
DPM1	ATXN1_N9_N2H8F0S0	01Y41Y41M(31M21M21M)61M(31M21M)61M	0.00466026	0.682353
DPAGT1	ATXN1_N9_N2H8F0S0	01Y41Y41M(31M21M21M)61M(31M21M)61M	0.00540501	0.673529
DPAGT1	CACNA2D1_N324_N2H6F0S0	01Y41Y41M(31M)61M(31M21M)61M	0.00592843	0.601504
DPM1	CACNA2D1_N324_N2H6F0S0	01Y41Y41M(31M)61M(31M21M)61M	0.00285961	0.642105
ALG6	ADAR_N628_N4H3F1S0	01Y(61F)41Y41M(31M41Y)61M61Y	0.017305	0.685315
DPM1	ADAR_N628_N4H3F1S0	01Y(61F)41Y41M(31M41Y)61M61Y	0.0373345	0.615385
DPAGT1	ADAR_N628_N4H3F1S0	01Y(61F)41Y41M(31M41Y)61M61Y	0.017305	0.685315
MGAT5	ITGA1_N1113_N2H9F0S0	01Y41Y41M(31M21M21M)61M(31M21M)61M21M	0.00100617	0.740196
DPM1	ITGA1_N1113_N2H9F0S0	01Y41Y41M(31M21M21M)61M(31M21M)61M21M	0.00202568	0.708333
DPM1	ITGA1_N341_N4H5F0S1	01Y41Y41M(31M41Y41L)61M61Y41L32S	0.0158777	0.692308
DPM1	ITGA1_N418_N2H7F0S0	01Y41Y41M(31M21M)61M(31M21M)61M	0.0188251	0.678322
MGAT5	ITGA1_N460_N2H9F0S0	01Y41Y41M(31M21M21M)61M(31M21M)61M21M	0.0252688	0.626374
DPM1	ITGA1_N840_N2H6F0S0	01Y41Y41M(31M)61M(31M21M)61M	0.0030283	0.639098
MGAT5	ITGA1_N840_N2H6F0S0	01Y41Y41M(31M)61M(31M21M)61M	9.64371e-05	0.772932
MGAT5	ITGA1_N840_N2H7F0S0	01Y41Y41M(31M)61M(31M21M)61M21M	0.00136819	0.678195
MGAT5	ITGA1_N840_N3H6F0S0	01Y41Y41M(31M41Y41L)61M(31M)61M	0.0204419	0.671329
MGAT5	RAB5B_N208_N2H7F0S0	01Y41Y41M(31M)61M(31M21M)61M21M	0.0239811	0.657343
DPM1	RAB5B_N208_N2H7F0S0	01Y41Y41M(31M)61M(31M21M)61M21M	0.00659654	0.755245
DPAGT1	RAB5B_N208_N2H7F0S0	01Y41Y41M(31M)61M(31M21M)61M21M	0.017305	0.685315
ALG6	PKIA_N48_N2H5F0S0	01Y41Y41M(31M)61M(31M)61M	0.0428069	0.601399
DPM1	PKIA_N48_N2H5F0S0	01Y41Y41M(31M)61M(31M)61M	0.0204419	0.671329
DPAGT1	PKIA_N48_N2H5F0S0	01Y41Y41M(31M)61M(31M)61M	0.0221592	0.664336
DPM1	NOMO3_N369_N2H6F0S0	01Y41Y41M(31M)61M(31M21M)61M	0.00495059	0.61203
DPM1	NOMO3_N618_N2H5F0S0	01Y41Y41M(31M)61M(31M)61M	0.0121144	0.713287
MGAT5	NOMO3_N618_N2H5F0S0	01Y41Y41M(31M)61M(31M)61M	0.0110205	0.72028
ALG6	NOMO3_N618_N2H5F0S0	01Y41Y41M(31M)61M(31M)61M	0.00589748	0.762238
DPAGT1	NOMO3_N618_N2H5F0S0	01Y41Y41M(31M)61M(31M)61M	0.00659654	0.755245
DPM1	NOMO3_N618_N2H6F0S0	01Y41Y41M(31M)61M(31M21M)61M	0	0.83609
MGAT5	NOMO3_N618_N2H6F0S0	01Y41Y41M(31M)61M(31M21M)61M	0.00104547	0.690226
ALG6	NOMO3_N618_N2H6F0S0	01Y41Y41M(31M)61M(31M21M)61M	0.00422208	0.621053
DPAGT1	NOMO3_N618_N2H6F0S0	01Y41Y41M(31M)61M(31M21M)61M	0.000375653	0.730827
DPAGT1	NOMO3_N618_N2H7F0S0	01Y41Y41M(31M21M)61M(31M21M)61M	0.000499772	0.720301
DPM1	NOMO3_N618_N2H7F0S0	01Y41Y41M(31M21M)61M(31M21M)61M	3.33058e-05	0.796992
MGAT5	NOMO3_N618_N2H7F0S0	01Y41Y41M(31M21M)61M(31M21M)61M	0.00482246	0.613534
MGAT5	EEF1A2_N314_N2H7F0S0	01Y41Y41M(31M21M)61M(31M21M)61M	0.00146046	0.675188
MGAT5	LGALS3BP_N398_N2H6F0S0	01Y41Y41M(31M)61M(31M21M)61M	0.00254541	0.64812
MGAT5	LGALS3BP_N398_N3H4F1S1	01Y(61F)41Y41M(31M)61M61Y41L32S	0.0110205	0.72028
MGAT5	LGALS3BP_N398_N4H3F1S0	01Y(61F)41Y41M(31M41Y)61M61Y	0.0132861	0.706294
MGAT5	LGALS3BP_N551_N2H7F0S0	01Y41Y41M(31M21M)61M(31M21M)61M	0.00108201	0.688722
MGAT5	LGALS3BP_N69_N2H7F0S0	01Y41Y41M(31M21M21M)61M(31M)61M	0.00465988	0.776224
MGAT5	KCNH2_N369_N2H7F0S0	01Y41Y41M(31M21M)61M(31M21M)61M	0.000533395	0.782353
DPM1	KCNH2_N369_N2H7F0S0	01Y41Y41M(31M21M)61M(31M21M)61M	0.00785718	0.65
ALG6	KCNH2_N369_N2H7F0S0	01Y41Y41M(31M21M)61M(31M21M)61M	0.00204771	0.726471
DPM1	KCNH2_N369_N2H8F0S0	01Y41Y41M(31M21M)61M(31M21M)61M21M	0.00306195	0.705882
DPAGT1	KCNH2_N369_N2H8F0S0	01Y41Y41M(31M21M)61M(31M21M)61M21M	0.0071751	0.655882
ALG6	KCNH2_N369_N2H8F0S0	01Y41Y41M(31M21M)61M(31M21M)61M21M	0.0141963	0.608824
MGAT5	KCNH2_N369_N2H8F0S0	01Y41Y41M(31M21M)61M(31M21M)61M21M	0.000533395	0.782353
DPM1	KCNH2_N369_N2H9F0S0	01Y41Y41M(31M21M21M31G)61M(31M21M)61M	0.00254541	0.64812
ALG6	PTPN13_N2034_N6H3F1S0	01Y(61F)41Y41M(31M(21Y)41Y)61M(21Y)61Y	0.0239811	0.657343
MGAT5	ANK3_N2910_N4H5F1S1	01Y41Y41M(31M(21Y41L32S)41Y31F)61M61M	0.00589748	0.762238
DPM1	PDIA2_N284_N2H5F0S0	01Y41Y41M(31M)61M(31M)61M	0.0147693	0.605882
MGAT5	ADAM9_N381_N2H5F0S0	01Y41Y41M(31M)61M(31M)61M	0.0188251	0.678322
DPM1	ASAH1_N259_N2H8F0S0	01Y41Y41M(31M21M)61M(31M21M)61M21M	6.30519e-05	0.783459
MGAT5	ASAH1_N259_N2H8F0S0	01Y41Y41M(31M21M)61M(31M21M)61M21M	0.000480272	0.721805
DPAGT1	ASAH1_N259_N2H8F0S0	01Y41Y41M(31M21M)61M(31M21M)61M21M	0.00111959	0.687218
DPM1	ASAH1_N259_N2H9F0S0	01Y41Y41M(31M21M21M)61M(31M21M)61M21M	0.0090521	0.734266
ALG6	ASAH1_N259_N2H9F0S0	01Y41Y41M(31M21M21M)61M(31M21M)61M21M	0.0373345	0.615385
MGAT5	ASAH1_N259_N2H9F0S0	01Y41Y41M(31M21M21M)61M(31M21M)61M21M	0.0145393	0.699301
DPAGT1	ASAH1_N259_N2H9F0S0	01Y41Y41M(31M21M21M)61M(31M21M)61M21M	0.0204419	0.671329
MGAT5	ASAH1_N286_N3H4F0S1	01Y41Y41M(31M)61M61Y41L32S	0.000150617	0.817647
MGAT5	ASAH1_N286_N3H4F2S0	01Y41Y41M(31M)61M21Y(31F)41L21F	0.000150617	0.817647
DPAGT1	POSTN_N599_N4H5F1S0	01Y41Y41M(31M)61M(21Y(31F)41L)61Y41L	0.000771902	0.853147
ALG6	POSTN_N599_N4H5F1S0	01Y41Y41M(31M)61M(21Y(31F)41L)61Y41L	0.00589748	0.762238
DPM1	POSTN_N599_N4H5F1S0	01Y41Y41M(31M)61M(21Y(31F)41L)61Y41L	0.00144087	0.832168
DPAGT1	EEA1_N538_N2H9F0S0	01Y41Y41M(31M21M21M)61M(31M21M)61M21M	0.012187	0.661538
DPM1	EEA1_N538_N2H9F0S0	01Y41Y41M(31M21M21M)61M(31M21M)61M21M	0.00299242	0.749451
MGAT5	PON2_N254_N2H8F0S0	01Y41Y41M(31M21M)61M(31M21M)61M21M	0.00200192	0.66015
ALG6	RBBP5_N197_N2H7F0S0	01Y41Y41M(31M)61M(31M21M)61M21M	0.0348001	0.622378
DPAGT1	RBBP5_N197_N2H7F0S0	01Y41Y41M(31M)61M(31M21M)61M21M	0.00817064	0.741259
DPM1	RBBP5_N197_N2H7F0S0	01Y41Y41M(31M)61M(31M21M)61M21M	0.00817064	0.741259
DPAGT1	RBBP5_N197_N2H8F0S0	01Y41Y41M(31M21M)61M(31M21M)61M21M	0.00140415	0.744118
DPM1	RBBP5_N197_N2H8F0S0	01Y41Y41M(31M21M)61M(31M21M)61M21M	0.0068521	0.658824
DPAGT1	RBBP5_N197_N2H9F0S0	01Y41Y41M(31M21M21M)61M(31M21M)61M21M	0.0106584	0.629412
DPM1	RBBP5_N197_N2H9F0S0	01Y41Y41M(31M21M21M)61M(31M21M)61M21M	0.0071751	0.655882
MGAT5	ATP6AP1_N273_N2H6F0S0	01Y41Y41M(31M)61M(31M21M)61M	0	0.83609
DPM1	ATP6AP1_N273_N2H6F0S0	01Y41Y41M(31M)61M(31M21M)61M	0.00521528	0.609023
MGAT5	KCNA10_N256_N2H6F0S0	01Y41Y41M(31M)61M(31M21M)61M	0	0.887218
DPAGT1	KCNA10_N256_N2H6F0S0	01Y41Y41M(31M)61M(31M21M)61M	0.00469707	0.615038
DPM1	KCNA10_N256_N2H6F0S0	01Y41Y41M(31M)61M(31M21M)61M	0.00146046	0.675188
MGAT5	LAMA3_N2751_N2H5F0S0	01Y41Y41M(31M)61M(31M)61M	0.000597084	0.86014
ALG6	LAMA3_N2751_N2H8F0S0	01Y41Y41M(31M21M21M)61M(31M21M)61M	0.0428069	0.601399
DPAGT1	LAMA3_N2751_N2H8F0S0	01Y41Y41M(31M21M21M)61M(31M21M)61M	0.00659654	0.755245
DPM1	LAMA3_N2751_N2H8F0S0	01Y41Y41M(31M21M21M)61M(31M21M)61M	0.00411545	0.783217
DPM1	PTPRO_N227_N2H9F0S0	01Y41Y41M(31M21M21M)61M(31M21M)61M21M	0.0158777	0.692308
MGAT5	PTPRO_N227_N2H9F0S0	01Y41Y41M(31M21M21M)61M(31M21M)61M21M	0.0279546	0.643357
ALG6	PTPRO_N227_N2H9F0S0	01Y41Y41M(31M21M21M)61M(31M21M)61M21M	0.0323947	0.629371
DPM1	IMPG1_N592_N2H5F0S0	01Y41Y41M(31M)61M(31M)61M	0.00104547	0.690226
DPAGT1	ANO6_N361_N2H6F0S0	01Y41Y41M(31M)61M(31M21M)61M	0	0.834586
DPM1	ANO6_N361_N2H6F0S0	01Y41Y41M(31M)61M(31M21M)61M	1.80072e-05	0.807519
ALG6	ANO6_N361_N2H6F0S0	01Y41Y41M(31M)61M(31M21M)61M	0.00320512	0.63609
DPM1	EOGT_N354_N2H5F0S0	01Y41Y41M(31M)61M(31M)61M	0.0004431	0.724812
MGAT5	EOGT_N354_N2H5F0S0	01Y41Y41M(31M)61M(31M)61M	0.000345147	0.733835
MGAT5	SYDE2_N1125_N2H4F0S0	01Y41Y41M(31M21M)61M	0.0106584	0.629412
MGAT5	SYDE2_N1125_N2H6F0S0	01Y41Y41M(31M)61M(31M21M)61M	0.00410974	0.622556
DPM1	BTBD8_N629_N2H5F0S0	01Y41Y41M(31M)61M(31M)61M	0.00897545	0.641176
DPAGT1	BTBD8_N629_N2H5F0S0	01Y41Y41M(31M)61M(31M)61M	0.00751001	0.652941
MGAT5	CD276_N104_N4H5F0S0	01Y41Y41M(31M(21Y41L)41Y)61M61M	0.000134123	0.76391
DPM1	ADNP2_N136_N2H5F0S0	01Y41Y41M(31M)61M(31M)61M	0.0259115	0.65035
MGAT5	ADNP2_N136_N2H5F0S0	01Y41Y41M(31M)61M(31M)61M	0.00525292	0.769231
ALG6	ERAP2_N103_N2H6F0S0	01Y41Y41M(31M)61M(31M21M)61M	0.017305	0.685315
DPM1	ERAP2_N103_N2H6F0S0	01Y41Y41M(31M)61M(31M21M)61M	0.0100009	0.727273
DPAGT1	ERAP2_N103_N2H6F0S0	01Y41Y41M(31M)61M(31M21M)61M	0.0301143	0.636364
MGAT5	PLBD1_N411_N2H7F0S0	01Y41Y41M(31M)61M(31M21M)61M21M	0.000860499	0.764706
MGAT5	PLBD1_N411_N2H9F0S0	01Y41Y41M(31M21M21M)61M(31M21M)61M21M	0.000540681	0.717293
MGAT5	ZNF880_N101_N2H6F0S0	01Y41Y41M(31M)61M(31M21M)61M	0.040002	0.608392
MGAT5	VHLL_N60_N2H4F1S0	01Y(61F)41Y41M(31M)61M61M	0.00567306	0.670588
MGAT5	VHLL_N60_N2H6F0S0	01Y41Y41M(31M)61M(31M21M)61M	0.00155777	0.67218
DPM1	OLFM4_N411_N2H5F0S0	01Y41Y41M(31M)61M(31M)61M	0.0141963	0.608824
DPM1	OLFM4_N411_N2H6F0S0	01Y41Y41M(31M)61M(31M21M)61M	0.0301143	0.636364
MGAT5	OLFM4_N411_N2H6F0S0	01Y41Y41M(31M)61M(31M21M)61M	0.000443302	0.867133
DPAGT1	OLFM4_N411_N2H9F0S0	01Y41Y41M(31M21M21M)61M(31M21M)61M21M	0.0148597	0.625
MGAT5	OLFM4_N411_N4H5F1S0	01Y(61F)41Y41M(31M(21Y41L)41Y)61M61M	0.0204419	0.671329
MGAT5	OLFM4_N411_N4H6F1S0	01Y41Y41M(31M(21Y(31F)41L)41Y41L)61M61M	3.83879e-06	0.82406
MGAT5	OLFM4_N411_N4H6F2S0	01Y41Y41M(31M(21Y(31F)41L)41Y(31F)41L)61M61M	0.0121144	0.713287
MGAT5	OLFM4_N411_N5H4F2S0	01Y41Y41M(31M41Y(31F)41L31Y)61M61Y31F	0.0158777	0.692308
MGAT5	OLFM4_N72_N2H6F0S0	01Y41Y41M(31M)61M(31M21M)61M	0.0204419	0.671329
MGAT5	IGSF10_N2147_N2H8F0S0	01Y41Y41M(31M21M21M)61M(31M21M)61M	0.0121144	0.713287
ALG6	CD109_N337_N2H8F0S0	01Y41Y41M(31M21M21M)61M(31M21M)61M	0.0428069	0.601399
MGAT5	ZNF841_N631_N2H3F0S0	01Y41Y41M(31M)61M	0.00141371	0.676692
MGAT5	ZNF841_N631_N2H4F1S0	01Y(61F)41Y41M(31M)61M61M	0.00567306	0.670588
MGAT5	ZNF841_N631_N2H5F0S0	01Y41Y41M(31M)61M(31M)61M	0.0121144	0.713287
MGAT5	ZNF841_N631_N2H6F0S0	01Y41Y41M(31M)61M(31M21M)61M	0.00155777	0.67218
MGAT5	ZNF836_N134_N2H5F0S0	01Y41Y41M(31M)61M(31M)61M	0.000597084	0.86014
MGAT5	DPY19L4_N123_N2H6F0S0	01Y41Y41M(31M)61M(31M21M)61M	0.00323392	0.702941
MGAT5	DPY19L4_N389_N2H7F0S0	01Y41Y41M(31M)61M(31M21M)61M21M	0.0239811	0.657343
DPM1	DPY19L4_N389_N2H7F0S0	01Y41Y41M(31M)61M(31M21M)61M21M	0.0373345	0.615385
DPAGT1	USP37_N200_N2H5F0S0	01Y41Y41M(31M)61M(31M)61M	0.0145393	0.699301
DPM1	USP37_N200_N5H6F0S1	01Y41Y41M(31M41Y41L31Y41L)61M61Y41L32S	0.0145393	0.699301
DPAGT1	USP37_N200_N5H6F0S1	01Y41Y41M(31M41Y41L31Y41L)61M61Y41L32S	0.0348001	0.622378
DPM1	ZGRF1_N1776_N2H9F0S0	01Y41Y41M(31M21M21M31G)61M(31M21M)61M	0.0373345	0.615385
MGAT5	ZGRF1_N1776_N2H9F0S0	01Y41Y41M(31M21M21M31G)61M(31M21M)61M	0.0301143	0.636364
MGAT5	ERO1B_N383_N2H6F0S0	01Y41Y41M(31M)61M(31M21M)61M	0.0115885	0.623529
DPM1	CCDC125_N389_N2H7F0S0	01Y41Y41M(31M)61M(31M21M)61M21M	0.00274614	0.804196
DPAGT1	CCDC125_N389_N2H7F0S0	01Y41Y41M(31M)61M(31M21M)61M21M	0.00316125	0.797203
MGAT5	CCDC125_N389_N2H7F0S0	01Y41Y41M(31M)61M(31M21M)61M21M	0.00735321	0.748252
ALG6	CCDC125_N389_N2H7F0S0	01Y41Y41M(31M)61M(31M21M)61M21M	0.017305	0.685315
DPAGT1	PLD3_N236_N2H3F1S0	01Y(61F)41Y41M(31M)61M	0.0132861	0.706294
DPAGT1	SAMD9L_N1179_N2H7F0S0	01Y41Y41M(31M)61M(31M21M)61M21M	0.0158777	0.692308
MGAT5	TRIM42_N257_N2H7F0S0	01Y41Y41M(31M)61M(31M21M)61M21M	0.00144087	0.832168
MGAT5	TRIM42_N260_N2H7F0S0	01Y41Y41M(31M)61M(31M21M)61M21M	0.00144087	0.832168
DPM1	ADGRF5_N944_N2H9F0S0	01Y41Y41M(31M21M21M31G)61M(31M21M)61M	0.00194129	0.661654
MGAT5	TTC5_N141_N2H6F0S0	01Y41Y41M(31M)61M(31M21M)61M	0.00659654	0.755245
DPAGT1	FBXL14_N123_N2H6F0S0	01Y41Y41M(31M)61M(31M21M)61M	0.0132861	0.706294
DPM1	FBXL14_N123_N2H6F0S0	01Y41Y41M(31M)61M(31M21M)61M	0.0239811	0.657343
ALG6	FBXL14_N123_N2H6F0S0	01Y41Y41M(31M)61M(31M21M)61M	0.00236893	0.811189
MGAT5	SRBD1_N950_N7H7F0S0	01Y41Y41M(31M41Y)61M(21Y41L31Y41L)61Y41L31Y41L	0.00230584	0.720588
ALG6	EMC1_N913_N2H8F0S0	01Y41Y41M(31M21M21M)61M(31M21M)61M	0.012077	0.620588
DPAGT1	EMC1_N913_N2H8F0S0	01Y41Y41M(31M21M21M)61M(31M21M)61M	0.00114685	0.752941
DPM1	EMC1_N913_N2H8F0S0	01Y41Y41M(31M21M21M)61M(31M21M)61M	0.00624061	0.664706
MGAT5	TMEM178A_N158_N2H5F0S0	01Y41Y41M(31M)61M(31M)61M	0.000597084	0.86014
MGAT5	ZNF280C_N576_N2H6F0S0	01Y41Y41M(31M)61M(31M21M)61M	0.0115885	0.623529
DPM1	STEAP2_N256_N2H5F0S0	01Y41Y41M(31M)61M(31M)61M	0.00236893	0.811189
MGAT5	STEAP2_N256_N2H5F0S0	01Y41Y41M(31M)61M(31M)61M	0.00525292	0.769231
DPAGT1	STEAP2_N256_N2H5F0S0	01Y41Y41M(31M)61M(31M)61M	0.00659654	0.755245
ALG6	STEAP2_N256_N2H5F0S0	01Y41Y41M(31M)61M(31M)61M	0.0158777	0.692308
DPM1	STEAP2_N256_N3H5F1S0	01Y(61F)41Y41M(31M41Y41L)61M61M	0.040002	0.608392
MGAT5	STEAP2_N256_N3H5F1S0	01Y(61F)41Y41M(31M41Y41L)61M61M	0.0090521	0.734266
ALG6	STEAP2_N256_N3H5F1S0	01Y(61F)41Y41M(31M41Y41L)61M61M	0.0259115	0.65035
DPAGT1	STEAP2_N256_N3H6F0S0	01Y41Y41M(31M41Y41L)61M(31M)61M	0.0348001	0.622378
ALG6	STEAP2_N256_N3H6F0S0	01Y41Y41M(31M41Y41L)61M(31M)61M	0.0373345	0.615385
MGAT5	STEAP2_N256_N3H6F0S0	01Y41Y41M(31M41Y41L)61M(31M)61M	0.0121144	0.713287
DPM1	STEAP2_N256_N3H6F0S0	01Y41Y41M(31M41Y41L)61M(31M)61M	0.00525292	0.769231
ALG6	STEAP2_N256_N3H6F1S0	01Y(61F)41Y41M(31M41Y41L)61M(31M)61M	0.00595149	0.667647
MGAT5	STEAP2_N256_N3H6F1S0	01Y(61F)41Y41M(31M41Y41L)61M(31M)61M	0	0.888235
DPM1	STEAP2_N256_N4H5F1S0	01Y41Y41M(31M41Y(31F)41L)61M61Y41L	0.017305	0.685315
MGAT5	NCOA7_N594_N2H6F0S0	01Y41Y41M(31M)61M(31M21M)61M	0	0.86015
MGAT5	CCDC110_N25_N2H5F0S0	01Y41Y41M(31M)61M(31M)61M	0.000597084	0.86014
MGAT5	FANK1_N166_N2H3F0S0	01Y41Y41M(31M)61M	0.0115885	0.623529
MGAT5	C18orf32_N45_N2H5F0S0	01Y41Y41M(31M)61M(31M)61M	0.0028972	0.708824
DPAGT1	STT3B_N623_N2H9F0S0	01Y41Y41M(31M21M21M31G)61M(31M21M)61M	0.0010695	0.755882
DPM1	STT3B_N623_N2H9F0S0	01Y41Y41M(31M21M21M31G)61M(31M21M)61M	0.00244397	0.717647
DPAGT1	STT3B_N627_N2H9F0S0	01Y41Y41M(31M21M21M)61M(31M21M)61M21M	0.0068521	0.658824
DPM1	STT3B_N627_N2H9F0S0	01Y41Y41M(31M21M21M)61M(31M21M)61M21M	0.00897545	0.641176
ALG6	STT3B_N641_N2H8F0S0	01Y41Y41M(31M21M)61M(31M21M)61M21M	0.0019273	0.729412
DPM1	STT3B_N641_N2H8F0S0	01Y41Y41M(31M21M)61M(31M21M)61M21M	0.000112526	0.823529
DPAGT1	STT3B_N641_N2H8F0S0	01Y41Y41M(31M21M)61M(31M21M)61M21M	0.000194873	0.811765
MGAT5	STT3B_N641_N2H8F0S0	01Y41Y41M(31M21M)61M(31M21M)61M21M	0.00489889	0.679412
DPM1	STT3B_N641_N2H9F0S0	01Y41Y41M(31M21M21M)61M(31M21M)61M21M	0	0.884211
ALG6	STT3B_N641_N2H9F0S0	01Y41Y41M(31M21M21M)61M(31M21M)61M21M	0.00433693	0.619549
DPAGT1	STT3B_N641_N2H9F0S0	01Y41Y41M(31M21M21M)61M(31M21M)61M21M	4.73313e-06	0.822556
DPAGT1	STT3B_N641_N2H9F0S0	01Y41Y41M(31M21M21M31G31G)61M(31M)61M	1.62733e-05	0.809023
MGAT5	STT3B_N641_N2H9F0S0	01Y41Y41M(31M21M21M31G31G)61M(31M)61M	0.00535194	0.607519
DPM1	STT3B_N641_N2H9F0S0	01Y41Y41M(31M21M21M31G31G)61M(31M)61M	0	0.885714
MGAT5	TTN_N28734_N2H7F0S0	01Y41Y41M(31M21M)61M(31M21M)61M	0.00144087	0.832168
DPAGT1	NCSTN_N435_N2H8F0S0	01Y41Y41M(31M21M21M)61M(31M21M)61M	0.0373345	0.615385
ALG6	NCSTN_N435_N2H8F0S0	01Y41Y41M(31M21M21M)61M(31M21M)61M	0.040002	0.608392
MGAT5	NCSTN_N45_N2H8F0S0	01Y41Y41M(31M21M)61M(31M21M)61M21M	0.0279546	0.643357
DPM1	NCSTN_N45_N2H8F0S0	01Y41Y41M(31M21M)61M(31M21M)61M21M	0.0188251	0.678322
ALG6	NCSTN_N45_N2H9F0S0	01Y41Y41M(31M21M21M)61M(31M21M)61M21M	0.00128076	0.681203
DPM1	NCSTN_N45_N2H9F0S0	01Y41Y41M(31M21M21M)61M(31M21M)61M21M	3.88291e-05	0.793985
DPAGT1	NCSTN_N45_N2H9F0S0	01Y41Y41M(31M21M21M)61M(31M21M)61M21M	0.000425399	0.726316
MGAT5	NCSTN_N45_N2H9F0S0	01Y41Y41M(31M21M21M)61M(31M21M)61M21M	3.07505e-05	0.798496
MGAT5	NCSTN_N530_N2H9F0S0	01Y41Y41M(31M21M21M)61M(31M21M)61M21M	0.00274614	0.804196
MGAT5	TMEM131_N1258_N4H5F0S0	01Y41Y41M(31M41Y41L)61M61Y41L	0.0204419	0.671329
DPM1	SORL1_N1608_N2H5F0S0	01Y41Y41M(31M)61M(31M)61M	0.0373345	0.615385
MGAT5	SORL1_N1608_N2H5F0S0	01Y41Y41M(31M)61M(31M)61M	0.0145393	0.699301
MGAT5	PCSK5_N665_N2H8F0S0	01Y41Y41M(31M21M21M)61M(31M21M)61M	0.0121144	0.713287
MGAT5	CORO2A_N428_N2H8F0S0	01Y41Y41M(31M21M21M)61M(31M21M)61M	0.0254756	0.681818
DPAGT1	ZNF622_N464_N2H7F0S0	01Y41Y41M(31M)61M(31M21M)61M21M	0.0221592	0.664336
DPM1	ZNF622_N464_N2H7F0S0	01Y41Y41M(31M)61M(31M21M)61M21M	0.0221592	0.664336
DPAGT1	NCLN_N428_N2H5F0S0	01Y41Y41M(31M)61M(31M)61M	0.00329667	0.634586
DPM1	NCLN_N428_N2H5F0S0	01Y41Y41M(31M)61M(31M)61M	0.00115823	0.685714
ALG6	RFT1_N227_N6H3F1S0	01Y(61F)41Y41M(31M(21Y)41Y)61M(21Y)61Y	0.0239811	0.657343
DPM1	FKBP10_N70_N2H7F0S0	01Y41Y41M(31M21M)61M(31M21M)61M	0.0323947	0.629371
MGAT5	FKBP10_N70_N2H7F0S0	01Y41Y41M(31M21M)61M(31M21M)61M	0	0.902098
MGAT5	C3orf49_N148_N2H6F0S0	01Y41Y41M(31M)61M(31M21M)61M	0.00411545	0.783217
DPAGT1	C3orf49_N148_N2H6F0S0	01Y41Y41M(31M)61M(31M21M)61M	0.0323947	0.629371
DPAGT1	TXNDC15_N293_N2H9F0S0	01Y41Y41M(31M21M21M)61M(31M21M)61M21M	0.00254541	0.64812
ALG6	NEURL4_N1148_N2H8F0S0	01Y41Y41M(31M21M21M)61M(31M21M)61M	0.00659654	0.755245
DPAGT1	NEURL4_N1148_N2H8F0S0	01Y41Y41M(31M21M21M)61M(31M21M)61M	0.0301143	0.636364
DPM1	NEURL4_N1148_N2H8F0S0	01Y41Y41M(31M21M21M)61M(31M21M)61M	0.0301143	0.636364
DPAGT1	CLPTM1L_N91_N2H4F0S0	01Y41Y41M(31M21M)61M	0.0020272	0.818182
DPM1	CLPTM1L_N91_N2H4F0S0	01Y41Y41M(31M21M)61M	0.00589748	0.762238
MGAT5	CLPTM1L_N91_N2H4F0S0	01Y41Y41M(31M21M)61M	0.0145393	0.699301
ALG6	CLPTM1L_N91_N2H4F0S0	01Y41Y41M(31M21M)61M	0.00589748	0.762238
DPAGT1	CLPTM1L_N91_N2H5F0S0	01Y41Y41M(31M)61M(31M)61M	0.00329667	0.634586
DPM1	CLPTM1L_N91_N2H6F0S0	01Y41Y41M(31M)61M(31M21M)61M	5.16723e-05	0.78797
DPAGT1	CLPTM1L_N91_N2H6F0S0	01Y41Y41M(31M)61M(31M21M)61M	0.000654853	0.709774
MGAT5	CLPTM1L_N91_N3H3F1S0	01Y(61F)41Y41M(31M)61M61Y	0.0213254	0.617582
DPAGT1	SPMIP2_N88_N2H7F0S0	01Y41Y41M(31M21M)61M(31M21M)61M	0.0428069	0.601399
DPM1	SPMIP2_N88_N2H7F0S0	01Y41Y41M(31M21M)61M(31M21M)61M	0.0145393	0.699301
MGAT5	SPMIP2_N88_N2H7F0S0	01Y41Y41M(31M21M)61M(31M21M)61M	9.16586e-05	0.888112
DPM1	ZNF714_N322_N2H7F0S0	01Y41Y41M(31M21M)61M(31M21M)61M	0.0188251	0.678322
DPAGT1	RPS6KC1_N646_N2H6F0S0	01Y41Y41M(31M)61M(31M21M)61M	0.0323947	0.629371
MGAT5	RPS6KC1_N646_N2H6F0S0	01Y41Y41M(31M)61M(31M21M)61M	0.0204419	0.671329
DPM1	RPS6KC1_N646_N2H6F0S0	01Y41Y41M(31M)61M(31M21M)61M	0.0323947	0.629371
MGAT5	LGMN_N167_N2H5F0S0	01Y41Y41M(31M)61M(31M)61M	0.00239933	0.651128
MGAT5	LGMN_N167_N2H6F0S0	01Y41Y41M(31M)61M(31M21M)61M	0.000375653	0.730827
MGAT5	LGMN_N167_N2H7F0S0	01Y41Y41M(31M21M)61M(31M21M)61M	0.00320512	0.63609
MGAT5	P2RX4_N184_N2H6F0S0	01Y41Y41M(31M)61M(31M21M)61M	7.156e-05	0.780451
MGAT5	P2RX4_N184_N2H7F0S0	01Y41Y41M(31M21M)61M(31M21M)61M	0.00858956	0.644118
MGAT5	P2RX4_N208_N2H8F0S0	01Y41Y41M(31M21M)61M(31M21M)61M21M	0.000308861	0.874126
MGAT5	PKP2_N755_N2H6F0S0	01Y41Y41M(31M)61M(31M21M)61M	0.0115885	0.623529
DPM1	PHF20_N306_N2H6F0S0	01Y41Y41M(31M)61M(31M21M)61M	0.00817064	0.741259
ALG6	PHF20_N306_N2H6F0S0	01Y41Y41M(31M)61M(31M21M)61M	0.0188251	0.678322
MGAT5	PHF20_N306_N2H6F0S0	01Y41Y41M(31M)61M(31M21M)61M	0.0239811	0.657343
DPAGT1	PHF20_N306_N2H6F0S0	01Y41Y41M(31M)61M(31M21M)61M	0.0158777	0.692308
DPM1	PHF20_N306_N2H7F0S0	01Y41Y41M(31M21M)61M(31M21M)61M	0.0145393	0.699301
DPAGT1	PHF20_N306_N2H7F0S0	01Y41Y41M(31M21M)61M(31M21M)61M	0.0428069	0.601399
MGAT5	PHF20_N306_N2H7F0S0	01Y41Y41M(31M21M)61M(31M21M)61M	9.16586e-05	0.888112
DPAGT1	PITPNM3_N631_N4H5F0S2	01Y41Y41M(31M)61M(21Y41L32S)61Y41L32S	0.0121144	0.713287
DPM1	PITPNM3_N631_N4H5F0S2	01Y41Y41M(31M)61M(21Y41L32S)61Y41L32S	0.0239811	0.657343
ALG6	PITPNM3_N631_N4H5F0S2	01Y41Y41M(31M)61M(21Y41L32S)61Y41L32S	0.00465988	0.776224
DPM1	UCK2_N239_N2H6F0S0	01Y41Y41M(31M)61M(31M21M)61M	0.0121144	0.713287
ALG6	UCK2_N239_N2H6F0S0	01Y41Y41M(31M)61M(31M21M)61M	0.000443302	0.867133
ALG6	TRIM31_N331_N2H6F0S0	01Y41Y41M(31M)61M(31M21M)61M	0.0145393	0.699301
DPAGT1	TRIM31_N331_N2H6F0S0	01Y41Y41M(31M)61M(31M21M)61M	0.0188251	0.678322
DPM1	TRIM31_N331_N2H6F0S0	01Y41Y41M(31M)61M(31M21M)61M	0.0188251	0.678322
MGAT5	TRIM7_N313_N2H8F0S0	01Y41Y41M(31M21M21M)61M(31M21M)61M	0.0254756	0.681818
MGAT5	PRDM14_N289_N2H8F0S0	01Y41Y41M(31M21M21M)61M(31M21M)61M	4.96624e-05	0.812178
DPAGT1	KATNBL1_N31_N2H4F0S0	01Y41Y41M(31M21M)61M	0.0188251	0.678322
DPM1	KATNBL1_N31_N2H4F0S0	01Y41Y41M(31M21M)61M	0.0090521	0.734266
MGAT5	KATNBL1_N31_N2H5F0S0	01Y41Y41M(31M)61M(31M)61M	0.0145393	0.699301
DPM1	TMEM245_N551_N2H6F0S0	01Y41Y41M(31M)61M(31M21M)61M	0.0348001	0.622378
MGAT5	TMEM245_N551_N2H6F0S0	01Y41Y41M(31M)61M(31M21M)61M	0.0090521	0.734266
DPM1	TMEM245_N551_N2H8F0S0	01Y41Y41M(31M21M21M)61M(31M21M)61M	2.79303e-05	0.810526
MGAT5	TMEM245_N551_N2H8F0S0	01Y41Y41M(31M21M)61M(31M21M)61M21M	0.00540501	0.673529
DPAGT1	TMEM245_N551_N2H8F0S0	01Y41Y41M(31M21M21M)61M(31M21M)61M	0.000966054	0.708772
MGAT5	TMEM245_N551_N2H8F0S0	01Y41Y41M(31M21M21M)61M(31M21M)61M	0.00238082	0.666667
MGAT5	SMOC2_N206_N2H6F0S0	01Y41Y41M(31M)61M(31M21M)61M	0.0428069	0.601399
DPM1	SMOC2_N206_N2H6F0S0	01Y41Y41M(31M)61M(31M21M)61M	0.0279546	0.643357
DPM1	C14orf93_N323_N2H4F0S0	01Y41Y41M(31M21M)61M	0.0158777	0.692308
DPAGT1	C14orf93_N323_N2H4F0S0	01Y41Y41M(31M21M)61M	0.0348001	0.622378
ALG6	C14orf93_N323_N2H4F0S0	01Y41Y41M(31M21M)61M	0.0301143	0.636364
MGAT5	C14orf93_N323_N2H4F0S0	01Y41Y41M(31M21M)61M	0.0017186	0.825175
MGAT5	SIAE_N422_N2H5F0S0	01Y41Y41M(31M)61M(31M)61M	0.0239811	0.657343
DPM1	SIAE_N422_N2H5F0S0	01Y41Y41M(31M)61M(31M)61M	0.0239811	0.657343
MGAT5	SIAE_N422_N2H6F0S0	01Y41Y41M(31M)61M(31M21M)61M	0.000188316	0.828571
DPM1	SIAE_N422_N2H6F0S0	01Y41Y41M(31M)61M(31M21M)61M	0.0195408	0.603571
MGAT5	TM9SF3_N174_N4H5F1S1	01Y41Y41M(31M(21Y41L32S)41Y31F)61M61M	0.00589748	0.762238
MGAT5	APMAP_N160_N2H3F0S0	01Y41Y41M(31M)61M	0.00735321	0.748252
MGAT5	APMAP_N160_N2H4F0S0	01Y41Y41M(31M21M)61M	0.00155777	0.67218
MGAT5	APMAP_N196_N2H7F0S0	01Y41Y41M(31M21M)61M(31M21M)61M	0.000171935	0.814706
ALG6	APMAP_N196_N2H8F0S0	01Y41Y41M(31M21M)61M(31M21M)61M21M	0.00508152	0.610526
MGAT5	APMAP_N196_N2H8F0S0	01Y41Y41M(31M21M)61M(31M21M)61M21M	0.00094183	0.694737
DPM1	APMAP_N196_N2H8F0S0	01Y41Y41M(31M21M)61M(31M21M)61M21M	0.00160839	0.670677
MGAT5	SARS2_N27_N2H8F0S0	01Y41Y41M(31M21M21M)61M(31M21M)61M	0.00247148	0.649624
DPM1	SARS2_N27_N2H8F0S0	01Y41Y41M(31M21M21M)61M(31M21M)61M	0.00239933	0.651128
MGAT5	G6PC2_N287_N2H5F0S0	01Y41Y41M(31M)61M(31M)61M	0.0132861	0.706294
DPM1	DZANK1_N530_N2H6F0S0	01Y41Y41M(31M)61M(31M21M)61M	0.00096954	0.846154
ALG6	DZANK1_N530_N2H6F0S0	01Y41Y41M(31M)61M(31M21M)61M	0.00316125	0.797203
DPAGT1	DZANK1_N530_N2H6F0S0	01Y41Y41M(31M)61M(31M21M)61M	0.00144087	0.832168
MGAT5	ZSCAN32_N643_N2H6F0S0	01Y41Y41M(31M)61M(31M21M)61M	0.012077	0.620588
MGAT5	ZSCAN32_N644_N2H6F0S0	01Y41Y41M(31M)61M(31M21M)61M	0.012077	0.620588
MGAT5	ASIC5_N405_N2H8F0S0	01Y41Y41M(31M21M21M)61M(31M21M)61M	0.0121144	0.713287
ALG6	UGGT1_N269_N2H5F0S0	01Y41Y41M(31M)61M(31M)61M	0.00489889	0.679412
DPAGT1	UGGT1_N269_N2H5F0S0	01Y41Y41M(31M)61M(31M)61M	0	0.861765
DPM1	UGGT1_N269_N2H5F0S0	01Y41Y41M(31M)61M(31M)61M	0	0.864706
MGAT5	UGGT1_N269_N2H5F0S0	01Y41Y41M(31M)61M(31M)61M	0.0102161	0.632353
DPAGT1	UGGT1_N269_N3H3F1S0	01Y(61F)41Y41M(31M)(41Y)61M	5.90806e-05	0.784962
ALG6	UGGT1_N269_N3H3F1S0	01Y(61F)41Y41M(31M)(41Y)61M	0.000191114	0.753383
DPM1	UGGT1_N269_N3H3F1S0	01Y(61F)41Y41M(31M)(41Y)61M	0	0.857143
MGAT5	UGGT1_N269_N3H3F1S0	01Y(61F)41Y41M(31M)(41Y)61M	0.00285961	0.642105
DPAGT1	UGGT1_N269_N4H3F1S0	01Y(61F)41Y41M(31M41Y)61M61Y	0.000877514	0.697744
MGAT5	UGGT1_N269_N4H3F1S0	01Y(61F)41Y41M(31M41Y)61M61Y	0.00329667	0.634586
DPM1	UGGT1_N269_N4H3F1S0	01Y(61F)41Y41M(31M41Y)61M61Y	6.72096e-05	0.781955
ALG6	UGGT1_N269_N4H3F1S0	01Y(61F)41Y41M(31M41Y)61M61Y	0.000607059	0.712782
MGAT5	UGGT1_N269_N4H4F0S0	01Y41Y41M(31M41Y41L)61M61Y	0.017305	0.685315
MGAT5	SACS_N2174_N2H7F0S0	01Y41Y41M(31M)61M(31M21M)61M21M	0.00119187	0.839161
DPM1	SACS_N2174_N2H7F0S0	01Y41Y41M(31M)61M(31M21M)61M21M	0.0188251	0.678322
DPAGT1	SACS_N2174_N2H7F0S0	01Y41Y41M(31M)61M(31M21M)61M21M	0.0279546	0.643357
ALG6	TMEM181_N162_N2H5F0S0	01Y41Y41M(31M)61M(31M)61M	0.0428069	0.601399
MGAT5	TMEM181_N162_N2H5F0S0	01Y41Y41M(31M)61M(31M)61M	0.00361681	0.79021
DPM1	TMEM181_N162_N2H5F0S0	01Y41Y41M(31M)61M(31M)61M	0.0158777	0.692308
DPAGT1	TMEM181_N162_N2H5F0S0	01Y41Y41M(31M)61M(31M)61M	0.0259115	0.65035
MGAT5	MGAT4C_N84_N2H6F0S0	01Y41Y41M(31M)61M(31M21M)61M	0.00465988	0.776224
MGAT5	SEL1L_N195_N2H8F0S0	01Y41Y41M(31M21M21M)61M(31M21M)61M	0.0121144	0.713287
DPAGT1	SEL1L_N272_N2H9F0S0	01Y41Y41M(31M21M21M)61M(31M21M)61M21M	0.0279546	0.643357
DPAGT1	SEL1L_N608_N2H9F0S0	01Y41Y41M(31M21M21M)61M(31M21M)61M21M	0.0147693	0.605882
DPM1	SEL1L_N608_N2H9F0S0	01Y41Y41M(31M21M21M)61M(31M21M)61M21M	0.00306195	0.705882
MGAT5	SUN2_N636_N3H3F1S0	01Y(61F)41Y41M(31M)(41Y)61M	0.0110205	0.72028
MGAT5	PCYOX1_N196_N2H5F0S0	01Y41Y41M(31M)61M(31M)61M	0.000629407	0.726316
ALG6	PCYOX1_N196_N2H8F0S0	01Y41Y41M(31M21M)61M(31M21M)61M21M	0.0428069	0.601399
MGAT5	PCYOX1_N196_N2H8F0S0	01Y41Y41M(31M21M)61M(31M21M)61M21M	0.0301143	0.636364
DPAGT1	PCYOX1_N196_N2H8F0S0	01Y41Y41M(31M21M)61M(31M21M)61M21M	0.0428069	0.601399
DPM1	PCYOX1_N196_N2H8F0S0	01Y41Y41M(31M21M)61M(31M21M)61M21M	0.0279546	0.643357
MGAT5	PCYOX1_N196_N3H3F1S0	01Y(61F)41Y41M(31M)61M61Y	0.0129319	0.657143
DPM1	PCYOX1_N196_N3H3F1S0	01Y(61F)41Y41M(31M)61M61Y	0.00784977	0.692308
MGAT5	FBXO9_N347_N2H7F0S0	01Y41Y41M(31M)61M(31M21M)61M21M	0.00443088	0.685294
MGAT5	TRHDE_N134_N2H5F0S0	01Y41Y41M(31M)61M(31M)61M	0.0132861	0.706294
MGAT5	ANGPTL2_N164_N4H5F1S0	01Y(61F)41Y41M(31M)61M(21Y41L)61Y41L	0.00525292	0.769231
MGAT5	SYNPO2_N38_N2H8F0S0	01Y41Y41M(31M21M21M)61M(31M21M)61M	0.0121144	0.713287
DPAGT1	NDRG2_N342_N2H6F0S0	01Y41Y41M(31M)61M(31M21M)61M	0.0279546	0.643357
DPAGT1	TIMELESS_N306_N2H6F0S0	01Y41Y41M(31M)61M(31M21M)61M	0.0132861	0.706294
MGAT5	TIMELESS_N306_N2H6F0S0	01Y41Y41M(31M)61M(31M21M)61M	0.0239811	0.657343
DPM1	TIMELESS_N306_N2H6F0S0	01Y41Y41M(31M)61M(31M21M)61M	0.0204419	0.671329
DPM1	GDA_N260_N2H7F0S0	01Y41Y41M(31M21M)61M(31M21M)61M	0.0030283	0.639098
MGAT5	GDA_N260_N2H7F0S0	01Y41Y41M(31M21M)61M(31M21M)61M	0.000210385	0.750376
DPAGT1	GDA_N260_N2H7F0S0	01Y41Y41M(31M21M)61M(31M21M)61M	0.00495059	0.61203
MGAT5	GDA_N260_N2H8F0S0	01Y41Y41M(31M21M21M)61M(31M21M)61M	0.00247148	0.649624
DPM1	GDA_N260_N2H8F0S0	01Y41Y41M(31M21M21M)61M(31M21M)61M	0.00239933	0.651128
ALG6	MAP3K2_N458_N2H6F0S0	01Y41Y41M(31M)61M(31M21M)61M	0.0323947	0.629371
MGAT5	DOP1B_N954_N2H7F0S0	01Y41Y41M(31M21M)61M(31M21M)61M	0.000210385	0.750376
DPAGT1	DOP1B_N954_N2H7F0S0	01Y41Y41M(31M21M)61M(31M21M)61M	0.00495059	0.61203
DPM1	DOP1B_N954_N2H7F0S0	01Y41Y41M(31M21M)61M(31M21M)61M	0.0030283	0.639098
MGAT5	KNSTRN_N263_N2H6F0S0	01Y41Y41M(31M)61M(31M21M)61M	0.00323392	0.702941
DPM1	TBX22_N478_N4H3F1S0	01Y(61F)41Y41M(31M41Y)61M61Y	0.0323947	0.629371
DPAGT1	TBX22_N478_N4H3F1S0	01Y(61F)41Y41M(31M41Y)61M61Y	0.017305	0.685315
ALG6	TBX22_N478_N4H3F1S0	01Y(61F)41Y41M(31M41Y)61M61Y	0.00361681	0.79021
DPAGT1	HYOU1_N515_N2H6F0S0	01Y41Y41M(31M)61M(31M21M)61M	0.000480272	0.721805
DPM1	HYOU1_N515_N2H6F0S0	01Y41Y41M(31M)61M(31M21M)61M	0.000425399	0.726316
DPAGT1	HYOU1_N515_N2H7F0S0	01Y41Y41M(31M21M)61M(31M21M)61M	0.000909209	0.696241
DPM1	HYOU1_N515_N2H7F0S0	01Y41Y41M(31M21M)61M(31M21M)61M	0.00141371	0.676692
DPAGT1	HYOU1_N515_N2H8F0S0	01Y41Y41M(31M21M21M)61M(31M21M)61M	0.000375653	0.730827
DPM1	HYOU1_N515_N2H8F0S0	01Y41Y41M(31M21M21M)61M(31M21M)61M	0.00200192	0.66015
DPM1	HYOU1_N515_N2H9F0S0	01Y41Y41M(31M21M21M)61M(31M21M)61M21M	0.00160839	0.670677
DPM1	HYOU1_N830_N2H5F0S0	01Y41Y41M(31M)61M(31M)61M	0.00670683	0.608772
MGAT5	HYOU1_N830_N2H5F0S0	01Y41Y41M(31M)61M(31M)61M	0.000173456	0.770175
DPAGT1	HYOU1_N830_N2H6F0S0	01Y41Y41M(31M)61M(31M21M)61M	0.000480272	0.721805
DPM1	HYOU1_N830_N2H6F0S0	01Y41Y41M(31M)61M(31M21M)61M	1.03015e-05	0.815038
DPAGT1	HYOU1_N862_N2H5F0S0	01Y41Y41M(31M)61M(31M)61M	0.0145393	0.699301
DPAGT1	HYOU1_N869_N2H6F0S0	01Y41Y41M(31M)61M(31M21M)61M	0.00592843	0.601504
DPM1	HYOU1_N869_N2H6F0S0	01Y41Y41M(31M)61M(31M21M)61M	0.00285961	0.642105
DPAGT1	HYOU1_N869_N2H8F0S0	01Y41Y41M(31M21M21M)61M(31M21M)61M	0.000210385	0.750376
DPM1	HYOU1_N869_N2H8F0S0	01Y41Y41M(31M21M21M)61M(31M21M)61M	0.000408267	0.72782
DPM1	HYOU1_N869_N2H9F0S0	01Y41Y41M(31M21M21M31G)61M(31M21M)61M	0.00262115	0.646617
DPAGT1	HYOU1_N869_N2H9F0S0	01Y41Y41M(31M21M21M31G)61M(31M21M)61M	0.00212785	0.657143
MGAT5	HYOU1_N931_N2H3F1S0	01Y(61F)41Y41M(31M)61M	0.0145393	0.699301
MGAT5	FADS3_N396_N2H5F0S0	01Y41Y41M(31M)61M(31M)61M	0	0.864706
MGAT5	NPTN_N229_N2H8F0S0	01Y41Y41M(31M21M21M)61M(31M21M)61M	4.96624e-05	0.812178
DPM1	CDY1_N256_N2H7F0S0	01Y41Y41M(31M21M)61M(31M21M)61M	0.0030283	0.639098
MGAT5	CDY1_N256_N2H7F0S0	01Y41Y41M(31M21M)61M(31M21M)61M	0.000210385	0.750376
DPAGT1	CDY1_N256_N2H7F0S0	01Y41Y41M(31M21M)61M(31M21M)61M	0.00495059	0.61203
MGAT5	CDY1_N256_N2H8F0S0	01Y41Y41M(31M21M21M)61M(31M21M)61M	0.00247148	0.649624
DPM1	CDY1_N256_N2H8F0S0	01Y41Y41M(31M21M21M)61M(31M21M)61M	0.00239933	0.651128
ALG6	ENPP4_N276_N2H5F0S0	01Y41Y41M(31M)61M(31M)61M	0.00589748	0.762238
MGAT5	ENPP4_N276_N2H5F0S0	01Y41Y41M(31M)61M(31M)61M	0.0110205	0.72028
DPAGT1	ENPP4_N276_N2H5F0S0	01Y41Y41M(31M)61M(31M)61M	0.00659654	0.755245
DPM1	ENPP4_N276_N2H5F0S0	01Y41Y41M(31M)61M(31M)61M	0.0121144	0.713287
DPM1	ENPP4_N276_N2H6F0S0	01Y41Y41M(31M)61M(31M21M)61M	0	0.83609
ALG6	ENPP4_N276_N2H6F0S0	01Y41Y41M(31M)61M(31M21M)61M	0.00422208	0.621053
MGAT5	ENPP4_N276_N2H6F0S0	01Y41Y41M(31M)61M(31M21M)61M	0.00104547	0.690226
DPAGT1	ENPP4_N276_N2H6F0S0	01Y41Y41M(31M)61M(31M21M)61M	0.000375653	0.730827
DPM1	ENPP4_N276_N2H7F0S0	01Y41Y41M(31M21M)61M(31M21M)61M	3.33058e-05	0.796992
DPAGT1	ENPP4_N276_N2H7F0S0	01Y41Y41M(31M21M)61M(31M21M)61M	0.000499772	0.720301
MGAT5	ENPP4_N276_N2H7F0S0	01Y41Y41M(31M21M)61M(31M21M)61M	0.00482246	0.613534

## Sheet: Fig 5B
Top 10 KEGG pathway enrichment analysis of glycopeptides associated with the four glycosylation enzymes
Category	Subcategory	ID	Description	GeneRatio	BgRatio	pvalue	p.adjust	qvalue	geneID	Count
Cellular Processes	Transport and catabolism	hsa04142	Lysosome	19/102	133/8543	8.21045e-16	1.77346e-13	1.59888e-13	1509/2717/3073/5660/2990/5476/53/3916/3920/4125/4074/968/3988/5538/1075/427/537/5641/135112	19
NA	NA	hsa04820	Cytoskeleton in muscle cells	15/102	232/8543	8.7667e-08	9.46803e-06	8.53599e-06	1281/3688/3672/3693/3655/3675/5318/288/10529/171024/7273/23353/25777/1756/131873	15
Environmental Information Processing	Signaling molecules and interaction	hsa04512	ECM-receptor interaction	9/102	89/8543	9.94849e-07	7.16291e-05	6.45779e-05	3688/3909/3915/3672/3693/3655/3675/3911/131873	9
Human Diseases	Cardiovascular disease	hsa05414	Dilated cardiomyopathy	9/102	105/8543	4.01727e-06	0.000216932	0.000195577	781/3688/3672/3693/3655/3675/115/7273/1756	9
Human Diseases	Cardiovascular disease	hsa05412	Arrhythmogenic right ventricular cardiomyopathy	8/102	86/8543	7.70756e-06	0.000332967	0.000300189	781/3688/3672/3693/3655/3675/5318/1756	8
Cellular Processes	Transport and catabolism	hsa04145	Phagosome	10/102	159/8543	1.84038e-05	0.000662537	0.000597316	3122/8411/4353/3688/3916/3920/3693/4074/5869/537	10
Human Diseases	Cardiovascular disease	hsa05410	Hypertrophic cardiomyopathy	8/102	99/8543	2.189e-05	0.000675462	0.000608969	781/3688/3672/3693/3655/3675/7273/1756	8
Cellular Processes	Cellular community - eukaryotes	hsa04510	Focal adhesion	10/102	203/8543	0.000146198	0.00394734	0.00355876	3688/3909/3915/3672/3693/3655/3675/3911/131873/1956	10
Genetic Information Processing	Folding, sorting and degradation	hsa04141	Protein processing in endoplasmic reticulum	9/102	170/8543	0.000185706	0.00445695	0.00401821	10525/6745/56605/6746/3703/6400/201595/7184/56886	9
Environmental Information Processing	Signal transduction	hsa04151	PI3K-Akt signaling pathway	13/102	362/8543	0.000349943	0.00755876	0.00681468	3688/3909/3915/57818/3672/3693/3655/3675/3911/7184/2260/131873/1956	13

## Sheet: Fig 5D-F
List of glycopeptides most strongly correlated with DPM1						Immune Associations of 23 DPM1-Related, Tumor-Upregulated Glycopeptides
Glycosyltransferases	Glycopeptide ID	g.Linkage.	p_spearman	r_spearman		Glycopeptide ID	immune_cell	p_spearman	r_spearman
DPM1	ARHGAP10_N519_N2H7F0S0	01Y41Y41M(31M21M21M)61M(31M)61M	0.000926472	0.761765		ASAH1_259_N2H8F0S0	StromaScore	1.98455e-05	-0.806015
DPM1	ARHGAP10_N522_N2H7F0S0	01Y41Y41M(31M21M21M)61M(31M)61M	0.000926472	0.761765		ASAH1_259_N2H8F0S0	MicroenvironmentScore	1.80072e-05	-0.807519
DPM1	LAMA5_N2209_N2H4F0S0	01Y41Y41M(31M21M)61M	0.00589748	0.762238		ASAH1_259_N2H8F0S0	Endothelial.cells	1.39393e-07	-0.882707
DPM1	ADCY9_N613_N2H9F0S0	01Y41Y41M(31M21M21M)61M(31M21M)61M21M	0.0301143	0.636364		ASAH1_259_N2H8F0S0	Epithelial.cells	0.000562121	0.715789
DPM1	NCOR1_N1510_N2H6F0S0	01Y41Y41M(31M)61M(31M21M)61M	0.00096954	0.846154		ASAH1_259_N2H8F0S0	Fibroblasts	9.03085e-06	-0.816541
DPM1	ERLIN1_N108_N2H8F0S0	01Y41Y41M(31M21M21M)61M(31M21M)61M	0.00239933	0.651128		ASAH1_259_N2H8F0S0	Memory.B.cells	0.000164795	-0.757895
DPM1	UTP20_N1508_N4H4F1S1	01Y41Y41M(31M)61M(21Y41L32S)61Y31F	0.0221592	0.664336		ASAH1_259_N2H8F0S0	NK.cells	0.00277821	-0.643609
DPM1	HEXA_N157_N2H9F0S0	01Y41Y41M(31M21M21M31G)61M(31M21M)61M	0.00254541	0.64812		ASAH1_259_N2H8F0S0	NKT	4.49369e-05	-0.790977
DPM1	CELA3B_N114_N3H6F2S0	01Y(61F)41Y41M(31M41Y(31F)41L)61M(31M)61M	0.0111158	0.626471		DMD_2899_N2H8F0S0	StromaScore	0.00164924	-0.854545
DPM1	CLU_N103_N2H9F0S0	01Y41Y41M(31M21M21M)61M(31M21M)61M21M	0.0090521	0.734266		DMD_2899_N2H8F0S0	MicroenvironmentScore	0.0308509	-0.663636
DPM1	LAMP1_N261_N3H6F0S0	01Y41Y41M(31M41Y41L)61M(31M)61M	1.31022e-05	0.81203		DMD_2899_N2H8F0S0	CD4..Tem	0.0439891	0.627273
DPM1	LAMP1_N261_N4H7F1S0	01Y41Y41M(31M(21Y(31F)41L)41Y41L)61M(31M)61M	0.0428069	0.601399		DMD_2899_N2H8F0S0	Endothelial.cells	0.00164924	-0.854545
DPM1	LAMP1_N322_N2H8F0S0	01Y41Y41M(31M21M)61M(31M21M)61M21M	0.00127452	0.863636		DMD_2899_N2H8F0S0	Epithelial.cells	0.0439891	0.627273
DPM1	DMD_N2899_N2H8F0S0	01Y41Y41M(31M21M)61M(31M21M)61M21M	0.00127452	0.863636		DMD_2899_N2H8F0S0	Fibroblasts	0.00311518	-0.827273
DPM1	LAMP2_N101_N3H4F0S1	01Y41Y41M(31M)61M61Y41L32S	0.00144087	0.832168		DMD_2899_N2H8F0S0	NKT	0.0403864	-0.636364
DPM1	SSR1_N136_N2H8F0S0	01Y41Y41M(31M21M21M)61M(31M21M)61M	0.00109104	0.703509		EEA1_538_N2H9F0S0	StromaScore	0.000623627	-0.815385
DPM1	SSR2_N88_N2H8F0S0	01Y41Y41M(31M21M21M)61M(31M21M)61M	4.49369e-05	0.790977		EEA1_538_N2H9F0S0	MicroenvironmentScore	0.000809798	-0.806593
DPM1	HSPA13_N184_N2H8F0S0	01Y41Y41M(31M21M21M)61M(31M21M)61M	0.00466026	0.682353		EEA1_538_N2H9F0S0	Endothelial.cells	0.000623627	-0.815385
DPM1	ZNF75D_N29_N2H6F0S0	01Y41Y41M(31M)61M(31M21M)61M	0	0.83609		EEA1_538_N2H9F0S0	Fibroblasts	3.42233e-05	-0.863736
DPM1	ZNF75D_N29_N2H7F0S0	01Y41Y41M(31M)61M(31M21M)61M21M	0.00144087	0.832168		EEA1_538_N2H9F0S0	Memory.B.cells	0.012187	-0.661538
DPM1	ATXN1_N9_N2H8F0S0	01Y41Y41M(31M21M21M)61M(31M21M)61M	0.00466026	0.682353		EEA1_538_N2H9F0S0	NK.cells	0.00734327	-0.696703
DPM1	CACNA2D1_N324_N2H6F0S0	01Y41Y41M(31M)61M(31M21M)61M	0.00285961	0.642105		EEA1_538_N2H9F0S0	NKT	0.00142517	-0.784615
DPM1	ITGA1_N341_N4H5F0S1	01Y41Y41M(31M41Y41L)61M61Y41L32S	0.0158777	0.692308		ENPP4_276_N2H6F0S0	StromaScore	4.91748e-06	-0.930827
DPM1	ITGA1_N418_N2H7F0S0	01Y41Y41M(31M21M)61M(31M21M)61M	0.0188251	0.678322		ENPP4_276_N2H6F0S0	MicroenvironmentScore	1.60549e-06	-0.902256
DPM1	RAB5B_N208_N2H7F0S0	01Y41Y41M(31M)61M(31M21M)61M21M	0.00659654	0.755245		ENPP4_276_N2H6F0S0	Endothelial.cells	2.42476e-06	-0.908271
DPM1	PKIA_N48_N2H5F0S0	01Y41Y41M(31M)61M(31M)61M	0.0204419	0.671329		ENPP4_276_N2H6F0S0	Epithelial.cells	0.000345147	0.733835
DPM1	NOMO3_N369_N2H6F0S0	01Y41Y41M(31M)61M(31M21M)61M	0.00495059	0.61203		ENPP4_276_N2H6F0S0	Fibroblasts	4.20535e-06	-0.923308
DPM1	NOMO3_N618_N2H6F0S0	01Y41Y41M(31M)61M(31M21M)61M	0	0.83609		ENPP4_276_N2H6F0S0	Memory.B.cells	1.46396e-05	-0.810526
DPM1	NOMO3_N618_N2H7F0S0	01Y41Y41M(31M21M)61M(31M21M)61M	3.33058e-05	0.796992		ENPP4_276_N2H6F0S0	NK.cells	0.000408267	-0.72782
DPM1	KCNH2_N369_N2H9F0S0	01Y41Y41M(31M21M21M31G)61M(31M21M)61M	0.00254541	0.64812		ENPP4_276_N2H6F0S0	NKT	6.30519e-05	-0.783459
DPM1	PDIA2_N284_N2H5F0S0	01Y41Y41M(31M)61M(31M)61M	0.0147693	0.605882		ERLIN1_108_N2H8F0S0	StromaScore	1.39393e-07	-0.833083
DPM1	ASAH1_N259_N2H8F0S0	01Y41Y41M(31M21M)61M(31M21M)61M21M	6.30519e-05	0.783459		ERLIN1_108_N2H8F0S0	MicroenvironmentScore	4.73313e-06	-0.822556
DPM1	ASAH1_N259_N2H9F0S0	01Y41Y41M(31M21M21M)61M(31M21M)61M21M	0.0090521	0.734266		ERLIN1_108_N2H8F0S0	Endothelial.cells	0.000679865	-0.708271
DPM1	EEA1_N538_N2H9F0S0	01Y41Y41M(31M21M21M)61M(31M21M)61M21M	0.00299242	0.749451		ERLIN1_108_N2H8F0S0	Epithelial.cells	1.62733e-05	0.809023
DPM1	RBBP5_N197_N2H9F0S0	01Y41Y41M(31M21M21M)61M(31M21M)61M21M	0.0071751	0.655882		ERLIN1_108_N2H8F0S0	Fibroblasts	9.10218e-05	-0.774436
DPM1	LAMA3_N2751_N2H8F0S0	01Y41Y41M(31M21M21M)61M(31M21M)61M	0.00411545	0.783217		ERLIN1_108_N2H8F0S0	Memory.B.cells	3.83879e-06	-0.82406
DPM1	PTPRO_N227_N2H9F0S0	01Y41Y41M(31M21M21M)61M(31M21M)61M21M	0.0158777	0.692308		ERLIN1_108_N2H8F0S0	NK.cells	0.000909209	-0.696241
DPM1	IMPG1_N592_N2H5F0S0	01Y41Y41M(31M)61M(31M)61M	0.00104547	0.690226		ERLIN1_108_N2H8F0S0	NKT	0.00115823	-0.685714
DPM1	ERAP2_N103_N2H6F0S0	01Y41Y41M(31M)61M(31M21M)61M	0.0100009	0.727273		GDA_260_N2H8F0S0	StromaScore	1.39393e-07	-0.833083
DPM1	OLFM4_N411_N2H5F0S0	01Y41Y41M(31M)61M(31M)61M	0.0141963	0.608824		GDA_260_N2H8F0S0	MicroenvironmentScore	4.73313e-06	-0.822556
DPM1	USP37_N200_N5H6F0S1	01Y41Y41M(31M41Y41L31Y41L)61M61Y41L32S	0.0145393	0.699301		GDA_260_N2H8F0S0	Endothelial.cells	0.000679865	-0.708271
DPM1	CCDC125_N389_N2H7F0S0	01Y41Y41M(31M)61M(31M21M)61M21M	0.00274614	0.804196		GDA_260_N2H8F0S0	Epithelial.cells	1.62733e-05	0.809023
DPM1	ADGRF5_N944_N2H9F0S0	01Y41Y41M(31M21M21M31G)61M(31M21M)61M	0.00194129	0.661654		GDA_260_N2H8F0S0	Fibroblasts	9.10218e-05	-0.774436
DPM1	STEAP2_N256_N2H5F0S0	01Y41Y41M(31M)61M(31M)61M	0.00236893	0.811189		GDA_260_N2H8F0S0	Memory.B.cells	3.83879e-06	-0.82406
DPM1	STEAP2_N256_N3H6F0S0	01Y41Y41M(31M41Y41L)61M(31M)61M	0.00525292	0.769231		GDA_260_N2H8F0S0	NK.cells	0.000909209	-0.696241
DPM1	STEAP2_N256_N4H5F1S0	01Y41Y41M(31M41Y(31F)41L)61M61Y41L	0.017305	0.685315		GDA_260_N2H8F0S0	NKT	0.00115823	-0.685714
DPM1	STT3B_N641_N2H8F0S0	01Y41Y41M(31M21M)61M(31M21M)61M21M	0.000112526	0.823529		HEXA_157_N2H9F0S0	Epithelial.cells	0.00445435	0.618045
DPM1	STT3B_N641_N2H9F0S0	01Y41Y41M(31M21M21M)61M(31M21M)61M21M	0	0.884211		HYOU1_515_N2H6F0S0	StromaScore	0.000461386	-0.723308
DPM1	STT3B_N641_N2H9F0S0	01Y41Y41M(31M21M21M31G31G)61M(31M)61M	0	0.885714		HYOU1_515_N2H6F0S0	MicroenvironmentScore	0.0030283	-0.639098
DPM1	NCSTN_N45_N2H8F0S0	01Y41Y41M(31M21M)61M(31M21M)61M21M	0.0188251	0.678322		HYOU1_515_N2H6F0S0	Endothelial.cells	0.000303102	-0.738346
DPM1	NCLN_N428_N2H5F0S0	01Y41Y41M(31M)61M(31M)61M	0.00115823	0.685714		HYOU1_515_N2H6F0S0	Epithelial.cells	0.00433693	0.619549
DPM1	CLPTM1L_N91_N2H6F0S0	01Y41Y41M(31M)61M(31M21M)61M	5.16723e-05	0.78797		HYOU1_515_N2H6F0S0	Fibroblasts	0.000134123	-0.76391
DPM1	ZNF714_N322_N2H7F0S0	01Y41Y41M(31M21M)61M(31M21M)61M	0.0188251	0.678322		HYOU1_515_N2H6F0S0	Memory.B.cells	0.00212785	-0.657143
DPM1	PHF20_N306_N2H6F0S0	01Y41Y41M(31M)61M(31M21M)61M	0.00817064	0.741259		HYOU1_515_N2H6F0S0	NK.cells	0.00011412	-0.768421
DPM1	KATNBL1_N31_N2H4F0S0	01Y41Y41M(31M21M)61M	0.0090521	0.734266		HYOU1_515_N2H6F0S0	NKT	0.00111959	-0.687218
DPM1	TMEM245_N551_N2H8F0S0	01Y41Y41M(31M21M21M)61M(31M21M)61M	2.79303e-05	0.810526		HYOU1_830_N2H6F0S0	StromaScore	1.39393e-07	-0.87218
DPM1	SMOC2_N206_N2H6F0S0	01Y41Y41M(31M)61M(31M21M)61M	0.0279546	0.643357		HYOU1_830_N2H6F0S0	MicroenvironmentScore	6.72096e-05	-0.781955
DPM1	SARS2_N27_N2H8F0S0	01Y41Y41M(31M21M21M)61M(31M21M)61M	0.00239933	0.651128		HYOU1_830_N2H6F0S0	Endothelial.cells	3.88291e-05	-0.793985
DPM1	DZANK1_N530_N2H6F0S0	01Y41Y41M(31M)61M(31M21M)61M	0.00096954	0.846154		HYOU1_830_N2H6F0S0	Fibroblasts	1.39393e-07	-0.837594
DPM1	UGGT1_N269_N2H5F0S0	01Y41Y41M(31M)61M(31M)61M	0	0.864706		HYOU1_830_N2H6F0S0	Memory.B.cells	0.000909209	-0.696241
DPM1	UGGT1_N269_N3H3F1S0	01Y(61F)41Y41M(31M)(41Y)61M	0	0.857143		HYOU1_830_N2H6F0S0	NK.cells	0.00188218	-0.663158
DPM1	UGGT1_N269_N4H3F1S0	01Y(61F)41Y41M(31M41Y)61M61Y	6.72096e-05	0.781955		HYOU1_830_N2H6F0S0	NKT	0.000759583	-0.703759
DPM1	SEL1L_N608_N2H9F0S0	01Y41Y41M(31M21M21M)61M(31M21M)61M21M	0.00306195	0.705882		LAMA3_2751_N2H8F0S0	StromaScore	0.00144087	-0.832168
DPM1	PCYOX1_N196_N2H8F0S0	01Y41Y41M(31M21M)61M(31M21M)61M21M	0.0279546	0.643357		LAMA3_2751_N2H8F0S0	MicroenvironmentScore	0.00465988	-0.776224
DPM1	PCYOX1_N196_N3H3F1S0	01Y(61F)41Y41M(31M)61M61Y	0.00784977	0.692308		LAMA3_2751_N2H8F0S0	Endothelial.cells	0.00119187	-0.839161
DPM1	GDA_N260_N2H8F0S0	01Y41Y41M(31M21M21M)61M(31M21M)61M	0.00239933	0.651128		LAMA3_2751_N2H8F0S0	Fibroblasts	5.94154e-06	-0.895105
DPM1	HYOU1_N515_N2H6F0S0	01Y41Y41M(31M)61M(31M21M)61M	0.000425399	0.726316		LAMA3_2751_N2H8F0S0	Memory.B.cells	0.0279546	-0.643357
DPM1	HYOU1_N515_N2H9F0S0	01Y41Y41M(31M21M21M)61M(31M21M)61M21M	0.00160839	0.670677		LAMA3_2751_N2H8F0S0	NK.cells	0.0100009	-0.727273
DPM1	HYOU1_N830_N2H6F0S0	01Y41Y41M(31M)61M(31M21M)61M	1.03015e-05	0.815038		LAMA3_2751_N2H8F0S0	NKT	5.94154e-06	-0.895105
DPM1	HYOU1_N869_N2H6F0S0	01Y41Y41M(31M)61M(31M21M)61M	0.00285961	0.642105		LAMP1_322_N2H8F0S0	StromaScore	0.00164924	-0.854545
DPM1	CDY1_N256_N2H8F0S0	01Y41Y41M(31M21M21M)61M(31M21M)61M	0.00239933	0.651128		LAMP1_322_N2H8F0S0	MicroenvironmentScore	0.0308509	-0.663636
DPM1	ENPP4_N276_N2H6F0S0	01Y41Y41M(31M)61M(31M21M)61M	0	0.83609		LAMP1_322_N2H8F0S0	CD4..Tem	0.0439891	0.627273
DPM1	ENPP4_N276_N2H7F0S0	01Y41Y41M(31M21M)61M(31M21M)61M	3.33058e-05	0.796992		LAMP1_322_N2H8F0S0	Endothelial.cells	0.00164924	-0.854545
						LAMP1_322_N2H8F0S0	Epithelial.cells	0.0439891	0.627273
						LAMP1_322_N2H8F0S0	Fibroblasts	0.00311518	-0.827273
						LAMP1_322_N2H8F0S0	NKT	0.0403864	-0.636364
						NCSTN_45_N2H8F0S0	StromaScore	0.00659654	-0.755245
						NCSTN_45_N2H8F0S0	MicroenvironmentScore	0.00465988	-0.776224
						NCSTN_45_N2H8F0S0	Endothelial.cells	1.39393e-07	-0.909091
						NCSTN_45_N2H8F0S0	Epithelial.cells	0.000192153	0.881119
						NCSTN_45_N2H8F0S0	Fibroblasts	0.00589748	-0.762238
						NCSTN_45_N2H8F0S0	Memory.B.cells	0.00735321	-0.748252
						NCSTN_45_N2H8F0S0	NK.cells	0.0348001	-0.622378
						NCSTN_45_N2H8F0S0	NKT	0.0373345	-0.615385
						PCYOX1_196_N2H8F0S0	StromaScore	0.00316125	-0.797203
						PCYOX1_196_N2H8F0S0	MicroenvironmentScore	0.00316125	-0.797203
						PCYOX1_196_N2H8F0S0	Endothelial.cells	0.00119187	-0.839161
						PCYOX1_196_N2H8F0S0	Epithelial.cells	0.0188251	0.678322
						PCYOX1_196_N2H8F0S0	Fibroblasts	0.00589748	-0.762238
						PCYOX1_196_N2H8F0S0	Memory.B.cells	0.0279546	-0.643357
						PCYOX1_196_N2H8F0S0	NK.cells	0.0158777	-0.692308
						PCYOX1_196_N2H8F0S0	NKT	0.00465988	-0.776224
						PDIA2_284_N2H5F0S0	StromaScore	0.00595149	-0.667647
						PDIA2_284_N2H5F0S0	MicroenvironmentScore	0.00306195	-0.705882
						PDIA2_284_N2H5F0S0	Endothelial.cells	0.0071751	-0.655882
						PDIA2_284_N2H5F0S0	Fibroblasts	0.00567306	-0.670588
						PDIA2_284_N2H5F0S0	NK.cells	0.00204771	-0.726471
						SARS2_27_N2H8F0S0	StromaScore	1.39393e-07	-0.833083
						SARS2_27_N2H8F0S0	MicroenvironmentScore	4.73313e-06	-0.822556
						SARS2_27_N2H8F0S0	Endothelial.cells	0.000679865	-0.708271
						SARS2_27_N2H8F0S0	Epithelial.cells	1.62733e-05	0.809023
						SARS2_27_N2H8F0S0	Fibroblasts	9.10218e-05	-0.774436
						SARS2_27_N2H8F0S0	Memory.B.cells	3.83879e-06	-0.82406
						SARS2_27_N2H8F0S0	NK.cells	0.000909209	-0.696241
						SARS2_27_N2H8F0S0	NKT	0.00115823	-0.685714
						SSR1_136_N2H8F0S0	StromaScore	0.000320886	-0.750877
						SSR1_136_N2H8F0S0	MicroenvironmentScore	0.00185874	-0.678947
						SSR1_136_N2H8F0S0	Endothelial.cells	1.39393e-07	-0.838596
						SSR1_136_N2H8F0S0	Epithelial.cells	0.000629407	0.726316
						SSR1_136_N2H8F0S0	Fibroblasts	0.000184191	-0.768421
						SSR1_136_N2H8F0S0	Memory.B.cells	0.000337889	-0.749123
						SSR1_136_N2H8F0S0	NK.cells	0.00282231	-0.657895
						SSR1_136_N2H8F0S0	NKT	0.00122872	-0.698246
						STT3B_641_N2H8F0S0	StromaScore	2.01661e-06	-0.85
						STT3B_641_N2H8F0S0	MicroenvironmentScore	7.99883e-05	-0.829412
						STT3B_641_N2H8F0S0	Endothelial.cells	1.39393e-07	-0.929412
						STT3B_641_N2H8F0S0	Epithelial.cells	0.00514705	0.676471
						STT3B_641_N2H8F0S0	Fibroblasts	4.03638e-05	-0.838235
						STT3B_641_N2H8F0S0	Memory.B.cells	0.000150617	-0.817647
						STT3B_641_N2H8F0S0	NK.cells	0.00421047	-0.688235
						STT3B_641_N2H8F0S0	NKT	1.39393e-07	-0.861765
						STT3B_641_N2H9F0S0	StromaScore	1.46396e-05	-0.810526
						STT3B_641_N2H9F0S0	MicroenvironmentScore	1.46396e-05	-0.810526
						STT3B_641_N2H9F0S0	Endothelial.cells	1.39393e-07	-0.858647
						STT3B_641_N2H9F0S0	Fibroblasts	1.39393e-07	-0.846617
						STT3B_641_N2H9F0S0	Memory.B.cells	0.00011412	-0.768421
						STT3B_641_N2H9F0S0	NK.cells	1.62733e-05	-0.809023
						STT3B_641_N2H9F0S0	NKT	0.000265205	-0.742857
						STT3B_641_N2H9F0S0-1	StromaScore	1.39393e-07	-0.890226
						STT3B_641_N2H9F0S0-1	MicroenvironmentScore	1.39393e-07	-0.867669
						STT3B_641_N2H9F0S0-1	Endothelial.cells	1.39393e-06	-0.900752
						STT3B_641_N2H9F0S0-1	Epithelial.cells	0.00378742	0.627068
						STT3B_641_N2H9F0S0-1	Fibroblasts	1.39393e-07	-0.870677
						STT3B_641_N2H9F0S0-1	Memory.B.cells	1.39393e-07	-0.866165
						STT3B_641_N2H9F0S0-1	NK.cells	0.000210385	-0.750376
						STT3B_641_N2H9F0S0-1	NKT	7.61096e-05	-0.778947
						TMEM245_551_N2H8F0S0	StromaScore	2.19525e-05	-0.814035
						TMEM245_551_N2H8F0S0	MicroenvironmentScore	6.37252e-06	-0.826316
						TMEM245_551_N2H8F0S0	Endothelial.cells	1.39393e-07	-0.854386
						TMEM245_551_N2H8F0S0	Epithelial.cells	0.00263834	0.661404
						TMEM245_551_N2H8F0S0	Fibroblasts	8.14662e-06	-0.824561
						TMEM245_551_N2H8F0S0	Memory.B.cells	0.00199731	-0.675439
						TMEM245_551_N2H8F0S0	NK.cells	0.00670683	-0.608772
						TMEM245_551_N2H8F0S0	NKT	9.60713e-05	-0.785965
						UGGT1_269_N2H5F0S0	StromaScore	0.000171935	-0.814706
						UGGT1_269_N2H5F0S0	MicroenvironmentScore	0.000533395	-0.782353
						UGGT1_269_N2H5F0S0	Endothelial.cells	0.000150617	-0.817647
						UGGT1_269_N2H5F0S0	Epithelial.cells	0.00978834	0.635294
						UGGT1_269_N2H5F0S0	Fibroblasts	0.000408261	-0.791176
						UGGT1_269_N2H5F0S0	Memory.B.cells	0.00170283	-0.735294
						UGGT1_269_N2H5F0S0	NK.cells	0.00244397	-0.717647
						UGGT1_269_N2H5F0S0	NKT	1.39393e-07	-0.864706
						UGGT1_269_N3H3F1S0	StromaScore	8.08652e-05	-0.777444
						UGGT1_269_N3H3F1S0	MicroenvironmentScore	0.00094183	-0.694737
						UGGT1_269_N3H3F1S0	Endothelial.cells	1.39393e-07	-0.858647
						UGGT1_269_N3H3F1S0	Fibroblasts	5.69638e-06	-0.821053
						UGGT1_269_N3H3F1S0	Memory.B.cells	0.00277821	-0.643609
						UGGT1_269_N3H3F1S0	NKT	3.5997e-05	-0.795489
						UGGT1_269_N4H3F1S0	StromaScore	0.000303102	-0.738346
						UGGT1_269_N4H3F1S0	MicroenvironmentScore	0.00358436	-0.630075
						UGGT1_269_N4H3F1S0	Endothelial.cells	9.64371e-05	-0.772932
						UGGT1_269_N4H3F1S0	Fibroblasts	8.08652e-05	-0.777444
						UGGT1_269_N4H3F1S0	NKT	0.000846725	-0.699248
