# Supplementary material for: Comparative N-Glycoproteomics Reveals Subtype-Specific N-Glycosylation Signatures and Immune Associations in Cholangiocarcinoma
Source: Mol Cell Proteomics. 2025 Oct 7;24(11):101084. doi: 10.1016/j.mcpro.2025.101084 (PMC12615305; doi:10.1016/j.mcpro.2025.101084)
Supplement: Supplemental Table S9 [file mmc9.csv]

Summary of N-glycopeptides identified in shDPM1 TFK-1 cells (n = 1172)
Glycopeptide ID	GlycoSite	Composition	Gene name	Protein_ID	g.Linkage.	GF.score	new.pg.score	Spectrum.Index	RT.min.	Iso.m.z	Exp.m.z	z	Theo.m.z	IPMD.ppm.	Start	End	Theo.MM.m.z.	Mol.Formula	p.Seq.	p.PTMs	p.MPs	Scramble 1	Scramble 2	Scramble 3	Scramble 4	Scramble 5	sh-DPM1-1	sh-DPM1-2	sh-DPM1-3	sh-DPM1-4	sh-DPM1-5
TM2D3_N169_N2H9F0S0	169	N2H9F0S0	TM2D3	Q9BRN9	01Y41Y41M(31M21M21M31G31G)61M(31M)61M	0	78.71	3492	11.3	801.3336182	801.333557	4	801.333163	0.491841502	162	170	3201.30887	C122H207N21O71S1Ct4Nf1	DHVHCLGNR	D1TMTC5CamN8GlcNAc	5	12.78506835	13.1666995	NA	12.69839569	12.29459408	NA	NA	NA	12.41243323	12.21297302
LRPAP1_N268_N4H3F1S0	268	N4H3F1S0	LRPAP1	P30533	01Y(61F)41Y41M(31M)(41Y)61M61Y	0	21.83	48223	106.74	1236.280273	1235.951538	3	1235.935706	12.80979735	257	272	3704.79334	C152H261N26O70Ct8Nf2	VIDLWDLAQSANLTDK	V1TMTN12GlcNAcK16TMT	9	13.94395583	14.1462524	13.50831364	13.93844689	13.40122519	13.32639584	13.33504017	13.48176888	13.5914872	13.91404172
SLC39A10_N339_N2H8F0S0	339	N2H8F0S0	SLC39A10	Q9ULF5	01Y41Y41M(31M21M)61M(31M21M)61M21M	1	21.21	27126	60.03	899.4130859	899.413086	5	899.40456	9.47953555	327	345	4490.99073	C177H299N34O89S1Ct8Nf2	DLNEDDHHHECLNVTQLLK	D1TMTC11CamN13GlcNAcK19TMT	5	13.44219162	13.57771171	13.4865577	13.73988715	13.52309148	13.82152958	14.10879194	14.09525077	13.45339084	13.4489123
HSP90B1_N217_N2H7F0S0	217	N2H7F0S0	HSP90B1	P14625	01Y41Y41M(31M)61M(31M21M)61M21M	2	87.41	25767	57.2	1121.491455	1121.491577	4	1121.481661	8.842006769	215	237	4480.90005	C181H284N38O89Ct4Nf1	HNNDTQHIWESDSNEFSVIADPR	H1TMTN3GlcNAc	13	14.20206327	13.42369398	13.44845014	13.13568083	13.83054564	13.69956782	13.8226528	13.76392512	13.6373197	13.71924189
F3_N156_N5H7F2S0	156	N5H7F2S0	F3	P13726	01Y41Y41M(31M(21Y(31F)41L31Y41L)41Y(31F)41L)61M61M	0	26.83	10660	26.1	1244.876465	1244.876465	3	1244.86297	10.84042507	155	163	3731.57285	C145H249N19O88Ct4Nf1	VNVTVEDER	V1TMTN2GlcNAc	5	13.93015289	14.23227348	13.99244453	13.44907266	13.25035865	13.04808207	13.89465223	13.77283424	13.50992065	13.51020568
ALCAM_N480_N4H6F1S1	480	N4H6F1S1	ALCAM	Q13740	01Y(61F)41Y41M(31M(21Y41L32S)41Y41L)61M61M	0	10.06	44045	97.28	1628.414063	1628.414063	3	1628.396014	11.0836061	473	493	4881.16932	C195H332N34O102S1Ct4Nf1	IIISPEENVTLTCTAENQLER	I1TMTN8GlcNAcC13Cam	6	13.52494744	13.64524357	14.14439925	13.57376629	14.05032693	13.47949697	13.57167684	14.07034442	13.34281113	13.32564651
ITGA2_N343_N4H5F1S2	343	N4H5F1S2	ITGA2	P17301	01Y41Y41M(31M)61M(21Y(31F)41L32S)61Y41L32S	1	56.02	48750	108.08	1486.345093	1486.345093	3	1486.328142	11.40446242	340	353	4454.96758	C183H299N24O93Ct8Nf2	YFFNVSDEAALLEK	Y1TMTN4GlcNAcK14TMT	9	13.42705232	13.48354968	13.69608712	14.11373759	14.07215924	13.33450141	13.87003157	13.29185711	13.55021211	13.9107661
ITGA3_N605_N2H8F0S0	605	N2H8F0S0	ITGA3	P26006	01Y41Y41M(31M21M21M31G)61M(31M)61M	0	40.9	42421	93.34	1230.841309	1230.841309	4	1230.829123	9.900313149	590	613	4918.29198	C202H336N37O94Ct8Nf2	SLDAYPILNQAQALENHTEVQFQK	S1TMTN16GlcNAcK24TMT	11	13.67338989	13.53196796	13.69579751	13.79746235	13.30593299	13.83098722	14.26873367	13.6402082	13.52652082	13.7116075
MPZL2_N39_N2H8F0S0	39	N2H8F0S0	MPZL2	O60487	01Y41Y41M(31M21M)61M(31M21M)61M21M	1	20.55	14305	33.53	1539.192139	1539.192139	2	1539.174345	11.56053044	34	44	3076.34049	C119H208N18O70Ct4Nf1	VLEAVNGTDAR	V1TMTN6GlcNAc	9	13.24735143	13.05214	13.89307472	13.77204307	13.14081347	13.81464812	13.83154992	14.14811556	14.10292917	13.76384073
SLC3A2_N365_N7H9F0S0	365	N7H9F0S0	SLC3A2	P08195	01Y41Y41M(31M41Y41L)61M(21Y41L31Y41L31L)61Y41L31Y41L	0	33.75	41960	92.26	1651.079102	1650.737549	3	1650.719977	10.64494788	355	368	4948.14309	C198H330N27O108Ct8Nf2	DASSFLAEWQNITK	D1TMTN11GlcNAcK14TMT	5	14.15153718	13.29495015	14.34157273	13.72864813	14.14500551	13.96510602	13.30744847	12.87242059	12.78941429	13.76743083
OSBP_N274_N7H9F0S0	274	N7H9F0S0	OSBP	P22059	01Y41Y41M(31M41Y41L)61M(21Y41L31Y41L31L)61Y41L31Y41L	0	28.25	41960	92.26	1651.079102	1650.737549	3	1650.716484	12.76102125	262	277	4948.13088	C195H333N33O105S2Ct4Nf1	ATLFRITSNAMINACR	A1TMTN13GlcNAcC15Cam	6	14.15153718	13.29495015	14.34157273	13.72864813	14.14500551	13.96510602	13.30744847	12.87242059	12.78941429	13.76743083
GRN_N530_N2H9F0S0	530	N2H9F0S0	GRN	P28799	01Y41Y41M(31M21M21M)61M(31M21M)61M21M	2	250.83	4855	14.03	1094.919678	1094.919678	4	1094.912685	6.386568053	518	535	4374.62502	C165H266N34O91S4Ct4Nf1	DVECGEGHFCHDNQTCCR	D1TMTC4CamC10CamN13GlcNAcC16CamC17Cam	14	NA	NA	13.10898608	13.05207974	13.78677213	14.09348041	14.2140677	14.38703233	14.49275326	14.49548552
UGT8_N442_N2H6F0S0	442	N2H6F0S0	UGT8	Q16880	01Y41Y41M(31M21M)61M(31M)61M	2	70.21	2547	8.89	876.7211304	876.721069	3	876.718945	2.423052393	435	443	2627.14088	C102H173N19O56Ct4Nf1	DQPGHPVNR	D1TMTN8GlcNAc	8	NA	NA	12.36470244	13.04432198	12.74910841	NA	12.26498555	12.99694669	NA	12.43229393
BPNT2_N259_N4H6F2S2	259	N4H6F2S2	BPNT2	Q9NX62	01Y(61F)41Y41M(31M(21Y(31F)41L32S)41Y41L32S)61M61M	3	40.32	43474	95.89	1785.84668	1785.502075	3	1785.487026	8.428622047	251	272	5352.4443	C218H366N35O109Ct8Nf2	QVALQTFGNQTTIIPAGGAGYK	Q1TMTN9GlcNAcK22TMT	14	13.81679082	13.51393017	13.55595007	13.77476539	13.80827036	13.73983035	13.92608435	13.64185038	14.00094654	13.40184571
PPT1_N212_N2H9F0S0	212	N2H9F0S0	PPT1	P50897	01Y41Y41M(31M21M21M31G)61M(31M21M)61M	0	21.21	9927	24.59	1567.697144	1567.697144	2	1567.682934	9.064048845	210	216	3133.35978	C121H212N13O72Ct8Nf2	GINESYK	G1TMTN3GlcNAcK7TMT	6	13.65767918	13.89555206	14.15444037	13.47498757	13.54306528	14.00822297	13.63969143	13.36701447	13.90879179	13.43517406
LAMA3_N2162_N2H8F0S0	2162	N2H8F0S0	LAMA3	Q16787	01Y41Y41M(31M21M)61M(31M21M)61M21M	1	45.26	6720	17.9	1447.126221	1447.123413	2	1447.113762	6.669196432	2162	2170	2892.21931	C110H192N16O68Ct4Nf1	NASGDELVR	N1GlcNAc@TMT	7	13.09653332	12.84950092	14.12115988	13.49563773	13.82710194	13.63593331	13.73169713	14.01906646	14.00524671	14.02057121
SLC3A2_N365_N4H5F1S2	365	N4H5F1S2	SLC3A2	P08195	01Y(61F)41Y41M(31M41Y41L32S)61M61Y41L32S	0	31.4	48630	107.77	1474.337646	1474.337646	3	1474.319739	12.14626916	355	368	4418.94242	C178H295N26O93Ct8Nf2	DASSFLAEWQNITK	D1TMTN11GlcNAcK14TMT	10	13.64909912	13.58751656	13.83563911	14.00859318	13.87678897	13.70980035	13.02813763	14.15685642	13.93186802	13.28889953
LGALS3BP_N125_N2H8F0S0	125	N2H8F0S0	LGALS3BP	Q08380	01Y41Y41M(31M21M)61M(31M21M)61M21M	2	43.17	6319	17.06	1052.111084	1052.111084	3	1052.104541	6.218948897	118	128	3153.29764	C119H207N19O72S1Ct4Nf1	DAGVVCTNETR	D1TMTC6CamN8GlcNAc	8	13.42034795	13.88595219	13.32669001	13.65929111	13.55594548	13.9535473	13.47595057	14.11751448	13.67847126	14.11047283
SLC3A2_N365_N4H5F4S1	365	N4H5F4S1	SLC3A2	P08195	01Y(61F)41Y41M(31M21Y(31F)41L21F)61M21Y(31F)41L32S	8	3.5	42799	94.18	1523.685303	1523.355347	3	1523.345857	6.229497815	355	368	4566.02073	C185H308N25O97Ct8Nf2	DASSFLAEWQNITK	D1TMTN11GlcNAcK14TMT	5	13.90852802	13.80577586	13.68391365	14.14909852	13.28188128	14.0522487	13.35853357	13.34260934	13.79303998	13.7909518
RCN1_N53_N4H4F0S1	53	N4H4F0S1	RCN1	Q15293	01Y41Y41M(31M41Y)61M61Y41L32S	0	40.5	27763	61.35	1115.334717	1115.334717	5	1115.315687	17.06225161	38	66	5569.54334	C230H369N48O102Ct8Nf2	VVRPDSELGERPPEDNQSFQYDHEAFLGK	V1TMTN16GlcNAcK29TMT	8	13.29220997	14.01069886	13.61182473	14.0797441	14.08012366	13.46068375	13.57974686	13.60679328	13.89349512	13.8139495
RCN1_N53_N4H4F2S0	53	N4H4F2S0	RCN1	Q15293	01Y41Y41M(31M41Y(31F)41L)61M61Y31F	0	17.44	27763	61.35	1115.334717	1115.526978	5	1115.519773	6.458459309	38	66	5570.56374	C231H372N47O102Ct8Nf2	VVRPDSELGERPPEDNQSFQYDHEAFLGK	V1TMTN16GlcNAcK29TMT	8	13.29220997	14.01069886	13.61182473	14.0797441	14.08012366	13.46068375	13.57974686	13.60679328	13.89349512	13.8139495
ADGRE5_N371_N2H7F0S0	371	N2H7F0S0	ADGRE5	P48960	01Y41Y41M(31M)61M(31M21M)61M21M	3	66.47	6191	16.81	1117.515503	1117.514648	3	1117.503902	9.616465303	368	380	3349.49796	C126H228N23O70S1Ct8Nf2	GDKNVTMGQSSAR	G1TMTK3TMTN4GlcNAc	5	12.90146084	13.81341748	13.82161034	13.60828383	13.93987711	13.43740394	14.02571992	13.88880862	13.48959254	14.29718634
PSAP_N215_N4H5F3S1	215	N4H5F3S1	PSAP	P07602	01Y(61F)41Y41M(31M)61M(21Y(31F)41L32S)61Y(31F)41L	1	16.03	43995	97.14	1462.021851	1462.349731	3	1462.343997	3.921406539	214	227	4383.0152	C177H303N26O91Ct8Nf2	TNSTFVQALVEHVK	T1TMTN2GlcNAcK14TMT	5	13.15540369	13.38055909	13.96016666	13.41103069	13.53544024	14.27035191	14.35967884	13.69786932	13.99606231	13.36145341
STT3B_N616_N4H4F2S1	616	N4H4F2S1	STT3B	Q8TCJ2	01Y41Y41M(31M)61M(21Y(31F)41L32S)61Y31F	0	24.44	46888	103.99	1441.623169	1441.623169	3	1441.612441	7.441629253	601	617	4320.81881	C180H280N30O83S2Ct4Nf1	VMSWWDYGYQIAGMANR	V1TMTN16GlcNAc	8	13.84441077	13.80885	14.03352732	14.03209922	13.76746457	13.57369547	13.52532363	14.04188689	13.47609168	13.40566959
EGFR_N413_N4H6F2S1	413	N4H6F2S1	EGFR	P00533	01Y(61F)41Y41M(31M21Y(31F)41L32S)(41Y)61M(31M)61M	1	39.77	50003	111.3	1462.677979	1462.677979	3	1462.658926	13.02594562	400	414	4383.95779	C182H297N27O91Ct4Nf1	EITGFLLIQAWPENR	E1TMTN14GlcNAc	11	NA	NA	12.56728754	12.0783668	13.07570825	12.86769746	12.51687657	NA	13.27850388	NA
ITGB1_N481_N2H8F0S0	481	N2H8F0S0	ITGB1	P05556	01Y41Y41M(31M21M)61M(31M21M)61M21M	3	98.41	4060	12.44	897.6019287	897.601868	4	897.596009	6.527074232	477	490	3586.36033	C135H222N26O76S3Ct4Nf1	CHEGNGTFECGACR	C1TMT@CamN5GlcNAcC10CamC13Cam	6	13.71166359	14.01872945	13.51800094	13.58298996	13.80351381	14.03424781	13.52124601	13.57339687	14.26069615	13.56808364
MELTF_N515_N2H8F0S0	515	N2H8F0S0	MELTF	P08582	01Y41Y41M(31M21M21M)61M(31M21M)61M	0	87.29	48712	107.99	1582.715454	1582.715454	3	1582.703165	7.764628159	503	525	4744.09315	C191H318N33O92S2Ct8Nf2	DCDVLTAVSEFFNASCVPVNNPK	D1TMTC2CamN13GlcNAcC16CamK23TMT	21	13.75073889	13.53888869	13.28676572	13.76736465	13.50156195	13.89254153	13.8834256	14.36293692	14.11434092	13.40392267
TACSTD2_N208_N3H6F0S1	208	N3H6F0S1	TACSTD2	P09758	01Y41Y41M(31M41Y41L32S)61M(31M)61M	12	28.83	4140	12.6	1519.183105	1519.183105	2	1519.167755	10.10452513	207	212	3036.32948	C114H205N16O69Ct8Nf2	QNTSQK	Q1TMTN2GlcNAcK6TMT	5	12.85682748	14.08672642	13.53626983	13.47124831	13.90043802	14.08754687	13.50972622	13.97408534	13.79448507	14.21412005
GRN_N530_N3H4F1S0	530	N3H4F1S0	GRN	P28799	01Y41Y41M(31M)61M61Y(31F)41L	0	118.08	5101	14.52	979.6348877	979.634949	4	979.630916	4.116581462	518	535	3913.49818	C149H239N35O75S4Ct4Nf1	DVECGEGHFCHDNQTCCR	D1TMTC4CamC10CamN13GlcNAcC16CamC17Cam	12	NA	14.44508541	14.17753789	13.9819337	13.75067212	13.61255382	13.29302343	13.87607465	14.07298838	14.00485597
NUP210_N337_N2H8F0S0	337	N2H8F0S0	NUP210	Q8TEM1	01Y41Y41M(31M21M)61M(31M21M)61M21M	1	21.98	42602	93.75	1489.022339	1489.024658	3	1489.018879	3.881215481	335	357	4463.03771	C189H302N32O86Ct4Nf1	LPNSTIYVVEPGYLGFTVHPGDR	L1TMTN3GlcNAc	11	13.60906184	14.02754409	13.44164585	13.80807866	13.86532027	13.87235069	14.12458252	13.71882718	13.62426492	13.81962231
CREG1_N193_N4H5F0S2	193	N4H5F0S2	CREG1	O75629	01Y41Y41M(31M)61M(21Y41L32S)61Y41L32S	0	75.74	51136	115.09	1505.708862	1505.708862	3	1505.700118	5.807467625	192	207	4513.08355	C189H309N28O88Ct8Nf2	LNITNIWVLDYFGGPK	L1TMTN2GlcNAcK16TMT	13	13.48193683	14.18533608	14.0856953	14.40241575	14.47233815	13.42911326	13.14611649	12.90626557	13.66985556	13.44909119
LAMC1_N1241_N2H9F0S0	1241	N2H9F0S0	LAMC1	P11047	01Y41Y41M(31M21M21M)61M(31M21M)61M21M	1	28.7	15870	36.76	1635.736328	1635.736328	2	1635.725319	6.730424034	1241	1248	3269.44457	C125H224N15O75Ct8Nf2	NISQDLEK	N1GlcNAc@TMTK8TMT	7	13.18525668	13.0953272	13.4575548	13.59899117	13.86737731	13.92995992	14.309756	14.03405136	14.07235384	14.10704364
NLRP14_N608_N2H9F0S0	608	N2H9F0S0	NLRP14	Q86W24	01Y41Y41M(31M21M21M31G)61M(31M21M)61M	0	22.77	15870	36.76	1635.736328	1635.736328	2	1635.734623	1.042421537	605	612	3269.4632	C126H228N15O72S1Ct8Nf2	VAINICEK	V1TMTN4GlcNAcC6CamK8TMT	5	13.18525668	13.0953272	13.4575548	13.59899117	13.86737731	13.92995992	14.309756	14.03405136	14.07235384	14.10704364
AFAP1L2_N659_N2H9F0S0	659	N2H9F0S0	AFAP1L2	Q8N4X5	01Y41Y41M(31M21M21M)61M(31M21M)61M21M	1	24.07	15870	36.76	1635.736328	1635.736328	2	1635.730919	3.306855019	659	666	3269.4558	C124H224N17O74Ct8Nf2	NRTEAEVK	N1GlcNAc@TMTK8TMT	5	13.18525668	13.0953272	13.4575548	13.59899117	13.86737731	13.92995992	14.309756	14.03405136	14.07235384	14.10704364
ACSL1_N408_N2H7F0S0	408	N2H7F0S0	ACSL1	P33121	01Y41Y41M(31M21M)61M(31M21M)61M	1	20.57	11667	28.14	1338.075195	1338.075195	2	1338.063668	8.614920781	408	414	2674.11915	C104H174N16O60Ct4Nf1	NNSLWDR	N1GlcNAc@TMT	5	14.03416656	13.91623361	14.00110866	13.42215622	13.62629535	13.62876724	14.06267315	13.90457144	13.91438357	13.65256875
F3_N156_N4H4F1S0	156	N4H4F1S0	F3	P13726	01Y41Y41M(31M)61M(21Y41L)61Y31F	0	30.47	11481	27.77	1449.153198	1449.153198	2	1449.142643	7.283784132	155	163	2896.2771	C113H196N18O64Ct4Nf1	VNVTVEDER	V1TMTN2GlcNAc	6	14.31753454	13.40192761	13.65116301	14.36647759	13.69847037	13.27129858	13.93065526	13.90913248	13.82171612	13.52843098
UGT8_N442_N2H8F0S0	442	N2H8F0S0	UGT8	Q16880	01Y41Y41M(31M21M)61M(31M21M)61M21M	2	175.67	2469	8.74	984.7567139	984.756653	3	984.754173	2.518224445	435	443	2951.24653	C114H193N19O66Ct4Nf1	DQPGHPVNR	D1TMTN8GlcNAc	10	14.13002524	14.31118223	13.75765152	NA	14.34692676	13.7295484	12.77422338	13.84739778	14.18560806	14.21717811
CPD_N172_N4H6F0S2	172	N4H6F0S2	CPD	O75976	01Y41Y41M(31M(21Y41L32S)41Y41L32S)61M61M	0	33.89	49987	111.27	1626.083862	1625.75061	3	1625.727948	13.93981791	170	189	4873.16488	C201H328N32O101Ct4Nf1	LLNTTDVYLLPSLNPDGFER	L1TMTN3GlcNAc	10	NA	12.48561425	NA	12.6727631	12.27674668	12.95793952	13.03058351	12.47232173	NA	12.18150687
CPD_N172_N4H6F2S1	172	N4H6F2S1	CPD	O75976	01Y(61F)41Y41M(31M(21Y41L32S)41Y(31F)41L)61M61M	0	34.2	49987	111.27	1626.083862	1626.083862	3	1626.068089	9.700273189	170	189	4874.18528	C202H331N31O101Ct4Nf1	LLNTTDVYLLPSLNPDGFER	L1TMTN3GlcNAc	10	NA	12.48561425	NA	12.6727631	12.27674668	12.95793952	13.03058351	12.47232173	NA	12.18150687
ALCAM_N480_N4H5F0S2	480	N4H5F0S2	ALCAM	Q13740	01Y41Y41M(31M)61M(21Y41L32S)61Y41L32S	2	33.33	43811	96.69	1622.7323	1622.7323	3	1622.724235	4.969916954	473	493	4864.154	C194H329N35O101S1Ct4Nf1	IIISPEENVTLTCTAENQLER	I1TMTN8GlcNAcC13Cam	7	13.81584203	13.7313602	13.87632124	14.03887978	13.86458277	13.71143608	14.04797129	13.98134191	13.2186044	13.9429836
THBS1_N1067_N4H6F0S0	1067	N4H6F0S0	THBS1	P07996	01Y41Y41M(31M41Y41L)(41Y)61M(31M)61M	1	16.49	7545	19.59	1127.852051	1127.851196	3	1127.840408	9.565439388	1065	1077	3380.50526	C133H228N24O72Ct4Nf1	VVNSTTGPGEHLR	V1TMTN3GlcNAc	6	14.09971551	13.41051082	13.63384559	14.02487143	13.35840317	13.65860558	13.71932016	14.06914668	13.85820816	14.31251758
BCAM_N439_N4H5F2S1	439	N4H5F2S1	BCAM	P50895	01Y41Y41M(31M(21Y(31F)41L32S)41Y31F)61M61M	1	19.69	44726	99.04	1447.356201	1447.703857	3	1447.68072	15.98240659	437	451	4339.02537	C176H303N26O89Ct8Nf2	TQNFTLLVQGSPELK	T1TMTN3GlcNAcK15TMT	6	13.68675268	14.16680541	14.10956956	14.16346469	14.08733076	13.82581792	13.41789593	13.41945315	13.40520998	13.87418488
TSPAN3_N167_N2H8F0S0	167	N2H8F0S0	TSPAN3	O60637	01Y41Y41M(31M21M)61M(31M21M)61M21M	1	35.43	7809	20.2	1051.779907	1051.779907	3	1051.770603	8.846250823	167	176	3152.29587	C119H208N20O69S2Ct4Nf1	NQSVPLSCCR	N1GlcNAc@TMTC8CamC9Cam	5	13.51448999	13.81230242	13.98156545	13.81769948	14.01809048	13.58833995	13.99293813	14.33042805	13.39710525	13.81828384
ITGB8_N402_N2H8F0S0	402	N2H8F0S0	ITGB8	P26012	01Y41Y41M(31M21M)61M(31M21M)61M21M	1	15.95	43073	94.91	1514.699097	1514.699097	3	1514.68196	11.31371479	390	412	4540.02723	C185H305N35O89S1Ct4Nf1	VQVENQVQGIYFNITAICPDGSR	V1TMTN13GlcNAcC18Cam	10	13.91003214	14.29413123	13.88517448	14.22065649	13.28722104	13.76290621	13.88417546	13.76694087	13.79816065	13.45505311
TFRC_N251_N4H5F1S2	251	N4H5F1S2	TFRC	P02786	01Y(61F)41Y41M(31M)61M(21Y41L32S)61Y41L32S	0	56.68	48038	106.36	1507.354126	1507.015381	3	1507.004759	7.048325038	242	258	4516.9953	C186H304N28O95Ct4Nf1	DFEDLYTPVNGSIVIVR	D1TMTN10GlcNAc	12	14.12755115	13.67322839	13.9351475	14.24464567	13.59755151	13.45850858	13.75430397	13.63442246	13.92937127	14.01762306
LAMP1_N322_N2H11F0S0	322	N2H11F0S0	LAMP1	P11279	01Y41Y41M(31M21M21M31G31G)61M(31M21M)61M21M	0	39.43	4013	12.35	1554.153198	1554.153198	2	1554.142604	6.816776118	320	326	3106.27695	C117H206N14O77Ct4Nf1	AANGSLR	A1TMTN3GlcNAc	6	13.91216245	14.52074727	14.53642466	13.48692363	13.83204155	12.92853285	13.77735131	13.21732873	13.86781583	13.73338908
LAMB3_N810_N2H9F0S0	810	N2H9F0S0	LAMB3	Q13751	01Y41Y41M(31M21M21M31G)61M(31M21M)61M	0	98.86	21340	48.05	1621.984375	1621.648315	3	1621.65055	-1.377960444	793	817	4860.93374	C185H312N38O98S5Ct4Nf1	QMACTPISCPGELCPQDNGTACGSR	Q1TMTC4CamC9CamC14CamN18GlcNAcC22Cam	20	13.08703497	12.66434687	14.01141681	13.63851289	13.62791266	14.14871446	14.2964065	13.82470798	14.35274569	14.14425682
ITGA2_N343_N5H6F0S2	343	N5H6F0S2	ITGA2	P17301	01Y41Y41M(31M41Y41L)61M(21Y41L32S)61Y41L32S	0	47.33	48645	107.82	1559.033081	1559.365845	3	1559.352906	8.297497323	340	353	4674.04186	C191H312N25O99Ct8Nf2	YFFNVSDEAALLEK	Y1TMTN4GlcNAcK14TMT	8	13.44569338	13.95929097	13.75336406	13.90011027	13.4564572	14.15225088	13.72131779	13.86044589	13.67990826	14.46237975
SLC39A10_N339_N4H5F0S0	339	N4H5F0S0	SLC39A10	Q9ULF5	01Y41Y41M(31M(21Y41L)41Y)61M61M	2	49.08	27308	60.42	883.4066162	883.407166	5	883.404606	2.89734435	327	345	4410.991	C175H295N36O84S1Ct8Nf2	DLNEDDHHHECLNVTQLLK	D1TMTC11CamN13GlcNAcK19TMT	8	14.27584751	13.4358247	13.9871776	13.66604207	13.95518445	14.30576136	13.77485736	13.78280456	13.52837068	13.72841969
UGT8_N442_N2H7F0S0	442	N2H7F0S0	UGT8	Q16880	01Y41Y41M(31M21M)61M(31M21M)61M	1	33.69	2495	8.79	930.4080811	930.74115	3	930.736559	4.932547561	435	443	2789.19371	C108H183N19O61Ct4Nf1	DQPGHPVNR	D1TMTN8GlcNAc	7	13.02984894	NA	12.90554054	12.23131872	NA	NA	12.92402385	NA	12.74082745	13.1518919
SEMA7A_N258_N2H9F0S0	258	N2H9F0S0	SEMA7A	O75326	01Y41Y41M(31M21M21M)61M(31M21M)61M21M	1	20.4	13725	32.34	1373.619751	1373.955933	3	1373.946316	6.999267057	246	261	4117.82225	C160H276N27O88Ct8Nf2	EDNPDKNPEAPLNVSR	E1TMTK6TMTN13GlcNAc	6	12.64385009	12.97281268	13.66951488	13.57440631	13.40453472	14.22423636	13.98492475	14.44255443	14.50415822	14.17048165
ITGA3_N926_N2H7F0S0	926	N2H7F0S0	ITGA3	P26006	01Y41Y41M(31M)61M(31M21M)61M21M	1	61.34	38697	84.94	1127.298096	1127.298096	4	1127.285482	11.18944875	909	930	4504.11778	C186H314N33O81S2Ct8Nf2	AHCVWLECPIPDAPVVTNVTVK	A1TMTC3CamC8CamN18GlcNAcK22TMT	19	13.80221069	14.23741511	13.95064509	13.91407753	13.81803013	13.58945175	13.29415799	14.07829442	14.01905622	13.85993008
F3_N156_N4H6F1S0	156	N4H6F1S0	F3	P13726	01Y41Y41M(31M41Y(31F)41L31Y)61M(31M)61M	0	141.46	10941	26.68	1611.206421	1611.206421	2	1611.195481	6.789926217	155	163	3220.38275	C125H216N18O74Ct4Nf1	VNVTVEDER	V1TMTN2GlcNAc	12	14.07234989	13.63991179	13.71497156	14.32571869	13.70100003	13.94538387	13.74668064	14.00941151	14.06545483	13.32443437
TM9SF3_N174_N7H8F0S0	174	N7H8F0S0	TM9SF3	Q9HD45	01Y41Y41M(31M41Y41L)61M(21Y41L31Y41L)61Y41L31Y41L	0	33.58	27003	59.78	1451.333984	1451.677368	3	1451.650946	18.20145823	170	180	4350.936	C170H299N22O98Ct8Nf2	IVDVNLTSEGK	I1TMTN5GlcNAcK11TMT	8	13.16921614	13.67053925	14.58232286	13.98816893	14.01228842	13.58732661	13.87844434	14.32124068	13.65809731	13.35608623
THBS1_N1067_N4H7F0S0	1067	N4H7F0S0	THBS1	P07996	01Y41Y41M(31M41Y41L31Y41L)61M(31M)61M	3	33.03	7415	19.32	1181.867188	1181.867188	3	1181.858021	7.756007775	1065	1077	3542.55809	C139H238N24O77Ct4Nf1	VVNSTTGPGEHLR	V1TMTN3GlcNAc	6	14.27159385	13.79148784	13.88937994	13.44202077	14.05217944	13.65155379	13.86643362	13.72210587	13.9013406	14.06861732
STT3B_N641_N2H7F0S0	641	N2H7F0S0	STT3B	Q8TCJ2	01Y41Y41M(31M)61M(31M21M)61M21M	1	23.78	10144	25.03	1586.704224	1586.704224	2	1586.693071	7.02885329	637	647	3171.38014	C122H214N17O68S1Ct8Nf2	AMSSNETAAYK	A1TMTN5GlcNAcK11TMT	8	14.09815814	13.79514709	13.98434167	13.96544331	14.23109949	13.79422968	13.84466579	13.77467046	13.4432917	13.76345864
SEL1L3_N527_N2H8F0S0	527	N2H8F0S0	SEL1L3	Q68CR1	01Y41Y41M(31M21M)61M(31M21M)61M21M	1	23.06	9966	24.68	1712.274414	1712.274414	2	1712.257815	9.694254192	525	536	3422.50963	C130H231N20O76Ct8Nf2	NQNESVSEIGGK	N1TMTN3GlcNAcK12TMT	9	14.06311395	14.24413854	14.0117719	14.35421069	14.32705632	13.60483258	13.36118937	13.29250204	12.91481366	13.96918276
TMEM30B_N145_N2H9F0S0	145	N2H9F0S0	TMEM30B	Q3MIR4	01Y41Y41M(31M21M21M31G)61M(31M21M)61M	0	37.13	4679	13.67	1155.825439	1155.825439	3	1155.813536	10.29876598	142	152	3464.42463	C136H224N22O75S1Ct4Nf1	HPVNECAPYQR	H1TMTN4GlcNAcC6Cam	7	13.68923194	13.2896062	13.88482281	13.934942	13.88460751	14.09449912	13.89848875	14.14406002	13.45145156	14.31127008
CDS2_N295_N2H7F0S0	295	N2H7F0S0	CDS2	O95674	01Y41Y41M(31M21M21M)61M(31M)61M	2	49.85	42598	93.74	1653.027588	1653.027588	3	1653.012959	8.849834205	286	311	4955.0205	C202H314N38O95S3Ct4Nf1	CFVCPVEYNNDTNSFTVDCEPSDLFR	C1TMT@CamC4CamN10GlcNAcC19Cam	18	13.70017953	13.721794	13.76301813	14.08290661	14.1214323	13.97276954	13.62275748	13.51515412	14.00674569	14.23898044
THBS1_N1067_N2H8F0S0	1067	N2H8F0S0	THBS1	P07996	01Y41Y41M(31M21M)61M(31M21M)61M21M	1	29.73	7461	19.41	1100.834839	1100.505981	3	1100.489382	15.0836942	1065	1077	3298.45217	C129H222N22O72Ct4Nf1	VVNSTTGPGEHLR	V1TMTN3GlcNAc	5	14.02534034	14.00917164	13.54241044	14.01487006	13.5798757	13.57408799	14.12417833	14.09887043	14.06769766	13.80097565
TFRC_N251_N5H7F2S2	251	N5H7F2S2	TFRC	P02786	01Y41Y41M(31M(21Y(31F)41L32S)41Y(31F)41L32S)(41Y)61M(31M)61M	3	32.36	49490	109.89	1731.777466	1731.431763	3	1731.419089	7.31983111	242	258	5190.23823	C212H347N29O114Ct4Nf1	DFEDLYTPVNGSIVIVR	D1TMTN10GlcNAc	10	12.61090182	12.62300118	12.84223682	13.27516508	12.70060118	NA	12.99391839	NA	NA	NA
GRN_N530_N2H7F0S0	530	N2H7F0S0	GRN	P28799	01Y41Y41M(31M)61M(31M21M)61M21M	3	256.73	4880	14.08	1013.893677	1013.893738	4	1013.886233	7.402006975	518	535	4050.51937	C153H246N34O81S4Ct4Nf1	DVECGEGHFCHDNQTCCR	D1TMTC4CamC10CamN13GlcNAcC16CamC17Cam	18	NA	12.80044278	13.43452805	13.50530299	13.3605775	13.95728976	14.42379717	14.33896797	14.74123722	14.76690706
TACSTD2_N168_N2H7F0S0	168	N2H7F0S0	TACSTD2	P09758	01Y41Y41M(31M)61M(31M21M)61M21M	3	171.19	10585	25.94	756.5465698	756.337341	5	756.340528	-4.213302459	160	177	3776.6711	C151H248N32O75Ct4Nf1	HRPTAGAFNHSDLDAELR	H1TMTN9GlcNAc	8	13.5640478	13.87812539	13.87767049	13.39456923	14.13566194	14.18960627	13.68179328	14.0163299	14.36774958	13.88520635
TACSTD2_N168_N2H6F0S0	168	N2H6F0S0	TACSTD2	P09758	01Y41Y41M(31M)61M(31M21M)61M	3	172.21	10716	26.22	723.9362793	723.93634	5	723.92996	8.81346592	160	177	3614.61828	C145H238N32O70Ct4Nf1	HRPTAGAFNHSDLDAELR	H1TMTN9GlcNAc	10	13.83957134	13.05640126	13.3963287	13.67201609	14.08319288	14.31552703	14.11376566	13.91326481	13.99816791	14.40312155
CD276_N91_N2H12F0S0	91	N2H12F0S0	CD276	Q5ZPR3	01Y41Y41M(31M21M21M31G31G21G)61M(31M21M)61M21M	3	17.38	21005	47.35	1554.00708	1554.00708	3	1553.981206	16.65018729	74	92	4657.92471	C184H299N31O103Ct4Nf1	QLVHSFAEGQDQGSAYANR	Q1TMTN18GlcNAc	7	13.57075388	13.40820718	13.69059804	14.08674441	13.87980892	13.89059963	14.14504899	14.2408157	14.09198832	14.0611416
CD276_N91_N4H5F1S2	91	N4H5F1S2	CD276	Q5ZPR3	01Y41Y41M(31M)61M(21Y(31F)41L32S)61Y41L32S	1	42.08	21005	47.35	1554.00708	1554.00708	3	1553.993761	8.570869755	74	92	4657.96244	C186H299N35O98Ct4Nf1	QLVHSFAEGQDQGSAYANR	Q1TMTN18GlcNAc	7	13.57075388	13.40820718	13.69059804	14.08674441	13.87980892	13.89059963	14.14504899	14.2408157	14.09198832	14.0611416
MADCAM1_N83_N2H8F0S0	83	N2H8F0S0	MADCAM1	Q13477	01Y41Y41M(31M21M)61M(31M21M)61M21M	1	35.73	6934	18.34	1440.627808	1440.627808	2	1440.621745	4.208333804	83	92	2879.2353	C109H193N17O67Ct4Nf1	NASLSAAGTR	N1GlcNAc@TMT	5	13.5794905	13.84955277	13.70184689	14.37170949	13.78014693	13.81268357	14.3567219	13.57456648	13.89987542	14.10365063
GPR179_N1729_N2H8F0S0	1729	N2H8F0S0	GPR179	Q6PRD1	01Y41Y41M(31M21M)61M(31M21M)61M21M	1	23.49	6934	18.34	1440.627808	1440.627808	2	1440.62521	1.803117958	1727	1733	2879.24435	C108H194N13O67Ct8Nf2	SPNDTGK	S1TMTN3GlcNAcK7TMT	5	13.5794905	13.84955277	13.70184689	14.37170949	13.78014693	13.81268357	14.3567219	13.57456648	13.89987542	14.10365063
RBM43_N200_N2H8F0S0	200	N2H8F0S0	RBM43	Q6ZSC3	01Y41Y41M(31M21M)61M(31M21M)61M21M	1	35.41	6934	18.34	1440.627808	1440.627808	2	1440.621745	4.208333804	199	207	2879.2353	C109H193N17O67Ct4Nf1	SNNSLASVR	S1TMTN2GlcNAc	5	13.5794905	13.84955277	13.70184689	14.37170949	13.78014693	13.81268357	14.3567219	13.57456648	13.89987542	14.10365063
SUSD2_N162_N2H8F0S0	162	N2H8F0S0	SUSD2	Q9UGT4	01Y41Y41M(31M21M)61M(31M21M)61M21M	1	42.96	6934	18.34	1440.627808	1440.627808	2	1440.616146	8.094881638	158	165	2879.22406	C110H193N15O68Ct4Nf1	SELVNETR	S1TMTN5GlcNAc	8	13.5794905	13.84955277	13.70184689	14.37170949	13.78014693	13.81268357	14.3567219	13.57456648	13.89987542	14.10365063
P4HA2_N264_N2H6F0S0	264	N2H6F0S0	P4HA2	O15460	01Y41Y41M(31M)61M(31M21M)61M	2	21.65	35335	77.21	1179.552856	1179.552856	4	1179.550833	1.715437144	261	287	4713.17667	C196H320N38O90Ct4Nf1	TLTNQTEAELATPEGIYERPVDYLPER	T1TMTN4GlcNAc	7	13.87501707	13.6394214	14.07491536	14.03621137	14.36764636	14.19467579	14.04144096	14.22690292	14.16082435	NA
TACSTD2_N168_N2H10F0S0	168	N2H10F0S0	TACSTD2	P09758	01Y41Y41M(31M21M21M31G31G21G)61M(31M)61M	1	102.81	10463	25.7	853.5772705	853.778076	5	853.772808	6.170461071	160	177	4262.82957	C169H278N32O90Ct4Nf1	HRPTAGAFNHSDLDAELR	H1TMTN9GlcNAc	6	13.91958675	14.17217798	13.72829683	13.93593675	13.98816688	14.05012706	14.17380759	13.90367109	13.59363938	13.727392
CD276_N104_N4H6F1S0	104	N4H6F1S0	CD276	Q5ZPR3	01Y41Y41M(31M(21Y(31F)41L)41Y41L)61M61M	0	29.7	46412	103	1283.612671	1283.612671	3	1283.597358	11.92967432	93	108	3846.77317	C157H266N26O79Ct4Nf1	TALFPDLLAQGNASLR	T1TMTN12GlcNAc	9	13.6218563	13.4511521	13.71611576	14.4565473	13.83246533	14.21166543	14.3385285	13.24661113	13.95073132	14.0178646
UGGT1_N269_N2H7F0S0	269	N2H7F0S0	UGGT1	Q9NYU2	01Y41Y41M(31M)61M(31M21M)61M21M	1	91.68	48753	108.09	1560.741821	1560.741821	3	1560.728821	8.329627087	265	289	4678.16974	C192H320N33O91Ct8Nf2	GTEVNTTVIGENDPIDEVQGFLFGK	G1TMTN5GlcNAcK25TMT	22	13.7929965	13.58416248	13.91709951	13.53722046	13.77439212	14.30721722	14.31682959	13.99222426	13.41330746	14.31994845
SSR1_N191_N2H9F0S0	191	N2H9F0S0	SSR1	P43307	01Y41Y41M(31M21M21M31G)61M(31M21M)61M	0	58.92	44863	99.38	1492.018555	1492.345581	3	1492.336814	5.874715818	179	199	4472.99155	C182H300N32O92Ct4Nf1	DLNGNVFQDAVFNQTVTVIER	D1TMTN13GlcNAc	19	13.79111114	13.86140839	13.66177235	14.08118647	14.07013757	14.46642991	14.06009731	13.58123399	13.8627652	13.64302585
ITGA2_N343_N5H7F1S2	343	N5H7F1S2	ITGA2	P17301	01Y41Y41M(31M(21Y(31F)41L32S)41Y41L32S)(41Y)61M(31M)61M	0	48.21	50407	112.58	1662.407593	1662.074707	3	1662.056495	10.9575284	340	353	4982.1526	C203H332N25O108Ct8Nf2	YFFNVSDEAALLEK	Y1TMTN4GlcNAcK14TMT	9	NA	NA	NA	NA	12.6853524	12.95662994	12.68072935	12.38690658	13.5871567	13.46164853
ITGA2_N343_N5H7F3S1	343	N5H7F3S1	ITGA2	P17301	01Y(61F)41Y41M(31M(21Y(31F)41L31Y41L32S)41Y(31F)41L)61M61M	0	20.15	50407	112.58	1662.407593	1662.407593	3	1662.396636	6.590950198	340	353	4983.173	C204H335N24O108Ct8Nf2	YFFNVSDEAALLEK	Y1TMTN4GlcNAcK14TMT	9	NA	NA	NA	NA	12.6853524	12.95662994	12.68072935	12.38690658	13.5871567	13.46164853
TPBG_N275_N2H7F0S0	275	N2H7F0S0	TPBG	Q13641	01Y41Y41M(31M21M)61M(31M21M)61M	2	29.94	28050	61.94	910.4517212	910.451721	4	910.441458	11.27276369	272	288	3637.74208	C149H255N29O70Ct4Nf1	VLHNGTLAELQGLPHIR	V1TMTN4GlcNAc	7	13.77450731	13.58484727	14.12167175	13.89157469	13.94196704	14.34104829	14.07909403	14.10850318	13.96692313	13.20864269
OS9_N177_N2H7F0S0	177	N2H7F0S0	OS9	Q13438	01Y41Y41M(31M21M21M)61M(31M)61M	3	56.32	4568	13.45	1081.15271	1081.15271	3	1081.14109	10.74786727	170	180	3240.40946	C127H213N20O68Ct8Nf2	YHSQTYGNGSK	Y1TMTN8GlcNAcK11TMT	5	14.37154402	13.88019458	13.83175413	14.07582098	13.16900278	13.93316702	13.88146635	13.91668175	14.00089455	13.9977645
SEMA3C_N123_N2H9F0S0	123	N2H9F0S0	SEMA3C	Q99985	01Y41Y41M(31M21M21M)61M(31M21M)61M21M	1	33	13480	31.84	1486.660522	1486.660522	2	1486.647453	8.79123084	118	124	2971.28666	C117H201N15O68Ct4Nf1	VIQTFNR	V1TMTN6GlcNAc	7	13.80262815	13.93358028	13.71601105	13.83005087	13.90870324	14.30311211	13.95862064	14.04933626	13.83529661	13.96868491
GXYLT1_N237_N2H9F0S0	237	N2H9F0S0	GXYLT1	Q4G148	01Y41Y41M(31M21M21M)61M(31M21M)61M21M	1	79.46	21844	49.07	1341.917236	1341.917236	3	1341.90432	9.625371893	236	252	4021.69432	C160H263N27O85S1Ct4Nf1	FNSTQIAAMAPEHEEPR	F1TMTN2GlcNAc	12	13.80015661	14.31194539	13.64676623	13.58151953	14.09624606	13.93039542	13.47930651	14.09225832	14.34877395	13.83924914
CD44_N57_N5H7F1S2	57	N5H7F1S2	CD44	P16070	01Y41Y41M(31M(21Y(31F)41L32S)41Y41L32S)(41Y)61M(31M)61M	3	28.15	45679	101.34	1636.384766	1636.384766	3	1636.36766	10.4534118	55	68	4905.08651	C193H329N26O106S2Ct8Nf2	AFNSTLPTMAQMEK	A1TMTN3GlcNAcK14TMT	7	13.8519548	13.54117221	13.93982329	13.83985101	13.5904461	14.28892484	14.11883583	13.76523712	13.98422553	14.34822074
PLXNB2_N733_N4H5F4S0	733	N4H5F4S0	PLXNB2	O15031	01Y(61F)41Y41M(31M)61M(21Y(31F)41L21F)61Y(31F)41L	0	9.19	33859	73.97	1130.041382	1130.041382	4	1130.036236	4.553691089	728	743	4515.12033	C186H315N28O90Ct8Nf2	LSHDANETLPLHLYVK	L1TMTN6GlcNAcK16TMT	6	14.09396932	13.62902921	14.17946682	13.83015302	14.21776952	13.75490441	13.99728818	14.0755133	13.44636701	14.10367465
SLC3A2_N365_N3H5F0S0	365	N3H5F0S0	SLC3A2	P08195	01Y41Y41M(31M41Y41L)61M61M	1	42.94	44048	97.28	1163.553467	1163.55896	3	1163.542703	13.9719504	355	368	3487.61431	C142H238N23O68Ct8Nf2	DASSFLAEWQNITK	D1TMTN11GlcNAcK14TMT	10	13.39294781	14.03721152	13.52654125	14.08157349	14.15606711	13.9777121	13.94131547	13.66178509	14.47956256	14.01311843
CD276_N104_N2H9F0S0	104	N2H9F0S0	CD276	Q5ZPR3	01Y41Y41M(31M21M21M31G)61M(31M21M)61M	0	35.08	41405	90.98	1261.592529	1261.262085	3	1261.243662	14.60697999	93	108	3780.71498	C153H260N24O80Ct4Nf1	TALFPDLLAQGNASLR	T1TMTN12GlcNAc	10	14.00284981	14.08041737	14.26801824	13.79701854	13.75342658	14.20136627	14.40240981	13.6923024	13.72232192	13.36242189
ST3GAL1_N79_N3H6F0S1	79	N3H6F0S1	ST3GAL1	Q11201	01Y41Y41M(31M41Y41L32S)61M(31M)61M	8	25.24	47263	104.77	1562.710327	1562.710327	3	1562.696057	9.13174918	78	99	4684.06948	C191H313N35O93S1Ct4Nf1	FNQTMQPLLTAQNALLEDDTYR	F1TMTN2GlcNAc	7	14.00203897	14.17569281	13.39091221	14.20169863	14.10196449	14.09889698	13.46001508	13.5684244	14.26120679	14.05948524
ST3GAL1_N79_N3H6F2S0	79	N3H6F2S0	ST3GAL1	Q11201	01Y41Y41M(31M21Y(31F)41L21F)61M(31M)61M	1	10.44	47263	104.77	1562.710327	1563.035645	3	1563.036199	-0.354738265	78	99	4685.08989	C192H316N34O93S1Ct4Nf1	FNQTMQPLLTAQNALLEDDTYR	F1TMTN2GlcNAc	7	14.00203897	14.17569281	13.39091221	14.20169863	14.10196449	14.09889698	13.46001508	13.5684244	14.26120679	14.05948524
ERAP2_N103_N2H7F0S0	103	N2H7F0S0	ERAP2	Q6P179	01Y41Y41M(31M)61M(31M21M)61M21M	2	75.6	47903	106.08	1304.999878	1304.999878	3	1304.987299	9.639120394	97	113	3910.94515	C162H283N26O74Ct8Nf2	IEVLVSNATQFIILHSK	I1TMTN7GlcNAcK17TMT	14	14.00955748	14.12089755	13.82593184	13.301232	14.08683418	14.11548088	13.82486701	14.15092917	13.8784044	14.16369612
CD63_N130_N2H9F0S0	130	N2H9F0S0	CD63	P08962	01Y41Y41M(31M21M21M31G31G)61M(31M)61M	0	80.08	5765	15.89	1079.140625	1079.140625	3	1079.129749	10.0784915	129	138	3234.37325	C124H214N20O74Ct4Nf1	NNHTASILDR	N1TMTN2GlcNAc	5	12.76577976	NA	NA	12.84356332	12.28837586	12.67113373	NA	13.40853603	12.82084386	12.93198629
LRPAP1_N268_N2H6F0S0	268	N2H6F0S0	LRPAP1	P30533	01Y41Y41M(31M)61M(31M21M)61M	1	25.66	49005	108.67	1462.727905	1462.727905	3	1462.709245	12.75733609	257	278	4384.11104	C182H306N33O81Ct8Nf2	VIDLWDLAQSANLTDKELEAFR	V1TMTN12GlcNAcK16TMT	8	13.86792944	13.95378766	14.4499624	13.95586349	14.11958524	13.96115513	13.83602197	14.20541815	13.67774651	13.40423212
PLXNB2_N733_N2H8F0S0	733	N2H8F0S0	PLXNB2	O15031	01Y41Y41M(31M21M21M)61M(31M21M)61M	0	72.88	29851	65.65	1003.984375	1003.984436	4	1003.978247	6.164511208	728	743	4010.88842	C164H279N26O79Ct8Nf2	LSHDANETLPLHLYVK	L1TMTN6GlcNAcK16TMT	10	13.75876378	13.73805432	13.88211042	13.69508357	13.87356047	14.15347578	13.71042583	14.14503123	14.19622035	14.37308881
SSR1_N191_N2H8F0S0	191	N2H8F0S0	SSR1	P43307	01Y41Y41M(31M21M21M)61M(31M21M)61M	0	99.36	45300	100.39	1438.330078	1438.331421	3	1438.319199	8.49734777	179	199	4310.93873	C176H290N32O87Ct4Nf1	DLNGNVFQDAVFNQTVTVIER	D1TMTN13GlcNAc	22	14.09714639	13.63269758	14.27336002	14.26343478	14.33712164	13.4645743	14.1711128	13.84591231	13.7661802	13.5955536
CD276_N104_N4H5F0S0	104	N4H5F0S0	CD276	Q5ZPR3	01Y41Y41M(31M)61M(21Y41L)61Y41L	1	29.71	41703	91.69	1180.567261	1180.567261	3	1180.559465	6.603430338	93	108	3538.66243	C145H246N26O70Ct4Nf1	TALFPDLLAQGNASLR	T1TMTN12GlcNAc	6	13.93382944	13.95561192	13.87737364	13.71476784	14.2467649	13.89019471	14.25276055	14.07561635	13.65820493	14.04540233
ACP2_N167_N2H8F0S0	167	N2H8F0S0	ACP2	P11117	01Y41Y41M(31M21M21M)61M(31M21M)61M	0	54.33	7547	19.6	1038.449341	1038.449341	3	1038.440042	8.954604923	162	170	3112.30411	C121H204N18O71Ct4Nf1	YEQLQNETR	Y1TMTN6GlcNAc	5	13.58897489	13.93378767	14.51917671	14.07731617	13.9447506	13.85453966	13.77176036	14.34970377	13.83301199	13.7142296
BPNT2_N259_N6H7F0S1	259	N6H7F0S1	BPNT2	Q9NX62	01Y41Y41M(31M(21Y41L31Y41L)41Y41L)61M61Y41L32S	0	82.47	43461	95.85	1780.500244	1780.500244	3	1780.487131	7.364917385	251	272	5337.44464	C217H365N36O108Ct8Nf2	QVALQTFGNQTTIIPAGGAGYK	Q1TMTN9GlcNAcK22TMT	19	14.19568473	13.99350964	13.39333573	14.54996351	14.28283098	13.81412287	13.38423932	13.95015216	13.98219676	13.91304088
CEMIP2_N1092_N2H8F0S0	1092	N2H8F0S0	CEMIP2	Q9UHN6	01Y41Y41M(31M21M)61M(31M21M)61M21M	1	58.01	5576	15.49	1448.15625	1448.15625	2	1448.148845	5.113424649	1091	1097	2894.29164	C109H199N14O66Ct8Nf2	QNGSLSK	Q1TMTN2GlcNAcK7TMT	8	14.01577438	13.57626167	13.67008416	13.88723685	13.48918756	14.15199407	14.34334308	14.40332855	14.01364515	14.06765624
TMED4_N117_N2H6F0S0	117	N2H6F0S0	TMED4	Q7Z7H5	01Y41Y41M(31M21M)61M(31M)61M	2	51.13	15605	36.18	811.3607788	811.367371	5	811.358814	10.546019	100	120	4050.75993	C164H262N36O76S1Ct4Nf1	FTFTSHTPGDHQICLHSNSTR	F1TMTC14CamN18GlcNAc	5	14.33897209	13.87156846	14.25531909	14.03697441	13.58274003	14.15412384	13.04221195	14.2264082	13.7060345	14.2708222
CD276_N104_N3H5F1S1	104	N3H5F1S1	CD276	Q5ZPR3	01Y41Y41M(31M21Y(31F)41L32S)61M61M	3	23.99	46465	103.11	1258.579834	1258.579834	3	1258.584122	-3.407015511	93	108	3772.73639	C154H260N26O77Ct4Nf1	TALFPDLLAQGNASLR	T1TMTN12GlcNAc	8	14.04888428	13.92234247	14.19621033	13.78409643	14.08296418	13.62573679	14.31077563	14.15898483	14.01717158	13.72281254
UGGT1_N269_N2H8F0S0	269	N2H8F0S0	UGGT1	Q9NYU2	01Y41Y41M(31M21M21M31G)61M(31M)61M	0	44.07	48709	107.98	1614.745972	1614.745972	3	1614.746436	-0.287549984	265	289	4840.22256	C198H330N33O96Ct8Nf2	GTEVNTTVIGENDPIDEVQGFLFGK	G1TMTN5GlcNAcK25TMT	16	13.73262018	13.65248659	12.95571879	13.92682696	14.13709256	13.93365573	14.1573633	14.14016705	14.26932875	14.58242015
SLC3A2_N381_N6H7F0S1	381	N6H7F0S1	SLC3A2	P08195	01Y41Y41M(31M41Y41L31Y41L)61M(21Y41L32S)61Y41L	0	37.66	50478	112.82	1821.53894	1821.203491	3	1821.192275	6.158718709	375	396	5459.56006	C219H383N36O113Ct8Nf2	LLIAGTNSSDLQQILSLLESNK	L1TMTN7GlcNAcK22TMT	11	12.51238672	12.50208139	NA	12.5892434	12.75123991	12.98543427	12.41579444	12.68130667	12.06769757	12.33813599
HYOU1_N596_N4H3F1S0	596	N4H3F1S0	HYOU1	Q9Y4L1	01Y(61F)41Y41M(31M41Y)61M61Y	0	25.18	10150	25.05	1313.921997	1313.921997	3	1313.910495	8.754074464	595	613	3938.71773	C152H259N28O83Ct8Nf2	ENGTDTVQEEEESPAEGSK	E1TMTN2GlcNAcK19TMT	8	13.97100279	13.76568132	13.9764491	14.20600467	14.11082195	13.87910247	13.41088291	14.30148179	14.15771137	14.08015711
UGT8_N333_N2H8F0S0	333	N2H8F0S0	UGT8	Q16880	01Y41Y41M(31M21M)61M(31M21M)61M21M	1	41.7	5918	16.23	1461.667603	1461.667603	2	1461.654287	9.109910039	330	336	2921.30254	C110H200N15O66Ct8Nf2	NLGNNTK	N1TMTN4GlcNAcK7TMT	7	14.01160237	13.93601249	13.90908655	14.12586377	13.9643772	14.03736031	14.33380317	14.17757687	13.8823465	13.60026077
ZNF880_N101_N2H8F0S0	101	N2H8F0S0	ZNF880	Q6PDB4	01Y41Y41M(31M21M)61M(31M21M)61M21M	1	37.49	5918	16.23	1461.667603	1461.667603	2	1461.654287	9.109910039	95	102	2921.30254	C110H200N15O66Ct8Nf2	LGSNAGNK	L1TMTN7GlcNAcK8TMT	5	14.01160237	13.93601249	13.90908655	14.12586377	13.9643772	14.03736031	14.33380317	14.17757687	13.8823465	13.60026077
CCDC126_N134_N2H8F0S0	134	N2H8F0S0	CCDC126	Q96EE4	01Y41Y41M(31M21M)61M(31M21M)61M21M	1	34.44	5918	16.23	1461.667603	1461.667603	2	1461.650822	11.48053886	132	140	2921.29348	C111H199N19O66Ct4Nf1	RTNVSGSIR	R1TMTN3GlcNAc	5	14.01160237	13.93601249	13.90908655	14.12586377	13.9643772	14.03736031	14.33380317	14.17757687	13.8823465	13.60026077
PLD3_N387_N2H3F1S0	387	N2H3F1S0	PLD3	Q8IV08	01Y(61F)41Y41M(31M)61M	4	12.92	6192	16.81	931.1212158	931.121155	3	931.111156	10.73855156	386	396	2790.31974	C109H191N22O53Ct8Nf2	DNHTHSDIQVK	D1TMTN2GlcNAcK11TMT	6	13.59440703	14.18000692	14.21058601	14.26507368	13.84532338	13.94832522	13.87792415	13.80477055	14.35823955	13.85673697
BCAM_N439_N4H5F0S1	439	N4H5F0S1	BCAM	P50895	01Y41Y41M(31M41Y41L)61M61Y41L32S	0	42.9	40143	88.05	1350.317505	1350.322021	3	1350.308766	9.816632098	437	451	4046.90955	C164H283N26O81Ct8Nf2	TQNFTLLVQGSPELK	T1TMTN3GlcNAcK15TMT	7	13.8261267	14.25084936	14.30662769	13.75126825	14.46278433	13.88916326	13.68016831	13.72697878	14.01593574	14.01484016
ITGB1_N212_N4H5F1S2	212	N4H5F1S2	ITGB1	P05556	01Y41Y41M(31M)61M(21Y(31F)41L32S)61Y41L32S	1	34.36	26999	59.77	1577.664673	1577.664673	3	1577.654317	6.56408153	205	220	4728.9466	C185H305N30O99S2Ct8Nf2	NPCTSEQNCTSPFSYK	N1TMTC3CamN8GlcNAcC9CamK16TMT	8	14.53031183	14.02494737	13.80102673	14.0704523	14.05749895	13.93062032	14.01480298	14.11816766	13.82034683	13.60561124
CDCP1_N270_N4H5F1S1	270	N4H5F1S1	CDCP1	Q9H5V8	01Y(61F)41Y41M(31M41Y41L)61M61Y41L32S	0	17.65	42324	93.08	1349.932129	1350.264038	3	1350.248197	11.73198081	262	276	4046.72596	C162H266N28O84S1Ct4Nf1	ASVSFLNFNLSNCER	A1TMTN9GlcNAcC13Cam	6	14.6276773	13.07091241	13.89412122	13.84130195	14.04085285	14.09729669	14.32834892	14.36570008	13.80279696	13.57241559
NPTN_N197_N2H8F0S0	197	N2H8F0S0	NPTN	Q9Y639	01Y41Y41M(31M21M)61M(31M21M)61M21M	1	52.21	4972	14.26	1459.094727	1459.094727	2	1459.086678	5.51616475	197	204	2916.16517	C111H188N16O67S1Ct4Nf1	NASNMEYR	N1GlcNAc@TMT	5	14.15626887	13.80930593	13.27754398	13.28348676	14.34015673	14.0120096	14.22090018	14.00512517	14.6054761	13.98567428
LMBRD1_N78_N2H9F0S0	78	N2H9F0S0	LMBRD1	Q9NUN5	01Y41Y41M(31M21M21M31G)61M(31M21M)61M	0	29.71	6712	17.89	1566.692505	1566.692505	2	1566.680708	7.529857713	76	82	3131.35536	C120H210N15O71Ct8Nf2	NQNGTFK	N1TMTN3GlcNAcK7TMT	6	14.16117807	13.93897964	13.88889167	14.1511925	13.94230205	14.29939416	14.04684503	14.20974952	14.05500476	13.36778803
ITGA3_N265_N2H10F0S0	265	N2H10F0S0	ITGA3	P26006	01Y41Y41M(31M21M21M31G)61M(31M21M)61M21M	0	18.32	17881	40.96	1649.750366	1649.750366	2	1649.731908	11.18861243	265	274	3297.45558	C129H227N17O76Ct4Nf1	NITIVTGAPR	N1GlcNAc@TMT	5	14.21217269	13.86051172	13.52644081	14.2183407	14.15433142	13.74096674	13.9822199	13.8322419	14.03984714	14.52691494
THBS1_N1067_N2H5F0S0	1067	N2H5F0S0	THBS1	P07996	01Y41Y41M(31M)61M(31M)61M	6	21.23	7863	20.31	938.4456787	938.44574	3	938.436541	9.802203657	1065	1077	2812.2937	C111H192N22O57Ct4Nf1	VVNSTTGPGEHLR	V1TMTN3GlcNAc	6	14.09892587	13.57830805	13.80464841	13.75185147	14.41182629	14.07170224	14.25832783	13.92121235	14.15172256	14.16567732
CD276_N104_N4H5F0S2	104	N4H5F0S2	CD276	Q5ZPR3	01Y41Y41M(31M)61M(21Y41L32S)61Y41L32S	0	51.71	48616	107.73	1031.478882	1031.478882	4	1031.469998	8.612791409	93	108	4120.85327	C167H280N28O86Ct4Nf1	TALFPDLLAQGNASLR	T1TMTN12GlcNAc	11	12.70208627	13.02226125	13.00060502	12.60640413	13.19344676	NA	NA	12.63915717	13.20547997	NA
CD276_N104_N4H5F2S1	104	N4H5F2S1	CD276	Q5ZPR3	01Y41Y41M(31M(21Y(31F)41L32S)41Y31F)61M61M	1	35.16	48616	107.73	1031.478882	1031.729858	4	1031.725105	4.607233472	93	108	4121.87367	C168H283N27O86Ct4Nf1	TALFPDLLAQGNASLR	T1TMTN12GlcNAc	11	12.70208627	13.02226125	13.00060502	12.60640413	13.19344676	NA	NA	12.63915717	13.20547997	NA
MELTF_N515_N4H5F1S0	515	N4H5F1S0	MELTF	P08582	01Y(61F)41Y41M(31M41Y41L)61M61Y41L	0	65.16	48637	107.8	1604.731445	1604.731445	3	1604.722558	5.538223698	503	525	4810.15133	C195H324N35O91S2Ct8Nf2	DCDVLTAVSEFFNASCVPVNNPK	D1TMTC2CamN13GlcNAcC16CamK23TMT	18	14.60181367	13.89190829	13.84075195	14.00603712	14.19500323	13.79535068	14.09968075	13.92186395	13.94532221	13.94996622
TMEM131_N290_N2H6F0S0	290	N2H6F0S0	TMEM131	Q92545	01Y41Y41M(31M)61M(31M21M)61M	2	88.3	7537	19.57	928.0823975	928.082397	3	928.073284	9.819764338	287	296	2781.20388	C110H183N19O59Ct4Nf1	EADNHTAFIR	E1TMTN4GlcNAc	8	14.52769876	13.64838806	14.64107345	13.97817883	14.22090434	13.44786858	13.83031169	13.84104149	14.01415279	13.90951771
TACSTD2_N168_N2H9F0S0	168	N2H9F0S0	TACSTD2	P09758	01Y41Y41M(31M21M21M)61M(31M21M)61M21M	0	225.33	10506	25.78	821.1687012	821.365112	5	821.362238	3.499436125	160	177	4100.77675	C163H268N32O85Ct4Nf1	HRPTAGAFNHSDLDAELR	H1TMTN9GlcNAc	8	13.89930936	13.98735965	14.22219394	13.88041316	14.01833925	14.10016295	14.0254142	14.25972408	14.16458088	13.92196224
JMJD8_N209_N2H10F0S0	209	N2H10F0S0	JMJD8	Q96S16	01Y41Y41M(31M21M21M31G31G21G)61M(31M)61M	2	59.77	9541	23.8	1152.510254	1152.510254	3	1152.502045	7.122682589	203	210	3454.49225	C136H231N16O77Ct8Nf2	TPEFHPNK	T1TMTN7GlcNAcK8TMT	7	14.04969205	14.204452	14.10317976	14.21226016	NA	14.07063263	14.1687953	14.49030325	14.06526974	14.42568789
TMED9_N125_N2H7F0S0	125	N2H7F0S0	TMED9	Q9BVK6	01Y41Y41M(31M)61M(31M21M)61M21M	3	115.86	17089	39.3	886.8085938	886.809509	5	886.803451	6.831589725	108	128	4427.98519	C179H294N35O83S1Ct8Nf2	FTFTSHTPGEHQICLHSNSTK	F1TMTC14CamN18GlcNAcK21TMT	7	12.58384453	14.29727129	14.42400514	14.36163782	14.206397	14.05220689	13.53742164	13.49982273	13.62257275	14.84097236
ASAH1_N286_N3H4F0S1	286	N3H4F0S1	ASAH1	Q13510	01Y41Y41M(31M)61M61Y41L32S	8	71.38	48670	107.88	1372.661011	1372.662842	3	1372.644549	13.32668161	275	296	4113.91504	C171H283N33O76S1Ct4Nf1	ILAPAYFILGGNQSGEGCVITR	I1TMTN12GlcNAcC18Cam	15	14.19947054	14.17698457	14.16983205	14.0997273	14.74770269	13.49359317	14.48496146	13.79605411	13.23622483	13.49090698
ASAH1_N286_N3H4F2S0	286	N3H4F2S0	ASAH1	Q13510	01Y41Y41M(31M)61M21Y(31F)41L21F	1	49.66	48670	107.88	1372.661011	1372.981323	3	1372.984691	-2.452873535	275	296	4114.93544	C172H286N32O76S1Ct4Nf1	ILAPAYFILGGNQSGEGCVITR	I1TMTN12GlcNAcC18Cam	15	14.19947054	14.17698457	14.16983205	14.0997273	14.74770269	13.49359317	14.48496146	13.79605411	13.23622483	13.49090698
LMBRD1_N78_N3H6F0S0	78	N3H6F0S0	LMBRD1	Q9NUN5	01Y41Y41M(31M41Y41L)61M(31M)61M	8	27.41	6968	18.41	1425.154785	1425.154785	2	1425.141139	9.575301615	76	82	2848.27626	C110H193N16O61Ct8Nf2	NQNGTFK	N1TMTN3GlcNAcK7TMT	5	14.08828441	12.92615157	14.44130465	14.07605166	14.49644494	14.04745406	13.4826009	14.26510665	14.26774796	13.97098335
SLC3A2_N365_N5H7F2S0	365	N5H7F2S0	SLC3A2	P08195	01Y(61F)41Y41M(31M41Y41L)61M21Y(31F)41L31Y41L31L	0	27.36	46747	103.69	1504.685669	1504.68457	3	1504.670449	9.384986931	355	368	4509.99452	C182H304N25O96Ct8Nf2	DASSFLAEWQNITK	D1TMTN11GlcNAcK14TMT	6	13.73574183	13.89545062	14.22919031	14.5343506	14.10484656	14.16214171	13.65229104	13.8926572	14.36336482	13.88720398
PCYOX1_N196_N4H3F1S0	196	N4H3F1S0	PCYOX1	Q9UHG3	01Y(61F)41Y41M(31M)(41Y)61M61Y	0	12.75	45760	101.53	1139.549072	1139.549072	3	1139.539556	8.350974369	182	197	3415.60275	C141H237N27O63S1Ct4Nf1	LLHALGGDDFLGMLNR	L1TMTN15GlcNAc	5	13.87979745	14.04819759	13.64494486	14.20528238	14.00637266	13.97645479	14.01168773	14.39082046	14.0672931	14.35160783
CD44_N57_N5H6F0S3	57	N5H6F0S3	CD44	P16070	01Y41Y41M(31M41Y41L32S)61M(21Y41L32S)61Y41L32S	12	28.48	45646	101.26	1630.708008	1630.708008	3	1630.695881	7.436587436	55	68	4888.07119	C192H326N27O105S2Ct8Nf2	AFNSTLPTMAQMEK	A1TMTN3GlcNAcK14TMT	8	14.03709233	13.51559088	14.32469667	14.15614489	14.19109376	14.14062217	13.94646558	13.83046412	14.42025148	13.98434693
EGFR_N413_N4H5F1S2	413	N4H5F1S2	EGFR	P00533	01Y41Y41M(31M)61M(21Y(31F)41L32S)61Y41L32S	1	71.47	50001	111.3	1457.003174	1457.002441	3	1456.987146	10.49796925	400	414	4366.94248	C181H294N28O90Ct4Nf1	EITGFLLIQAWPENR	E1TMTN14GlcNAc	14	12.50833735	NA	13.47583759	13.48583293	12.22432797	NA	12.99197579	12.42484837	NA	13.10141718
LNPEP_N682_N2H7F0S0	682	N2H7F0S0	LNPEP	Q9UIQ6	01Y41Y41M(31M21M21M)61M(31M)61M	2	42.64	46605	103.39	1196.262817	1196.262817	3	1196.249198	11.38507163	678	691	3585.73376	C147H256N21O71Ct8Nf2	SGVINLTEEVLWVK	S1TMTN5GlcNAcK14TMT	11	14.05048759	13.47527558	14.23202295	13.75758595	13.57740193	14.20587074	14.61800736	14.13872676	14.43607185	13.85245925
PHLPP1_N1624_N2H8F0S0	1624	N2H8F0S0	PHLPP1	O60346	01Y41Y41M(31M21M)61M(31M21M)61M21M	1	32.86	14120	33.15	1559.193848	1559.193848	2	1559.183003	6.95534535	1622	1632	3116.35787	C119H208N22O69Ct4Nf1	RANGSVAPQER	R1TMTN3GlcNAc	5	14.04801263	14.10310985	14.01471507	13.98156685	14.22522109	14.1038283	14.3246796	14.20728359	14.00273693	13.68487969
PDE3A_N808_N2H8F0S0	808	N2H8F0S0	PDE3A	Q14432	01Y41Y41M(31M21M)61M(31M21M)61M21M	1	34.37	14120	33.15	1559.193848	1559.193848	2	1559.175267	11.91697729	806	813	3116.34446	C120H209N14O71Ct8Nf2	TYNVTDDK	T1TMTN3GlcNAcK8TMT	6	14.04801263	14.10310985	14.01471507	13.98156685	14.22522109	14.1038283	14.3246796	14.20728359	14.00273693	13.68487969
DSC2_N629_N2H9F0S0	629	N2H9F0S0	DSC2	Q02487	01Y41Y41M(31M21M21M)61M(31M21M)61M21M	1	40.84	4806	13.93	1463.628784	1463.628784	2	1463.618887	6.762128977	627	634	2925.22954	C111H195N15O70Ct4Nf1	AINDTAAR	A1TMTN3GlcNAc	8	13.74590643	13.37761611	14.27946274	13.98034994	14.23665817	14.30940324	13.993122	14.22552848	14.15764858	14.25090664
TFRC_N251_N4H5F1S0	251	N4H5F1S0	TFRC	P02786	01Y41Y41M(31M41Y(31F)41L)61M61Y41L	0	26.06	42112	92.58	1312.624878	1312.953125	3	1312.941135	9.132168747	242	258	3934.80447	C164H270N26O79Ct4Nf1	DFEDLYTPVNGSIVIVR	D1TMTN10GlcNAc	9	14.09838249	14.13165611	14.240008	14.09349961	14.64328416	13.46385357	14.12864928	14.14930624	13.89960887	13.64084766
CD276_N104_N3H5F1S0	104	N3H5F1S0	CD276	Q5ZPR3	01Y(61F)41Y41M(31M41Y)61M(31M)61M	1	12.11	41862	92.03	1161.561646	1161.561646	3	1161.552313	8.034513563	93	108	3481.64097	C143H243N25O69Ct4Nf1	TALFPDLLAQGNASLR	T1TMTN12GlcNAc	7	14.07780091	14.23613583	14.32303802	14.04446644	13.82221377	14.00066751	14.24840999	14.35070675	13.27256028	14.15676054
ADAM17_N598_N2H8F0S0	598	N2H8F0S0	ADAM17	P78536	01Y41Y41M(31M21M21M)61M(31M21M)61M	0	31.06	10280	25.32	1412.242798	1412.578491	3	1412.573016	3.876055167	585	601	4233.70314	C157H272N29O90S3Ct8Nf2	EQQLESCACNETDNSCK	E1TMTC7CamC9CamN14GlcNAcC16CamK17TMT	11	13.72456042	14.04117821	14.2021927	13.28394539	14.32517599	14.44845649	14.23776523	14.09304757	13.35105772	14.56178703
DSG2_N182_N5H4F1S0	182	N5H4F1S0	DSG2	Q14126	01Y41Y41M(31M41Y41L31Y)61M61Y31F	0	36.11	17242	39.63	1291.267822	1291.267822	3	1291.25561	9.457667042	181	195	3870.75305	C151H263N26O81Ct8Nf2	INATDADEPNTLNSK	I1TMTN2GlcNAcK15TMT	9	13.99654034	14.18986557	13.70498669	14.12189486	14.06762238	14.11294015	14.00043194	14.05757047	14.06987538	14.4489586
SLC3A2_N365_N6H7F0S1	365	N6H7F0S1	SLC3A2	P08195	01Y41Y41M(31M41Y41L31Y41L)61M(21Y41L32S)61Y41L	0	49.83	42386	93.26	1572.370483	1572.053345	3	1572.023434	19.02689611	355	368	4712.05349	C189H314N27O101Ct8Nf2	DASSFLAEWQNITK	D1TMTN11GlcNAcK14TMT	9	14.00784847	14.31426842	13.77243156	14.35930016	14.23266258	13.92374172	14.28349951	13.89171929	14.16598826	13.7896456
STEAP3_N344_N2H8F0S0	344	N2H8F0S0	STEAP3	Q658P3	01Y41Y41M(31M21M)61M(31M21M)61M21M	1	25.39	9696	24.11	1417.664795	1417.664795	2	1417.658857	4.188540738	340	345	2833.31165	C109H200N13O63Ct8Nf2	QVLANK	Q1TMTN5GlcNAcK6TMT	6	13.27364518	13.79891955	13.6887868	13.79125428	13.58554744	14.3964739	14.57935307	14.48701392	14.20684931	14.4756409
SSR1_N191_N4H3F0S0	191	N4H3F0S0	SSR1	P43307	01Y41Y41M(31M)(41Y)61M61Y	0	46.19	45647	101.26	1303.629883	1303.629883	3	1303.617376	9.593928963	179	199	3906.83336	C162H266N34O72Ct4Nf1	DLNGNVFQDAVFNQTVTVIER	D1TMTN13GlcNAc	12	14.2623214	14.08275025	14.05042165	14.21428459	14.59154813	13.93763039	14.04786531	14.03888142	14.00095272	13.47812472
TM2D3_N169_N2H8F0S0	169	N2H8F0S0	TM2D3	Q9BRN9	01Y41Y41M(31M21M)61M(31M21M)61M21M	3	107.88	3491	11.3	760.8248291	760.824829	4	760.819952	6.410322902	162	170	3039.25605	C116H197N21O66S1Ct4Nf1	DHVHCLGNR	D1TMTC5CamN8GlcNAc	8	12.51062355	12.82929577	12.82529152	12.78542821	12.6048793	12.86314902	13.1278533	NA	NA	12.72583179
TACSTD2_N208_N4H4F0S0	208	N4H4F0S0	TACSTD2	P09758	01Y41Y41M(31M41Y41L)61M61Y	0	56.49	3646	11.61	1313.114014	1313.114014	2	1313.106889	5.425812578	207	212	2624.20779	C99H181N16O56Ct8Nf2	QNTSQK	Q1TMTN2GlcNAcK6TMT	6	13.43576976	NA	13.68592562	13.33263178	13.03804501	14.69726257	14.48158211	14.64957973	14.80414648	14.78725687
NUP210_N1441_N2H9F0S0	1441	N2H9F0S0	NUP210	Q8TEM1	01Y41Y41M(31M21M21M31G)61M(31M21M)61M	0	27.97	5163	14.65	1606.687256	1606.687256	2	1606.673837	8.351949889	1438	1447	3211.3395	C122H213N19O73S1Ct4Nf1	GPTNNTCVVR	G1TMTN4GlcNAcC7Cam	5	13.51687653	13.67245156	13.65982436	13.69471238	13.88827446	14.1665245	14.4394811	14.18658747	14.74734795	14.44516988
NUP210_N1442_N2H9F0S0	1442	N2H9F0S0	NUP210	Q8TEM1	01Y41Y41M(31M21M21M31G)61M(31M21M)61M	0	27.97	5163	14.65	1606.687256	1606.687256	2	1606.673837	8.351949889	1438	1447	3211.3395	C122H213N19O73S1Ct4Nf1	GPTNNTCVVR	G1TMTN5GlcNAcC7Cam	5	13.51687653	13.67245156	13.65982436	13.69471238	13.88827446	14.1665245	14.4394811	14.18658747	14.74734795	14.44516988
ITGA2_N343_N2H9F0S0	343	N2H9F0S0	ITGA2	P17301	01Y41Y41M(31M21M21M31G)61M(31M21M)61M	0	50.92	44730	99.05	1324.268555	1324.275024	3	1324.262749	9.269621208	340	353	3968.77138	C163H269N20O83Ct8Nf2	YFFNVSDEAALLEK	Y1TMTN4GlcNAcK14TMT	11	13.81818626	13.68296392	13.47758316	13.76150783	13.67496543	14.29873536	14.17681816	14.39485378	14.49798396	14.68936716
CDCP1_N512_N2H9F0S0	512	N2H9F0S0	CDCP1	Q9H5V8	01Y41Y41M(31M21M21M31G)61M(31M21M)61M	0	29.6	13394	31.66	1513.178589	1513.178589	2	1513.171285	4.826860819	511	518	3024.33434	C117H208N16O70Ct4Nf1	QNISVTLR	Q1TMTN2GlcNAc	6	14.12131271	13.91699241	13.74668146	13.90647749	13.45633414	14.67292435	14.17968606	14.3693094	14.14755468	14.15326734
ITGA6_N997_N2H8F0S0	997	N2H8F0S0	ITGA6	P23229	01Y41Y41M(31M21M)61M(31M21M)61M21M	1	25.79	39429	86.58	1226.900146	1226.900146	3	1226.884483	12.76687789	995	1006	3677.63958	C151H248N19O76Ct8Nf2	LWNSTFLEEYSK	L1TMTN3GlcNAcK12TMT	6	14.11365719	14.04879072	14.22547541	14.2834902	13.59229444	14.1916872	14.45165078	13.79923576	14.29514728	13.81228008
TMED9_N125_N2H6F0S0	125	N2H6F0S0	TMED9	Q9BVK6	01Y41Y41M(31M21M)61M(31M)61M	2	137.08	17175	39.49	854.3961182	854.403809	5	854.392879	12.79223413	108	128	4265.93237	C173H284N35O78S1Ct8Nf2	FTFTSHTPGEHQICLHSNSTK	F1TMTC14CamN18GlcNAcK21TMT	5	13.76426243	14.578172	13.79743426	14.2075222	13.95276798	13.91881871	13.55758007	13.73185298	14.39202627	14.67680796
SLC3A2_N365_N2H10F0S0	365	N2H10F0S0	SLC3A2	P08195	01Y41Y41M(31M21M21M31G31G)61M(31M21M)61M	0	32.93	43370	95.62	1366.618286	1366.278809	3	1366.271958	5.014077695	355	368	4094.79906	C164H275N22O88Ct8Nf2	DASSFLAEWQNITK	D1TMTN11GlcNAcK14TMT	10	14.04566919	13.80521199	13.97553129	14.02136774	14.13929902	14.05240354	14.36667933	14.48402755	13.91298783	14.12667965
FGG_N78_N4H5F0S1	78	N4H5F0S1	FGG	P02679	01Y41Y41M(31M)61M(21Y41L32S)61Y41L	0	78.68	48058	106.4	1576.110962	1576.110962	3	1576.092925	11.44406765	62	79	4724.26426	C188H331N33O92Ct12Nf3	VDKDLQSLEDILHQVENK	V1TMTK3TMTN17GlcNAcK18TMT	5	13.8078611	14.12481406	14.14064723	13.72256507	14.03739662	13.74261015	13.81888833	14.73235044	14.43334569	14.16177387
CERS2_N19_N2H5F0S0	19	N2H5F0S0	CERS2	Q96G23	01Y41Y41M(31M)61M(31M)61M	6	76.54	49086	108.83	1096.531372	1096.531372	3	1096.520508	9.907767555	14	28	3286.54555	C140H226N24O61Ct4Nf1	LWLPVNLTWADLEDR	L1TMTN6GlcNAc	16	13.78275251	13.87337107	14.19952293	14.41865414	14.67625967	14.17039506	13.50572653	14.22453837	14.28098977	13.48391392
LAMC2_N342_N2H8F0S0	342	N2H8F0S0	LAMC2	Q13753	01Y41Y41M(31M21M)61M(31M21M)61M21M	1	44.71	10920	26.63	1310.593994	1310.593994	2	1310.583929	7.679890164	342	347	2619.15961	C101H181N13O61Ct4Nf1	NLTALR	N1GlcNAc@TMT	6	13.5190218	14.1469705	14.50646397	13.84916536	14.0999012	14.26956156	14.4734952	14.18641535	13.73862135	13.99331885
UGT8_N442_N2H9F0S0	442	N2H9F0S0	UGT8	Q16880	01Y41Y41M(31M21M21M31G31G)61M(31M)61M	0	134.15	2464	8.73	1038.776123	1038.776123	3	1038.771786	4.175168149	435	443	3113.29935	C120H203N19O71Ct4Nf1	DQPGHPVNR	D1TMTN8GlcNAc	8	13.51301418	NA	12.55327709	NA	NA	NA	12.59500214	12.65432017	13.60220371	14.0699151
DENND4A_N972_N2H8F0S0	972	N2H8F0S0	DENND4A	Q7Z401	01Y41Y41M(31M21M)61M(31M21M)61M21M	3	81.53	28123	62.09	1112.523682	1112.523682	4	1112.521243	2.191994661	956	977	4445.06052	C174H305N34O90Ct8Nf2	LSYQNSSSIVRLTGTSNNSAGK	L1TMTN17GlcNAcK22TMT	5	14.01534154	14.23542166	14.25880222	13.98004966	14.4410235	13.79681595	14.13157854	14.07568874	14.04005925	14.02578872
DENND4A_N960_N2H8F0S0	960	N2H8F0S0	DENND4A	Q7Z401	01Y41Y41M(31M21M)61M(31M21M)61M21M	3	81.53	28123	62.09	1112.523682	1112.523682	4	1112.521243	2.191994661	956	977	4445.06052	C174H305N34O90Ct8Nf2	LSYQNSSSIVRLTGTSNNSAGK	L1TMTN5GlcNAcK22TMT	5	14.01534154	14.23542166	14.25880222	13.98004966	14.4410235	13.79681595	14.13157854	14.07568874	14.04005925	14.02578872
SORL1_N1608_N2H8F0S0	1608	N2H8F0S0	SORL1	Q92673	01Y41Y41M(31M21M)61M(31M21M)61M21M	1	11.6	4765	13.84	1031.474609	1031.140503	3	1031.130096	10.09274167	1602	1609	3090.37643	C118H211N16O69Ct8Nf2	TLETHSNK	T1TMTN7GlcNAcK8TMT	5	14.32206571	13.99183777	13.41264644	13.67073061	13.04413123	14.32814917	14.56384838	14.18933525	14.64967042	14.26261507
HSP90B1_N217_N2H6F0S0	217	N2H6F0S0	HSP90B1	P14625	01Y41Y41M(31M)61M(31M21M)61M	4	120.96	26316	58.33	1080.977539	1080.977295	4	1080.968449	8.183330312	215	237	4318.84723	C175H274N38O84Ct4Nf1	HNNDTQHIWESDSNEFSVIADPR	H1TMTN3GlcNAc	15	14.28264587	14.10160965	14.35928104	14.27286141	14.36785155	13.80482872	14.6013674	14.1135064	13.96274247	12.48484085
PLXNB2_N1099_N4H6F2S0	1099	N4H6F2S0	PLXNB2	O15031	01Y41Y41M(31M(21Y(31F)41L)41Y(31F)41L)61M61M	0	43.83	45588	101.12	1638.744507	1638.414185	3	1638.398837	9.36742017	1084	1105	4911.1797	C205H327N30O98Ct8Nf2	TEAGAFEYVPDPTFENFTGGVK	T1TMTN16GlcNAcK22TMT	15	13.97243263	13.80261712	14.33763019	13.86109825	14.17922239	14.16406325	14.37935094	14.08253592	14.01213271	14.3092717
ITGA2_N343_N3H6F0S1	343	N3H6F0S1	ITGA2	P17301	01Y41Y41M(31M41Y41L32S)61M(31M)61M	13	24.25	47615	105.49	1326.608154	1326.944336	3	1326.934843	7.15403439	340	353	3976.7877	C164H269N22O81Ct8Nf2	YFFNVSDEAALLEK	Y1TMTN4GlcNAcK14TMT	9	13.88108827	14.12293617	13.9582615	14.12693263	14.25951142	14.2127987	14.39139178	14.10044785	14.14016547	14.00243981
SYPL1_N71_N3H6F1S0	71	N3H6F1S0	SYPL1	Q16563	01Y41Y41M(31M41Y(31F)41L)61M(31M)61M	0	54.06	19165	43.58	1358.312256	1358.312256	3	1358.289271	16.92191779	56	72	4070.85138	C160H279N28O82S1Ct8Nf2	GQTEIQVNCPPAVTENK	G1TMTC9CamN16GlcNAcK17TMT	11	13.7818233	14.15020056	13.90397899	14.59484665	13.93233085	14.14486272	14.06996286	14.38067276	14.24074374	13.92300395
DSG2_N182_N4H6F2S1	182	N4H6F2S1	DSG2	Q14126	01Y(61F)41Y41M(31M(21Y41L32S)41Y(31F)41L)61M61M	0	39.21	25008	55.64	1477.660156	1477.660156	3	1477.649804	7.005888656	181	195	4428.93265	C172H297N26O98Ct8Nf2	INATDADEPNTLNSK	I1TMTN2GlcNAcK15TMT	9	13.90230296	13.63793393	13.84374658	14.05481769	14.36444881	14.43342591	14.1438266	14.61120167	13.77664803	14.25854234
ECE1_N166_N2H8F0S0	166	N2H8F0S0	ECE1	P42892	01Y41Y41M(31M21M)61M(31M21M)61M21M	3	66.44	10549	25.87	1192.5354	1192.5354	3	1192.521298	11.82569288	162	176	3574.54792	C139H238N24O79Ct4Nf1	HLLENSTASVSEAER	H1TMTN5GlcNAc	11	14.25361329	14.29843343	14.00058232	14.33550663	14.36404678	14.02459496	13.63486709	13.59245974	14.26760473	14.32668642
HYOU1_N596_N2H7F0S0	596	N2H7F0S0	HYOU1	Q9Y4L1	01Y41Y41M(31M21M21M)61M(31M)61M	2	108.36	9734	24.19	1346.257568	1346.257568	3	1346.243016	10.80960807	595	613	4034.71237	C154H263N26O89Ct8Nf2	ENGTDTVQEEEESPAEGSK	E1TMTN2GlcNAcK19TMT	20	13.93170897	14.31418575	14.44831254	14.16598693	14.11234825	14.01466067	13.9913776	14.17332003	13.8779606	14.29693237
F3_N156_N3H6F2S0	156	N3H6F2S0	F3	P13726	01Y(61F)41Y41M(31M41Y(31F)41L)61M(31M)61M	0	27.03	10943	26.68	1582.695801	1582.695801	2	1582.684754	6.979773592	155	163	3163.36129	C123H213N17O73Ct4Nf1	VNVTVEDER	V1TMTN2GlcNAc	11	14.22639695	14.06898164	13.69376515	13.95045755	14.20828407	14.02553752	14.29608871	14.20422474	14.35984123	14.28144638
ASAH1_N286_N4H5F2S1	286	N4H5F2S1	ASAH1	Q13510	01Y(61F)41Y41M(31M41Y41L)61M21Y(31F)41L32S	0	19.08	49980	111.25	1194.057129	1194.057129	4	1194.047402	8.146164243	275	296	4771.16305	C197H326N34O94S1Ct4Nf1	ILAPAYFILGGNQSGEGCVITR	I1TMTN12GlcNAcC18Cam	11	12.6924187	13.06755315	12.62537297	12.60216645	12.36978803	12.13205869	12.9947603	12.66717974	12.11899274	12.32889505
PLXNB2_N733_N4H5F3S0	733	N4H5F3S0	PLXNB2	O15031	01Y41Y41M(31M)61M(21Y(31F)41L21F)61Y(31F)41L	0	68.06	29649	65.22	1093.533936	1093.533936	4	1093.521754	11.13973895	728	743	4369.06242	C180H305N28O86Ct8Nf2	LSHDANETLPLHLYVK	L1TMTN6GlcNAcK16TMT	8	14.20556621	13.98040831	13.79481437	14.40897912	14.43156324	14.19923318	14.04913207	14.22165356	13.95000813	14.06959762
CD59_N43_N4H5F2S1	43	N4H5F2S1	CD59	P13987	01Y(61F)41Y41M(31M41Y41L)61M21Y(31F)41L32S	0	34.18	32593	71.33	1489.988281	1489.988281	3	1489.9817	4.417000558	40	55	4465.92877	C175H300N27O93S2Ct8Nf2	TAVNCSSDFDACLITK	T1TMTN4GlcNAcC5CamC12CamK16TMT	9	14.44191218	13.81977878	14.45777152	14.35082157	14.34172029	14.40360621	13.46074857	14.22693977	14.05388763	13.43315536
TACSTD2_N168_N2H7F0S0	168	N2H7F0S0	TACSTD2	P09758	01Y41Y41M(31M21M21M)61M(31M)61M	3	71.06	10586	25.95	945.4373169	945.180847	4	945.173705	7.556460713	160	177	3776.6711	C151H248N32O75Ct4Nf1	HRPTAGAFNHSDLDAELR	H1TMTN9GlcNAc	7	13.48062583	14.30131607	13.97461998	14.06627665	14.00430244	14.3658932	14.18528534	14.31187706	14.40037627	14.14618564
CD59_N43_N4H6F2S1	43	N4H6F2S1	CD59	P13987	01Y41Y41M(31M(21Y(31F)41L32S)41Y(31F)41L)61M61M	1	25.44	37248	81.79	1544.34668	1544.015747	3	1543.999322	10.63800358	40	55	4627.98159	C181H310N27O98S2Ct8Nf2	TAVNCSSDFDACLITK	T1TMTN4GlcNAcC5CamC12CamK16TMT	7	13.6077181	14.16957401	13.92307616	14.31524998	14.55975016	13.89922902	14.22734734	14.05758268	14.21984266	14.27016946
SEL1L3_N527_N2H9F0S0	527	N2H9F0S0	SEL1L3	Q68CR1	01Y41Y41M(31M21M21M31G)61M(31M21M)61M	0	20.27	9924	24.59	1793.294189	1793.294189	2	1793.284233	5.552077547	525	536	3584.56245	C136H241N20O81Ct8Nf2	NQNESVSEIGGK	N1TMTN3GlcNAcK12TMT	6	14.06694153	14.07414223	13.36581617	14.12298909	14.52318536	14.13483271	14.55873888	13.89023122	14.19271536	14.21850638
PLOD3_N548_N2H8F0S0	548	N2H8F0S0	PLOD3	O60568	01Y41Y41M(31M21M)61M(31M21M)61M21M	3	83.83	6927	18.33	1091.131836	1091.131836	3	1091.122709	8.364721424	542	551	3270.35212	C130H210N20O72Ct4Nf1	EQYIHENYSR	E1TMTN7GlcNAc	6	14.19226788	13.93619928	14.5546094	13.90271776	13.88218935	14.28896462	14.19855293	14.08041868	14.00009536	14.31405441
LNPEP_N682_N4H5F3S0	682	N4H5F3S0	LNPEP	Q9UIQ6	01Y41Y41M(31M41Y(31F)41L)61M21Y(31F)41L21F	0	22.78	48324	106.99	1369.675293	1370.001587	3	1369.992471	6.653988438	678	691	4105.96058	C169H292N23O83Ct8Nf2	SGVINLTEEVLWVK	S1TMTN5GlcNAcK14TMT	5	14.01555233	14.55831383	14.07052716	14.05398416	14.25633669	13.98592261	14.2312256	13.75744194	14.32532999	14.09229549
ARRB2_N224_N2H5F0S0	224	N2H5F0S0	ARRB2	P32121	01Y41Y41M(31M)61M(31M)61M	3	2.17	17353	39.86	821.7897949	821.789795	5	821.794139	-5.28609042	207	227	4102.93844	C169H279N34O74Ct8Nf2	ELYYHGEPLNVNVHVTNNSTK	E1TMTN18GlcNAcK21TMT	5	14.29678436	13.74246335	14.42850392	14.40300509	14.36215808	13.09100253	13.91076107	13.75263226	14.09871219	14.76676286
TMED9_N125_N2H5F0S0	125	N2H5F0S0	TMED9	Q9BVK6	01Y41Y41M(31M)61M(31M)61M	7	42.1	17353	39.86	821.7897949	821.989502	5	821.982307	8.753172743	108	128	4103.87954	C167H274N35O73S1Ct8Nf2	FTFTSHTPGEHQICLHSNSTK	F1TMTC14CamN18GlcNAcK21TMT	9	14.29678436	13.74246335	14.42850392	14.40300509	14.36215808	13.09100253	13.91076107	13.75263226	14.09871219	14.76676286
DSG2_N182_N4H5F3S1	182	N4H5F3S1	DSG2	Q14126	01Y(61F)41Y41M(31M)61M(21Y(31F)41L32S)61Y(31F)41L	1	37.42	24926	55.47	1471.989258	1472.325317	3	1472.318166	4.8572265	181	195	4412.93773	C172H297N26O97Ct8Nf2	INATDADEPNTLNSK	I1TMTN2GlcNAcK15TMT	9	14.15236539	13.59105054	14.16245283	14.17425069	14.01216392	14.1190784	14.52033989	14.25981406	14.17750505	14.22650043
LRPAP1_N268_N5H3F1S0	268	N5H3F1S0	LRPAP1	P30533	01Y41Y41M(31M41Y)61M(21Y31F)61Y	0	30.08	48200	106.69	1303.977295	1303.977295	3	1303.963141	10.85454138	257	272	3907.87271	C160H274N27O75Ct8Nf2	VIDLWDLAQSANLTDK	V1TMTN12GlcNAcK16TMT	9	14.09523553	14.14272064	14.19533539	14.07246086	14.06931019	14.40169821	14.07899497	14.31033422	14.06885842	14.09932391
FGG_N78_N4H5F0S2	78	N4H5F0S2	FGG	P02679	01Y41Y41M(31M)61M(21Y41L32S)61Y41L32S	0	56.68	49160	109.04	1112.522095	1112.267456	4	1112.257743	8.732737307	65	79	4444.00642	C176H302N29O93Ct8Nf2	DLQSLEDILHQVENK	D1TMTN14GlcNAcK15TMT	5	13.59410092	NA	12.16583815	12.92457034	13.05855907	13.08539721	NA	12.38045604	13.34235351	12.46777209
CD44_N57_N4H6F2S1	57	N4H6F2S1	CD44	P16070	01Y(61F)41Y41M(31M(21Y41L32S)41Y(31F)41L)61M61M	0	24.55	41561	91.38	1466.659546	1466.318359	3	1466.311061	4.977371578	55	68	4394.9168	C174H299N24O92S2Ct8Nf2	AFNSTLPTMAQMEK	A1TMTN3GlcNAcK14TMT	8	14.55572177	14.15576663	14.33616633	13.87690284	14.5679363	13.9627884	13.88826293	13.81293103	14.23023109	13.95970074
ITGA2_N343_N4H6F1S0	343	N4H6F1S0	ITGA2	P17301	01Y41Y41M(31M41Y(31F)41L31Y)61M(31M)61M	0	26.87	47476	105.2	1345.965332	1346.298584	3	1346.282135	12.21808115	340	353	4034.82957	C167H275N22O82Ct8Nf2	YFFNVSDEAALLEK	Y1TMTN4GlcNAcK14TMT	8	14.87490301	13.80249089	13.77238111	13.57268259	13.88977864	13.90326294	14.4336001	14.41216192	14.31270963	14.11810053
SSR2_N88_N2H10F0S0	88	N2H10F0S0	SSR2	P43308	01Y41Y41M(31M21M21M31G)61M(31M21M)61M21M	0	68.16	23162	51.86	1073.04126	1073.04126	4	1073.02566	14.53811051	83	99	4287.07807	C173H307N28O86Ct8Nf2	IAPASNVSHTVVLRPLK	I1TMTN6GlcNAcK17TMT	5	13.94953592	13.90801988	13.66637631	13.76996377	14.42780012	14.27422435	13.98503151	14.33311609	14.36871843	14.62366472
HSP90B1_N217_N2H8F0S0	217	N2H8F0S0	HSP90B1	P14625	01Y41Y41M(31M21M21M)61M(31M21M)61M	0	119.85	25614	56.88	1161.997437	1161.997437	4	1161.994873	2.206140059	215	237	4642.95287	C187H294N38O94Ct4Nf1	HNNDTQHIWESDSNEFSVIADPR	H1TMTN3GlcNAc	18	13.71120878	13.82722197	13.5632827	14.22216999	14.06958457	14.42173522	14.21532931	14.42199189	14.49033101	14.36159738
PVR_N120_N4H5F2S1	120	N4H5F2S1	PVR	P15151	01Y(61F)41Y41M(31M)61M(21Y41L32S)61Y(31F)41L	0	9.43	42236	92.85	1552.998291	1552.67627	3	1552.660809	9.957442836	115	133	4653.96368	C190H303N31O96S1Ct4Nf1	VEDEGNYTCLFVTFPQGSR	V1TMTN6GlcNAcC9Cam	5	14.22886312	13.9839955	14.32255786	13.98959295	14.39776232	14.42149688	14.27492743	14.03899883	14.02585917	13.82512827
SEMA7A_N258_N2H7F0S0	258	N2H7F0S0	SEMA7A	O75326	01Y41Y41M(31M)61M(31M21M)61M21M	1	41.36	13876	32.65	1265.58606	1265.58606	3	1265.576789	7.325174097	246	261	3793.7166	C148H256N27O78Ct8Nf2	EDNPDKNPEAPLNVSR	E1TMTK6TMTN13GlcNAc	6	14.24864836	14.19587849	14.07553102	13.815161	14.24480619	14.29422003	13.74849512	14.78171785	13.82644514	14.1239497
C1RL_N147_N2H8F0S0	147	N2H8F0S0	C1RL	Q9NZP8	01Y41Y41M(31M21M)61M(31M21M)61M21M	1	40.79	4292	12.9	1526.674683	1526.674683	2	1526.667597	4.641231137	141	148	3051.32915	C115H206N15O70Ct8Nf2	TQPSSENK	T1TMTN7GlcNAcK8TMT	7	13.7371306	13.66903927	13.66023485	13.3778547	13.56186012	14.81112449	14.32463397	14.51746895	14.78079121	14.34120337
GPC1_N116_N2H8F0S0	116	N2H8F0S0	GPC1	P35052	01Y41Y41M(31M21M)61M(31M21M)61M21M	1	57.6	23297	52.14	949.159729	948.905151	4	948.899828	5.610041261	106	120	3791.57553	C152H241N27O80Ct4Nf1	SFDDHFQHLLNDSER	S1TMTN11GlcNAc	5	14.2505556	13.50076881	13.63815739	14.19908218	14.366526	13.98285264	14.50459545	14.26643063	13.93272061	14.63810285
BTN3A3_N115_N2H8F0S0	115	N2H8F0S0	BTN3A3	O00478	01Y41Y41M(31M21M21M31G)61M(31M)61M	0	49.9	6868	18.21	1097.505249	1097.505249	3	1097.495316	9.050629458	113	123	3289.47212	C126H224N19O72Ct8Nf2	IHNVTASDSGK	I1TMTN3GlcNAcK11TMT	8	14.44729917	13.65771629	14.00608169	13.82881034	13.74068969	14.370552	14.27484052	14.35210231	14.38896249	14.3439573
DSG2_N462_N2H8F0S0	462	N2H8F0S0	DSG2	Q14126	01Y41Y41M(31M21M)61M(31M21M)61M21M	1	25.37	14000	32.91	1667.776978	1667.769165	2	1667.754204	8.970769809	459	468	3333.50236	C133H228N17O71Ct8Nf2	YVQNGTYTVK	Y1TMTN4GlcNAcK10TMT	8	13.43929555	12.95493517	13.73386432	13.14305444	13.70173764	14.50092013	14.9038533	14.62238349	14.48583209	14.72878862
CREG1_N193_N4H6F1S1	193	N4H6F1S1	CREG1	O75629	01Y41Y41M(31M(21Y(31F)41L32S)41Y41L)61M61M	0	39.64	51152	115.14	1511.389282	1511.389282	3	1511.371897	11.50294418	192	207	4530.09887	C190H312N27O89Ct8Nf2	LNITNIWVLDYFGGPK	L1TMTN2GlcNAcK16TMT	11	13.42727632	12.76019379	12.7693276	13.23537343	12.97532068	12.26559388	12.89604609	12.19189188	NA	12.96388026
HP_N241_N4H5F2S1	241	N4H5F2S1	HP	P00738	01Y41Y41M(31M)61M(21Y(31F)41L32S)61Y(31F)41L	1	26.43	43378	95.64	1487.393066	1487.741089	3	1487.715763	17.02332382	236	251	4459.1305	C184H315N28O88Ct8Nf2	VVLHPNYSQVDIGLIK	V1TMTN6GlcNAcK16TMT	8	14.13383899	13.73143609	14.22212049	14.41749263	14.60970196	13.9463898	14.01044236	14.47012825	14.11920357	13.88717545
ERBB3_N250_N2H7F0S0	250	N2H7F0S0	ERBB3	P21860	01Y41Y41M(31M21M)61M(31M21M)61M	3	76.99	6812	18.09	1010.766724	1010.766724	3	1010.755504	11.10024409	248	258	3029.25057	C118H195N21O64S1Ct4Nf1	HFNDSGACVPR	H1TMTN3GlcNAcC8Cam	8	13.84324961	14.09713397	14.24840061	14.01148595	14.08530081	14.10576293	13.94452362	14.38722179	14.35975871	14.59262144
DSG2_N462_N4H5F2S0	462	N4H5F2S0	DSG2	Q14126	01Y41Y41M(31M41Y41L)61M21Y(31F)41L21F	1	17.16	14132	33.18	1182.887573	1182.887573	3	1182.877436	8.569985257	459	468	3545.61845	C143H244N19O74Ct8Nf2	YVQNGTYTVK	Y1TMTN4GlcNAcK10TMT	5	13.95374467	14.0523322	13.58893997	14.25514927	14.49098599	14.41081733	14.33414141	14.28700248	14.17376682	14.11708842
ECE1_N166_N2H7F0S0	166	N2H7F0S0	ECE1	P42892	01Y41Y41M(31M21M)61M(31M21M)61M	3	55.6	10663	26.1	1138.520142	1138.520142	3	1138.503685	14.45458788	162	176	3412.49509	C133H228N24O74Ct4Nf1	HLLENSTASVSEAER	H1TMTN5GlcNAc	11	14.83201606	14.4250819	13.82321909	14.16312243	13.79451677	13.76283225	14.19240702	14.34342551	14.01099251	14.17363793
CD276_N104_N3H4F0S1	104	N3H4F0S1	CD276	Q5ZPR3	01Y41Y41M(31M)61M61Y41L32S	8	40.73	46746	103.68	1155.893066	1155.890259	3	1155.880536	8.411586457	93	108	3464.62565	C142H240N26O68Ct4Nf1	TALFPDLLAQGNASLR	T1TMTN12GlcNAc	9	14.22371627	13.88359051	14.14647973	14.17096796	14.19396688	13.97128065	13.98494377	14.18192086	14.73750319	14.2066887
CD276_N104_N3H4F2S0	104	N3H4F2S0	CD276	Q5ZPR3	01Y41Y41M(31M)61M21Y(31F)41L21F	1	23.96	46746	103.68	1155.893066	1156.22583	3	1156.220675	4.458559025	93	108	3465.64606	C143H243N25O68Ct4Nf1	TALFPDLLAQGNASLR	T1TMTN12GlcNAc	9	14.22371627	13.88359051	14.14647973	14.17096796	14.19396688	13.97128065	13.98494377	14.18192086	14.73750319	14.2066887
DSG2_N462_N4H5F2S1	462	N4H5F2S1	DSG2	Q14126	01Y41Y41M(31M)61M(21Y(31F)41L32S)61Y(31F)41L	1	27.32	17922	41.05	1279.92041	1279.92041	3	1279.909244	8.724178142	459	468	3836.71387	C154H261N20O82Ct8Nf2	YVQNGTYTVK	Y1TMTN4GlcNAcK10TMT	5	14.11778208	13.33052848	14.10228821	14.19104697	14.11659942	14.51656535	14.14022384	14.61879031	14.45433543	13.9213465
TRIP13_N39_N2H8F0S0	39	N2H8F0S0	TRIP13	Q15645	01Y41Y41M(31M21M)61M(31M21M)61M21M	2	62.87	4980	14.28	960.0969238	960.096863	3	960.08695	10.32489085	36	43	2877.2448	C111H195N15O67Ct4Nf1	EDINLSVR	E1TMTN4GlcNAc	6	14.40272197	13.70501795	14.21878922	14.38797323	14.36530914	14.26695204	14.00253419	13.90207073	14.23704796	14.25662449
ADGRG7_N195_N2H8F0S0	195	N2H8F0S0	ADGRG7	Q96K78	01Y41Y41M(31M21M)61M(31M21M)61M21M	2	69.73	4980	14.28	960.0969238	960.096863	3	960.092993	4.030643903	195	201	2877.26509	C109H196N13O66Ct8Nf2	NASPEAK	N1GlcNAc@TMTK7TMT	7	14.40272197	13.70501795	14.21878922	14.38797323	14.36530914	14.26695204	14.00253419	13.90207073	14.23704796	14.25662449
IMPG2_N956_N2H8F0S0	956	N2H8F0S0	IMPG2	Q9BZV3	01Y41Y41M(31M21M)61M(31M21M)61M21M	2	63.79	4980	14.28	960.0969238	960.096863	3	960.090682	6.4377179	956	964	2877.25603	C110H195N17O66Ct4Nf1	NGSIVVNSR	N1GlcNAc@TMT	5	14.40272197	13.70501795	14.21878922	14.38797323	14.36530914	14.26695204	14.00253419	13.90207073	14.23704796	14.25662449
CD44_N57_N5H6F0S2	57	N5H6F0S2	CD44	P16070	01Y41Y41M(31M41Y41L)61M(21Y41L32S)61Y41L32S	0	53.35	41175	90.43	1533.678223	1533.678223	3	1533.664056	9.237131296	55	68	4596.97578	C181H309N26O97S2Ct8Nf2	AFNSTLPTMAQMEK	A1TMTN3GlcNAcK14TMT	9	14.00806103	14.41572571	13.79870061	14.12128833	13.99425886	14.35109005	14.4935521	14.01708742	14.36823831	14.25395009
SSR1_N136_N2H9F0S0	136	N2H9F0S0	SSR1	P43307	01Y41Y41M(31M21M21M31G)61M(31M21M)61M	0	112.82	47640	105.54	1703.467529	1703.467529	3	1703.447334	11.85554521	126	150	5106.32306	C220H343N37O96Ct4Nf1	YPQDYQFYIQNFTALPLNTVVPPQR	Y1TMTN11GlcNAc	23	14.29092487	14.17379938	14.49867029	14.15481586	13.89771222	14.25390886	14.03757172	13.95032174	14.16138629	14.44392609
LAMP2_N275_N3H6F0S0	275	N3H6F0S0	LAMP2	P13473	01Y41Y41M(31M41Y41L)61M(31M)61M	10	25.26	13147	31.16	1402.172852	1402.172852	2	1402.161557	8.055107804	274	280	2802.31707	C108H199N14O61Ct8Nf2	LNSSTIK	L1TMTN2GlcNAcK7TMT	5	14.49623965	14.07355863	14.07713014	14.08108301	14.0340493	14.37744296	14.0406816	14.31910677	13.92442748	14.44586043
F3_N156_N5H7F0S0	156	N5H7F0S0	F3	P13726	01Y41Y41M(31M(21Y41L31Y41L)41Y41L)61M61M	0	50.77	10764	26.32	1720.747559	1720.748413	2	1720.732625	9.175211598	155	163	3439.45704	C133H229N19O80Ct4Nf1	VNVTVEDER	V1TMTN2GlcNAc	8	NA	12.97208364	12.28674168	12.47158526	12.79323467	13.44020929	13.23137974	13.11329753	13.16474608	13.02493511
ITGB1_N212_N4H4F2S1	212	N4H4F2S1	ITGB1	P05556	01Y41Y41M(31M)61M(21Y(31F)41L32S)61Y31F	0	27.18	17817	40.82	1475.2948	1475.2948	3	1475.290853	2.675272255	205	220	4421.85627	C174H288N29O90S2Ct8Nf2	NPCTSEQNCTSPFSYK	N1TMTC3CamN8GlcNAcC9CamK16TMT	8	14.15173142	13.91424689	14.21371963	13.7530953	14.1159459	14.43892018	14.14891921	14.37757131	14.38688017	14.35964615
ALCAM_N167_N4H5F0S2	167	N4H5F0S2	ALCAM	Q13740	01Y41Y41M(31M)61M(21Y41L32S)61Y41L32S	0	54.18	41947	92.24	1566.319092	1566.326904	3	1566.312062	9.475951335	154	172	4694.91746	C190H298N32O98S1Ct4Nf1	LGDCISEDSYPDGNITWYR	L1TMTC4CamN14GlcNAc	12	14.24362016	14.05634095	14.08294598	14.41129222	13.43617024	13.92766264	14.68675355	14.21842452	14.30779059	14.34341794
TGFB2_N140_N2H8F0S0	140	N2H8F0S0	TGFB2	P61812	01Y41Y41M(31M21M)61M(31M21M)61M21M	1	46.7	10237	25.23	1454.178589	1454.178589	2	1454.16704	7.941912359	140	146	2906.32802	C111H203N14O65Ct8Nf2	NASNLVK	N1GlcNAc@TMTK7TMT	7	14.17422584	14.0365646	14.09017996	14.31631646	14.30400641	14.29153079	14.42524864	14.15929751	14.18091347	14.01445153
SYNPO2_N38_N2H8F0S0	38	N2H8F0S0	SYNPO2	Q9UMS6	01Y41Y41M(31M21M)61M(31M21M)61M21M	1	38.82	10237	25.23	1454.178589	1454.178589	2	1454.172638	4.092270087	36	41	2906.33926	C110H203N16O64Ct8Nf2	IRNQSK	I1TMTN3GlcNAcK6TMT	5	14.17422584	14.0365646	14.09017996	14.31631646	14.30400641	14.29153079	14.42524864	14.15929751	14.18091347	14.01445153
ITGA2_N343_N4H5F0S0	343	N4H5F0S0	ITGA2	P17301	01Y41Y41M(31M41Y41L)61M61Y41L	0	37.8	44849	99.35	1243.589111	1243.256958	3	1243.244223	10.24336778	340	353	3726.71884	C155H255N22O73Ct8Nf2	YFFNVSDEAALLEK	Y1TMTN4GlcNAcK14TMT	7	13.9274491	13.87414692	14.27180034	14.3385706	14.15714924	14.20806633	14.33604156	14.04110405	14.20865111	14.56363454
LEMD2_N311_N2H6F0S0	311	N2H6F0S0	LEMD2	Q8NC56	01Y41Y41M(31M21M)61M(31M)61M	2	75.98	43148	95.07	1375.316772	1375.316772	3	1375.29904	12.8935311	299	319	4121.88091	C164H284N29O79S2Ct8Nf2	CIPVMEAQEYIANVTSSSSAK	C1TMT@CamN13GlcNAcK21TMT	20	14.30051369	14.00458856	14.43208425	14.31161467	13.82256443	14.00603301	14.12958838	14.25830458	14.60113409	14.06721778
EGFR_N352_N2H7F0S0	352	N2H7F0S0	EGFR	P00533	01Y41Y41M(31M)61M(31M21M)61M21M	1	27.89	23653	52.87	1588.259399	1588.259399	2	1588.24379	9.828097022	347	357	3174.48157	C123H223N18O68Ct8Nf2	DSLSINATNIK	D1TMTN6GlcNAcK11TMT	11	14.00656438	14.26105364	14.57549168	14.43611208	13.57175486	13.82722557	14.49609384	14.11941367	14.50801175	13.97117966
HYOU1_N596_N2H8F0S0	596	N2H8F0S0	HYOU1	Q9Y4L1	01Y41Y41M(31M21M)61M(31M21M)61M21M	1	96.71	9617	23.95	1399.940674	1400.272461	3	1400.260633	8.446954246	595	613	4196.76519	C160H273N26O94Ct8Nf2	ENGTDTVQEEEESPAEGSK	E1TMTN2GlcNAcK19TMT	20	14.72168345	14.5589908	14.73342871	14.0672292	14.22129185	13.79476944	14.04913043	13.27792053	14.05844433	14.0817152
P4HA1_N259_N2H9F0S0	259	N2H9F0S0	P4HA1	P13674	01Y41Y41M(31M21M21M31G31G)61M(31M)61M	0	101.56	5783	15.93	1095.854492	1095.858887	3	1095.841284	16.06320095	255	260	3284.51215	C124H230N14O73Ct12Nf3	EKDVNK	E1TMTK2TMTN5GlcNAcK6TMT	5	14.48530453	14.20074764	14.13021046	13.64784368	13.96147172	14.14837695	14.54145746	14.41646507	14.53788625	13.82555384
PON2_N323_N2H6F0S0	323	N2H6F0S0	PON2	Q15165	01Y41Y41M(31M)61M(31M21M)61M	4	56.45	41809	91.91	1402.717529	1402.977295	4	1402.953239	17.14663127	306	339	5605.78781	C230H398N46O100Ct12Nf3	IQNILSEKPTVTTVYANNGSVLQGSSVASVYDGK	I1TMTK8TMTN18GlcNAcK34TMT	19	14.52144687	14.21131088	14.42312221	14.43244764	14.64866849	13.78117331	14.05795761	13.69818621	14.0240173	14.08686878
SLC3A2_N365_N5H6F1S1	365	N5H6F1S1	SLC3A2	P08195	01Y41Y41M(31M41Y41L31Y41L)61M21Y(31F)41L32S	0	53.82	46730	103.65	1499.348877	1499.006592	3	1498.998669	5.285392868	355	368	4492.9792	C181H301N26O95Ct8Nf2	DASSFLAEWQNITK	D1TMTN11GlcNAcK14TMT	10	14.69235853	14.22851022	14.37963616	14.55476994	14.22298229	13.78972283	14.05954804	13.80964401	14.25551014	13.92264763
LGALS3BP_N125_N2H10F0S0	125	N2H10F0S0	LGALS3BP	Q08380	01Y41Y41M(31M21M21M31G)61M(31M21M)61M21M	0	13.57	6225	16.88	1739.714966	1739.714966	2	1739.70574	5.303092414	118	128	3477.40329	C131H227N19O82S1Ct4Nf1	DAGVVCTNETR	D1TMTC6CamN8GlcNAc	7	12.98297986	12.99960702	11.96573168	NA	13.15764821	12.59826113	12.87520215	13.075186	12.95850811	13.7347304
MIA3_N250_N2H7F0S0	250	N2H7F0S0	MIA3	Q5JRA6	01Y41Y41M(31M21M21M)61M(31M)61M	2	36.11	16104	37.24	1415.335327	1415.335327	3	1415.32277	8.872286028	248	265	4241.95382	C164H289N29O86Ct12Nf3	TSNSSQVSNEQDKIDAYK	T1TMTN3GlcNAcK13TMTK18TMT	5	14.26050534	13.9586616	13.73857786	14.19040758	14.30830584	14.42098491	14.47167587	13.62076603	14.66937248	14.25018153
CD68_N199_N4H5F1S0	199	N4H5F1S0	CD68	P34810	01Y(61F)41Y41M(31M(21Y41L)41Y)61M61M	2	22.61	39590	86.91	1484.364136	1484.365723	3	1484.35782	5.323956356	180	200	4449.05696	C182H305N32O84S1Ct8Nf2	VMYTTQGGGEAWGISVLNPNK	V1TMTN20GlcNAcK21TMT	8	14.23216315	14.21174047	13.8551264	14.57958095	14.42238614	13.52468125	14.16828182	13.93183998	14.77376829	14.11386041
F3_N156_N3H5F2S0	156	N3H5F2S0	F3	P13726	01Y41Y41M(31M21Y(31F)41L21F)61M61M	8	72.54	11193	27.19	1501.668579	1501.668579	2	1501.658336	6.821193155	155	163	3001.30846	C117H203N17O68Ct4Nf1	VNVTVEDER	V1TMTN2GlcNAc	11	14.1117498	13.78958909	14.45976815	14.28456814	13.91815271	14.50298656	13.59980677	14.475822	14.25922275	14.52260764
REV3L_N2768_N2H9F0S0	2768	N2H9F0S0	REV3L	O60673	01Y41Y41M(31M21M21M)61M(31M21M)61M21M	1	22.77	12194	29.22	1507.17688	1507.17688	2	1507.174749	1.413825977	2766	2771	3012.3434	C115H209N12O70Ct8Nf2	LVNDTK	L1TMTN3GlcNAcK6TMT	5	14.524569	13.98079397	14.4239477	14.15123736	14.69016688	14.01242909	13.70721818	14.16458882	13.95693929	14.36886271
ADGRL1_N827_N2H9F0S0	827	N2H9F0S0	ADGRL1	O94910	01Y41Y41M(31M21M21M)61M(31M21M)61M21M	1	22.77	12194	29.22	1507.17688	1507.17688	2	1507.174749	1.413825977	823	828	3012.3434	C115H209N12O70Ct8Nf2	LVESNK	L1TMTN5GlcNAcK6TMT	5	14.524569	13.98079397	14.4239477	14.15123736	14.69016688	14.01242909	13.70721818	14.16458882	13.95693929	14.36886271
ADGRL2_N813_N2H9F0S0	813	N2H9F0S0	ADGRL2	O95490	01Y41Y41M(31M21M21M31G)61M(31M21M)61M	0	28.26	12194	29.22	1507.17688	1507.17688	2	1507.174749	1.413825977	809	814	3012.3434	C115H209N12O70Ct8Nf2	LVDTNK	L1TMTN5GlcNAcK6TMT	7	14.524569	13.98079397	14.4239477	14.15123736	14.69016688	14.01242909	13.70721818	14.16458882	13.95693929	14.36886271
PTX3_N220_N2H8F0S0	220	N2H8F0S0	PTX3	P26022	01Y41Y41M(31M21M)61M(31M21M)61M21M	1	47.09	15328	35.61	1461.674072	1461.674072	2	1461.666883	4.918539038	215	221	2921.32769	C112H204N13O66Ct8Nf2	ATDVLNK	A1TMTN6GlcNAcK7TMT	8	14.27821228	14.34707824	14.35545221	14.57319489	14.09682496	14.11556358	14.21743125	14.27709138	14.01637022	13.88799781
JMJD8_N209_N2H9F0S0	209	N2H9F0S0	JMJD8	Q96S16	01Y41Y41M(31M21M21M31G31G)61M(31M)61M	0	75.24	9563	23.85	1098.499756	1098.499756	3	1098.484434	13.94818069	203	210	3292.43943	C130H221N16O72Ct8Nf2	TPEFHPNK	T1TMTN7GlcNAcK8TMT	8	13.83002111	14.54960573	14.56761184	14.13994857	13.85990307	14.12343893	14.09195746	14.50773546	14.2075535	14.21005792
F3_N156_N2H6F0S0	156	N2H6F0S0	F3	P13726	01Y41Y41M(31M)61M(31M21M)61M	2	53.47	6523	17.49	890.4041748	890.403503	3	890.394035	10.63396384	155	163	2668.1661	C103H180N16O60Ct4Nf1	VNVTVEDER	V1TMTN2GlcNAc	6	14.35311411	14.1598387	13.83205204	14.46754024	14.13044676	14.0221584	13.98411789	14.52974407	14.34435055	14.33847112
ITGA3_N605_N2H8F0S0	605	N2H8F0S0	ITGA3	P26006	01Y41Y41M(31M21M)61M(31M21M)61M21M	1	76.28	42415	93.32	1640.786621	1640.786621	3	1640.769557	10.40005507	590	613	4918.29198	C202H336N37O94Ct8Nf2	SLDAYPILNQAQALENHTEVQFQK	S1TMTN16GlcNAcK24TMT	16	13.93429889	14.12014249	14.37270752	14.08296169	14.43438402	14.18033937	13.95397629	14.34185452	14.29754033	14.48812217
PLOD1_N538_N2H8F0S0	538	N2H8F0S0	PLOD1	Q02809	01Y41Y41M(31M21M21M)61M(31M21M)61M	0	58.48	7985	20.57	1076.825806	1076.825806	3	1076.817741	7.489349177	534	541	3227.43937	C129H218N17O68Ct8Nf2	YIHQNYTK	Y1TMTN5GlcNAcK8TMT	7	14.32534951	13.68249576	14.13352945	14.28839677	14.04250452	14.03303337	14.23689587	14.42764364	14.25462468	14.69552876
ITGB1_N669_N4H6F0S2	669	N4H6F0S2	ITGB1	P05556	01Y41Y41M(31M(21Y41L32S)41Y41L32S)61M61M	17	37.04	33533	73.29	1532.323364	1531.977295	3	1531.968016	6.056863967	659	672	4591.88769	C179H298N27O98S2Ct8Nf2	DTCTQECSYFNITK	D1TMTC3CamC7CamN11GlcNAcK14TMT	5	14.3257713	14.50274853	14.36043253	14.01125906	14.1212415	14.13581771	14.2001391	14.22081016	14.32095873	14.07306104
CLU_N86_N2H8F0S0	86	N2H8F0S0	CLU	P10909	01Y41Y41M(31M21M)61M(31M21M)61M21M	1	26.36	6305	17.04	1440.604614	1440.604614	2	1440.597952	4.624647566	82	89	2879.18768	C109H189N15O69Ct4Nf1	EDALNETR	E1TMTN5GlcNAc	5	13.49351071	NA	12.47902965	12.95829009	12.53837574	13.27825485	12.41393991	12.27161749	13.34081298	13.58511924
CDCP1_N512_N2H8F0S0	512	N2H8F0S0	CDCP1	Q9H5V8	01Y41Y41M(31M21M)61M(31M21M)61M21M	1	49.37	13361	31.59	1432.156494	1432.156494	2	1432.144866	8.119388549	511	518	2862.28152	C111H198N16O65Ct4Nf1	QNISVTLR	Q1TMTN2GlcNAc	8	14.22865172	14.29169676	14.66312436	14.37398189	14.30317374	14.12782136	14.42246661	13.97334875	13.73045161	14.04716909
TM2D1_N197_N2H9F0S0	197	N2H9F0S0	TM2D1	Q9BX74	01Y41Y41M(31M21M21M31G)61M(31M21M)61M	0	13.51	21310	47.99	1588.192261	1588.192261	2	1588.187139	3.224898415	193	201	3174.36604	C125H214N16O73Ct4Nf1	LSITNETFR	L1TMTN5GlcNAc	6	14.21468146	14.59790229	14.34382602	13.97966474	13.9445796	14.07776039	14.1867841	14.48877763	14.34494126	14.05585821
PPT1_N212_N2H8F0S0	212	N2H8F0S0	PPT1	P50897	01Y41Y41M(31M21M)61M(31M21M)61M21M	1	44.14	9957	24.66	1486.673218	1486.673218	2	1486.656517	11.2337808	210	216	2971.30695	C115H202N13O67Ct8Nf2	GINESYK	G1TMTN3GlcNAcK7TMT	5	13.51576233	14.48101477	14.52125833	14.02857604	14.27428866	13.98484325	14.23846403	13.87077858	14.81699671	14.24195205
STT3B_N616_N2H10F0S0	616	N2H10F0S0	STT3B	Q8TCJ2	01Y41Y41M(31M21M21M31G)61M(31M21M)61M21M	0	42.27	46858	103.92	1435.605591	1435.932617	3	1435.928104	3.143045594	601	617	4303.76577	C177H277N27O87S2Ct4Nf1	VMSWWDYGYQIAGMANR	V1TMTN16GlcNAc	14	14.3236769	14.5284914	14.51228976	13.83749676	14.51273418	14.06054425	13.59867613	14.19153819	14.0600527	14.49219434
HMCN2_N3550_N2H7F0S0	3550	N2H7F0S0	HMCN2	Q8NDA2	01Y41Y41M(31M21M)61M(31M21M)61M	3	86.91	6375	17.18	944.4196777	944.419739	3	944.419113	0.662597276	3548	3556	2830.24139	C107H190N20O63Ct4Nf1	LENNSRATR	L1TMTN3GlcNAc	5	13.78082135	14.09765606	14.36855125	13.81665851	14.0745494	14.59138931	14.09466227	14.52118648	14.53809307	14.30824722
HS2ST1_N108_N3H6F1S1	108	N3H6F1S1	HS2ST1	Q7LGA3	01Y41Y41M(31M21Y(31F)41L32S)61M(31M)61M	7	69.83	15562	36.09	926.9396973	926.687988	4	926.681307	7.209901829	102	111	3702.70358	C149H255N22O76Ct8Nf2	YHVLHINTTK	Y1TMTN7GlcNAcK10TMT	7	14.43690625	14.54773645	14.32933112	14.18271094	14.3936462	14.38725082	13.75633951	14.2971693	13.8213496	14.09581158
ITGA3_N605_N2H7F0S0	605	N2H7F0S0	ITGA3	P26006	01Y41Y41M(31M21M21M)61M(31M)61M	1	40.05	42604	93.76	1586.762207	1586.762207	3	1586.751943	6.468579601	590	613	4756.23916	C196H326N37O89Ct8Nf2	SLDAYPILNQAQALENHTEVQFQK	S1TMTN16GlcNAcK24TMT	13	14.18520064	14.28409801	14.17146983	14.01510418	13.89799318	14.68358472	14.22221472	14.41984893	13.92706197	14.4586695
ASAH1_N259_N2H6F0S0	259	N2H6F0S0	ASAH1	Q13510	01Y41Y41M(31M)61M(31M21M)61M	1	25.48	16754	38.57	1654.760742	1654.760742	2	1654.751978	5.296375298	255	267	3307.49794	C130H226N19O70Ct8Nf2	TVLENSTSYEEAK	T1TMTN5GlcNAcK13TMT	9	14.5892024	14.56820258	14.51562729	14.31579688	14.52119667	14.08002191	13.61138937	14.24328497	14.05948444	13.52086824
SUCO_N963_N2H8F0S0	963	N2H8F0S0	SUCO	Q9UBS9	01Y41Y41M(31M21M)61M(31M21M)61M21M	1	52.14	4097	12.51	1326.077026	1326.077026	2	1326.068632	6.33026601	961	966	2650.12904	C100H178N14O63Ct4Nf1	LQNTSR	L1TMTN3GlcNAc	7	14.42496916	14.04684695	14.27514604	14.15159664	14.09970251	14.27943986	13.92217055	14.15069438	14.25524772	14.7157054
ITGA2_N105_N4H5F1S2	105	N4H5F1S2	ITGA2	P17301	01Y(61F)41Y41M(31M)61M(21Y41L32S)61Y41L32S	0	39.18	43517	95.99	1529.713989	1529.711426	3	1529.698033	8.755179755	95	110	4585.07754	C181H317N28O96S1Ct8Nf2	LNLQTSTSIPNVTEMK	L1TMTN11GlcNAcK16TMT	14	13.41760429	14.05253512	13.85621745	14.28872794	14.53292804	14.31139216	14.6601808	14.18244227	14.287892	14.52384194
LNPEP_N682_N5H6F1S3	682	N5H6F1S3	LNPEP	Q9UIQ6	01Y(61F)41Y41M(31M41Y41L32S)61M(21Y41L32S)61Y41L32S	0	25.33	51031	114.74	1685.443604	1685.443604	3	1685.42669	10.03515355	678	691	5052.26321	C204H346N27O109Ct8Nf2	SGVINLTEEVLWVK	S1TMTN5GlcNAcK14TMT	7	13.17345972	13.59885542	12.98274293	13.1226669	13.67515945	12.81148467	12.95327324	12.40432325	12.36983537	NA
LNPEP_N682_N5H6F3S2	682	N5H6F3S2	LNPEP	Q9UIQ6	01Y(61F)41Y41M(31M41Y41L)61M(21Y(31F)41L32S)61Y(31F)41L32S	0	28.88	51031	114.74	1685.443604	1685.7771	3	1685.766831	6.091358061	678	691	5053.28361	C205H349N26O109Ct8Nf2	SGVINLTEEVLWVK	S1TMTN5GlcNAcK14TMT	7	13.17345972	13.59885542	12.98274293	13.1226669	13.67515945	12.81148467	12.95327324	12.40432325	12.36983537	NA
IGSF10_N2147_N2H9F0S0	2147	N2H9F0S0	IGSF10	Q6WRI0	01Y41Y41M(31M21M21M)61M(31M21M)61M21M	1	35.65	11135	27.07	1535.20813	1535.20813	2	1535.199057	5.909906452	2143	2148	3068.39208	C116H213N16O69Ct8Nf2	IRQSNK	I1TMTN5GlcNAcK6TMT	5	13.97386422	14.50923687	13.74407483	14.27899223	14.49068159	14.13959633	14.11416557	14.40030581	14.2935861	14.40035841
ASIC5_N405_N2H9F0S0	405	N2H9F0S0	ASIC5	Q9NY37	01Y41Y41M(31M21M21M)61M(31M21M)61M21M	1	35.62	11135	27.07	1535.20813	1535.20813	2	1535.199057	5.909906452	404	409	3068.39208	C116H213N16O69Ct8Nf2	LNQSRK	L1TMTN2GlcNAcK6TMT	5	13.97386422	14.50923687	13.74407483	14.27899223	14.49068159	14.13959633	14.11416557	14.40030581	14.2935861	14.40035841
SEL1L_N195_N2H9F0S0	195	N2H9F0S0	SEL1L	Q9UBV2	01Y41Y41M(31M21M21M)61M(31M21M)61M21M	1	38.06	11135	27.07	1535.20813	1535.20813	2	1535.193458	9.557025361	193	199	3068.38085	C117H213N14O70Ct8Nf2	ILNGSNK	I1TMTN3GlcNAcK7TMT	7	13.97386422	14.50923687	13.74407483	14.27899223	14.49068159	14.13959633	14.11416557	14.40030581	14.2935861	14.40035841
LAMP1_N84_N4H5F1S2	84	N4H5F1S2	LAMP1	P11279	01Y41Y41M(31M)61M(21Y(31F)41L32S)61Y41L32S	0	20.22	34177	74.64	1612.7323	1612.7323	3	1612.714621	10.96214076	78	96	4834.12734	C190H324N33O100S1Ct8Nf2	SSCGKENTSDPSLVIAFGR	S1TMTC3CamK5TMTN7GlcNAc	6	14.59542433	13.97540299	14.32514119	14.46813389	14.37461924	14.30706008	14.26057182	14.05429225	13.89711665	14.14226801
ITGA3_N605_N2H7F0S0	605	N2H7F0S0	ITGA3	P26006	01Y41Y41M(31M21M)61M(31M21M)61M	2	49.52	42547	93.64	1190.327515	1190.327515	4	1190.315912	9.747537037	590	613	4756.23916	C196H326N37O89Ct8Nf2	SLDAYPILNQAQALENHTEVQFQK	S1TMTN16GlcNAcK24TMT	13	14.1371676	14.76381191	14.48333781	14.19447005	13.71934788	14.31775798	13.86087937	13.98782201	14.28125303	14.50483829
CDCP1_N386_N4H5F1S0	386	N4H5F1S0	CDCP1	Q9H5V8	01Y(61F)41Y41M(31M(21Y41L)41Y)61M61M	2	18.53	13544	31.97	1792.331665	1792.331665	2	1792.309509	12.361726	382	394	3582.61305	C137H247N22O76S1Ct8Nf2	TCSSNLTLTSGSK	T1TMTC2CamN5GlcNAcK13TMT	8	14.34564864	14.13614206	14.62589035	14.37039643	14.42946148	14.2013592	13.95513602	14.46531764	13.88219571	13.97448857
CDH2_N651_N2H9F0S0	651	N2H9F0S0	CDH2	P19022	01Y41Y41M(31M21M21M31G)61M(31M21M)61M	0	23.57	13038	30.94	1443.122925	1443.122925	2	1443.11325	6.704120198	651	656	2884.21825	C113H192N14O67Ct4Nf1	NWTITR	N1GlcNAc@TMT	5	14.16961545	14.2375982	13.97981608	14.35651017	14.56581936	13.88888973	14.40179033	13.82603691	14.48154756	14.47309345
ASPH_N452_N2H7F0S0	452	N2H7F0S0	ASPH	Q12797	01Y41Y41M(31M21M)61M(31M21M)61M	1	27.15	38940	85.51	1687.830078	1687.830078	2	1687.811845	10.80281849	446	457	3373.61766	C137H240N19O68Ct8Nf2	LVQLFPNDTSLK	L1TMTN7GlcNAcK12TMT	10	14.25458773	14.16530902	14.1968125	14.48224929	14.23749219	14.15525681	14.3110414	14.10795402	14.49375026	14.13169106
ITGB1_N669_N4H5F1S2	669	N4H5F1S2	ITGB1	P05556	01Y41Y41M(31M)61M(21Y(31F)41L32S)61Y41L32S	1	55.5	33448	73.11	1526.649048	1526.649048	3	1526.636378	8.299194062	659	672	4575.89277	C179H298N27O97S2Ct8Nf2	DTCTQECSYFNITK	D1TMTC3CamC7CamN11GlcNAcK14TMT	9	14.30227384	13.77898736	14.51002376	14.10422636	14.36589623	14.42151345	14.26399672	14.52974705	14.12919752	14.05051067
BSG_N302_N2H8F0S0	302	N2H8F0S0	BSG	P35613	01Y41Y41M(31M21M)61M(31M21M)61M21M	1	57.64	3751	11.82	1458.125366	1458.125366	2	1458.116674	5.961258857	301	307	2914.22732	C107H195N14O67S1Ct8Nf2	CNGTSSK	C1TMT@CamN2GlcNAcK7TMT	6	13.79003094	13.89875916	14.10587389	13.73211086	14.41146098	14.28088627	14.32193748	14.79139042	14.54014169	14.4150628
SUN1_N705_N2H7F0S0	705	N2H7F0S0	SUN1	O94901	01Y41Y41M(31M21M21M)61M(31M)61M	1	39.32	17015	39.15	1636.783691	1636.786499	2	1636.770169	9.97698012	699	711	3271.53433	C128H230N19O69Ct8Nf2	TLSPTGNISSAPK	T1TMTN7GlcNAcK13TMT	11	14.31006701	14.46021388	14.20963606	14.46881893	14.89223111	13.84661933	14.37661618	13.92334141	13.82625703	13.97598669
SUN2_N636_N2H7F0S0	636	N2H7F0S0	SUN2	Q9UH99	01Y41Y41M(31M21M21M)61M(31M)61M	1	28.25	17015	39.15	1636.783691	1636.786499	2	1636.770169	9.97698012	632	644	3271.53433	C128H230N19O69Ct8Nf2	ALSPNSTISSAPK	A1TMTN5GlcNAcK13TMT	7	14.31006701	14.46021388	14.20963606	14.46881893	14.89223111	13.84661933	14.37661618	13.92334141	13.82625703	13.97598669
PLD3_N387_N3H4F1S0	387	N3H4F1S0	PLD3	Q8IV08	01Y41Y41M(31M)61M61Y(31F)41L	0	90.07	5943	16.28	789.8748779	789.874878	4	789.868378	8.229130155	386	396	3155.45194	C123H214N23O63Ct8Nf2	DNHTHSDIQVK	D1TMTN2GlcNAcK11TMT	6	14.28957588	14.4089083	14.60385126	14.55668771	14.1609062	13.41886075	13.82996972	14.02624052	14.1975948	14.72229328
ASAH1_N286_N4H6F1S1	286	N4H6F1S1	ASAH1	Q13510	01Y41Y41M(31M(21Y(31F)41L32S)41Y41L)61M61M	0	47.47	49975	111.23	1597.072754	1597.076416	3	1597.058901	10.96704424	275	296	4787.15796	C197H326N34O95S1Ct4Nf1	ILAPAYFILGGNQSGEGCVITR	I1TMTN12GlcNAcC18Cam	13	13.31582779	13.11272251	13.62995152	13.64939296	13.18572344	13.26689025	12.68123635	NA	12.88166873	NA
SEL1L_N431_N2H9F0S0	431	N2H9F0S0	SEL1L	Q9UBV2	01Y41Y41M(31M21M21M)61M(31M21M)61M21M	1	45.72	32150	70.42	1581.050049	1581.050049	3	1581.029903	12.74221828	419	439	4739.07312	C193H315N30O95S1Ct8Nf2	MYSEGSDIVPQSNETALHYFK	M1TMTN13GlcNAcK21TMT	14	14.06352583	14.0060786	13.89016306	14.09621968	13.98883283	14.09804468	14.05497801	14.46629863	14.66895235	14.93734506
B3GNTL1_N133_N2H8F0S0	133	N2H8F0S0	B3GNTL1	Q67FW5	01Y41Y41M(31M21M21M)61M(31M21M)61M	0	18.72	14433	33.79	1424.594604	1424.594604	2	1424.584843	6.852166254	130	137	2847.16146	C108H185N15O68Ct4Nf1	DPPNSTER	D1TMTN4GlcNAc	5	14.09876716	13.96041727	14.76172387	14.14527448	14.62273406	14.33163088	14.05052217	13.71643382	14.57262933	14.06711087
EFNB2_N36_N2H8F0S0	36	N2H8F0S0	EFNB2	P52799	01Y41Y41M(31M21M21M31G)61M(31M)61M	0	41.75	37760	82.95	1300.625488	1300.625488	3	1300.603303	17.05768484	27	41	3897.79312	C159H268N23O79Ct8Nf2	SIVLEPIYWNSSNSK	S1TMTN10GlcNAcK15TMT	14	14.73428629	14.04956831	14.0194046	14.51243583	13.97304176	13.95180906	14.27922528	14.44598758	14.4114658	14.07296306
SLC3A2_N365_N2H8F0S0	365	N2H8F0S0	SLC3A2	P08195	01Y41Y41M(31M21M)61M(31M21M)61M21M	0	51.79	43571	96.11	1258.253906	1257.926147	3	1257.902414	18.86748978	355	368	3770.69341	C152H255N22O78Ct8Nf2	DASSFLAEWQNITK	D1TMTN11GlcNAcK14TMT	12	14.34881842	13.72032003	14.3863973	14.08677785	13.84355796	14.52739727	14.03206888	14.64093069	14.44858304	14.38834601
LAMB1_N1279_N2H8F0S0	1279	N2H8F0S0	LAMB1	P07942	01Y41Y41M(31M21M21M31G)61M(31M)61M	0	38.51	7797	20.17	1167.865112	1167.865112	3	1167.851717	11.47003895	1271	1283	3500.54132	C132H237N20O79Ct8Nf2	LSDTTSQSNSTAK	L1TMTN9GlcNAcK13TMT	11	13.92318693	14.24961816	14.30435589	14.25293383	14.14452581	14.26543495	14.4149492	14.75886169	14.19591562	14.02694844
CDCP1_N339_N4H5F2S1	339	N4H5F2S1	CDCP1	Q9H5V8	01Y41Y41M(31M)61M(21Y(31F)41L32S)61Y(31F)41L	1	72.21	30896	67.79	1525.727539	1525.727539	3	1525.709535	11.80045224	328	343	4573.11189	C185H313N32O91Ct8Nf2	LQFQVLVQHPQNESNK	L1TMTN12GlcNAcK16TMT	12	14.63166715	14.70942728	13.66224407	13.97473295	14.02673114	14.54337495	14.28408041	13.97551083	14.37156979	14.18995994
SLC3A2_N365_N4H5F2S0	365	N4H5F2S0	SLC3A2	P08195	01Y41Y41M(31M41Y(31F)41L)61M61Y(31F)41L	0	48.7	43338	95.54	1328.622437	1328.953247	3	1328.942093	8.393195137	355	368	3982.8095	C162H271N24O81Ct8Nf2	DASSFLAEWQNITK	D1TMTN11GlcNAcK14TMT	11	14.69720223	14.39388645	14.27077354	14.66364566	14.481132	14.08967295	14.27787778	13.8538514	14.03474709	13.74535674
BLTP1_N2753_N4H5F2S0	2753	N4H5F2S0	BLTP1	Q2LD37	01Y41Y41M(31M)61M(21Y(31F)41L)61Y(31F)41L	0	35.46	43338	95.54	1328.622437	1328.953247	3	1328.937	12.22561364	2745	2758	3982.79424	C158H271N24O84Ct8Nf2	VVFENEQDNSSLTK	V1TMTN9GlcNAcK14TMT	5	14.69720223	14.39388645	14.27077354	14.66364566	14.481132	14.08967295	14.27787778	13.8538514	14.03474709	13.74535674
CERS6_N18_N2H5F0S0	18	N2H5F0S0	CERS6	Q6ZMG9	01Y41Y41M(31M)61M(31M)61M	8	81.48	42403	93.29	1101.546021	1101.546875	3	1101.535264	10.54074289	13	25	3301.592	C142H228N23O57Ct8Nf2	FWLPHNVTWADLK	F1TMTN6GlcNAcK13TMT	13	14.72461387	NA	NA	14.5152341	14.48626141	14.36158671	14.23567372	14.77396845	14.924133	14.70030406
CDCP1_N577_N2H8F0S0	577	N2H8F0S0	CDCP1	Q9H5V8	01Y41Y41M(31M21M21M31G)61M(31M)61M	0	34.29	43166	95.11	1216.238281	1215.909546	3	1215.897935	9.549237731	567	582	3644.67781	C149H252N24O75Ct4Nf1	GLPSLTSVSWNISVPR	G1TMTN11GlcNAc	9	13.74596995	14.16978106	14.01694488	14.05308803	14.30655358	14.42341312	14.48515775	14.87428524	14.18970032	14.29326269
PSAP_N332_N2H9F0S0	332	N2H9F0S0	PSAP	P07602	01Y41Y41M(31M21M21M31G)61M(31M21M)61M	0	49.13	11930	28.68	1520.690552	1520.690552	2	1520.680191	6.81323915	328	333	3039.3543	C116H210N13O70Ct8Nf2	LIDNNK	L1TMTN5GlcNAcK6TMT	7	14.2795172	13.91963276	14.06698122	14.08514883	13.89621408	14.80578226	14.21091828	14.37615438	14.57687066	14.38845699
ABCA13_N5009_N2H9F0S0	5009	N2H9F0S0	ABCA13	Q86UQ4	01Y41Y41M(31M21M21M31G)61M(31M21M)61M	0	43.77	11930	28.68	1520.690552	1520.690552	2	1520.680191	6.81323915	5005	5010	3039.3543	C116H210N13O70Ct8Nf2	VIENNK	V1TMTN5GlcNAcK6TMT	5	14.2795172	13.91963276	14.06698122	14.08514883	13.89621408	14.80578226	14.21091828	14.37615438	14.57687066	14.38845699
PPIC_N190_N2H7F0S0	190	N2H7F0S0	PPIC	P45877	01Y41Y41M(31M21M)61M(31M21M)61M	2	19.2	40821	89.57	1116.537598	1116.741333	5	1116.732613	7.808501078	166	198	5576.62866	C224H386N49O101S2Ct8Nf2	VIDGMTVVHSIELQATDGHDRPLTNCSIINSGK	V1TMTN25GlcNAcC26CamK33TMT	8	13.1235104	13.22679305	12.84372405	12.81843153	12.41806677	13.05204648	12.80711621	12.64176823	12.83350498	13.30620344
SLC3A2_N365_N4H4F2S1	365	N4H4F2S1	SLC3A2	P08195	01Y41Y41M(31M)61M(21Y(31F)41L32S)61Y31F	0	32.02	43407	95.7	1371.62854	1371.972778	3	1371.95629	12.01810906	355	368	4111.85209	C167H278N25O84Ct8Nf2	DASSFLAEWQNITK	D1TMTN11GlcNAcK14TMT	9	14.23241971	13.91126541	14.22395005	13.72977055	14.33494207	14.71288264	14.43457239	14.07584086	14.37391649	14.57486313
PLXNB2_N528_N2H5F0S0	528	N2H5F0S0	PLXNB2	O15031	01Y41Y41M(31M)61M(31M)61M	4	12.37	10053	24.85	1028.123779	1028.123779	3	1028.119985	3.690519521	517	531	3081.34409	C118H207N25O61S2Ct4Nf1	SCVAVTSAQPQNMSR	S1TMTC2CamN12GlcNAc	8	14.51683376	14.30727596	14.74578184	14.148755	14.45279283	13.68971996	14.49600619	13.96909576	13.97259173	14.28101358
CD44_N57_N4H5F1S1	57	N4H5F1S1	CD44	P16070	01Y41Y41M(31M)61M(21Y41L32S)61Y(31F)41L	0	50.14	36648	80.47	1363.618164	1363.614868	3	1363.607451	5.439368975	55	68	4086.80607	C162H279N24O83S2Ct8Nf2	AFNSTLPTMAQMEK	A1TMTN3GlcNAcK14TMT	7	14.1207329	14.15469792	14.47825175	14.40305772	14.45071391	14.12400225	14.20797386	14.60917405	14.09463118	14.14536674
HSP90B1_N62_N2H9F0S0	62	N2H9F0S0	HSP90B1	P14625	01Y41Y41M(31M21M21M)61M(31M21M)61M21M	1	28.76	33051	72.27	1608.730957	1608.730957	3	1608.718291	7.873368085	44	67	4822.13604	C190H323N37O102Ct4Nf1	TDDEVVQREEEAIQLDGLNASQIR	T1TMTN19GlcNAc	10	14.60476795	14.56117143	14.5128103	14.46630147	14.63419694	13.80649048	14.02408424	13.89357277	14.07303125	14.01366985
UGGT1_N269_N2H5F0S0	269	N2H5F0S0	UGGT1	Q9NYU2	01Y41Y41M(31M)61M(31M)61M	7	135.18	48842	108.3	1452.710938	1452.709839	3	1452.693591	11.1846485	265	289	4354.06409	C180H300N33O81Ct8Nf2	GTEVNTTVIGENDPIDEVQGFLFGK	G1TMTN5GlcNAcK25TMT	27	14.72455409	14.23407312	14.55008924	14.35101033	14.18348065	13.7992522	14.03712834	14.21749987	14.31847739	14.3309743
SEMA7A_N258_N2H6F0S0	258	N2H6F0S0	SEMA7A	O75326	01Y41Y41M(31M)61M(31M21M)61M	1	29.69	14162	33.24	1211.574219	1211.574219	3	1211.559176	12.41602581	246	261	3631.66378	C142H246N27O73Ct8Nf2	EDNPDKNPEAPLNVSR	E1TMTK6TMTN13GlcNAc	5	14.26777764	14.08318541	13.33190737	13.95428915	13.63235204	14.68124616	14.91813096	14.5338857	14.56133928	14.29378941
ADGRF1_N437_N2H8F0S0	437	N2H8F0S0	ADGRF1	Q5T601	01Y41Y41M(31M21M)61M(31M21M)61M21M	1	27.75	13025	30.91	1395.160889	1395.160889	2	1395.148133	9.142879938	433	438	2788.29018	C108H197N12O62Ct8Nf2	GIPVNK	G1TMTN5GlcNAcK6TMT	6	13.66992644	14.14641039	13.4068117	14.25872265	14.35047276	14.63918234	14.28741529	14.64488048	14.73568359	14.32001459
TFRC_N251_N4H6F3S0	251	N4H6F3S0	TFRC	P02786	01Y41Y41M(31M(21Y(31F)41L21F)41Y(31F)41L)61M61M	0	27.3	45962	102.06	1464.353271	1464.348389	3	1464.330704	12.07696583	242	258	4388.97311	C182H300N26O92Ct4Nf1	DFEDLYTPVNGSIVIVR	D1TMTN10GlcNAc	12	14.17973103	14.51614761	14.3233187	14.46837238	14.28664172	14.32845861	14.07673955	14.38459014	14.35535057	14.03995804
CD68_N199_N2H6F0S0	199	N2H6F0S0	CD68	P34810	01Y41Y41M(31M)61M(31M21M)61M	1	72.61	39911	87.57	1354.317139	1354.315918	3	1354.303189	9.398906281	180	200	4058.89313	C166H279N30O75S1Ct8Nf2	VMYTTQGGGEAWGISVLNPNK	V1TMTN20GlcNAcK21TMT	19	14.24390167	13.92443615	14.51919359	14.14903127	14.32806251	14.62875519	14.20581294	13.96290973	14.409341	14.51565988
F3_N156_N2H10F0S0	156	N2H10F0S0	F3	P13726	01Y41Y41M(31M21M21M31G)61M(31M21M)61M21M	0	9.16	10904	26.6	1106.132813	1106.465454	3	1106.464486	0.874950416	155	163	3316.37739	C127H220N16O80Ct4Nf1	VNVTVEDER	V1TMTN2GlcNAc	5	14.50460509	13.95338707	14.03719139	14.63569971	14.16047999	14.3007943	14.67903264	13.89560353	14.54320726	14.1242055
PPIC_N190_N2H8F0S0	190	N2H8F0S0	PPIC	P45877	01Y41Y41M(31M21M)61M(31M21M)61M21M	2	18.27	40695	89.31	1148.946045	1149.154419	5	1149.143189	9.772450831	166	198	5738.68149	C230H396N49O106S2Ct8Nf2	VIDGMTVVHSIELQATDGHDRPLTNCSIINSGK	V1TMTN25GlcNAcC26CamK33TMT	7	12.26368223	12.98319718	13.0766192	12.62033741	12.23803378	13.13563535	12.6758933	13.00998907	13.52267596	13.39887711
DOP1B_N954_N2H9F0S0	954	N2H9F0S0	DOP1B	Q9Y3R5	01Y41Y41M(31M21M21M)61M(31M21M)61M21M	1	56.18	7427	19.34	1105.473633	1105.144897	3	1105.137008	7.138898508	950	959	3312.39505	C128H216N22O74Ct4Nf1	VTSHNRSFDR	V1TMTN5GlcNAc	5	14.47195612	14.09332646	14.01747626	14.51248067	14.03541193	14.15541193	14.5370478	14.25248333	14.53215556	14.35804279
ENTPD3_N81_N2H8F0S0	81	N2H8F0S0	ENTPD3	O75355	01Y41Y41M(31M21M)61M(31M21M)61M21M	1	13.96	15475	35.91	1743.297241	1743.297241	2	1743.283839	7.687910963	80	91	3484.56167	C136H237N20O75Ct8Nf2	ENNTGVVSQTFK	E1TMTN2GlcNAcK12TMT	5	14.13500465	14.61219655	14.17957232	14.42968821	14.40300615	14.20121808	13.86300179	14.24026464	14.38131503	14.5216029
GGH_N203_N2H9F0S0	203	N2H9F0S0	GGH	Q92820	01Y41Y41M(31M21M21M)61M(31M21M)61M21M	1	28.48	13872	32.65	1604.19165	1604.198486	2	1604.182226	10.13621013	203	209	3206.3584	C123H215N14O72S1Ct8Nf2	NFTMNEK	N1GlcNAc@TMTK7TMT	8	14.17350798	13.59715622	13.71526986	13.97897905	14.25036985	14.25127013	14.6525858	14.89432248	14.74206514	14.37392095
F3_N156_N4H4F2S1	156	N4H4F2S1	F3	P13726	01Y41Y41M(31M)61M(21Y(31F)41L32S)61Y31F	1	24.87	10871	26.53	1112.15918	1112.15918	3	1112.148818	9.316817437	155	163	3333.43043	C130H223N19O76Ct4Nf1	VNVTVEDER	V1TMTN2GlcNAc	5	14.1258481	14.38129721	14.35900676	14.15487562	14.3648783	14.24796172	14.58986092	14.45590097	14.38742745	14.05762907
PLXNB2_N1099_N4H5F1S0	1099	N4H5F1S0	PLXNB2	O15031	01Y41Y41M(31M)61M(21Y(31F)41L)61Y41L	0	55.67	41950	92.24	1535.697266	1535.697266	3	1535.695247	1.314469784	1084	1105	4603.06896	C193H307N30O89Ct8Nf2	TEAGAFEYVPDPTFENFTGGVK	T1TMTN16GlcNAcK22TMT	15	14.48181686	14.56913691	14.45394768	14.49709868	14.21885363	14.47376041	13.78990063	14.28599902	14.33972386	13.99644276
TMEM106B_N183_N2H7F0S0	183	N2H7F0S0	TMEM106B	Q9NUM4	01Y41Y41M(31M)61M(31M21M)61M21M	0	69.61	43191	95.18	1147.898926	1147.898926	3	1147.89235	5.728569626	181	193	3440.66323	C138H249N20O68S1Ct8Nf2	LNNITIIGPLDMK	L1TMTN3GlcNAcK13TMT	16	14.71341111	14.40958371	14.23717821	14.12904108	14.35809421	14.31043744	14.23287267	14.37179803	14.13099697	14.32025511
AREG_N113_N2H9F0S0	113	N2H9F0S0	AREG	P15514	01Y41Y41M(31M21M21M31G)61M(31M21M)61M	0	36.88	14846	34.63	1273.974365	1273.639404	3	1273.618788	16.18718024	104	114	3817.84471	C150H273N21O78Ct12Nf3	VEQVVKPPQNK	V1TMTK6TMTN10GlcNAcK11TMT	8	13.92219901	14.01863205	14.07121316	14.14724022	13.99838265	14.63188293	14.28380893	14.55738861	14.74870754	14.64528666
PLXNB2_N733_N4H5F1S2	733	N4H5F1S2	PLXNB2	O15031	01Y41Y41M(31M)61M(21Y(31F)41L32S)61Y41L32S	1	41.25	38006	83.45	1166.310181	1166.05896	4	1166.040506	15.82617486	728	743	4659.13744	C190H319N30O94Ct8Nf2	LSHDANETLPLHLYVK	L1TMTN6GlcNAcK16TMT	7	14.07597174	14.21373396	14.19790847	13.85554929	14.48621331	14.31550308	14.60939743	14.76187677	14.30066254	14.30705928
STT3B_N616_N2H8F0S0	616	N2H8F0S0	STT3B	Q8TCJ2	01Y41Y41M(31M21M21M31G)61M(31M)61M	0	63.88	46956	104.13	1327.908936	1327.908936	3	1327.892856	12.10906949	601	617	3979.66013	C165H257N27O77S2Ct4Nf1	VMSWWDYGYQIAGMANR	V1TMTN16GlcNAc	16	14.18829754	14.097741	14.63153104	14.37569381	14.39269513	14.08314395	14.06288601	14.69745858	14.5648129	14.05533129
NCEH1_N287_N2H4F0S0	287	N2H4F0S0	NCEH1	Q6PIU2	01Y41Y41M(31M21M)61M	6	59.28	47856	105.98	997.8461914	997.846191	3	997.838399	7.809286812	286	298	2990.50139	C126H215N20O53Ct8Nf2	LNWTSLLPASFTK	L1TMTN2GlcNAcK13TMT	14	14.77587636	14.30022726	14.52447992	14.28904062	14.15923965	13.89994049	14.05564048	14.55741675	14.11309445	14.45236636
ANKRD17_N852_N2H9F0S0	852	N2H9F0S0	ANKRD17	O75179	01Y41Y41M(31M21M21M31G)61M(31M21M)61M	0	34.83	3787	11.89	1023.796509	1023.796509	3	1023.794512	1.950380705	848	853	3068.36961	C118H213N12O71Ct8Nf2	IEELNK	I1TMTN5GlcNAcK6TMT	5	NA	NA	12.59131612	12.71227345	12.86366307	12.92704453	13.52526459	12.95546481	13.79219492	14.08758362
LAMC1_N1380_N2H9F0S0	1380	N2H9F0S0	LAMC1	P11047	01Y41Y41M(31M21M21M31G)61M(31M21M)61M	0	35.17	3787	11.89	1023.796509	1023.796509	3	1023.789849	6.505035256	1376	1381	3068.3557	C115H209N16O70Ct8Nf2	RVNDNK	R1TMTN5GlcNAcK6TMT	5	NA	NA	12.59131612	12.71227345	12.86366307	12.92704453	13.52526459	12.95546481	13.79219492	14.08758362
PEG3_N1031_N2H9F0S0	1031	N2H9F0S0	PEG3	Q9GZU2	01Y41Y41M(31M21M21M31G)61M(31M21M)61M	0	35.17	3787	11.89	1023.796509	1023.796509	3	1023.789849	6.505035256	1027	1032	3068.3557	C115H209N16O70Ct8Nf2	EQARNK	E1TMTN5GlcNAcK6TMT	5	NA	NA	12.59131612	12.71227345	12.86366307	12.92704453	13.52526459	12.95546481	13.79219492	14.08758362
IGHG2_N176_N2H9F0S0	176	N2H9F0S0	IGHG2	P01859	01Y41Y41M(31M21M21M)61M(31M21M)61M21M	1	21.95	18433	42.08	1626.661377	1626.661377	2	1626.664022	-1.62605605	172	180	3251.31981	C128H209N17O75Ct4Nf1	EEQFNSTFR	E1TMTN5GlcNAc	5	14.56341227	14.35253941	14.12244134	14.57707465	14.53671678	14.17531812	14.22839562	14.27587934	14.25728593	14.17243124
ATG2B_N1793_N2H9F0S0	1793	N2H9F0S0	ATG2B	Q96BY7	01Y41Y41M(31M21M21M)61M(31M21M)61M21M	1	22.88	18433	42.08	1626.661377	1626.661377	2	1626.664022	-1.62605605	1793	1802	3251.31981	C128H209N17O75Ct4Nf1	NFSAEEASFR	N1GlcNAc@TMT	5	14.56341227	14.35253941	14.12244134	14.57707465	14.53671678	14.17531812	14.22839562	14.27587934	14.25728593	14.17243124
POMT2_N583_N2H9F0S0	583	N2H9F0S0	POMT2	Q9UKY4	01Y41Y41M(31M21M21M31G)61M(31M21M)61M	0	27.72	18433	42.08	1626.661377	1626.661377	2	1626.664022	-1.62605605	579	588	3251.31981	C128H209N17O75Ct4Nf1	FSGVNDTDFR	F1TMTN5GlcNAc	8	14.56341227	14.35253941	14.12244134	14.57707465	14.53671678	14.17531812	14.22839562	14.27587934	14.25728593	14.17243124
ITGA1_N418_N2H8F0S0	418	N2H8F0S0	ITGA1	P56199	01Y41Y41M(31M21M)61M(31M21M)61M21M	1	28.45	14533	33.99	1651.742554	1651.742554	2	1651.733464	5.503134214	418	427	3301.46089	C128H224N17O73Ct8Nf2	NTTFNVESTK	N1GlcNAc@TMTK10TMT	7	14.73513212	14.48505365	14.65553127	14.39356996	14.91231997	14.11201604	13.94576643	13.90202963	14.00860624	13.67953906
ERLIN1_N108_N2H7F0S0	108	N2H7F0S0	ERLIN1	O75477	01Y41Y41M(31M)61M(31M21M)61M21M	1	37.73	7646	19.84	997.1082764	997.108276	3	997.096624	11.6862969	108	115	2988.27599	C117H197N14O66Ct8Nf2	NYTADYDK	N1GlcNAc@TMTK8TMT	5	14.41192965	14.27294423	14.75473763	14.82375461	14.85856494	14.08654732	13.69095022	14.27225204	13.94344447	13.69106208
ITGB1_N212_N2H10F0S0	212	N2H10F0S0	ITGB1	P05556	01Y41Y41M(31M21M21M31G)61M(31M21M)61M21M	0	37.44	17792	40.77	1469.615356	1469.615356	3	1469.606515	6.016199045	205	220	4404.80323	C171H285N26O94S2Ct8Nf2	NPCTSEQNCTSPFSYK	N1TMTC3CamN8GlcNAcC9CamK16TMT	10	13.85834885	13.96001861	14.18421424	13.90458271	14.11780843	14.44208726	14.69942271	14.73351847	14.76617683	14.3534165
MIA3_N246_N2H8F0S0	246	N2H8F0S0	MIA3	Q5JRA6	01Y41Y41M(31M21M21M)61M(31M21M)61M	0	36.61	6725	17.91	1026.793091	1026.793091	3	1026.786222	6.689630388	240	247	3077.3448	C117H208N15O70Ct8Nf2	VPESENNK	V1TMTN7GlcNAcK8TMT	5	14.42906674	14.41317313	14.33672767	13.63954403	14.3721626	14.44680861	14.61308988	14.21961746	14.657036	14.04714555
ITGA1_N1113_N2H9F0S0	1113	N2H9F0S0	ITGA1	P56199	01Y41Y41M(31M21M21M)61M(31M21M)61M21M	1	66.4	15965	36.95	1263.247925	1263.252686	3	1263.236007	13.20303315	1111	1124	3786.6942	C145H259N22O84Ct8Nf2	SENASLVLSSSNQK	S1TMTN3GlcNAcK14TMT	13	14.30110914	14.31279013	14.60923079	14.09294039	14.48678568	14.41316451	14.25374402	14.02897268	14.15351907	14.64094071
PON2_N323_N2H8F0S0	323	N2H8F0S0	PON2	Q15165	01Y41Y41M(31M21M21M)61M(31M21M)61M	0	67.67	41795	91.88	1483.741089	1483.986938	4	1483.979664	4.902005559	306	339	5929.89346	C242H418N46O110Ct12Nf3	IQNILSEKPTVTTVYANNGSVLQGSSVASVYDGK	I1TMTK8TMTN18GlcNAcK34TMT	20	14.51117133	14.97266301	14.71555367	14.54310955	14.16044254	14.17770396	13.84207477	13.90034358	13.89987849	14.27828392
HSP90B1_N62_N2H6F0S0	62	N2H6F0S0	HSP90B1	P14625	01Y41Y41M(31M)61M(31M21M)61M	1	29.1	31669	69.41	1446.676514	1446.676514	3	1446.665443	7.652544635	44	67	4335.97757	C172H293N37O87Ct4Nf1	TDDEVVQREEEAIQLDGLNASQIR	T1TMTN19GlcNAc	8	14.41323678	14.61393441	14.60013067	14.59100773	14.04186367	14.46355011	13.94862321	14.19669014	14.44918538	13.9154084
PTGFRN_N525_N2H7F0S0	525	N2H7F0S0	PTGFRN	Q9P2B2	01Y41Y41M(31M21M)61M(31M21M)61M	1	47.39	11037	26.87	1374.132202	1374.132202	2	1374.119689	9.106301684	525	530	2746.23334	C107H187N14O59Ct8Nf2	NNSWVK	N1GlcNAc@TMTK6TMT	7	14.31180462	14.11582199	14.29844861	14.28695463	14.68514781	13.94760175	14.29394416	14.37193706	14.65853793	14.39137846
POGLUT3_N306_N2H6F0S0	306	N2H6F0S0	POGLUT3	Q7Z4H8	01Y41Y41M(31M21M)61M(31M)61M	1	49.74	39173	86.05	1317.984985	1318.313232	3	1318.302136	8.41720693	288	307	3950.88976	C160H275N30O75Ct8Nf2	GVTNDLLSIQGNTGPSWINK	G1TMTN19GlcNAcK20TMT	16	14.63177915	14.39900551	14.63285385	14.94054946	14.37062275	13.42128025	14.15817266	14.27514331	14.19488221	14.05955938
LAMP1_N322_N2H12F0S0	322	N2H12F0S0	LAMP1	P11279	01Y41Y41M(31M21M21M31G31G21G)61M(31M21M)61M21M	5	24.08	3994	12.31	1635.180054	1635.180054	2	1635.169022	6.746526377	320	326	3268.32977	C123H216N14O82Ct4Nf1	AANGSLR	A1TMTN3GlcNAc	6	12.85979753	13.2393587	13.9145293	13.14456954	13.19739191	12.97742089	12.71194432	12.41851973	13.15307506	NA
LAMP1_N322_N4H5F1S2	322	N4H5F1S2	LAMP1	P11279	01Y41Y41M(31M)61M(21Y(31F)41L32S)61Y41L32S	2	37.74	3994	12.31	1635.180054	1635.180054	2	1635.187853	-4.769659369	320	326	3268.36749	C125H216N18O77Ct4Nf1	AANGSLR	A1TMTN3GlcNAc	6	12.85979753	13.2393587	13.9145293	13.14456954	13.19739191	12.97742089	12.71194432	12.41851973	13.15307506	NA
HSP90B1_N62_N3H3F1S0	62	N3H3F1S0	HSP90B1	P14625	01Y41Y41M(31M)61M61Y31F	6	49.16	33426	73.06	1051.012207	1051.012207	4	1050.995731	15.67659198	44	67	4198.95638	C168H286N38O81Ct4Nf1	TDDEVVQREEEAIQLDGLNASQIR	T1TMTN19GlcNAc	8	14.43933169	14.72749823	14.73208866	14.39476201	14.57017637	14.09982416	13.84933748	14.26649834	14.39808614	13.78001579
CD63_N130_N2H7F0S0	130	N2H7F0S0	CD63	P08962	01Y41Y41M(31M21M)61M(31M21M)61M	2	66.44	5864	16.11	971.0985718	971.098633	3	971.094522	4.23317443	129	138	2910.2676	C112H194N20O64Ct4Nf1	NNHTASILDR	N1TMTN2GlcNAc	11	14.5149455	13.85941731	14.5471272	14.36380411	14.23154207	14.45029773	13.93556945	14.29276688	14.28273312	14.86880011
CDH2_N651_N2H8F0S0	651	N2H8F0S0	CDH2	P19022	01Y41Y41M(31M21M)61M(31M21M)61M21M	1	69.53	13120	31.11	1362.094482	1362.094482	2	1362.086832	5.616691752	651	656	2722.16543	C107H182N14O62Ct4Nf1	NWTITR	N1GlcNAc@TMT	6	13.76116185	14.05823476	14.58523193	14.68352304	14.37669712	14.21262786	14.34042972	14.67449784	14.71221711	13.85982625
FGG_N78_N4H5F0S0	78	N4H5F0S0	FGG	P02679	01Y41Y41M(31M)61M(21Y41L)61Y41L	3	125.41	47189	104.62	1109.561523	1109.559937	4	1109.547789	10.94817507	62	79	4433.16884	C177H314N32O84Ct12Nf3	VDKDLQSLEDILHQVENK	V1TMTK3TMTN17GlcNAcK18TMT	11	14.1518559	14.1292696	14.15622286	14.23049463	14.39777207	14.63548062	14.79347538	14.29397029	14.18416244	14.52212903
HS2ST1_N108_N3H5F1S1	108	N3H5F1S1	HS2ST1	Q7LGA3	01Y41Y41M(31M21Y(31F)41L32S)61M61M	9	91.89	15702	36.4	886.1782227	886.176514	4	886.168098	9.496699209	102	111	3540.65076	C143H245N22O71Ct8Nf2	YHVLHINTTK	Y1TMTN7GlcNAcK10TMT	8	14.68314111	14.31406785	14.49763321	14.59535805	14.44570265	14.12466927	14.25844593	14.27097199	14.29784313	14.05619941
ITGA2_N343_N2H8F0S0	343	N2H8F0S0	ITGA2	P17301	01Y41Y41M(31M21M21M31G)61M(31M)61M	1	25.83	44769	99.15	1269.921021	1269.921021	3	1269.910808	8.041909517	340	353	3806.71856	C157H259N20O78Ct8Nf2	YFFNVSDEAALLEK	Y1TMTN4GlcNAcK14TMT	8	13.9883873	14.09543252	14.26581392	14.29344264	14.1242493	14.25171372	14.52889206	14.91452514	14.49995883	14.47917359
NCSTN_N506_N2H8F0S0	506	N2H8F0S0	NCSTN	Q92542	01Y41Y41M(31M21M21M)61M(31M21M)61M	0	41.17	35671	78.08	1497.017578	1496.693237	3	1496.668557	16.49016048	497	520	4485.9868	C182H299N33O92Ct4Nf1	ALYELAGGTNFSDTVQADPQTVTR	A1TMTN10GlcNAc	16	14.21399699	14.31245428	14.26371473	14.11828711	14.44008809	14.29772965	14.43619808	14.46274411	14.50884139	14.56467397
SETD2_N416_N2H7F0S0	416	N2H7F0S0	SETD2	Q9BYW2	01Y41Y41M(31M)61M(31M21M)61M21M	3	138.77	4587	13.48	728.5786133	728.578552	4	728.572847	7.830714687	412	421	2910.2676	C112H194N20O64Ct4Nf1	GSRTNLSYSR	G1TMTN5GlcNAc	5	14.51256961	14.57264566	14.22174722	13.91875188	14.23343526	14.27000658	14.0987112	14.45850385	14.44802028	14.78822135
STT3B_N641_N2H9F0S0	641	N2H9F0S0	STT3B	Q8TCJ2	01Y41Y41M(31M21M21M)61M(31M21M)61M21M	1	27.69	9883	24.51	1748.760742	1748.760742	2	1748.745908	8.482757519	637	647	3495.48578	C134H234N17O78S1Ct8Nf2	AMSSNETAAYK	A1TMTN5GlcNAcK11TMT	9	14.23717008	14.82409889	14.72622984	14.51605178	14.30276019	14.30234198	14.27557259	14.24227357	14.1441671	13.93860155
CRELD2_N190_N4H3F1S0	190	N4H3F1S0	CRELD2	Q6UXH1	01Y(61F)41Y41M(31M)61M(21Y)61Y	2	60	7012	18.5	1239.531494	1239.531494	3	1239.525098	5.160154187	190	204	3714.55959	C140H243N28O73S3Ct8Nf2	NETHSICTACDESCK	N1GlcNAc@TMTC7CamC10CamC14CamK15TMT	9	14.69640617	14.9554366	14.87246594	14.72182558	14.47559655	14.05559269	13.88398645	13.82110279	13.79378562	13.70946231
F3_N156_N5H8F0S0	156	N5H8F0S0	F3	P13726	01Y41Y41M(31M(21Y41L31Y41L)41Y41L)61M(31M)61M	2	34.09	10607	25.99	1801.780273	1801.780273	2	1801.759044	11.78261742	155	163	3601.50986	C139H239N19O85Ct4Nf1	VNVTVEDER	V1TMTN2GlcNAc	6	NA	13.65032994	12.32904897	12.82928951	13.45749395	13.02207785	12.86446893	13.31422761	13.6599555	12.34152774
CDCP1_N386_N2H8F0S0	386	N2H8F0S0	CDCP1	Q9H5V8	01Y41Y41M(31M21M)61M(31M21M)61M21M	1	19.01	13259	31.39	1759.294189	1759.294189	2	1759.280427	7.822773967	382	394	3516.55487	C133H241N20O77S1Ct8Nf2	TCSSNLTLTSGSK	T1TMTC2CamN5GlcNAcK13TMT	8	13.76073061	14.32066977	14.19154219	13.78673883	13.29131991	14.78919842	14.33733235	14.56780819	15.03441032	14.81089507
PPP1R7_N231_N2H8F0S0	231	N2H8F0S0	PPP1R7	Q15435	01Y41Y41M(31M21M21M)61M(31M21M)61M	0	10.05	41620	91.51	1159.578369	1159.828003	4	1159.81908	7.693380667	223	244	4634.25203	C185H332N35O89S1Ct8Nf2	LQNLDALTNLTVLSMQSNRLTK	L1TMTN9GlcNAcK22TMT	5	14.46386242	14.50168252	14.61821471	14.69857592	14.14172919	14.30685911	13.94075501	14.22480482	14.18245843	14.53791971
LAMA5_N2423_N2H8F0S0	2423	N2H8F0S0	LAMA5	O15230	01Y41Y41M(31M21M)61M(31M21M)61M21M	1	55	11345	27.5	1105.829468	1105.500977	3	1105.49301	7.20634362	2422	2434	3313.46307	C129H223N23O72Ct4Nf1	DNATLQATLHAAR	D1TMTN2GlcNAc	8	13.81963489	14.41516212	14.41012398	14.08192549	14.15738666	14.35026687	14.60177456	14.75769267	14.72633927	14.22769086
LGALS3BP_N398_N2H10F0S0	398	N2H10F0S0	LGALS3BP	Q08380	01Y41Y41M(31M21M21M31G31G)61M(31M21M)61M	0	18.23	19680	44.63	1298.263062	1298.263062	3	1298.251554	8.863862633	396	407	3891.74081	C153H266N21O85Ct8Nf2	GLNLTEDTYKPR	G1TMTN3GlcNAcK10TMT	6	14.17398825	13.68833848	14.36043808	13.88669719	14.29607324	14.71272062	14.59551402	14.46379725	14.80023029	14.52170236
PLXNB2_N1099_N4H5F1S1	1099	N4H5F1S1	PLXNB2	O15031	01Y41Y41M(31M)61M(21Y41L32S)61Y(31F)41L	0	64.28	45563	101.05	1632.741577	1632.741577	3	1632.727058	8.89257538	1084	1105	4894.16438	C204H324N31O97Ct8Nf2	TEAGAFEYVPDPTFENFTGGVK	T1TMTN16GlcNAcK22TMT	16	14.89144229	14.2376995	14.21591889	14.6051221	14.21038725	14.496509	13.99304941	13.90236732	14.96143091	13.9345404
HSP90B1_N217_N2H8F0S0	217	N2H8F0S0	HSP90B1	P14625	01Y41Y41M(31M21M)61M(31M21M)61M21M	1	37	24681	54.97	929.8026123	929.803833	5	929.797462	6.852038291	215	237	4642.95287	C187H294N38O94Ct4Nf1	HNNDTQHIWESDSNEFSVIADPR	H1TMTN3GlcNAc	5	13.88351843	14.30750955	14.24462092	14.36242333	14.49420675	14.38442571	14.55240654	14.66256274	14.81074457	13.96426766
ADGRL1_N827_N2H7F0S0	827	N2H7F0S0	ADGRL1	O94910	01Y41Y41M(31M)61M(31M21M)61M21M	1	23.23	12377	29.59	1345.13916	1345.13916	2	1345.121914	12.82125885	823	828	2688.23775	C103H189N12O60Ct8Nf2	LVESNK	L1TMTN5GlcNAcK6TMT	5	14.6622827	14.57890714	14.59453542	14.39449258	14.48689259	13.95422505	14.41512523	14.1346076	14.46560992	14.11433704
ADGRL2_N813_N2H7F0S0	813	N2H7F0S0	ADGRL2	O95490	01Y41Y41M(31M21M)61M(31M21M)61M	1	35.42	12377	29.59	1345.13916	1345.13916	2	1345.121914	12.82125885	809	814	2688.23775	C103H189N12O60Ct8Nf2	LVDTNK	L1TMTN5GlcNAcK6TMT	8	14.6622827	14.57890714	14.59453542	14.39449258	14.48689259	13.95422505	14.41512523	14.1346076	14.46560992	14.11433704
LAMB3_N604_N2H8F0S0	604	N2H8F0S0	LAMB3	Q13751	01Y41Y41M(31M21M21M31G)61M(31M)61M	0	43.4	25206	56.04	1169.509155	1169.509155	3	1169.507104	1.753964068	604	618	3505.50532	C139H231N23O76Ct4Nf1	NATASLWSGPGLEDR	N1GlcNAc@TMT	11	14.07543298	14.50986981	14.53880281	14.33657517	14.44077052	14.38277652	14.4932325	14.39787491	14.44959844	14.31296433
HSP90B1_N62_N2H7F0S0	62	N2H7F0S0	HSP90B1	P14625	01Y41Y41M(31M)61M(31M21M)61M21M	0	74.49	28395	62.65	1186.549316	1186.216675	3	1186.201896	12.45892857	52	67	3555.58972	C140H241N25O76Ct4Nf1	EEEAIQLDGLNASQIR	E1TMTN11GlcNAc	17	14.59630985	14.27710204	14.88043625	14.60475111	14.51593231	14.41488047	14.38684036	14.19876991	13.41118218	14.28833756
ADGRE5_N453_N2H6F0S0	453	N2H6F0S0	ADGRE5	P48960	01Y41Y41M(31M)61M(31M21M)61M	1	30.88	29633	65.19	1161.912598	1161.572876	3	1161.562088	9.287473028	442	456	3481.67249	C140H244N25O67Ct8Nf2	LSAVNSIFLSHNNTK	L1TMTN12GlcNAcK15TMT	11	14.37890964	14.10116692	14.64041032	14.44740337	14.31342472	NA	14.58422857	14.64855239	14.57193779	15.07117062
ECE1_N210_N5H6F0S3	210	N5H6F0S3	ECE1	P42892	01Y41Y41M(31M41Y41L32S)61M(21Y41L32S)61Y41L32S	12	23.33	49771	110.63	1541.021973	1541.021973	3	1541.00924	8.26254374	206	217	4619.0109	C187H307N26O98Ct8Nf2	LGGWNITGPWAK	L1TMTN5GlcNAcK12TMT	5	13.86580757	NA	12.91036735	13.11905072	13.29444309	12.57056328	13.36528237	12.49695179	13.1768681	13.1217747
CLPTM1L_N91_N2H8F0S0	91	N2H8F0S0	CLPTM1L	Q96KA5	01Y41Y41M(31M21M)61M(31M21M)61M21M	2	39.99	11181	27.16	1002.472778	1002.472778	3	1002.471692	1.083641884	89	96	3004.40119	C117H213N14O66Ct8Nf2	TVNVSVPK	T1TMTN3GlcNAcK8TMT	5	15.05253331	14.51182409	14.56903398	14.089068	14.12888601	13.94121482	14.24579649	14.19405188	14.56205958	14.41364373
DSG2_N182_N5H4F1S1	182	N5H4F1S1	DSG2	Q14126	01Y(61F)41Y41M(31M41Y)(41Y)61M61Y41L32S	0	32.81	21062	47.47	1388.302246	1388.636597	3	1388.621724	10.71038961	181	195	4161.84846	C162H280N27O89Ct8Nf2	INATDADEPNTLNSK	I1TMTN2GlcNAcK15TMT	7	14.32556127	14.26481986	14.22415265	14.13877269	14.05103627	14.1871029	14.56094417	14.85220068	14.65290706	14.59157276
CDCP1_N577_N2H9F0S0	577	N2H9F0S0	CDCP1	Q9H5V8	01Y41Y41M(31M21M21M)61M(31M21M)61M21M	1	80.31	43027	94.81	1270.264038	1269.932739	3	1269.915547	13.53811114	567	582	3806.73063	C155H262N24O80Ct4Nf1	GLPSLTSVSWNISVPR	G1TMTN11GlcNAc	16	14.66259622	14.11931948	14.30246957	14.49949629	14.36047673	14.4731959	14.48800866	14.437083	14.16590244	14.49485754
ERAP2_N294_N2H6F0S0	294	N2H6F0S0	ERAP2	Q6P179	01Y41Y41M(31M21M)61M(31M)61M	3	78.08	14077	33.06	1071.1875	1071.184814	3	1071.17769	6.651046966	294	305	3210.51929	C128H223N22O63Ct8Nf2	NQTHYALQASLK	N1GlcNAc@TMTK12TMT	7	14.46733473	14.68016168	14.14892942	14.61968513	13.68547731	14.48948432	14.57025656	14.14960461	14.6033791	14.48132167
TM9SF3_N174_N6H7F0S0	174	N6H7F0S0	TM9SF3	Q9HD45	01Y41Y41M(31M)61M(21Y41L31Y41L)61Y41L31Y41L	0	35.55	32703	71.56	1329.617188	1329.963501	3	1329.940204	17.5173113	170	180	3985.80381	C156H276N21O88Ct8Nf2	IVDVNLTSEGK	I1TMTN5GlcNAcK11TMT	7	13.95146001	14.22397849	14.84394675	14.61814286	14.77267223	14.46168747	14.34114184	14.32556035	14.03685584	14.33925141
TMEM259_N189_N2H8F0S0	189	N2H8F0S0	TMEM259	Q4ZIN3	01Y41Y41M(31M21M21M)61M(31M21M)61M	0	32.42	38180	83.83	1297.38269	1297.127563	4	1297.113715	10.67637818	178	202	5183.43245	C215H356N34O98Ct12Nf3	VFKPPSSTEALNDSQEFPFPETPTK	V1TMTK3TMTN12GlcNAcK25TMT	13	14.70443855	14.60002445	14.54551117	14.7782609	14.85084965	13.64182038	13.55327889	14.66196374	14.2394347	13.95407716
LRRC8A_N66_N2H8F0S0	66	N2H8F0S0	LRRC8A	Q8IWT6	01Y41Y41M(31M21M)61M(31M21M)61M21M	1	62.3	4564	13.44	1467.065796	1467.065796	2	1467.065942	-0.099587591	63	70	2932.1237	C110H184N16O69S1Ct4Nf1	DSCNDSFR	D1TMTC3CamN4GlcNAc	8	14.50374544	14.22192769	14.40927357	14.04699457	14.90362691	14.31203934	14.31118438	13.994963	14.55050992	14.68923213
ECE1_N270_N2H9F0S0	270	N2H9F0S0	ECE1	P42892	01Y41Y41M(31M21M21M31G)61M(31M21M)61M	0	25.75	15998	37.02	1570.191895	1570.191895	2	1570.180037	7.551701697	266	271	3138.35396	C124H211N12O71Ct8Nf2	DYYLNK	D1TMTN5GlcNAcK6TMT	6	14.4290794	14.28174848	14.29358055	14.54906917	14.23487255	14.61402439	14.38409833	14.49319793	14.54882697	14.31711241
DSG2_N182_N4H5F2S1	182	N4H5F2S1	DSG2	Q14126	01Y(61F)41Y41M(31M41Y(31F)41L)61M61Y41L32S	0	43.41	20836	47	1423.641846	1423.641846	3	1423.632189	6.783144691	181	195	4266.87982	C166H287N26O93Ct8Nf2	INATDADEPNTLNSK	I1TMTN2GlcNAcK15TMT	9	13.59182396	14.15559941	14.42168782	14.20970838	14.44295665	14.84997616	14.039776	14.8282586	14.6493739	14.64445584
DSG2_N112_N4H5F0S1	112	N4H5F0S1	DSG2	Q14126	01Y41Y41M(31M41Y41L)61M61Y41L32S	1	46.85	38777	85.14	1192.87439	1192.873535	3	1192.861437	10.14213041	107	119	3575.56832	C140H241N23O79Ct4Nf1	DTGELNVTSILDR	D1TMTN6GlcNAc	8	14.69874624	14.61074399	14.33285238	14.45698792	14.09617457	14.1367455	14.06166979	14.46203228	14.84549575	14.39692305
CLPTM1L_N101_N2H8F0S0	101	N2H8F0S0	CLPTM1L	Q96KA5	01Y41Y41M(31M21M)61M(31M21M)61M21M	2	42.73	40697	89.31	958.2636719	958.053711	5	958.052108	1.673121417	100	122	4784.2282	C204H322N37O85Ct8Nf2	NNGTLYAYIFLHHAGVLPWHDGK	N1TMTN2GlcNAcK23TMT	5	13.18996092	12.67527549	13.52802409	12.52528458	13.1910707	13.36647304	12.820905	12.811326	13.07147687	12.4771565
LAMC1_N1223_N2H7F0S0	1223	N2H7F0S0	LAMC1	P11047	01Y41Y41M(31M21M)61M(31M21M)61M	1	42.07	28980	63.85	1235.902222	1235.902222	3	1235.884456	14.37487105	1218	1234	3704.6374	C148H248N26O78Ct4Nf1	TLAGENQTAFEIEELNR	T1TMTN6GlcNAc	13	14.59073944	13.66692564	14.69636521	13.94998729	14.48704916	14.63522854	14.00064028	14.6472708	14.82452906	14.44358088
SLC2A1_N45_N2H7F0S0	45	N2H7F0S0	SLC2A1	P11166	01Y41Y41M(31M)61M(31M21M)61M21M	0	36.27	32351	70.83	1164.53125	1164.53125	3	1164.517385	11.90621985	39	51	3490.53617	C146H230N24O69Ct4Nf1	VIEEFYNQTWVHR	V1TMTN7GlcNAc	9	14.44539029	13.81752128	14.1314066	14.48122826	14.46271404	14.73718824	14.40722848	14.4512721	14.39813466	14.80684176
SSR1_N136_N2H7F0S0	136	N2H7F0S0	SSR1	P43307	01Y41Y41M(31M21M21M)61M(31M)61M	2	120.84	47715	105.69	1595.432861	1595.429932	3	1595.412106	11.17306341	126	150	4782.21741	C208H323N37O86Ct4Nf1	YPQDYQFYIQNFTALPLNTVVPPQR	Y1TMTN11GlcNAc	24	14.57928193	14.66198191	14.40313418	14.68681824	14.27280509	13.61009004	14.44813919	14.11893369	14.64848595	14.62865417
CD44_N57_N4H5F0S2	57	N4H5F0S2	CD44	P16070	01Y41Y41M(31M)61M(21Y41L32S)61Y41L32S	1	33.19	41542	91.34	1411.635132	1411.963745	3	1411.953295	7.401177663	55	68	4231.84358	C167H286N25O87S2Ct8Nf2	AFNSTLPTMAQMEK	A1TMTN3GlcNAcK14TMT	9	14.60670054	14.55057723	14.27526696	14.60330492	14.42537615	14.57605867	14.41329009	14.12159311	14.60712631	14.07697048
TAF1_N954_N2H8F0S0	954	N2H8F0S0	TAF1	P21675	01Y41Y41M(31M21M)61M(31M21M)61M21M	1	36.05	9862	24.46	1440.127197	1440.127197	2	1440.113567	9.464715795	950	957	2878.21892	C113H190N16O65Ct4Nf1	TAPWNTTR	T1TMTN5GlcNAc	5	14.48196637	14.380353	14.58031693	14.29410534	14.39951547	14.31303376	14.22641542	13.86126333	14.72847241	14.87391814
FSCN1_N407_N2H8F0S0	407	N2H8F0S0	FSCN1	Q16658	01Y41Y41M(31M21M)61M(31M21M)61M21M	1	38.46	9862	24.46	1440.127197	1440.127197	2	1440.12413	2.129861976	400	408	2878.24005	C110H194N16O67Ct4Nf1	VTGTLDANR	V1TMTN8GlcNAc	6	14.48196637	14.380353	14.58031693	14.29410534	14.39951547	14.31303376	14.22641542	13.86126333	14.72847241	14.87391814
TOR3A_N122_N2H8F0S0	122	N2H8F0S0	TOR3A	Q9H497	01Y41Y41M(31M21M21M31G)61M(31M)61M	0	45.44	40240	88.26	1237.893188	1237.56189	3	1237.549191	10.26112621	119	133	3709.63159	C151H247N25O77Ct4Nf1	ISNNFTGLEWDLNVR	I1TMTN4GlcNAc	13	14.95396995	14.55868667	14.68005743	14.07268781	14.53366762	14.4768638	14.18518884	14.04711714	14.2205813	14.39856953
ASPH_N452_N4H3F1S0	452	N4H3F1S0	ASPH	Q12797	01Y41Y41M(31M41Y31F)61M61Y	0	39.42	39089	85.86	1093.557251	1093.564697	3	1093.545612	17.45264707	446	457	3277.62302	C135H236N21O62Ct8Nf2	LVQLFPNDTSLK	L1TMTN7GlcNAcK12TMT	11	14.34952287	14.47577552	14.47635667	14.85539891	14.47199527	14.10941347	14.46772563	14.5795021	14.1834897	14.36152256
FGB_N394_N4H5F2S1	394	N4H5F2S1	FGB	P02675	01Y(61F)41Y41M(31M41Y41L)61M21Y(31F)41L32S	0	9.7	38485	84.46	1443.944824	1443.944824	3	1443.944544	0.194064759	377	395	4327.81524	C167H285N31O92S2Ct4Nf1	GTAGNALMDGASQLMGENR	G1TMTN18GlcNAc	6	14.35667661	14.4229806	14.36669593	14.74075112	14.54060775	14.53299019	14.27980218	14.18947599	14.33868215	14.62795857
TRIP13_N39_N2H9F0S0	39	N2H9F0S0	TRIP13	Q15645	01Y41Y41M(31M21M21M31G)61M(31M21M)61M	0	54.17	4958	14.23	1520.665039	1520.665039	2	1520.652934	7.960437408	36	43	3039.29762	C117H205N15O72Ct4Nf1	EDINLSVR	E1TMTN4GlcNAc	5	14.38827732	13.69554123	13.6639606	14.11790952	14.1862731	14.94819576	14.35597966	14.12865122	14.88730279	15.24553422
ADGRG7_N195_N2H9F0S0	195	N2H9F0S0	ADGRG7	Q96K78	01Y41Y41M(31M21M21M31G)61M(31M21M)61M	0	52.5	4958	14.23	1520.665039	1520.665039	2	1520.661997	2.000485648	195	201	3039.31791	C115H206N13O71Ct8Nf2	NASPEAK	N1GlcNAc@TMTK7TMT	6	14.38827732	13.69554123	13.6639606	14.11790952	14.1862731	14.94819576	14.35597966	14.12865122	14.88730279	15.24553422
NOMO3_N618_N2H8F0S0	618	N2H8F0S0	NOMO3	P69849	01Y41Y41M(31M21M)61M(31M21M)61M21M	0	28.76	23602	52.76	1649.764648	1649.764648	2	1649.754202	6.332117528	612	621	3297.50236	C130H228N17O71Ct8Nf2	ENVGIYNLSK	E1TMTN7GlcNAcK10TMT	9	14.81757416	14.34245917	14.64703188	14.34683598	14.65425203	14.66207813	14.36517204	14.16191987	14.20374031	14.15440691
CNTN1_N473_N4H5F1S2	473	N4H5F1S2	CNTN1	Q12860	01Y41Y41M(31M)61M(21Y(31F)41L32S)61Y41L32S	1	42.4	49352	109.57	1490.020752	1490.020752	3	1490.00486	10.66570556	461	476	4465.99563	C182H303N29O94Ct4Nf1	ILIWEDGSLEINNITR	I1TMTN13GlcNAc	8	13.79062562	12.34504671	13.28322317	13.31727291	12.73777758	13.31169894	13.0114845	12.20623426	12.61862588	12.71959237
DSCAM_N1271_N4H5F0S1	1271	N4H5F0S1	DSCAM	O60469	01Y41Y41M(31M41Y41L)61M61Y41L32S	1	52.05	46350	102.87	1277.936401	1277.60437	3	1277.60062	2.935281283	1270	1283	3829.78804	C152H268N23O80Ct8Nf2	GNSSEIITVEPLAK	G1TMTN2GlcNAcK14TMT	5	14.0972428	14.41801612	14.91336447	14.62300016	14.74904502	14.68024277	14.3159066	14.15209773	14.04219516	14.28820289
ERAP2_N103_N2H8F0S0	103	N2H8F0S0	ERAP2	Q6P179	01Y41Y41M(31M21M)61M(31M21M)61M21M	1	69.57	47877	106.02	1358.685303	1359.020142	3	1359.004914	11.20496431	97	113	4072.99797	C168H293N26O79Ct8Nf2	IEVLVSNATQFIILHSK	I1TMTN7GlcNAcK17TMT	15	14.44847048	13.7421313	14.28415161	14.42301159	14.50573147	14.851769	14.66213143	14.56354728	14.5103896	14.338178
SERPINA1_N271_N4H5F0S1	271	N4H5F0S1	SERPINA1	P01009	01Y41Y41M(31M41Y41L)61M61Y41L32S	0	47.63	48163	106.61	1377.64856	1377.321167	3	1377.30515	11.62922551	268	283	4127.89865	C172H282N25O81Ct8Nf2	YLGNATAIFFLPDEGK	Y1TMTN4GlcNAcK16TMT	13	14.17303305	14.21883467	14.31434757	14.46845473	14.41374455	14.56630326	14.63840665	14.75290146	14.45123923	14.48826984
SSR1_N136_N2H8F0S0	136	N2H8F0S0	SSR1	P43307	01Y41Y41M(31M21M21M)61M(31M21M)61M	0	139.55	47659	105.58	1649.431152	1649.431152	3	1649.42972	0.868387257	126	150	4944.27023	C214H333N37O91Ct4Nf1	YPQDYQFYIQNFTALPLNTVVPPQR	Y1TMTN11GlcNAc	25	14.85615506	14.57691282	14.81352246	14.61101657	14.14665435	14.25622361	14.04916239	14.13431034	14.3268472	14.57019057
SLC12A7_N312_N2H9F0S0	312	N2H9F0S0	SLC12A7	Q9Y666	01Y41Y41M(31M21M21M31G)61M(31M21M)61M	0	43.86	42120	92.6	1289.248779	1289.59082	3	1289.566879	18.56539036	298	313	3864.68197	C156H260N24O81S1Ct4Nf1	SAFDPPDIPVCLLGNR	S1TMTC11CamN15GlcNAc	11	14.57990637	14.64503157	14.49562122	14.53341066	14.6280565	14.53555066	14.29388578	14.34446928	14.16096039	14.31775395
EGFR_N603_N4H5F1S1	603	N4H5F1S1	EGFR	P00533	01Y41Y41M(31M)61M(21Y41L32S)61Y(31F)41L	0	38.96	35039	76.6	1432.986572	1432.983154	3	1432.972795	7.229234854	594	609	4294.9021	C171H291N28O85S2Ct8Nf2	TCPAGVMGENNTLVWK	T1TMTC2CamN10GlcNAcK16TMT	8	14.43082836	14.8324501	14.41279346	14.63248156	14.75191425	14.50071283	13.88262357	14.37764828	14.36478847	14.21780676
HSP90B1_N502_N2H8F0S0	502	N2H8F0S0	HSP90B1	P14625	01Y41Y41M(31M21M21M)61M(31M21M)61M	0	84.93	10843	26.48	1024.785522	1024.785522	3	1024.780392	5.006400374	494	503	3071.32517	C119H205N19O69Ct4Nf1	LGVIEDHSNR	L1TMTN9GlcNAc	9	14.62319662	14.77549881	14.62753814	14.19548803	14.47762355	13.80775758	14.7628437	14.16942955	14.43244491	14.49637198
HSP90B1_N217_N2H5F0S0	217	N2H5F0S0	HSP90B1	P14625	01Y41Y41M(31M)61M(31M)61M	8	113.23	26185	58.06	1040.462891	1040.465332	4	1040.455236	9.703474884	215	237	4156.7944	C169H264N38O79Ct4Nf1	HNNDTQHIWESDSNEFSVIADPR	H1TMTN3GlcNAc	19	14.56599957	14.07252658	14.66364669	14.74387829	14.40620992	14.46040868	14.57618444	14.57445017	14.23514785	14.21234198
ABCC1_N354_N2H8F0S0	354	N2H8F0S0	ABCC1	P33527	01Y41Y41M(31M21M)61M(31M21M)61M21M	1	45.45	11759	28.33	1443.151367	1443.147705	2	1443.140508	4.987094524	352	357	2884.27493	C112H197N12O65Ct8Nf2	FVNDTK	F1TMTN3GlcNAcK6TMT	6	14.44150505	14.23270484	14.33753839	14.37861053	14.30023089	14.64242418	14.50541583	14.54056249	14.61917655	14.60555111
IL6ST_N157_N2H9F0S0	157	N2H9F0S0	IL6ST	P40189	01Y41Y41M(31M21M21M31G)61M(31M21M)61M	0	32.26	21931	49.25	1219.564941	1219.564941	3	1219.551279	11.20281409	151	161	3655.63998	C145H250N19O79Ct8Nf2	ETHLETNFTLK	E1TMTN7GlcNAcK11TMT	7	14.01877159	14.70989685	14.53233276	14.48246901	14.29898475	14.32317697	14.90198196	14.48763866	14.52197382	14.20312247
F3_N156_N5H9F0S0	156	N5H9F0S0	F3	P13726	01Y41Y41M(31M(21Y41L31Y41L31L)41Y41L)61M(31M)61M	15	31.64	10493	25.76	1882.800537	1882.800537	2	1882.785461	8.007343209	155	163	3763.56268	C145H249N19O90Ct4Nf1	VNVTVEDER	V1TMTN2GlcNAc	6	13.41920441	13.14548452	12.76730215	12.60133685	12.75672577	13.7643336	13.39174457	12.68824283	12.61521336	12.86969186
IGF2R_N1312_N2H9F0S0	1312	N2H9F0S0	IGF2R	P11717	01Y41Y41M(31M21M21M)61M(31M21M)61M21M	1	45.61	11801	28.42	1197.842285	1197.842285	3	1197.831261	9.203430073	1311	1321	3590.47999	C137H235N20O77S2Ct8Nf2	MNFTGGDTCHK	M1TMTN2GlcNAcC9CamK11TMT	7	14.85171881	NA	NA	14.87366167	14.62547733	14.73594494	14.39816565	14.66932827	14.89988483	15.14701962
TACSTD2_N168_N2H8F0S0	168	N2H8F0S0	TACSTD2	P09758	01Y41Y41M(31M21M)61M(31M21M)61M21M	2	149.57	10567	25.91	985.6962891	985.943237	4	985.93763	5.687281342	160	177	3938.72392	C157H258N32O80Ct4Nf1	HRPTAGAFNHSDLDAELR	H1TMTN9GlcNAc	10	14.72024363	14.73070545	14.52569554	14.71328998	14.42489616	14.30998259	14.11713358	14.12221903	14.62906444	14.20223043
LGALS3BP_N551_N2H10F0S0	551	N2H10F0S0	LGALS3BP	Q08380	01Y41Y41M(31M21M21M31G31G)61M(31M21M)61M	0	22.64	19682	44.64	1880.859497	1880.859497	2	1880.839054	10.86912262	542	554	3759.67206	C145H258N19O85Ct8Nf2	AAIPSALDTNSSK	A1TMTN10GlcNAcK13TMT	10	13.6900232	13.42292991	14.08738007	13.69990461	14.06752767	14.92427826	14.95765241	14.85769649	15.02732611	14.80617676
ECE1_N166_N2H6F0S0	166	N2H6F0S0	ECE1	P42892	01Y41Y41M(31M21M)61M(31M)61M	4	84.07	10797	26.38	1084.492554	1084.492554	3	1084.486072	5.976758121	162	176	3250.44227	C127H218N24O69Ct4Nf1	HLLENSTASVSEAER	H1TMTN5GlcNAc	13	14.65571083	14.64203391	14.65939487	14.4959026	13.88854956	14.53517509	14.13414015	14.25824223	14.56029105	14.6547825
ADGRG1_N234_N2H9F0S0	234	N2H9F0S0	ADGRG1	Q9Y653	01Y41Y41M(31M21M21M)61M(31M21M)61M21M	0	32.32	23595	52.75	1052.493164	1052.493164	3	1052.482261	10.35937887	233	239	3154.43288	C125H219N14O69Ct8Nf2	INATVWK	I1TMTN2GlcNAcK7TMT	5	14.03757097	14.07009239	14.43408557	13.92174667	14.5748987	14.37113534	14.94125913	14.71446222	14.88745334	14.37236636
ADAM10_N278_N2H9F0S0	278	N2H9F0S0	ADAM10	O14672	01Y41Y41M(31M21M21M31G31G)61M(31M)61M	0	52.41	9163	23.03	1072.480103	1072.480103	3	1072.472089	7.472025747	277	284	3214.40237	C122H219N14O75Ct8Nf2	INTTADEK	I1TMTN2GlcNAcK8TMT	6	14.19860076	14.12170581	14.72411685	14.54911156	14.64570697	14.32274778	14.49865152	14.66537929	14.50929939	14.35469512
ECM1_N444_N2H6F0S0	444	N2H6F0S0	ECM1	Q16610	01Y41Y41M(31M)61M(31M21M)61M	4	58.6	15002	34.94	742.8563232	742.856262	4	742.848575	10.34828266	437	448	2967.37057	C119H205N23O57S1Ct4Nf1	HIPGLIHNMTAR	H1TMTN8GlcNAc	6	14.54994976	14.75257492	14.26635619	14.06643289	14.08266987	14.49485227	14.71075714	14.37393052	14.57309064	14.66136235
DSG2_N462_N2H6F0S0	462	N2H6F0S0	DSG2	Q14126	01Y41Y41M(31M)61M(31M21M)61M	1	17.35	14385	33.69	1505.713501	1505.713501	2	1505.701367	8.058687352	459	468	3009.39671	C121H208N17O61Ct8Nf2	YVQNGTYTVK	Y1TMTN4GlcNAcK10TMT	8	14.48093423	14.56924404	14.23037653	14.00272251	13.97271736	14.89251252	14.23398486	14.41207747	14.52671761	15.02135667
TRIP13_N39_N2H7F0S0	39	N2H7F0S0	TRIP13	Q15645	01Y41Y41M(31M)61M(31M21M)61M21M	1	25.6	5030	14.38	1358.599976	1358.599976	2	1358.600096	-0.088630983	36	43	2715.19198	C105H185N15O62Ct4Nf1	EDINLSVR	E1TMTN4GlcNAc	5	14.96266536	14.40180234	14.62467679	14.32822298	14.20206619	14.06386845	14.3053003	14.43851199	14.66616353	14.52507519
IMPG2_N956_N2H7F0S0	956	N2H7F0S0	IMPG2	Q9BZV3	01Y41Y41M(31M)61M(31M21M)61M21M	1	20.45	5030	14.38	1358.599976	1358.599976	2	1358.605693	-4.208295381	956	964	2715.20321	C104H185N17O61Ct4Nf1	NGSIVVNSR	N1GlcNAc@TMT	5	14.96266536	14.40180234	14.62467679	14.32822298	14.20206619	14.06386845	14.3053003	14.43851199	14.66616353	14.52507519
SLC39A10_N339_N2H7F0S0	339	N2H7F0S0	SLC39A10	Q9ULF5	01Y41Y41M(31M)61M(31M21M)61M21M	1	31.83	27278	60.36	1083.506226	1083.506226	4	1083.49053	14.48613117	327	345	4328.93791	C171H289N34O84S1Ct8Nf2	DLNEDDHHHECLNVTQLLK	D1TMTC11CamN13GlcNAcK19TMT	8	14.0336321	15.06039155	14.24370559	14.53039746	14.83247147	14.30393025	14.55869225	14.19382296	14.49440566	14.15178825
BSG_N268_N2H9F0S0	268	N2H9F0S0	BSG	P35613	01Y41Y41M(31M21M21M)61M(31M21M)61M21M	1	30.65	6510	17.46	1530.137207	1530.142578	2	1530.128747	9.039190347	265	273	3058.24929	C115H202N16O72S1Ct4Nf1	ALMNGSESR	A1TMTN4GlcNAc	8	13.04771472	13.02460186	13.05525336	12.43634143	12.34581376	13.09276896	12.69154006	13.13337841	13.69017422	13.55204211
GOLM2_N115_N4H5F2S2	115	N4H5F2S2	GOLM2	Q6P4E1	01Y41Y41M(31M)61M(21Y(31F)41L32S)61Y(31F)41L32S	2	77.67	32252	70.63	1221.313477	1221.313477	4	1221.30221	9.225040623	112	127	4880.18446	C196H330N33O98S1Ct8Nf2	LQNNISYQMADIHHLK	L1TMTN4GlcNAcK16TMT	6	14.62864523	14.5368936	14.55411231	14.84461459	14.2416925	14.79558701	13.97047389	14.40181342	14.26832024	14.30408507
TM9SF3_N174_N4H5F1S1	174	N4H5F1S1	TM9SF3	Q9HD45	01Y41Y41M(31M)61M(21Y41L32S)61Y(31F)41L	0	35.79	32754	71.66	1231.915894	1231.915894	3	1231.902196	11.11902774	170	180	3692.69274	C145H257N20O80Ct8Nf2	IVDVNLTSEGK	I1TMTN5GlcNAcK11TMT	7	14.92143101	14.77138575	14.70513632	14.65067629	14.4591442	14.32329663	13.88225606	13.9780743	14.27045622	14.46733788
SERPINA1_N271_N4H5F0S2	271	N4H5F0S2	SERPINA1	P01009	01Y41Y41M(31M41Y41L32S)61M61Y41L32S	0	168.14	49477	109.86	1474.3479	1474.3479	3	1474.336961	7.419871382	268	283	4418.99407	C183H299N26O89Ct8Nf2	YLGNATAIFFLPDEGK	Y1TMTN4GlcNAcK16TMT	21	14.29553773	14.54252478	14.11588746	14.37633403	13.88897837	14.80787261	14.38075063	14.34249348	14.69620092	14.99361651
ITGB5_N705_N2H8F0S0	705	N2H8F0S0	ITGB5	P18084	01Y41Y41M(31M21M)61M(31M21M)61M21M	1	51.16	14804	34.54	1368.125122	1368.125122	2	1368.11559	6.967298949	704	710	2734.22294	C106H190N14O63Ct4Nf1	SNLTVLR	S1TMTN2GlcNAc	6	14.45171065	14.28520167	14.7347459	14.32400891	14.01869753	14.9312369	14.2504713	14.70685829	14.37349216	14.47533117
CDH2_N692_N2H8F0S0	692	N2H8F0S0	CDH2	P19022	01Y41Y41M(31M21M)61M(31M21M)61M21M	1	51.16	14804	34.54	1368.125122	1368.125122	2	1368.11559	6.967298949	691	697	2734.22294	C106H190N14O63Ct4Nf1	SNISILR	S1TMTN2GlcNAc	6	14.45171065	14.28520167	14.7347459	14.32400891	14.01869753	14.9312369	14.2504713	14.70685829	14.37349216	14.47533117
WFS1_N28_N4H5F0S2	28	N4H5F0S2	WFS1	O76024	01Y41Y41M(31M)61M(21Y41L32S)61Y41L32S	2	57.78	40707	89.34	1073.98999	1073.98999	4	1073.979959	9.340243541	27	42	4290.89323	C167H286N34O91Ct4Nf1	LNATASLEQERSERPR	L1TMTN2GlcNAc	5	14.54250922	14.45018759	14.59354384	13.72370887	14.88198978	14.62189736	14.92075271	14.6292071	14.45938543	13.33850881
ITGA2_N343_N2H6F0S0	343	N2H6F0S0	ITGA2	P17301	01Y41Y41M(31M21M)61M(31M)61M	1	68.29	45158	100.09	1162.218018	1161.881592	3	1161.875585	5.169914019	340	353	3482.61291	C145H239N20O68Ct8Nf2	YFFNVSDEAALLEK	Y1TMTN4GlcNAcK14TMT	14	14.29164455	14.45418827	14.3977943	14.21475314	14.23815611	14.73498398	14.50783564	14.60532959	14.59307606	14.72881737
TMEM26_N344_N2H9F0S0	344	N2H9F0S0	TMEM26	Q6ZUK4	01Y41Y41M(31M21M21M)61M(31M21M)61M21M	1	13.89	27306	60.41	1615.669556	1615.669556	2	1615.680909	-7.026966695	341	347	3229.35576	C124H212N15O74Ct8Nf2	DWQNESK	D1TMTN4GlcNAcK7TMT	5	14.77264966	14.58836314	14.55170287	14.30065972	14.26140095	14.43993291	14.51536106	14.43505615	14.45841093	14.49452337
RNF169_N518_N2H9F0S0	518	N2H9F0S0	RNF169	Q8NCN4	01Y41Y41M(31M21M21M31G)61M(31M21M)61M	0	20.91	27306	60.41	1615.669556	1615.669556	2	1615.673279	-2.304510439	512	519	3229.3405	C120H212N15O77Ct8Nf2	AEQDSDNK	A1TMTN7GlcNAcK8TMT	5	14.77264966	14.58836314	14.55170287	14.30065972	14.26140095	14.43993291	14.51536106	14.43505615	14.45841093	14.49452337
ITGA2_N343_N4H5F0S2	343	N4H5F0S2	ITGA2	P17301	01Y41Y41M(31M)61M(21Y41L32S)61Y41L32S	2	79.6	47469	105.19	1437.32312	1437.651855	3	1437.642166	6.739833443	340	353	4308.90967	C177H289N24O89Ct8Nf2	YFFNVSDEAALLEK	Y1TMTN4GlcNAcK14TMT	10	14.09060663	14.52239716	13.99603651	14.59527349	13.98794659	14.85901258	14.53793637	14.69216639	14.40969218	14.86725812
ITGA2_N105_N4H6F2S0	105	N4H6F2S0	ITGA2	P17301	01Y(61F)41Y41M(31M41Y(31F)41L31Y)61M(31M)61M	0	26.73	39134	85.97	1438.014648	1438.354614	3	1438.337993	11.55587761	95	110	4310.99744	C171H303N26O89S1Ct8Nf2	LNLQTSTSIPNVTEMK	L1TMTN11GlcNAcK16TMT	11	14.45297602	14.81675113	14.23759277	14.40847104	14.36873024	14.49895044	14.76385997	14.39161323	14.52366587	14.33878251
SLC39A10_N339_N2H6F0S0	339	N2H6F0S0	SLC39A10	Q9ULF5	01Y41Y41M(31M21M)61M(31M)61M	2	43.63	27631	61.08	834.3892212	834.591248	5	834.583415	9.384991905	327	345	4166.88508	C165H279N34O79S1Ct8Nf2	DLNEDDHHHECLNVTQLLK	D1TMTC11CamN13GlcNAcK19TMT	8	13.97768987	14.22856247	14.46885313	13.84850916	14.54288279	14.66928381	14.97461959	14.44502209	14.65796473	14.73436747
LAMA5_N3257_N2H7F0S0	3257	N2H7F0S0	LAMA5	O15230	01Y41Y41M(31M21M)61M(31M21M)61M	1	15.88	48924	108.48	1538.404663	1538.404663	3	1538.390353	9.301986267	3244	3269	4611.15237	C194H318N36O85S1Ct4Nf1	LLLGGLPESGTIYNFSGCISNVFVQR	L1TMTN14GlcNAcC18Cam	11	12.79368627	13.28388336	13.02859098	13.21954502	12.82715493	12.92515631	13.01760665	13.42906375	13.38133376	12.55690936
ERBB3_N250_N2H8F0S0	250	N2H8F0S0	ERBB3	P21860	01Y41Y41M(31M21M)61M(31M21M)61M21M	1	47.32	6766	18	1065.111328	1064.780273	3	1064.773118	6.720152283	248	258	3191.30339	C124H205N21O69S1Ct4Nf1	HFNDSGACVPR	H1TMTN3GlcNAcC8Cam	9	14.36220142	14.31114526	14.14122647	14.36324889	14.27707055	14.61102398	14.05005082	15.04104243	14.79643113	14.66897618
WFS1_N28_N4H5F0S2	28	N4H5F0S2	WFS1	O76024	01Y41Y41M(31M41Y41L32S)61M61Y41L32S	3	42.21	40751	89.43	1073.73645	1073.988403	4	1073.979959	7.862642354	27	42	4290.89323	C167H286N34O91Ct4Nf1	LNATASLEQERSERPR	L1TMTN2GlcNAc	5	14.63311704	14.28397254	14.5484933	14.9203534	14.7419266	14.38479453	14.33078093	14.52015263	14.5143439	13.79876664
DSG2_N182_N4H5F1S0	182	N4H5F1S0	DSG2	Q14126	01Y41Y41M(31M)61M(21Y(31F)41L)61Y41L	0	32.73	17190	39.52	1277.591675	1277.591675	3	1277.580097	9.062292622	181	195	3829.7265	C149H260N25O81Ct8Nf2	INATDADEPNTLNSK	I1TMTN2GlcNAcK15TMT	7	14.24547148	14.67959361	14.24520784	14.26432953	14.22904268	14.74185395	14.67477328	14.62379297	14.47664121	14.6546545
TMEM30B_N286_N2H8F0S0	286	N2H8F0S0	TMEM30B	Q3MIR4	01Y41Y41M(31M21M)61M(31M21M)61M21M	1	13.97	22085	49.58	1058.152588	1057.820068	3	1057.804549	14.67129196	285	294	3170.39761	C129H214N18O68Ct4Nf1	VNITYNYPVR	V1TMTN2GlcNAc	5	14.67945276	14.03058683	14.47293422	14.66931869	14.55396875	14.65054819	14.53181159	14.53783276	14.55185727	14.18849247
CD47_N73_N3H6F0S0	73	N3H6F0S0	CD47	Q08722	01Y41Y41M(31M41Y41L)61M(31M)61M	7	25.14	31958	70.03	1100.184326	1099.842041	3	1099.837022	4.563417602	64	74	3296.49722	C133H225N18O68Ct8Nf2	DIYTFDGALNK	D1TMTN10GlcNAcK11TMT	7	14.77428096	14.3053912	14.56631286	14.71323058	14.71006018	14.4000521	14.37855973	14.13345109	14.75123526	14.08064501
GPC1_N116_N2H5F0S0	116	N2H5F0S0	GPC1	P35052	01Y41Y41M(31M)61M(31M)61M	11	134	23874	53.31	827.3657227	827.365662	4	827.360199	6.602470243	106	120	3305.41706	C134H211N27O65Ct4Nf1	SFDDHFQHLLNDSER	S1TMTN11GlcNAc	12	14.25945253	14.46807077	14.52276633	14.39307356	14.72731541	14.10641484	14.82568438	14.25634491	14.73849697	14.55291795
ITGA2_N1074_N2H7F0S0	1074	N2H7F0S0	ITGA2	P17301	01Y41Y41M(31M21M)61M(31M21M)61M	1	28.1	14086	33.08	986.1040039	986.104004	3	986.099295	4.775286093	1069	1078	2955.28185	C119H197N17O64Ct4Nf1	GEYFVNVTTR	G1TMTN6GlcNAc	5	14.38130065	14.05502477	14.21846694	14.26271806	14.29277395	14.53577311	14.68832493	14.45259206	14.64587481	15.16909693
ERAP2_N714_N3H5F2S1	714	N3H5F2S1	ERAP2	Q6P179	01Y(61F)41Y41M(31M21Y(31F)41L32S)61M61M	9	12.93	30178	66.31	1198.868408	1198.868408	3	1198.879393	-9.162553747	714	723	3593.62433	C140H248N19O79Ct8Nf2	NISDISENLK	N1GlcNAc@TMTK10TMT	7	14.10833914	14.66209727	14.43895214	14.33756764	15.01863054	14.63087796	14.51929748	14.43250951	14.3214362	14.39486441
SLC3A2_N365_N3H6F0S1	365	N3H6F0S1	SLC3A2	P08195	01Y41Y41M(31M41Y41L32S)61M(31M)61M	9	46.3	47111	104.45	1314.94165	1314.94165	3	1314.926437	11.56976558	355	368	3940.76255	C159H265N24O81Ct8Nf2	DASSFLAEWQNITK	D1TMTN11GlcNAcK14TMT	9	14.79414552	14.06482742	14.56689862	14.75977465	14.59649528	14.71630691	14.2817734	14.37601219	14.54176383	14.19311128
SLC3A2_N365_N3H6F2S0	365	N3H6F2S0	SLC3A2	P08195	01Y41Y41M(31M21Y(31F)41L21F)61M(31M)61M	1	26.61	47111	104.45	1314.94165	1315.270752	3	1315.26658	3.171944903	355	368	3941.78295	C160H268N23O81Ct8Nf2	DASSFLAEWQNITK	D1TMTN11GlcNAcK14TMT	9	14.79414552	14.06482742	14.56689862	14.75977465	14.59649528	14.71630691	14.2817734	14.37601219	14.54176383	14.19311128
LAMP1_N261_N3H6F1S0	261	N3H6F1S0	LAMP1	P11279	01Y41Y41M(31M41Y(31F)41L)61M(31M)61M	0	25.81	24804	55.22	1556.773926	1556.773926	2	1556.745976	17.95397687	255	262	3111.48592	C123H222N17O65Ct8Nf2	LLNINPNK	L1TMTN7GlcNAcK8TMT	8	14.11856219	14.48123044	14.56621437	14.62633695	14.15346115	14.79138857	14.60878693	14.19833089	14.79152426	14.58261559
ASAH1_N286_N4H5F0S2	286	N4H5F0S2	ASAH1	Q13510	01Y41Y41M(31M)61M(21Y41L32S)61Y41L32S	0	70.15	49960	111.19	1591.403198	1591.403198	3	1591.387122	10.10203109	275	296	4770.14265	C196H323N35O94S1Ct4Nf1	ILAPAYFILGGNQSGEGCVITR	I1TMTN12GlcNAcC18Cam	16	13.52134243	13.58658309	13.07582004	13.23991616	13.3817887	12.02567062	12.34935497	12.84241719	12.90329396	13.27401965
ITGA2_N699_N2H8F0S0	699	N2H8F0S0	ITGA2	P17301	01Y41Y41M(31M21M21M)61M(31M21M)61M	0	60.86	39454	86.63	1420.315186	1420.315186	3	1420.303542	8.197928492	690	710	4256.89178	C172H284N32O87Ct4Nf1	QNNQVAIVYNITLDADGFSSR	Q1TMTN10GlcNAc	18	14.13592287	14.58852263	14.5720171	14.11612135	14.72299625	14.61047168	14.60922813	14.72146721	14.39294363	14.52476221
TMEM30A_N294_N2H6F0S0	294	N2H6F0S0	TMEM30A	Q9NV96	01Y41Y41M(31M21M)61M(31M)61M	2	52.18	34185	74.66	1239.891724	1239.895142	3	1239.88176	10.79264329	291	307	3715.62638	C159H241N27O70Ct4Nf1	YSLNVTYNYPVHYFDGR	Y1TMTN4GlcNAc	14	14.74263611	14.69602679	14.5381164	14.89784292	14.24894446	14.56421864	14.06073093	14.39188053	14.61101229	14.16353601
UGGT1_N269_N2H6F0S0	269	N2H6F0S0	UGGT1	Q9NYU2	01Y41Y41M(31M21M)61M(31M)61M	2	110.49	48774	108.14	1506.724243	1506.724243	3	1506.711206	8.65272921	265	289	4516.11692	C186H310N33O86Ct8Nf2	GTEVNTTVIGENDPIDEVQGFLFGK	G1TMTN5GlcNAcK25TMT	25	14.58138292	14.6987705	14.39248862	14.89231151	13.86378243	14.60494182	13.94293804	14.96194399	14.45471856	14.38547171
STT3B_N641_N2H8F0S0	641	N2H8F0S0	STT3B	Q8TCJ2	01Y41Y41M(31M21M)61M(31M21M)61M21M	1	32.61	9970	24.68	1667.738281	1667.738281	2	1667.71949	11.2676323	637	647	3333.43296	C128H224N17O73S1Ct8Nf2	AMSSNETAAYK	A1TMTN5GlcNAcK11TMT	10	14.79125049	14.58646141	14.86366254	14.84526308	14.828605	14.34011635	14.10257	14.1114332	14.39832579	13.93810582
LILRA5_N43_N2H8F0S0	43	N2H8F0S0	LILRA5	A6NI73	01Y41Y41M(31M21M)61M(31M21M)61M21M	1	25.75	18159	41.53	1608.757324	1608.757324	2	1608.738865	11.47434127	37	46	3215.47173	C124H222N19O69Ct8Nf2	THVQAGNLSK	T1TMTN7GlcNAcK10TMT	5	14.50984189	14.73113556	14.701083	13.823227	14.06546556	14.91463955	13.83594892	14.66173936	14.81741058	14.6475528
CD276_N104_N4H5F1S1	104	N4H5F1S1	CD276	Q5ZPR3	01Y41Y41M(31M)61M(21Y(31F)41L32S)61Y41L	0	46.51	46274	102.72	1326.612671	1326.612671	3	1326.611556	0.840410618	93	108	3975.81576	C162H273N27O82Ct4Nf1	TALFPDLLAQGNASLR	T1TMTN12GlcNAc	8	14.73900957	14.72973738	14.70283571	14.43547396	15.10525621	13.94558446	14.04253407	14.79215595	14.0358786	14.17930902
MIA3_N589_N2H6F0S0	589	N2H6F0S0	MIA3	Q5JRA6	01Y41Y41M(31M)61M(31M21M)61M	2	57.34	21288	47.94	1278.250366	1278.250366	3	1278.234503	12.41025094	572	592	3830.68504	C151H254N32O76S1Ct4Nf1	IQQESLGSAPLMGDDHPNASR	I1TMTN18GlcNAc	14	14.7568455	14.65155944	14.45347057	14.22959221	14.54463305	14.25741821	14.42314077	14.54224203	14.43084059	14.80923693
PKD2L2_N390_N4H5F0S2	390	N4H5F0S2	PKD2L2	Q9NZM6	01Y41Y41M(31M)61M(21Y41L32S)61Y41L32S	3	92.26	42080	92.51	1140.520874	1140.520874	3	1140.507131	12.04992329	386	391	3418.50751	C137H231N16O74Ct8Nf2	FISFNK	F1TMTN5GlcNAcK6TMT	6	14.49853317	14.74594275	14.59769411	14.64880165	14.47856817	14.44113767	14.21721623	14.54142057	14.33876808	14.65311088
SEL1L_N608_N2H9F0S0	608	N2H9F0S0	SEL1L	Q9UBV2	01Y41Y41M(31M21M21M)61M(31M21M)61M21M	1	29.99	13410	31.69	1187.510986	1187.185181	3	1187.170061	12.73588727	601	613	3558.49415	C140H234N20O81Ct4Nf1	EASIVGENETYPR	E1TMTN8GlcNAc	9	14.36219629	14.53485039	14.56244682	14.85808397	14.24675087	13.98622255	14.3194723	14.75461464	14.67509085	14.7545237
DSG2_N182_N2H8F0S0	182	N2H8F0S0	DSG2	Q14126	01Y41Y41M(31M21M)61M(31M21M)61M21M	1	50.22	17153	39.45	1255.571289	1255.571289	3	1255.560709	8.426563864	181	195	3763.66832	C145H254N23O82Ct8Nf2	INATDADEPNTLNSK	I1TMTN2GlcNAcK15TMT	9	14.20931448	14.09142978	14.43363498	14.66630953	14.4361461	14.53200643	14.83730866	14.70712039	14.9641273	14.12963039
CEMIP2_N1092_N4H5F2S0	1092	N4H5F2S0	CEMIP2	Q9UHN6	01Y41Y41M(31M)61M(21Y(31F)41L)61Y(31F)41L	0	21.55	5801	15.98	1554.217773	1554.217773	2	1554.206885	7.005783854	1091	1097	3106.40773	C119H215N16O69Ct8Nf2	QNGSLSK	Q1TMTN2GlcNAcK7TMT	5	13.54162503	12.7689422	13.42654946	13.68559325	13.65317099	12.16316345	12.65566899	12.22172179	12.5151505	13.25604731
CRELD2_N190_N2H8F0S0	190	N2H8F0S0	CRELD2	Q6UXH1	01Y41Y41M(31M21M21M)61M(31M21M)61M	0	172.41	6695	17.85	1325.551147	1325.551147	3	1325.540968	7.679476669	190	204	3972.60705	C148H257N26O84S3Ct8Nf2	NETHSICTACDESCK	N1GlcNAc@TMTC7CamC10CamC14CamK15TMT	15	15.13392954	14.69249542	14.69174245	14.87641892	14.86685109	14.14600605	13.61971399	14.07975923	14.29538282	14.25121151
LMF2_N616_N2H8F0S0	616	N2H8F0S0	LMF2	Q9BU23	01Y41Y41M(31M21M)61M(31M21M)61M21M	1	23.15	23512	52.58	1163.862183	1163.528809	3	1163.519446	8.046787514	614	627	3487.54238	C139H233N25O73Ct4Nf1	SANSTLAQALHWTR	S1TMTN3GlcNAc	5	14.84309824	14.3319612	14.73757091	14.83200903	14.18595774	14.17694792	13.95920918	14.43254872	14.59574286	14.8759731
ADGRG1_N324_N2H9F0S0	324	N2H9F0S0	ADGRG1	Q9Y653	01Y41Y41M(31M21M21M)61M(31M21M)61M21M	1	59.51	41325	90.8	1496.40564	1496.407104	3	1496.39138	10.50827504	322	340	4485.15738	C185H317N30O87Ct8Nf2	VANLTEPVVLTFQHQLQPK	V1TMTN3GlcNAcK19TMT	14	14.72648884	14.51098734	13.91553725	14.32140122	14.153835	14.38905813	14.74661151	14.31012594	15.04758613	14.82846581
CEMIP2_N980_N2H6F0S0	980	N2H6F0S0	CEMIP2	Q9UHN6	01Y41Y41M(31M21M)61M(31M)61M	3	104.17	6644	17.75	955.7797241	955.779663	3	955.771605	8.430974404	975	983	2864.30104	C110H197N18O58S1Ct8Nf2	HPSCVNVSK	H1TMTC4CamN6GlcNAcK9TMT	5	14.80831509	15.08517846	14.45790328	13.93779955	14.45673275	14.59370443	13.98516345	14.20987342	14.32169115	14.98518979
NCSTN_N506_N2H6F0S0	506	N2H6F0S0	NCSTN	Q92542	01Y41Y41M(31M21M)61M(31M)61M	2	73.89	35990	78.95	1388.641602	1388.644287	3	1388.633326	7.893451187	497	520	4161.88115	C170H279N33O82Ct4Nf1	ALYELAGGTNFSDTVQADPQTVTR	A1TMTN10GlcNAc	20	14.33718075	14.42038195	15.03836244	14.80192478	14.19918058	14.77309003	14.36451857	14.67757259	14.40607256	14.0072625
SUCO_N530_N2H8F0S0	530	N2H8F0S0	SUCO	Q9UBS9	01Y41Y41M(31M21M)61M(31M21M)61M21M	2	70.89	11356	27.52	1141.86084	1141.531128	3	1141.521535	8.403634442	526	538	3421.55077	C132H236N19O75Ct8Nf2	SISENATATAAPK	S1TMTN5GlcNAcK13TMT	16	14.62955355	14.54174346	14.53405368	14.24796448	14.58492099	14.47763925	14.47887398	14.90767455	14.68744681	14.10891422
UNC13A_N1591_N2H8F0S0	1591	N2H8F0S0	UNC13A	Q9UPW8	01Y41Y41M(31M21M)61M(31M21M)61M21M	2	15.1	11356	27.52	1141.86084	1141.531128	3	1141.536397	-4.615770751	1589	1597	3421.59755	C133H237N19O70Ct12Nf3	SKNNSWAPK	S1TMTK2TMTN3GlcNAcK9TMT	5	14.62955355	14.54174346	14.53405368	14.24796448	14.58492099	14.47763925	14.47887398	14.90767455	14.68744681	14.10891422
OSMR_N580_N2H9F0S0	580	N2H9F0S0	OSMR	Q99650	01Y41Y41M(31M21M21M31G31G)61M(31M)61M	0	55.28	24406	54.4	1428.989136	1428.989136	3	1428.982467	4.666776774	576	596	4282.92856	C171H290N32O89Ct4Nf1	NVGPNTTSTVISTDAFRPGVR	N1TMTN5GlcNAc	6	14.52738045	14.3908412	14.75218784	14.36817478	15.00625727	14.42939097	14.65835561	14.35300112	14.77773779	13.8638965
FGG_N78_N4H5F0S1	78	N4H5F0S1	FGG	P02679	01Y41Y41M(31M41Y41L)61M61Y41L32S	2	127.34	48161	106.61	1385.321899	1385.657349	3	1385.642571	10.66482304	65	79	4152.91101	C165H285N28O85Ct8Nf2	DLQSLEDILHQVENK	D1TMTN14GlcNAcK15TMT	19	14.51801246	14.36818266	14.52769571	14.67226551	14.59030153	14.6478956	14.76310044	14.64016421	14.11237936	14.50322044
CD44_N57_N4H6F1S1	57	N4H6F1S1	CD44	P16070	01Y41Y41M(31M(21Y(31F)41L32S)41Y41L)61M61M	0	39.11	41859	92.02	1417.306885	1417.64502	3	1417.625076	14.06826924	55	68	4248.8589	C168H289N24O88S2Ct8Nf2	AFNSTLPTMAQMEK	A1TMTN3GlcNAcK14TMT	10	14.68467663	14.60050656	14.68082572	14.18609012	14.55307959	14.38233716	14.4936281	14.69327686	14.70937682	14.38556391
ITGA6_N997_N2H8F0S0	997	N2H8F0S0	ITGA6	P23229	01Y41Y41M(31M21M21M31G)61M(31M)61M	0	18.9	39514	86.75	1227.239502	1226.900757	3	1226.884483	13.26435876	995	1006	3677.63958	C151H248N19O76Ct8Nf2	LWNSTFLEEYSK	L1TMTN3GlcNAcK12TMT	5	14.37522922	14.76074559	14.61793874	14.52593732	14.74798102	14.58427271	14.37609189	14.28113705	14.48068407	14.6405828
PPT1_N232_N3H4F1S1	232	N3H4F1S1	PPT1	P50897	01Y(61F)41Y41M(31M)61M61Y41L32S	5	40.43	49666	110.33	1411.292969	1411.292969	3	1411.287198	4.088997624	230	248	4229.84264	C182H275N29O81Ct4Nf1	FLNDSIVDPVDSEWFGFYR	F1TMTN3GlcNAc	10	13.67852076	13.28492218	13.45016583	13.55636951	13.60173835	12.37280613	12.17111476	NA	13.24869709	13.19630268
TMEM131_N290_N2H9F0S0	290	N2H9F0S0	TMEM131	Q92545	01Y41Y41M(31M21M21M31G31G)61M(31M)61M	0	132.9	7309	19.1	1090.133179	1090.133179	3	1090.126123	6.472380387	287	296	3267.36235	C128H213N19O74Ct4Nf1	EADNHTAFIR	E1TMTN4GlcNAc	10	14.03426151	14.39208033	14.85290156	14.41431918	14.6735736	14.53805085	14.66702711	14.45203033	14.25801445	14.98941355
NPTN_N229_N2H8F0S0	229	N2H8F0S0	NPTN	Q9Y639	01Y41Y41M(31M21M21M31G)61M(31M)61M	1	79.85	7734	20.03	1003.141418	1003.141418	3	1003.131446	9.941326305	228	235	3006.38045	C116H211N14O67Ct8Nf2	ANATIEVK	A1TMTN2GlcNAcK8TMT	5	14.14579753	14.78471582	14.31841942	14.36341666	14.50130671	14.72910781	14.76475227	14.57049411	14.76695972	14.43292583
GNS_N362_N3H4F1S0	362	N3H4F1S0	GNS	P15586	01Y(61F)41Y41M(31M)61M61Y41L	2	35.5	8788	22.27	1073.555054	1073.555054	3	1073.543255	10.99043833	356	366	3217.61816	C126H233N21O61Ct12Nf3	GPGIKPNQTSK	G1TMTK5TMTN7GlcNAcK11TMT	5	14.50306992	14.38697883	14.70360397	14.8210253	14.81917457	14.14011403	14.3257043	14.64907316	14.50635782	14.54628085
PTPRK_N140_N2H7F0S0	140	N2H7F0S0	PTPRK	Q15262	01Y41Y41M(31M)61M(31M21M)61M21M	1	42.47	42076	92.5	1157.86792	1157.544067	3	1157.533141	9.439369315	132	147	3469.58346	C144H235N25O68Ct4Nf1	GPLANPIWNVTGFTGR	G1TMTN9GlcNAc	13	15.00609009	14.39803333	14.46777857	14.5689418	14.64219507	14.60970574	14.06028323	14.62877412	14.57630546	14.4371842
MGAT5B_N236_N2H7F0S0	236	N2H7F0S0	MGAT5B	Q3V5L5	01Y41Y41M(31M)61M(31M21M)61M21M	1	10.71	42076	92.5	1157.86792	1157.86792	3	1157.875349	-6.416129449	235	248	3470.61226	C136H243N22O70S1Ct8Nf2	SNLSHLLDLMGSGK	S1TMTN2GlcNAcK14TMT	5	15.00609009	14.39803333	14.46777857	14.5689418	14.64219507	14.60970574	14.06028323	14.62877412	14.57630546	14.4371842
EGFR_N361_N2H8F0S0	361	N2H8F0S0	EGFR	P00533	01Y41Y41M(31M21M)61M(31M21M)61M21M	1	138.93	30354	66.67	958.9442749	959.19397	4	959.186446	7.843862467	361	377	3831.71936	C155H261N27O77S1Ct4Nf1	NCTSISGDLHILPVAFR	N1GlcNAc@TMTC2Cam	10	14.73308939	13.9543581	14.77700519	14.70286046	14.02665565	14.70672558	14.18779943	14.04952239	14.96327184	14.9780367
PLOD2_N63_N3H5F2S1	63	N3H5F2S1	PLOD2	O00469	01Y(61F)41Y41M(31M21Y(31F)41L32S)61M61M	10	7.17	28927	63.74	1133.169189	1132.831055	3	1132.840227	-8.096739753	61	67	3395.50678	C139H230N15O72Ct8Nf2	YFNYTVK	Y1TMTN3GlcNAcK7TMT	5	14.55862261	14.61012412	14.68951603	14.64567714	14.52884046	13.97291839	14.49772665	14.87972209	14.3927159	14.63606775
LRPAP1_N268_N3H3F1S0	268	N3H3F1S0	LRPAP1	P30533	01Y(61F)41Y41M(31M)61M61Y	4	84.14	48312	106.96	1168.25354	1168.25354	3	1168.24258	9.381646629	257	272	3501.71397	C144H248N25O65Ct8Nf2	VIDLWDLAQSANLTDK	V1TMTN12GlcNAcK16TMT	16	15.1430066	15.00722644	14.67628421	14.63235944	14.62257693	14.58531777	13.70431556	14.22801948	14.16364918	14.28471967
TOR4A_N314_N2H9F0S0	314	N2H9F0S0	TOR4A	Q9NXH8	01Y41Y41M(31M21M21M31G)61M(31M21M)61M	0	67.08	14151	33.21	1515.168335	1515.168335	2	1515.158179	6.702904738	310	317	3028.30813	C119H204N16O69Ct4Nf1	FVLQNASR	F1TMTN5GlcNAc	8	14.49037585	14.52298423	14.33337279	14.38231943	13.93451883	14.73586715	14.28069648	15.07870677	14.47351164	14.99219698
ATP6AP1_N273_N2H7F0S0	273	N2H7F0S0	ATP6AP1	Q15904	01Y41Y41M(31M21M)61M(31M21M)61M	1	47.45	47260	104.76	1196.590332	1196.245239	3	1196.235113	8.465106652	267	279	3585.6915	C153H248N21O67Ct8Nf2	ILFWAQNFSVAYK	I1TMTN7GlcNAcK13TMT	11	14.70064379	14.57900766	14.72926939	14.88120656	14.87199622	14.57043783	14.21730872	14.25233865	14.38468472	14.21784887
PTPRJ_N937_N2H8F0S0	937	N2H8F0S0	PTPRJ	Q12913	01Y41Y41M(31M21M)61M(31M21M)61M21M	1	33.1	27192	60.17	1322.941772	1323.274414	3	1323.268037	4.819176706	930	945	3965.78766	C160H268N27O77S1Ct8Nf2	ACVAGFTNITFHPQNK	A1TMTC2CamN8GlcNAcK16TMT	11	14.85871118	14.52804238	14.80469035	14.69224222	14.31581408	14.50187711	14.83931028	13.90548462	14.37726648	14.57913826
CD276_N104_N4H6F1S1	104	N4H6F1S1	CD276	Q5ZPR3	01Y41Y41M(31M(21Y(31F)41L32S)41Y41L)61M61M	0	33.77	48591	107.65	1380.310791	1380.64624	3	1380.629171	12.36337369	93	108	4137.86858	C168H283N27O87Ct4Nf1	TALFPDLLAQGNASLR	T1TMTN12GlcNAc	10	13.34357239	13.10273601	13.57097299	13.72407414	13.25533286	NA	NA	13.63319118	13.36797757	13.37167117
CD276_N104_N3H6F0S1	104	N3H6F0S1	CD276	Q5ZPR3	01Y41Y41M(31M41Y41L32S)61M(31M)61M	8	75.4	46460	103.1	1264.259644	1263.936035	3	1263.915761	16.04074961	93	108	3788.7313	C154H260N26O78Ct4Nf1	TALFPDLLAQGNASLR	T1TMTN12GlcNAc	11	14.54989896	14.60720944	14.68849377	14.57729654	14.53861228	14.41853273	14.38878599	15.04763958	14.19358663	14.53543638
CD276_N104_N3H6F2S0	104	N3H6F2S0	CD276	Q5ZPR3	01Y41Y41M(31M21Y(31F)41L21F)61M(31M)61M	1	46.72	46460	103.1	1264.259644	1264.259644	3	1264.255899	2.961864517	93	108	3789.7517	C155H263N25O78Ct4Nf1	TALFPDLLAQGNASLR	T1TMTN12GlcNAc	11	14.54989896	14.60720944	14.68849377	14.57729654	14.53861228	14.41853273	14.38878599	15.04763958	14.19358663	14.53543638
ITGAV_N615_N2H8F0S0	615	N2H8F0S0	ITGAV	P06756	01Y41Y41M(31M21M21M31G)61M(31M)61M	0	95.2	41304	90.76	1421.676514	1421.676514	3	1421.65944	12.00967784	597	618	4260.95946	C173H292N32O86Ct4Nf1	TAADTTGLQPILNQFTPANISR	T1TMTN19GlcNAc	22	14.88537895	14.82989865	14.30176232	14.64741713	14.33314046	14.69693769	14.64782675	14.36642627	14.3948199	14.46765078
TOR1AIP2_N286_N2H9F0S0	286	N2H9F0S0	TOR1AIP2	Q8NFQ8	01Y41Y41M(31M21M21M)61M(31M21M)61M21M	1	36.42	28975	63.84	1373.96521	1373.96521	3	1373.957496	5.614410169	284	302	4117.8536	C167H279N29O85Ct4Nf1	HLNASNPTEPATIIFTAAR	H1TMTN3GlcNAc	11	14.59056362	14.56812063	14.43494735	14.74061465	14.50677916	14.69724554	14.08904685	14.41306668	14.85029337	14.70486934
PLXNB2_N733_N4H5F2S0	733	N4H5F2S0	PLXNB2	O15031	01Y41Y41M(31M)61M(21Y(31F)41L)61Y(31F)41L	0	94.88	29723	65.37	1057.019897	1057.019897	4	1057.007271	11.94548163	728	743	4223.00451	C174H295N28O82Ct8Nf2	LSHDANETLPLHLYVK	L1TMTN6GlcNAcK16TMT	10	14.44470667	14.55126359	14.74140499	14.6419645	14.73564988	14.73417857	14.54018486	14.40313626	14.50093023	14.39377569
CD55_N95_N4H5F0S2	95	N4H5F0S2	CD55	P08174	01Y41Y41M(31M)61M(21Y41L32S)61Y41L32S	3	64.93	32860	71.88	1355.226074	1355.226074	3	1355.211699	10.60736028	84	96	4061.61647	C160H255N27O88S1Ct4Nf1	GSQWSDIEEFCNR	G1TMTC11CamN12GlcNAc	6	15.00290983	14.39591115	14.61929359	14.96461215	14.88765555	14.29938425	14.6707749	14.26155232	14.04182027	14.24978767
TM2D1_N197_N2H8F0S0	197	N2H8F0S0	TM2D1	Q9BX74	01Y41Y41M(31M21M)61M(31M21M)61M21M	1	34.68	21365	48.1	1507.171509	1507.171509	2	1507.160722	7.157026391	193	201	3012.31321	C119H204N16O68Ct4Nf1	LSITNETFR	L1TMTN5GlcNAc	8	14.73910009	14.4803167	14.55730537	14.57369988	14.33693337	14.61478194	14.85010169	14.72650314	14.46558931	14.32659763
P4HA1_N259_N2H7F0S0	259	N2H7F0S0	P4HA1	P13674	01Y41Y41M(31M)61M(31M21M)61M21M	1	32.57	5894	16.17	987.484375	987.816711	3	987.806061	10.78189961	255	260	2960.4065	C112H210N14O63Ct12Nf3	EKDVNK	E1TMTK2TMTN5GlcNAcK6TMT	5	14.77614353	14.43717348	14.37504257	14.41117101	14.61379177	14.71980432	14.59969252	14.47775059	14.75449914	14.54059136
PLXNB2_N127_N2H9F0S0	127	N2H9F0S0	PLXNB2	O15031	01Y41Y41M(31M21M21M31G)61M(31M21M)61M	0	22.88	17451	40.06	1484.670532	1484.670532	2	1484.660559	6.717512971	124	131	2967.31288	C115H205N15O69Ct4Nf1	ALSNISLR	A1TMTN4GlcNAc	7	14.50375773	14.33884892	14.69449853	14.57381152	14.33039625	14.50981584	14.17957136	14.88362373	14.59616639	14.97220229
LGALS3BP_N398_N5H3F0S0	398	N5H3F0S0	LGALS3BP	Q08380	01Y41Y41M(31M41Y)(41Y)61M61Y	0	34.25	20379	46.06	1123.21814	1123.21814	3	1123.207645	9.343462435	396	407	3366.60917	C135H235N24O65Ct8Nf2	GLNLTEDTYKPR	G1TMTN3GlcNAcK10TMT	6	14.11176692	14.50603675	14.66654796	14.4589379	14.2802247	14.79430106	14.52606565	14.82603149	14.75175348	14.6939615
ATP1B3_N124_N4H5F1S0	124	N4H5F1S0	ATP1B3	P54709	01Y(61F)41Y41M(31M(21Y41L)41Y)61M61M	3	52.22	32319	70.77	1273.92981	1274.257568	3	1274.25362	3.09856634	124	137	3818.7444	C153H263N24O76S1Ct8Nf2	NLTVCPDGALFEQK	N1GlcNAc@TMTC5CamK14TMT	10	14.78208678	14.90004637	14.65682155	14.56073953	14.63680595	13.88110127	14.41088419	14.65725449	14.57460681	14.50737737
ITGA2_N343_N5H6F0S3	343	N5H6F0S3	ITGA2	P17301	01Y41Y41M(31M41Y41L32S)61M(21Y41L32S)61Y41L32S	0	44.22	50387	112.51	1656.72998	1656.397461	3	1656.384716	7.694430754	340	353	4965.13728	C202H329N26O107Ct8Nf2	YFFNVSDEAALLEK	Y1TMTN4GlcNAcK14TMT	10	13.21173173	13.017823	12.64729928	NA	12.26580874	13.27039881	12.56538683	13.34758511	14.29035317	13.67236269
ITGA2_N343_N5H6F2S2	343	N5H6F2S2	ITGA2	P17301	01Y41Y41M(31M41Y41L)61M(21Y(31F)41L32S)61Y(31F)41L32S	0	60.72	50387	112.51	1656.72998	1656.72998	3	1656.724857	3.092528448	340	353	4966.15768	C203H332N25O107Ct8Nf2	YFFNVSDEAALLEK	Y1TMTN4GlcNAcK14TMT	10	13.21173173	13.017823	12.64729928	NA	12.26580874	13.27039881	12.56538683	13.34758511	14.29035317	13.67236269
PLXNB2_N733_N2H6F0S0	733	N2H6F0S0	PLXNB2	O15031	01Y41Y41M(31M21M)61M(31M)61M	3	109.52	30213	66.38	922.9581299	922.71228	4	922.701094	12.12339891	728	743	3686.78277	C152H259N26O69Ct8Nf2	LSHDANETLPLHLYVK	L1TMTN6GlcNAcK16TMT	11	14.56000247	14.2716125	14.31303318	14.29692031	14.63800213	14.960978	14.43479987	14.44227094	14.61411193	15.02749735
POGLUT3_N306_N2H8F0S0	306	N2H8F0S0	POGLUT3	Q7Z4H8	01Y41Y41M(31M21M21M)61M(31M21M)61M	0	39.38	38865	85.33	1426.351563	1426.351563	3	1426.337368	9.951712911	288	307	4274.9954	C172H295N30O85Ct8Nf2	GVTNDLLSIQGNTGPSWINK	G1TMTN19GlcNAcK20TMT	15	14.90301305	14.56527538	14.61875409	14.63314249	14.55849977	14.43199665	14.64295574	14.5337402	14.15073241	14.65793583
CDCP1_N270_N4H5F1S2	270	N4H5F1S2	CDCP1	Q9H5V8	01Y41Y41M(31M)61M(21Y(31F)41L32S)61Y41L32S	1	71.87	46729	103.65	1447.294312	1447.294312	3	1447.280019	9.875437545	262	276	4337.82137	C173H283N29O92S1Ct4Nf1	ASVSFLNFNLSNCER	A1TMTN9GlcNAcC13Cam	14	14.48826292	14.85873457	14.79941921	14.63283388	14.63146899	14.4211367	14.51629711	14.22326692	14.41185743	14.7112194
LAMP1_N261_N2H6F0S0	261	N2H6F0S0	LAMP1	P11279	01Y41Y41M(31M)61M(31M21M)61M	2	38.07	25039	55.7	921.7949829	921.795532	3	921.787491	8.72351452	255	262	2762.34864	C109H199N16O56Ct8Nf2	LLNINPNK	L1TMTN7GlcNAcK8TMT	8	14.75768439	14.73180263	14.06559283	14.55889456	14.47959541	14.68649187	14.47412384	14.77438168	14.68598537	14.48914282
LAMP1_N261_N4H5F0S0	261	N4H5F0S0	LAMP1	P11279	01Y41Y41M(31M(21Y41L)41Y)61M61M	3	48.41	24938	55.49	1504.249023	1504.249023	2	1504.230283	12.45848971	255	262	3006.45456	C119H215N18O61Ct8Nf2	LLNINPNK	L1TMTN7GlcNAcK8TMT	8	14.46846553	14.35598645	14.45283132	14.59754938	14.66601124	13.94383298	14.55716255	14.87831245	14.90405981	14.78147223
L1CAM_N979_N2H7F0S0	979	N2H7F0S0	L1CAM	P32004	01Y41Y41M(31M21M)61M(31M21M)61M	4	90.12	13915	32.73	794.3679199	794.367859	4	794.363688	5.25060093	977	988	3173.43098	C126H215N23O66Ct4Nf1	THNLTDLSPHLR	T1TMTN3GlcNAc	10	14.66528365	14.35567221	14.66278891	14.22718215	14.7305369	14.75811675	14.86078982	14.50593441	14.55907976	14.40253703
UGGT1_N269_N4H3F1S0	269	N4H3F1S0	UGGT1	Q9NYU2	01Y41Y41M(31M41Y31F)61M61Y	0	137.33	48835	108.29	1528.747925	1528.747925	3	1528.730595	11.33607501	265	289	4582.1751	C190H316N35O85Ct8Nf2	GTEVNTTVIGENDPIDEVQGFLFGK	G1TMTN5GlcNAcK25TMT	26	15.06912313	14.64719578	14.49127749	15.05536079	14.88126798	14.13200228	14.40502827	14.21452216	14.5057401	14.02241179
FGB_N394_N4H5F0S1	394	N4H5F0S1	FGB	P02675	01Y41Y41M(31M41Y41L)61M61Y41L32S	0	27.92	34543	75.51	1346.25647	1346.580811	3	1346.572567	6.121873471	377	395	4035.69943	C155H265N31O84S2Ct4Nf1	GTAGNALMDGASQLMGENR	G1TMTN18GlcNAc	8	14.68186321	14.41195692	14.57444051	14.8680188	14.78917311	14.20051789	14.63525518	14.42051024	14.51482072	14.64579315
ITGA2_N105_N4H5F1S0	105	N4H5F1S0	ITGA2	P17301	01Y(61F)41Y41M(31M41Y41L)(41Y)61M61M	0	21.61	34982	76.46	1335.313599	1335.653809	3	1335.634391	14.53810555	95	110	4002.88671	C159H283N26O80S1Ct8Nf2	LNLQTSTSIPNVTEMK	L1TMTN11GlcNAcK16TMT	11	14.72003388	14.41150348	14.7014009	14.80076895	14.68567289	14.18696231	14.50508929	14.60765312	14.48633571	14.65938789
ADGRF1_N282_N2H9F0S0	282	N2H9F0S0	ADGRF1	Q5T601	01Y41Y41M(31M21M21M)61M(31M21M)61M21M	1	48.86	7165	18.81	1464.163696	1464.163696	2	1464.156356	5.013323224	281	286	2926.30662	C111H203N12O68Ct8Nf2	GNITAK	G1TMTN2GlcNAcK6TMT	7	14.30047296	14.36031194	13.92427116	14.26035335	13.62864676	14.87906131	14.76500996	15.09089102	15.07924747	14.876828
CNKSR2_N93_N2H9F0S0	93	N2H9F0S0	CNKSR2	Q8WXI2	01Y41Y41M(31M21M21M31G)61M(31M21M)61M	0	44.44	7165	18.81	1464.163696	1464.163696	2	1464.156356	5.013323224	92	97	2926.30662	C111H203N12O68Ct8Nf2	LNASAK	L1TMTN2GlcNAcK6TMT	5	14.30047296	14.36031194	13.92427116	14.26035335	13.62864676	14.87906131	14.76500996	15.09089102	15.07924747	14.876828
DVL3_N159_N2H9F0S0	159	N2H9F0S0	DVL3	Q92997	01Y41Y41M(31M21M21M)61M(31M21M)61M21M	1	46.42	7165	18.81	1464.163696	1464.163696	2	1464.156356	5.013323224	158	163	2926.30662	C111H203N12O68Ct8Nf2	LNGTAK	L1TMTN2GlcNAcK6TMT	6	14.30047296	14.36031194	13.92427116	14.26035335	13.62864676	14.87906131	14.76500996	15.09089102	15.07924747	14.876828
F3_N156_N5H8F1S0	156	N5H8F1S0	F3	P13726	01Y41Y41M(31M(21Y(31F)41L31Y41L31L)41Y41L)61M61M	0	52.46	10599	25.97	1874.801636	1874.801636	2	1874.788003	7.271617999	155	163	3747.56777	C145H249N19O89Ct4Nf1	VNVTVEDER	V1TMTN2GlcNAc	8	13.20848464	13.46121958	12.3090321	13.51640404	13.43452422	13.26784496	12.87771447	13.70997079	NA	13.23625934
AGBL1_N809_N2H8F0S0	809	N2H8F0S0	AGBL1	Q96MI9	01Y41Y41M(31M21M21M31G)61M(31M)61M	1	23.09	34207	74.71	1201.87207	1201.87207	3	1201.870268	1.499589888	803	815	3602.59701	C143H243N22O73S1Ct8Nf2	VHPGESNASWVMK	V1TMTN7GlcNAcK13TMT	5	14.94482584	14.55368208	14.68159349	14.5623411	14.57646215	14.53356595	14.31277396	14.39913231	14.66678808	14.58574872
MINPP1_N242_N2H6F0S0	242	N2H6F0S0	MINPP1	Q9UNW1	01Y41Y41M(31M)61M(31M21M)61M	3	64.22	18550	42.32	801.1373291	801.137329	4	801.131053	7.834051045	242	253	3200.50258	C131H221N20O62Ct8Nf2	NATALYHVEAFK	N1GlcNAc@TMTK12TMT	5	14.69584705	14.64621738	14.72613056	14.69575672	14.16543652	14.77602473	14.07760553	14.40410733	14.66263575	14.85425537
ITGA6_N997_N4H4F2S1	997	N4H4F2S1	ITGA6	P23229	01Y41Y41M(31M)61M(21Y(31F)41L32S)61Y31F	1	65.68	39112	85.91	1340.940063	1340.940063	3	1340.938367	1.26514134	995	1006	4018.79827	C166H271N22O82Ct8Nf2	LWNSTFLEEYSK	L1TMTN3GlcNAcK12TMT	13	14.60872136	14.90092442	14.14304351	14.7784184	14.48338726	14.49400449	14.37294766	14.77997874	14.61370728	14.59602477
PTPRJ_N937_N2H8F0S0	937	N2H8F0S0	PTPRJ	Q12913	01Y41Y41M(31M21M21M)61M(31M21M)61M	0	50	27648	61.11	1323.287842	1323.287842	3	1323.268037	14.96657995	930	945	3965.78766	C160H268N27O77S1Ct8Nf2	ACVAGFTNITFHPQNK	A1TMTC2CamN8GlcNAcK16TMT	11	14.74658122	14.76132555	14.66329943	14.17100408	13.9661757	14.68787544	14.51473945	14.40737297	14.61587809	15.0805128
PLXNB2_N733_N2H7F0S0	733	N2H7F0S0	PLXNB2	O15031	01Y41Y41M(31M21M)61M(31M21M)61M	4	91.42	29975	65.9	963.4827881	963.482849	4	963.465036	18.48860148	728	743	3848.8356	C158H269N26O74Ct8Nf2	LSHDANETLPLHLYVK	L1TMTN6GlcNAcK16TMT	7	14.79992556	14.11419884	14.46600645	14.49414815	14.78760762	14.53757139	14.65555003	14.67551054	14.54158864	14.74937242
CREG1_N193_N2H7F0S0	193	N2H7F0S0	CREG1	O75629	01Y41Y41M(31M21M)61M(31M21M)61M	4	105.72	29975	65.9	963.4827881	963.482849	4	963.466058	17.42782836	192	207	3848.83962	C163H269N24O72Ct8Nf2	LNITNIWVLDYFGGPK	L1TMTN2GlcNAcK16TMT	5	14.79992556	14.11419884	14.46600645	14.49414815	14.78760762	14.53757139	14.65555003	14.67551054	14.54158864	14.74937242
LAMP1_N261_N4H5F2S0	261	N4H5F2S0	LAMP1	P11279	01Y41Y41M(31M41Y(31F)41L)61M61Y(31F)41L	0	74.2	24620	54.84	1100.545776	1100.545776	3	1100.528077	16.08261303	255	262	3298.57038	C131H235N18O69Ct8Nf2	LLNINPNK	L1TMTN7GlcNAcK8TMT	9	14.69680569	14.99011816	14.2605304	14.72989322	14.56326899	14.32322069	14.72605238	14.60784605	14.33377155	14.56453335
SEL1L_N431_N2H8F0S0	431	N2H8F0S0	SEL1L	Q9UBV2	01Y41Y41M(31M21M)61M(31M21M)61M21M	1	56.56	32190	70.5	1527.033936	1527.033936	3	1527.012286	14.17771623	419	439	4577.0203	C187H305N30O90S1Ct8Nf2	MYSEGSDIVPQSNETALHYFK	M1TMTN13GlcNAcK21TMT	15	15.00314573	14.79744706	14.19698888	14.64507979	14.37318679	14.59098674	14.51289323	14.41857167	14.15935202	15.03265142
SEMA7A_N258_N2H8F0S0	258	N2H8F0S0	SEMA7A	O75326	01Y41Y41M(31M21M)61M(31M21M)61M21M	1	29.59	13742	32.37	1319.605103	1319.938477	3	1319.928699	7.407644449	246	261	3955.76943	C154H266N27O83Ct8Nf2	EDNPDKNPEAPLNVSR	E1TMTK6TMTN13GlcNAc	9	14.26680965	14.20479868	14.27975503	14.54664204	14.17055442	14.94614686	15.07870161	14.8668599	14.67779064	14.6436239
ATRN_N416_N2H8F0S0	416	N2H8F0S0	ATRN	O75882	01Y41Y41M(31M21M21M)61M(31M21M)61M	0	25.37	16892	38.87	1084.481445	1084.481445	3	1084.473517	7.310747912	411	422	3250.40455	C125H218N20O74Ct4Nf1	IDSTGNVTNELR	I1TMTN6GlcNAc	5	14.42402808	14.75659362	14.44246752	14.74756958	14.52367378	14.72362569	14.6527323	14.56992542	14.4332284	14.73907034
LGALS3BP_N398_N2H9F0S0	398	N2H9F0S0	LGALS3BP	Q08380	01Y41Y41M(31M21M21M)61M(31M21M)61M21M	1	13.78	19779	44.83	1244.581177	1244.240723	3	1244.233942	5.44966346	396	407	3729.68799	C147H256N21O80Ct8Nf2	GLNLTEDTYKPR	G1TMTN3GlcNAcK10TMT	6	14.26816288	14.17469134	14.44352661	14.50992626	14.38147461	14.74755326	14.90204159	14.81908023	14.87078942	14.75153282
ADGRG6_N505_N2H9F0S0	505	N2H9F0S0	ADGRG6	Q86SQ4	01Y41Y41M(31M21M21M31G)61M(31M21M)61M	0	21.98	8590	21.85	1621.189453	1621.189453	2	1621.172201	10.6417597	504	513	3240.33619	C123H212N18O77Ct4Nf1	NNESLDEGLR	N1TMTN2GlcNAc	5	12.68059481	12.49544797	12.89738883	13.30847338	13.23436428	13.12090752	13.48276619	12.97074197	13.6963712	13.05481278
PSAP_N101_N2H8F0S0	101	N2H8F0S0	PSAP	P07602	01Y41Y41M(31M21M)61M(31M21M)61M21M	2	48.05	26939	59.65	1396.295654	1396.304199	3	1396.293897	7.378259528	93	107	4184.86785	C163H286N26O80S3Ct12Nf3	TCDWLPKPNMSASCK	T1TMTC2CamK7TMTN9GlcNAcC14CamK15TMT	9	13.96215693	14.25260273	14.47283787	14.45397253	14.21481437	15.05029619	15.29253654	14.82551218	14.61810643	14.42319362
THBS1_N1067_N2H7F0S0	1067	N2H7F0S0	THBS1	P07996	01Y41Y41M(31M21M21M)61M(31M)61M	4	62.49	7571	19.66	1046.481567	1046.481567	3	1046.471769	9.363255754	1065	1077	3136.39934	C123H212N22O67Ct4Nf1	VVNSTTGPGEHLR	V1TMTN3GlcNAc	5	14.95476689	14.46139404	13.81047797	14.39411512	14.17151454	14.67788184	14.76823707	14.65694438	14.87364354	14.9368285
TFRC_N251_N4H6F2S0	251	N4H6F2S0	TFRC	P02786	01Y41Y41M(31M(21Y(31F)41L)41Y(31F)41L)61M61M	0	19.47	45958	102.05	1415.31665	1415.662598	3	1415.644727	12.62368722	242	258	4242.9152	C176H290N26O88Ct4Nf1	DFEDLYTPVNGSIVIVR	D1TMTN10GlcNAc	7	14.71735119	14.78102475	14.71096494	15.06168535	14.41180722	14.47910931	14.56852285	14.50286404	14.49006275	14.19393868
LAMB1_N1279_N2H6F0S0	1279	N2H6F0S0	LAMB1	P07942	01Y41Y41M(31M)61M(31M21M)61M	2	41.74	8192	21	1059.830933	1059.827759	3	1059.816491	10.63183028	1271	1283	3176.43568	C120H217N20O69Ct8Nf2	LSDTTSQSNSTAK	L1TMTN9GlcNAcK13TMT	10	14.72802243	14.77407644	14.79468579	14.41421451	14.79240683	14.40128728	14.73572594	14.33275719	14.70250011	14.33497393
ARB2BP_N344_N2H8F0S0	344	N2H8F0S0	ARB2BP	A6NC97	01Y41Y41M(31M21M21M)61M(31M21M)61M	0	17.75	20454	46.21	1386.110352	1386.110352	2	1386.097398	9.345347967	341	347	2770.18656	C108H186N14O64Ct4Nf1	TTINFSR	T1TMTN4GlcNAc	5	14.91886828	14.26771191	14.40034555	14.48652785	14.1395489	14.52781516	14.79687635	14.61750663	14.71845173	15.03042542
PSAP_N332_N2H8F0S0	332	N2H8F0S0	PSAP	P07602	01Y41Y41M(31M21M)61M(31M21M)61M21M	1	37.49	12045	28.91	1439.670288	1439.660034	2	1439.653773	4.349087124	328	333	2877.30148	C110H200N13O65Ct8Nf2	LIDNNK	L1TMTN5GlcNAcK6TMT	7	14.47753487	14.17487279	14.68417162	14.15127745	14.50207767	14.82904461	14.95678568	14.88212514	14.63990011	14.63159823
ABCA13_N5009_N2H8F0S0	5009	N2H8F0S0	ABCA13	Q86UQ4	01Y41Y41M(31M21M)61M(31M21M)61M21M	1	31.13	12045	28.91	1439.670288	1439.660034	2	1439.653773	4.349087124	5005	5010	2877.30148	C110H200N13O65Ct8Nf2	VIENNK	V1TMTN5GlcNAcK6TMT	5	14.47753487	14.17487279	14.68417162	14.15127745	14.50207767	14.82904461	14.95678568	14.88212514	14.63990011	14.63159823
HYOU1_N931_N2H7F0S0	931	N2H7F0S0	HYOU1	Q9Y4L1	01Y41Y41M(31M21M21M)61M(31M)61M	2	71.27	13005	30.87	1171.877197	1171.877197	3	1171.860539	14.21522875	926	940	3512.56781	C136H237N22O75Ct8Nf2	AEPPLNASASDQGEK	A1TMTN6GlcNAcK15TMT	14	14.71647236	14.76056083	14.7903388	14.45762994	14.70422879	14.59198594	14.62463373	14.64805664	14.385363	14.43369049
PRKCSH_N476_N2H6F0S0	476	N2H6F0S0	PRKCSH	P14314	01Y41Y41M(31M)61M(31M21M)61M	2	24.5	10098	24.94	1054.442383	1054.442383	3	1054.438277	3.893838634	465	477	3160.29892	C125H200N24O64S1Ct4Nf1	YEQGTGCWQGPNR	Y1TMTC7CamN12GlcNAc	6	15.06370208	14.56113413	14.79820152	14.37823977	14.57138809	14.49519042	14.4819763	14.47758487	14.7263787	14.49969531
DSG2_N182_N2H9F0S0	182	N2H9F0S0	DSG2	Q14126	01Y41Y41M(31M21M21M)61M(31M21M)61M21M	1	28.04	17102	39.33	1309.578857	1309.588867	3	1309.57832	8.053880657	181	195	3925.72114	C151H264N23O87Ct8Nf2	INATDADEPNTLNSK	I1TMTN2GlcNAcK15TMT	8	14.8880195	14.18662598	14.58585555	14.6058771	14.61264762	14.80205681	14.65904571	14.5055612	14.61623511	14.62833568
TMEM259_N189_N2H7F0S0	189	N2H7F0S0	TMEM259	Q4ZIN3	01Y41Y41M(31M21M21M)61M(31M)61M	2	31.5	38317	84.11	1675.139038	1675.139038	3	1675.131399	4.560290579	178	202	5021.37962	C209H346N34O93Ct12Nf3	VFKPPSSTEALNDSQEFPFPETPTK	V1TMTK3TMTN12GlcNAcK25TMT	12	14.86019717	15.18445183	14.68416244	14.69432678	14.76807095	14.18498644	13.81187881	14.33514591	14.84918025	14.35826299
CLU_N86_N2H9F0S0	86	N2H9F0S0	CLU	P10909	01Y41Y41M(31M21M21M31G)61M(31M21M)61M	0	26.8	6244	16.91	1521.636353	1521.636353	2	1521.624371	7.87417663	82	89	3041.2405	C115H199N15O74Ct4Nf1	EDALNETR	E1TMTN5GlcNAc	7	12.91314667	13.37671045	13.31270206	12.91552084	12.92241105	12.91817045	13.35341234	13.77548647	12.64871441	13.14211749
HSP90B1_N62_N2H8F0S0	62	N2H8F0S0	HSP90B1	P14625	01Y41Y41M(31M21M)61M(31M21M)61M21M	1	32.35	33098	72.37	1166.536621	1166.295776	4	1166.277462	15.70326769	44	67	4660.08322	C184H313N37O97Ct4Nf1	TDDEVVQREEEAIQLDGLNASQIR	T1TMTN19GlcNAc	8	14.68837534	15.07392783	14.739426	14.67811996	14.47931294	14.92281314	14.03133858	14.60237454	14.42993289	14.28086284
LAMP1_N84_N2H3F1S0	84	N2H3F1S0	LAMP1	P11279	01Y(61F)41Y41M(31M)61M	4	22.13	31051	68.12	925.4448242	925.444824	3	925.438	7.374042075	83	96	2773.29805	C113H191N21O54Ct4Nf1	ENTSDPSLVIAFGR	E1TMTN2GlcNAc	11	14.66008788	14.33295305	14.88053481	14.76882175	14.85070899	14.66263693	14.4793784	14.32449416	14.51514313	14.62847257
ADGRF4_N309_N2H8F0S0	309	N2H8F0S0	ADGRF4	Q8IZF3	01Y41Y41M(31M21M21M)61M(31M21M)61M	0	58.66	12658	30.17	1066.157471	1066.157471	3	1066.14707	9.755411254	304	314	3195.42522	C126H217N21O69Ct4Nf1	EAHLQNVSLPR	E1TMTN6GlcNAc	8	14.83616403	14.53434026	14.2149706	14.54212873	14.3580096	14.94644534	14.71761184	14.6360573	14.54389332	14.7728383
PTPRB_N1892_N2H9F0S0	1892	N2H9F0S0	PTPRB	P23467	01Y41Y41M(31M21M21M)61M(31M21M)61M21M	1	28.56	15855	36.73	1566.186768	1566.186768	2	1566.17963	4.557317685	1886	1893	3130.35106	C122H210N18O71Ct4Nf1	TVRDYINR	T1TMTN7GlcNAc	5	14.68952416	14.69998638	15.0296799	14.8515263	14.65891129	14.08418212	14.60332692	14.33209043	14.63996676	14.52958135
CD63_N130_N2H8F0S0	130	N2H8F0S0	CD63	P08962	01Y41Y41M(31M21M)61M(31M21M)61M21M	3	147.58	5785	15.94	1025.119995	1025.119995	3	1025.112136	7.66659267	129	138	3072.32042	C118H204N20O69Ct4Nf1	NNHTASILDR	N1TMTN2GlcNAc	8	14.3212741	14.18890477	15.06185009	14.32065585	14.50499374	14.87558335	14.2248	14.77666744	14.75799391	15.01368968
GXYLT1_N237_N2H8F0S0	237	N2H8F0S0	GXYLT1	Q4G148	01Y41Y41M(31M21M)61M(31M21M)61M21M	1	48.03	21910	49.21	1287.561646	1287.893555	3	1287.886698	5.323983477	236	252	3859.6415	C154H253N27O80S1Ct4Nf1	FNSTQIAAMAPEHEEPR	F1TMTN2GlcNAc	13	14.5587591	14.78229291	15.10865014	14.73320777	14.61049107	14.89248962	14.5904582	14.87415531	14.88168348	NA
LAMP1_N261_N4H5F1S0	261	N4H5F1S0	LAMP1	P11279	01Y(61F)41Y41M(31M41Y41L)(41Y)61M61M	0	23.42	24772	55.15	1577.270996	1577.270996	2	1577.259244	7.450958867	255	262	3152.51247	C125H225N18O65Ct8Nf2	LLNINPNK	L1TMTN7GlcNAcK8TMT	9	14.69569494	15.08564597	14.57556985	14.87801607	14.47463058	14.09209083	14.50982555	14.800896	14.23191425	14.77650858
SYPL1_N71_N3H6F0S0	71	N3H6F0S0	SYPL1	Q16563	01Y41Y41M(31M41Y41L)61M(31M)61M	8	35.34	19391	44.04	1309.278931	1309.613403	3	1309.603287	7.724721229	56	72	3924.79347	C154H269N28O78S1Ct8Nf2	GQTEIQVNCPPAVTENK	G1TMTC9CamN16GlcNAcK17TMT	10	14.79934172	14.91522575	14.4903422	14.5238689	14.6564979	14.43477143	14.4774805	14.34062284	14.93249095	14.69463592
LAMB3_N604_N2H6F0S0	604	N2H6F0S0	LAMB3	Q13751	01Y41Y41M(31M21M)61M(31M)61M	0	12.66	25715	57.09	1591.711914	1591.711914	2	1591.703907	5.030497484	604	618	3181.39968	C127H211N23O66Ct4Nf1	NATASLWSGPGLEDR	N1GlcNAc@TMT	6	14.77649476	14.52810158	14.22393046	14.48830934	14.66242907	14.65194488	14.76570405	14.92041366	14.66557133	14.61182725
TACSTD2_N168_N2H5F0S0	168	N2H5F0S0	TACSTD2	P09758	01Y41Y41M(31M)61M(31M)61M	10	97.23	10582	25.94	864.4055176	864.153625	4	864.147285	7.337277327	160	177	3452.56545	C139H228N32O65Ct4Nf1	HRPTAGAFNHSDLDAELR	H1TMTN9GlcNAc	12	14.52399733	14.25352142	14.33413386	14.53406407	14.68659876	14.79095638	14.57776082	14.99803907	14.88732866	14.68208352
F3_N156_N4H6F2S0	156	N4H6F2S0	F3	P13726	01Y41Y41M(31M(21Y(31F)41L)41Y(31F)41L)61M61M	0	35.79	10892	26.58	1684.238159	1684.238159	2	1684.224442	8.144508146	155	163	3366.44066	C131H226N18O78Ct4Nf1	VNVTVEDER	V1TMTN2GlcNAc	7	13.41276662	13.49878929	13.27802186	13.36861921	12.89497239	13.61234335	12.48859475	13.08031191	13.10827902	12.42528383
ADGRG1_N324_N2H7F0S0	324	N2H7F0S0	ADGRG1	Q9Y653	01Y41Y41M(31M21M)61M(31M21M)61M	2	43.65	41484	91.2	1388.367798	1388.374146	3	1388.35615	12.96173738	322	340	4161.05174	C173H297N30O77Ct8Nf2	VANLTEPVVLTFQHQLQPK	V1TMTN3GlcNAcK19TMT	10	14.63960668	14.62592408	14.18334207	14.47936353	14.59000927	14.90287116	14.59913801	14.59472591	15.02383117	14.65992621
TACSTD2_N208_N2H7F0S0	208	N2H7F0S0	TACSTD2	P09758	01Y41Y41M(31M)61M(31M21M)61M21M	1	47.41	3612	11.54	1353.11792	1353.118286	2	1353.106774	8.507926376	207	212	2704.20752	C101H185N14O61Ct8Nf2	QNTSQK	Q1TMTN2GlcNAcK6TMT	8	13.37572744	13.34782853	14.02083699	13.67216022	13.99046897	14.95082723	15.28784806	15.19773175	15.53999311	14.98882978
XKR4_N218_N2H7F0S0	218	N2H7F0S0	XKR4	Q5GH76	01Y41Y41M(31M)61M(31M21M)61M21M	1	38.65	3612	11.54	1353.11792	1353.118286	2	1353.106774	8.507926376	215	221	2704.20752	C101H185N14O61Ct8Nf2	QASNASK	Q1TMTN4GlcNAcK7TMT	5	13.37572744	13.34782853	14.02083699	13.67216022	13.99046897	14.95082723	15.28784806	15.19773175	15.53999311	14.98882978
LGALS3BP_N69_N2H9F0S0	69	N2H9F0S0	LGALS3BP	Q08380	01Y41Y41M(31M21M21M31G)61M(31M21M)61M	0	40.12	26373	58.45	1148.522461	1148.188843	3	1148.171729	14.90523848	64	76	3441.49918	C136H231N21O76Ct4Nf1	ALGFENATQALGR	A1TMTN6GlcNAc	12	14.73564796	14.32016256	14.34049351	14.88863338	14.29490259	14.69918818	14.41411365	14.92975707	14.74909396	14.91423926
DIAPH2_N716_N2H6F0S0	716	N2H6F0S0	DIAPH2	O60879	01Y41Y41M(31M21M)61M(31M)61M	4	116.73	27877	61.58	996.7296753	996.725525	4	996.712898	12.66854514	713	732	3981.82516	C166H271N31O74S1Ct4Nf1	TAQNLSIFLGSYRMPYEDIR	T1TMTN4GlcNAc	5	14.9604347	14.58187576	14.89336853	14.8208631	14.63964006	14.66939286	14.74418448	13.87235498	14.2907238	14.74516763
CD44_N57_N4H5F0S1	57	N4H5F0S1	CD44	P16070	01Y41Y41M(31M41Y41L)61M61Y41L32S	0	28.81	36819	80.83	1314.591431	1314.938965	3	1314.921463	13.31018182	55	68	3940.74816	C156H269N24O79S2Ct8Nf2	AFNSTLPTMAQMEK	A1TMTN3GlcNAcK14TMT	8	14.66347816	14.59527051	14.7354899	14.79507683	15.08147195	14.57104147	14.49135938	14.62336583	14.42431245	14.42048254
CCDC175_N496_N2H6F0S0	496	N2H6F0S0	CCDC175	P0C221	01Y41Y41M(31M21M)61M(31M)61M	0	30.74	41033	90.09	1415.665894	1415.665894	2	1415.647372	13.08345217	492	501	2829.28654	C114H195N17O60Ct4Nf1	IELLNETSFR	I1TMTN5GlcNAc	5	14.34492171	14.94813714	14.87004267	14.76130893	14.81999249	14.87325509	14.65773302	14.32082475	14.76621964	13.82318058
SUN1_N705_N4H3F1S0	705	N4H3F1S0	SUN1	O94901	01Y41Y41M(31M)61M(21Y31F)61Y	2	48.11	17447	40.05	1059.53064	1059.53064	3	1059.517828	12.09196117	699	711	3175.53969	C126H226N21O63Ct8Nf2	TLSPTGNISSAPK	T1TMTN7GlcNAcK13TMT	6	15.09079261	14.62282673	14.52342861	14.73520477	14.79619622	14.41700352	14.51100371	14.94938393	14.560951	14.0910514
SUN2_N636_N4H3F1S0	636	N4H3F1S0	SUN2	Q9UH99	01Y41Y41M(31M)61M(21Y31F)61Y	2	53.81	17447	40.05	1059.53064	1059.53064	3	1059.517828	12.09196117	632	644	3175.53969	C126H226N21O63Ct8Nf2	ALSPNSTISSAPK	A1TMTN5GlcNAcK13TMT	9	15.09079261	14.62282673	14.52342861	14.73520477	14.79619622	14.41700352	14.51100371	14.94938393	14.560951	14.0910514
NEMP1_N125_N2H9F0S0	125	N2H9F0S0	NEMP1	O14524	01Y41Y41M(31M21M21M31G31G)61M(31M)61M	0	71.55	27813	61.45	1466.721558	1466.700562	3	1466.693913	4.532999952	122	137	4396.06712	C176H307N25O89Ct12Nf3	EKLNDTYVNVGLYSTK	E1TMTK2TMTN4GlcNAcK16TMT	13	14.55433082	14.36726452	14.77481898	14.49674156	14.36548882	14.72117522	14.74482431	14.54730446	15.06382473	14.76315891
LGALS3BP_N551_N4H4F2S1	551	N4H4F2S1	LGALS3BP	Q08380	01Y41Y41M(31M)61M(21Y(31F)41L32S)61Y31F	0	32.13	19654	44.58	1259.914795	1259.914795	3	1259.912977	1.442894794	542	554	3776.7251	C148H261N22O81Ct8Nf2	AAIPSALDTNSSK	A1TMTN10GlcNAcK13TMT	9	14.48564568	14.09199452	14.40495277	14.2124728	14.31364402	14.64626636	14.79091018	14.90136072	14.99662498	15.26481844
ERBB3_N250_N2H6F0S0	250	N2H6F0S0	ERBB3	P21860	01Y41Y41M(31M)61M(31M21M)61M	2	64.99	6900	18.27	956.7476807	956.747681	3	956.73789	10.23338175	248	258	2867.19775	C112H185N21O59S1Ct4Nf1	HFNDSGACVPR	H1TMTN3GlcNAcC8Cam	9	14.74322137	14.5810141	14.52018687	14.72757522	14.23186896	14.72349277	14.33857451	14.94162154	14.5620532	15.00516511
F3_N156_N6H8F0S0	156	N6H8F0S0	F3	P13726	01Y41Y41M(31M(21Y41L31Y41L)41Y41L31Y)61M(31M)61M	0	38.5	10571	25.92	1903.308472	1903.308472	2	1903.29873	5.118313554	155	163	3804.58923	C147H252N20O90Ct4Nf1	VNVTVEDER	V1TMTN2GlcNAc	6	13.68049898	12.74263925	12.88701604	13.34044182	12.62093311	13.31367666	13.25354118	13.4416795	13.10486555	13.13700728
TENT4A_N770_N2H8F0S0	770	N2H8F0S0	TENT4A	Q5XG87	01Y41Y41M(31M21M)61M(31M21M)61M21M	2	72.31	4415	13.14	948.7332764	948.733337	3	948.727954	5.674337223	765	771	2843.16789	C110H181N19O63Ct4Nf1	GHHQYNR	G1TMTN6GlcNAc	6	14.48717586	14.25054173	14.82670596	14.69392162	14.63915812	14.75649353	13.98239123	14.94129202	14.90576815	14.80194761
ADAM9_N381_N2H9F0S0	381	N2H9F0S0	ADAM9	Q13443	01Y41Y41M(31M21M21M31G)61M(31M21M)61M	0	82.21	19158	43.56	1249.188477	1248.85376	3	1248.847649	4.893123376	381	392	3743.5291	C145H242N19O83S1Ct8Nf2	NFSSCSAEDFEK	N1GlcNAc@TMTC5CamK12TMT	12	14.79696419	14.94294907	14.81847097	14.71802017	14.49426674	14.68017418	14.56677755	14.50326547	14.6039682	14.3591392
HSPA13_N184_N2H8F0S0	184	N2H8F0S0	HSPA13	P48723	01Y41Y41M(31M21M)61M(31M21M)61M21M	1	64.53	26252	58.2	1155.553223	1155.210815	3	1155.209177	1.41829698	184	196	3462.6137	C135H243N20O74Ct8Nf2	NSTIEAANLAGLK	N1GlcNAc@TMTK13TMT	12	14.46509178	14.81970644	14.86267016	14.63404949	14.33546299	14.36881775	14.79923998	14.89065167	14.83061027	14.48591604
PSAP_N215_N2H3F1S0	215	N2H3F1S0	PSAP	P07602	01Y(61F)41Y41M(31M)61M	5	24.41	34993	76.49	1024.197266	1024.197266	3	1024.184443	12.51983965	214	227	3069.53957	C126H220N23O55Ct8Nf2	TNSTFVQALVEHVK	T1TMTN2GlcNAcK14TMT	6	14.987986	14.66238367	14.52013083	14.73141565	14.74925773	14.42244306	14.64605869	14.86394958	14.50554264	14.46465595
TM9SF3_N174_N4H5F2S0	174	N4H5F2S0	TM9SF3	Q9HD45	01Y41Y41M(31M41Y41L)61M21Y(31F)41L21F	0	37.54	27703	61.23	1183.56311	1183.56311	3	1183.556362	5.701757668	170	180	3547.65523	C140H250N19O76Ct8Nf2	IVDVNLTSEGK	I1TMTN5GlcNAcK11TMT	9	14.69316173	14.93926612	14.59067879	14.74719662	14.55817214	14.56813919	14.50504304	14.76823236	14.72451056	14.50845102
LAMC1_N1205_N2H7F0S0	1205	N2H7F0S0	LAMC1	P11047	01Y41Y41M(31M21M)61M(31M21M)61M	1	7.3	29623	65.17	1726.782471	1726.782471	2	1726.769655	7.421779209	1203	1217	3451.53114	C137H233N23O74Ct4Nf1	TANDTSTEAYNLLLR	T1TMTN3GlcNAc	5	14.65763436	14.65139425	14.38864121	14.83441424	14.79506611	14.5088021	14.86578531	14.62414384	14.81661137	14.49679823
TOR1AIP2_N286_N2H8F0S0	286	N2H8F0S0	TOR1AIP2	Q8NFQ8	01Y41Y41M(31M21M)61M(31M21M)61M21M	1	75.75	28968	63.82	1319.616699	1319.9552	3	1319.93988	11.6067372	284	302	3955.80078	C161H269N29O80Ct4Nf1	HLNASNPTEPATIIFTAAR	H1TMTN3GlcNAc	18	14.53392702	14.56900101	14.59404762	14.58386632	14.26141867	14.70024373	14.48552469	15.12102427	14.69969216	14.99903107
SYDE2_N1125_N2H8F0S0	1125	N2H8F0S0	SYDE2	Q5VT97	01Y41Y41M(31M21M)61M(31M21M)61M21M	2	36.51	48173	106.63	1486.657959	1486.657959	2	1486.656517	0.969951269	1122	1128	2971.30695	C115H202N13O67Ct8Nf2	IGENYSK	I1TMTN4GlcNAcK7TMT	5	14.614533	14.83582381	14.91343706	14.67339334	14.75630636	14.27006304	14.75390217	14.41582882	14.63355979	14.79373904
OSBPL8_N103_N2H8F0S0	103	N2H8F0S0	OSBPL8	Q9BZF1	01Y41Y41M(31M21M)61M(31M21M)61M21M	2	36.51	48173	106.63	1486.657959	1486.657959	2	1486.656517	0.969951269	101	107	2971.30695	C115H202N13O67Ct8Nf2	LYNGSEK	L1TMTN3GlcNAcK7TMT	5	14.614533	14.83582381	14.91343706	14.67339334	14.75630636	14.27006304	14.75390217	14.41582882	14.63355979	14.79373904
FAT1_N1940_N2H8F0S0	1940	N2H8F0S0	FAT1	Q14517	01Y41Y41M(31M21M)61M(31M21M)61M21M	2	28.82	14495	33.91	1112.519165	1112.519165	3	1112.508555	9.537040425	1933	1945	3334.50968	C130H230N22O73Ct4Nf1	TGALTVQNTTQLR	T1TMTN8GlcNAc	5	14.63034656	14.647013	14.04690834	14.70363874	14.62313712	14.88421577	14.88879497	14.78755308	14.94771986	14.43599024
FGB_N394_N4H6F1S0	394	N4H6F1S0	FGB	P02675	01Y(61F)41Y41M(31M41Y41L31Y)61M(31M)61M	1	8.19	34627	75.71	1352.259399	1352.259399	3	1352.244349	11.12995153	377	395	4052.71474	C156H268N30O85S2Ct4Nf1	GTAGNALMDGASQLMGENR	G1TMTN18GlcNAc	6	14.5022914	14.55555221	14.85102179	14.59357262	14.73189148	14.46671646	14.51496045	14.69956104	14.97746949	14.85363979
BSG_N268_N2H10F0S0	268	N2H10F0S0	BSG	P35613	01Y41Y41M(31M21M21M31G31G)61M(31M21M)61M	0	18.66	6449	17.33	1611.165283	1611.165283	2	1611.155166	6.27947161	265	273	3220.30212	C121H212N16O77S1Ct4Nf1	ALMNGSESR	A1TMTN4GlcNAc	6	13.34903772	12.83281161	12.44483233	13.24536777	13.56890528	13.32754495	12.5691144	13.61468059	12.98262365	13.59999031
CD109_N247_N2H6F0S0	247	N2H6F0S0	CD109	Q6YHK3	01Y41Y41M(31M21M)61M(31M)61M	1	16.52	9391	23.49	931.1251831	931.461426	3	931.450873	11.32940186	245	253	2791.3388	C109H198N17O57Ct8Nf2	HLNGTITAK	H1TMTN3GlcNAcK9TMT	7	14.29234805	14.6598675	14.54100143	14.2115954	14.43286598	15.0174103	14.83260874	15.13694972	14.84116436	14.63533865
SSR2_N88_N2H9F0S0	88	N2H9F0S0	SSR2	P43308	01Y41Y41M(31M21M21M31G)61M(31M21M)61M	0	47.03	23206	51.95	1376.365967	1376.365967	3	1376.347324	13.54512524	83	99	4125.02525	C167H297N28O81Ct8Nf2	IAPASNVSHTVVLRPLK	I1TMTN6GlcNAcK17TMT	6	15.35930842	14.65165907	14.94987218	14.70278365	14.411891	14.39835451	14.03093545	14.3329138	14.57589106	15.01365231
PSAP_N215_N4H3F1S0	215	N4H3F1S0	PSAP	P07602	01Y41Y41M(31M)61M(21Y31F)61Y	2	22.39	34477	75.34	1159.583984	1159.590576	3	1159.570696	17.14442418	214	227	3475.69831	C142H246N25O65Ct8Nf2	TNSTFVQALVEHVK	T1TMTN2GlcNAcK14TMT	5	14.9142924	14.12227172	14.26625519	14.81882215	14.34968764	14.89973699	14.77188034	14.76963852	15.09779455	14.59996608
DSG2_N462_N4H5F1S0	462	N4H5F1S0	DSG2	Q14126	01Y41Y41M(31M41Y(31F)41L)61M61Y41L	0	38	14381	33.68	1134.204712	1134.202271	3	1134.191463	9.528821337	459	468	3399.56054	C137H234N19O70Ct8Nf2	YVQNGTYTVK	Y1TMTN4GlcNAcK10TMT	8	14.78226394	14.4328274	14.60029618	14.93076896	14.61306096	14.61545885	14.56644617	14.6558215	14.66315435	14.96966995
TENM3_N1640_N2H9F0S0	1640	N2H9F0S0	TENM3	Q9P273	01Y41Y41M(31M21M21M31G)61M(31M21M)61M	0	65.27	37784	83	1495.370117	1495.370117	3	1495.352413	11.83947499	1638	1657	4482.0407	C180H308N29O90S1Ct8Nf2	LTNVTFPTGVVTNLHGDMDK	L1TMTN3GlcNAcK20TMT	16	14.98902592	14.78721277	14.78148416	14.7405906	14.70593519	14.69741955	14.18531473	14.69899128	14.50132822	14.72064732
NCLN_N428_N2H9F0S0	428	N2H9F0S0	NCLN	Q969V3	01Y41Y41M(31M21M21M)61M(31M21M)61M21M	1	26.63	24506	54.61	1652.264771	1652.264771	2	1652.256266	5.147208691	425	432	3302.50644	C131H231N14O73Ct8Nf2	VIYNLTEK	V1TMTN4GlcNAcK8TMT	9	14.23181485	14.24017792	14.62933886	14.54565911	14.87165218	14.97028467	14.90847574	14.82386567	14.66122023	14.85200552
ITGA3_N656_N2H7F0S0	656	N2H7F0S0	ITGA3	P26006	01Y41Y41M(31M21M)61M(31M21M)61M	2	47.62	34774	76.01	1005.492493	1005.492493	3	1005.481619	10.81439539	651	661	3013.42885	C120H215N19O64Ct4Nf1	LLLSINVTNTR	L1TMTN6GlcNAc	9	14.70662833	14.75919333	14.75338687	14.4469116	14.44990223	14.5529673	14.92199575	14.81748769	14.71820799	14.77736956
NOMO3_N218_N2H9F0S0	218	N2H9F0S0	NOMO3	P69849	01Y41Y41M(31M21M21M)61M(31M21M)61M21M	1	98.63	30188	66.33	1486.356567	1486.356567	3	1486.344062	8.413518197	201	224	4455.01335	C178H302N34O92Ct4Nf1	VTNSNANAASPLIVAGYNVSGSVR	V1TMTN18GlcNAc	23	14.96849749	14.71903997	14.9059415	14.4727008	14.69373297	14.47525331	14.61410437	14.94397645	14.63465648	14.46427298
GXYLT1_N387_N2H6F0S0	387	N2H6F0S0	GXYLT1	Q4G148	01Y41Y41M(31M21M)61M(31M)61M	2	50.66	9764	24.25	960.0629272	960.062927	3	960.057187	5.979066843	387	396	2877.15561	C110H183N19O63S1Ct4Nf1	NCSFEDDNIR	N1GlcNAc@TMTC2Cam	8	15.1861994	15.00878028	14.86207302	15.00649267	14.72109575	14.156529	14.41810155	14.65627708	14.18074767	14.42371655
ITGAV_N74_N2H7F0S0	74	N2H7F0S0	ITGAV	P06756	01Y41Y41M(31M21M)61M(31M21M)61M	1	74.27	21251	47.86	1204.596191	1204.596191	3	1204.579592	13.78024861	73	88	3610.72498	C143H255N24O73Ct8Nf2	ANTTQPGIVEGGQVLK	A1TMTN2GlcNAcK16TMT	18	14.26720964	14.21667634	14.7739226	14.18968336	14.71529913	14.90752769	14.82148234	15.15719468	14.83478744	14.82124356
ZNF142_N1009_N4H5F0S2	1009	N4H5F0S2	ZNF142	P52746	01Y41Y41M(31M)61M(21Y41L32S)61Y41L32S	0	38.13	48617	107.73	1544.713135	1544.713135	3	1544.704555	5.55430849	999	1017	4630.09697	C186H312N33O93Ct8Nf2	HHLDPVPPAGNSSPTEALK	H1TMTN11GlcNAcK19TMT	5	13.12478231	13.19581981	12.96524354	13.47418087	13.41283605	13.26915534	12.83987442	13.40570839	13.26763651	13.13145954
CD59_N43_N4H5F1S2	43	N4H5F1S2	CD59	P13987	01Y(61F)41Y41M(31M)61M(21Y41L32S)61Y41L32S	0	22.01	37165	81.61	1538.334229	1538.334229	3	1538.327542	4.346613736	40	55	4610.96627	C180H307N28O97S2Ct8Nf2	TAVNCSSDFDACLITK	T1TMTN4GlcNAcC5CamC12CamK16TMT	10	15.11484462	14.89820167	14.68248425	14.77546237	14.72295591	14.38837098	14.73937901	14.42914887	14.56996897	14.56291784
P4HA1_N113_N2H8F0S0	113	N2H8F0S0	P4HA1	P13674	01Y41Y41M(31M21M)61M(31M21M)61M21M	1	62.58	33368	72.94	1177.183472	1177.183472	3	1177.176477	5.941912554	105	118	3528.51345	C139H236N22O76S1Ct4Nf1	DMSDGFISNLTIQR	D1TMTN9GlcNAc	13	14.62834279	14.71222404	14.62960527	14.64214029	15.02656304	14.70437572	14.81769508	14.55732054	14.91377269	14.28847194
M6PR_N94_N2H6F0S0	94	N2H6F0S0	M6PR	P20645	01Y41Y41M(31M)61M(31M21M)61M	1	27.43	14067	33.04	1145.565186	1145.2229	3	1145.209816	11.42532176	80	95	3432.61571	C134H237N26O68Ct8Nf2	EAGNHTSGAGLVQINK	E1TMTN15GlcNAcK16TMT	10	14.62618479	14.13025109	14.32491604	14.45089969	14.39409098	14.62949148	14.71270912	14.93971729	14.88626986	15.47342881
M6PR_N83_N2H6F0S0	83	N2H6F0S0	M6PR	P20645	01Y41Y41M(31M21M)61M(31M)61M	1	27.43	14067	33.04	1145.565186	1145.2229	3	1145.209816	11.42532176	80	95	3432.61571	C134H237N26O68Ct8Nf2	EAGNHTSGAGLVQINK	E1TMTN4GlcNAcK16TMT	10	14.62618479	14.13025109	14.32491604	14.45089969	14.39409098	14.62949148	14.71270912	14.93971729	14.88626986	15.47342881
LAMC1_N1223_N2H8F0S0	1223	N2H8F0S0	LAMC1	P11047	01Y41Y41M(31M21M21M31G)61M(31M)61M	0	64.84	28803	63.48	1289.908691	1289.908691	3	1289.902069	5.134038009	1218	1234	3866.69022	C154H258N26O83Ct4Nf1	TLAGENQTAFEIEELNR	T1TMTN6GlcNAc	16	14.3349897	14.57596003	14.81956416	14.68590996	14.84784848	15.30550567	14.59643708	14.8036927	14.78307364	13.89140414
ACP2_N133_N2H3F0S0	133	N2H3F0S0	ACP2	P11117	01Y41Y41M(31M)61M	4	67.59	41195	90.48	1195.265747	1194.93689	3	1194.921202	13.12860498	130	150	3581.74772	C155H247N33O59Ct4Nf1	FNPNISWQPIPVHTVPITEDR	F1TMTN4GlcNAc	19	14.36968117	14.96020549	14.64499001	14.9942489	14.26289985	14.65507636	14.81367414	14.9074386	14.78031775	14.5143648
LAMA5_N2423_N2H6F0S0	2423	N2H6F0S0	LAMA5	O15230	01Y41Y41M(31M)61M(31M21M)61M	2	46.15	11742	28.3	997.4647827	997.464844	3	997.457783	7.078745708	2422	2434	2989.35742	C117H203N23O62Ct4Nf1	DNATLQATLHAAR	D1TMTN2GlcNAc	5	14.45382601	14.43266457	14.70954559	14.6263331	14.83521217	14.64550318	14.60437874	14.77484732	14.92287543	14.99275761
IL6ST_N157_N2H5F0S0	157	N2H5F0S0	IL6ST	P40189	01Y41Y41M(31M)61M(31M)61M	6	28.01	22596	50.62	1003.494385	1003.494385	3	1003.480831	13.50675091	151	161	3007.42868	C121H210N19O59Ct8Nf2	ETHLETNFTLK	E1TMTN7GlcNAcK11TMT	8	14.69336681	14.47779196	14.40083955	14.78413991	14.45624933	14.6330236	14.90564364	14.92840761	14.96741666	14.75492797
F3_N156_N3H4F1S0	156	N3H4F1S0	F3	P13726	01Y41Y41M(31M41Y31F)61M61M	0	13.1	11617	28.04	898.4094238	898.743347	3	898.737909	6.050894164	155	163	2693.19773	C105H183N17O59Ct4Nf1	VNVTVEDER	V1TMTN2GlcNAc	6	14.71962545	14.38668875	14.76927451	14.56115142	14.88751141	14.61704716	14.72115382	14.90046242	14.70143461	14.80653872
SLC3A2_N365_N4H5F0S0	365	N4H5F0S0	SLC3A2	P08195	01Y41Y41M(31M41Y41L)61M61Y41L	0	77.69	43727	96.48	1231.25	1231.25	3	1231.235828	11.51038629	355	368	3690.69368	C150H251N24O73Ct8Nf2	DASSFLAEWQNITK	D1TMTN11GlcNAcK14TMT	12	14.90345547	14.84162676	14.520483	14.5699234	14.61616549	14.87997219	14.77359626	14.66007151	14.61203713	14.72383278
SLC3A2_N365_N3H6F0S0	365	N3H6F0S0	SLC3A2	P08195	01Y41Y41M(31M41Y41L)61M(31M)61M	8	40.48	43863	96.81	1217.567871	1217.573608	3	1217.560315	10.91806153	355	368	3649.66713	C148H248N23O73Ct8Nf2	DASSFLAEWQNITK	D1TMTN11GlcNAcK14TMT	11	14.80999187	14.08456471	14.52968518	14.62565154	14.52323931	14.91985076	14.51327921	15.18370557	15.09612513	14.56141767
SERPINA1_N271_N4H6F1S1	271	N4H6F1S1	SERPINA1	P01009	01Y41Y41M(31M(21Y41L32S)41Y(31F)41L)61M61M	0	54.03	49491	109.9	1480.0271	1480.0271	3	1480.00874	12.40506821	268	283	4436.00938	C184H302N25O90Ct8Nf2	YLGNATAIFFLPDEGK	Y1TMTN4GlcNAcK16TMT	13	13.53601692	12.55791965	13.22411945	13.30870747	13.37365102	13.41526151	13.02936666	13.02972325	13.02676631	13.46513914
HSP90B1_N502_N2H7F0S0	502	N2H7F0S0	HSP90B1	P14625	01Y41Y41M(31M21M)61M(31M21M)61M	3	99.49	11040	26.88	970.772522	970.772522	3	970.762779	10.03640938	494	503	2909.27235	C113H195N19O64Ct4Nf1	LGVIEDHSNR	L1TMTN9GlcNAc	9	15.0138012	14.90399476	14.73862772	14.71412525	14.95909806	14.67641744	14.34798696	14.85484466	14.17537754	14.57770963
F3_N156_N2H7F0S0	156	N2H7F0S0	F3	P13726	01Y41Y41M(31M)61M(31M21M)61M21M	2	114.84	10953	26.7	944.416626	944.416565	3	944.411649	5.205295182	155	163	2830.21892	C109H190N16O65Ct4Nf1	VNVTVEDER	V1TMTN2GlcNAc	12	15.16412322	14.27486704	14.58840189	14.68408909	14.52584341	15.07547202	14.85914617	14.69665552	14.71094269	14.37250848
ST14_N772_N2H5F0S0	772	N2H5F0S0	ST14	Q9Y5Y6	01Y41Y41M(31M)61M(31M)61M	9	91.36	31033	68.08	1191.586304	1191.246094	3	1191.236416	8.124122021	770	787	3570.69336	C144H250N30O67S1Ct4Nf1	VINQTTCENLLPQQITPR	V1TMTN3GlcNAcC7Cam	19	14.8329446	14.65534614	14.48863787	14.7783576	14.50844023	14.73423487	14.75037899	15.10447458	14.98576478	14.16217683
ASPH_N452_N5H3F1S0	452	N5H3F1S0	ASPH	Q12797	01Y41Y41M(31M)(41Y)61M(21Y31F)61Y	0	67.54	38861	85.32	1161.253296	1161.253296	3	1161.238737	12.53738613	446	457	3480.7024	C143H249N22O67Ct8Nf2	LVQLFPNDTSLK	L1TMTN7GlcNAcK12TMT	13	14.74618728	14.65496524	15.07682033	14.74289031	14.67310456	14.87773534	14.51325639	14.56255685	14.41267231	14.84387249
F3_N156_N3H6F2S0	156	N3H6F2S0	F3	P13726	01Y41Y41M(31M21Y(31F)41L21F)61M(31M)61M	9	56.78	10955	26.71	1055.46814	1055.46814	3	1055.45911	8.555185466	155	163	3163.36129	C123H213N17O73Ct4Nf1	VNVTVEDER	V1TMTN2GlcNAc	8	15.02506607	15.16082256	14.78830889	14.52911209	14.7384992	14.41171757	14.46155891	14.17168458	14.97892258	14.66298975
GRN_N530_N2H3F0S0	530	N2H3F0S0	GRN	P28799	01Y41Y41M(31M)61M	8	123.33	5169	14.66	851.5892944	851.589294	4	851.582907	7.500659702	518	535	3402.30808	C129H206N34O61S4Ct4Nf1	DVECGEGHFCHDNQTCCR	D1TMTC4CamC10CamN13GlcNAcC16CamC17Cam	18	14.57371995	14.50611743	14.53539105	14.19910065	14.32474882	14.51786679	14.7676699	14.9268304	15.31948862	15.14917602
MET_N785_N2H7F0S0	785	N2H7F0S0	MET	P08581	01Y41Y41M(31M21M)61M(31M21M)61M	2	77.42	6887	18.24	968.4221191	968.422119	3	968.413191	9.219350488	785	793	2902.22363	C113H190N20O61S1Ct4Nf1	NFTVACQHR	N1GlcNAc@TMTC6Cam	11	14.56961268	14.37385033	14.07220199	14.59674156	14.43127261	15.04963085	14.99628368	15.14919453	14.95760858	14.74009263
VPS13D_N3475_N2H7F0S0	3475	N2H7F0S0	VPS13D	Q5THJ4	01Y41Y41M(31M21M)61M(31M21M)61M	2	53.6	6887	18.24	968.4221191	968.422119	3	968.413191	9.219350488	3475	3483	2902.22363	C113H190N20O61S1Ct4Nf1	NNSFHINMR	N1GlcNAc@TMT	5	14.56961268	14.37385033	14.07220199	14.59674156	14.43127261	15.04963085	14.99628368	15.14919453	14.95760858	14.74009263
SYNE1_N4227_N2H7F0S0	4227	N2H7F0S0	SYNE1	Q8NF91	01Y41Y41M(31M)61M(31M21M)61M21M	2	49.47	6887	18.24	968.4221191	968.422119	3	968.420232	1.948679471	4224	4232	2902.24476	C110H194N20O63S1Ct4Nf1	QSNNLCLQR	Q1TMTN4GlcNAcC6Cam	5	14.56961268	14.37385033	14.07220199	14.59674156	14.43127261	15.04963085	14.99628368	15.14919453	14.95760858	14.74009263
IL1RAPL2_N120_N2H7F0S0	120	N2H7F0S0	IL1RAPL2	Q9NP60	01Y41Y41M(31M)61M(31M21M)61M21M	2	44.18	6887	18.24	968.4221191	968.422119	3	968.412882	9.538432209	120	126	2902.22482	C110H195N14O62S2Ct8Nf2	NSTYCMK	N1GlcNAc@TMTC5CamK7TMT	5	14.56961268	14.37385033	14.07220199	14.59674156	14.43127261	15.04963085	14.99628368	15.14919453	14.95760858	14.74009263
PIGT_N327_N2H6F0S0	327	N2H6F0S0	PIGT	Q969N2	01Y41Y41M(31M21M)61M(31M)61M	2	106	46760	103.71	1194.885376	1194.885376	3	1194.872943	10.40527082	314	330	3581.60287	C146H243N25O71S1Ct4Nf1	TYAIYDLLDTAMINNSR	T1TMTN14GlcNAc	22	15.02303838	15.3040944	14.65756785	14.59403348	14.82822384	14.9926398	14.50637233	14.3759922	14.59017269	14.01548144
CPD_N1070_N2H7F0S0	1070	N2H7F0S0	CPD	O75976	01Y41Y41M(31M21M)61M(31M21M)61M	1	46.67	17952	41.11	1404.32373	1404.331543	3	1404.315622	11.33717271	1060	1077	4208.93236	C164H286N28O85Ct12Nf3	GKDLDTDFTNNASQPETK	G1TMTK2TMTN11GlcNAcK18TMT	9	15.17780515	14.95118833	14.81099342	14.70466334	14.6550537	14.75590284	14.18397971	14.54699014	14.93571752	14.3237412
GNS_N362_N2H8F0S0	362	N2H8F0S0	GNS	P15586	01Y41Y41M(31M21M)61M(31M21M)61M21M	3	65.72	8299	21.21	1173.244751	1173.244751	3	1173.234605	8.647866777	356	366	3516.69218	C136H250N20O72Ct12Nf3	GPGIKPNQTSK	G1TMTK5TMTN7GlcNAcK11TMT	6	14.37026583	14.48153404	14.27718806	14.15587128	14.2206902	15.36770697	14.86817017	15.05923045	14.7483616	15.18365927
ITGB1_N481_N4H5F0S2	481	N4H5F0S2	ITGB1	P05556	01Y41Y41M(31M)61M(21Y41L32S)61Y41L32S	1	32.18	6811	18.09	1363.869629	1364.197021	3	1364.189832	5.27014951	477	490	4088.55144	C155H252N30O87S3Ct4Nf1	CHEGNGTFECGACR	C1TMT@CamN5GlcNAcC10CamC13Cam	7	13.31678475	13.02792498	12.92195845	13.41513957	13.21566425	13.33877047	13.21077864	13.35254512	13.29959238	13.0498135
MCAM_N418_N4H5F0S1	418	N4H5F0S1	MCAM	P43121	01Y41Y41M(31M)61M(21Y41L32S)61Y41L	2	49.07	33424	73.06	1171.872925	1171.872925	3	1171.860703	10.42940057	407	419	3512.56615	C139H240N24O73S1Ct4Nf1	CVASVPSIPGLNR	C1TMT@CamN12GlcNAc	9	14.96766571	14.78306111	15.21119853	15.01757169	14.98252111	14.56509415	14.67565051	13.96031509	14.51267195	14.22177438
ADGRG1_N303_N2H6F0S0	303	N2H6F0S0	ADGRG1	Q9Y653	01Y41Y41M(31M)61M(31M21M)61M	2	64.36	10548	25.87	933.7774048	933.777405	3	933.770276	7.634410025	303	311	2798.297	C107H195N16O60Ct8Nf2	NSSQVLGEK	N1GlcNAc@TMTK9TMT	9	14.76116916	14.22061837	14.17451535	14.72058229	14.58047603	15.13816677	14.80578105	14.79838338	15.17911111	14.64169859
LAMP1_N261_N4H5F2S0	261	N4H5F2S0	LAMP1	P11279	01Y41Y41M(31M)61M(21Y(31F)41L)61Y(31F)41L	0	42.88	24623	54.85	1650.299438	1650.299438	2	1650.288205	6.806978641	255	262	3298.57038	C131H235N18O69Ct8Nf2	LLNINPNK	L1TMTN7GlcNAcK8TMT	10	14.87665969	14.55566098	14.77806579	14.82867227	15.04424378	14.38017375	14.49439503	14.88809197	14.86746693	14.51727205
GUSB_N272_N2H6F0S0	272	N2H6F0S0	GUSB	P08236	01Y41Y41M(31M21M)61M(31M)61M	1	37.25	12586	30.02	1037.516724	1037.516724	3	1037.502174	14.02371308	269	281	3109.49274	C121H220N21O63Ct8Nf2	VVANGTGTQGQLK	V1TMTN4GlcNAcK13TMT	10	14.23272962	14.68748757	14.87415852	15.0206913	14.28539718	14.96699902	14.72021149	14.95435389	14.56602613	14.85162958
POLQ_N1232_N2H9F0S0	1232	N2H9F0S0	POLQ	O75417	01Y41Y41M(31M21M21M31G31G)61M(31M)61M	0	206.77	8416	21.46	944.1887207	943.938782	4	943.924596	15.02846556	1230	1241	3771.67677	C144H258N23O81S1Ct8Nf2	DSNVTINCERIK	D1TMTN3GlcNAcC8CamK12TMT	5	14.63951343	14.09984945	14.37610571	14.11901018	14.30772263	15.11703678	14.76549208	15.06952104	15.2506346	15.10039901
ATRN_N383_N2H8F0S0	383	N2H8F0S0	ATRN	O75882	01Y41Y41M(31M21M)61M(31M21M)61M21M	1	26.85	24450	54.49	1430.641479	1430.641479	2	1430.628863	8.818843597	378	384	2859.24949	C115H193N15O63Ct4Nf1	EWLPLNR	E1TMTN6GlcNAc	5	14.97281548	14.59535626	14.89584283	14.35900134	14.78124819	14.74449825	14.97268935	14.69746186	14.4650713	14.85158988
LAMP1_N261_N5H6F1S0	261	N5H6F1S0	LAMP1	P11279	01Y(61F)41Y41M(31M41Y41L31Y41L)61M61Y41L	0	22.26	24383	54.35	1759.842529	1759.842529	2	1759.82535	9.761932839	255	262	3517.64467	C139H248N19O75Ct8Nf2	LLNINPNK	L1TMTN7GlcNAcK8TMT	9	14.94624064	14.85458148	14.56187957	14.86857421	14.67664398	14.87234625	14.75906558	14.87227942	14.40724095	14.55628933
ITGA3_N926_N5H6F1S0	926	N5H6F1S0	ITGA3	P26006	01Y(61F)41Y41M(31M41Y41L31Y41L)61M61Y41L	0	26.26	38287	84.05	1700.472656	1700.472656	3	1700.459138	7.949764683	909	930	5097.36099	C210H353N36O95S2Ct8Nf2	AHCVWLECPIPDAPVVTNVTVK	A1TMTC3CamC8CamN18GlcNAcK22TMT	12	15.14408329	14.67770163	14.8894864	15.13366162	14.85236559	14.50930727	14.64170092	14.63135388	14.2795088	14.48188271
TACSTD2_N208_N3H5F0S1	208	N3H5F0S1	TACSTD2	P09758	01Y41Y41M(31M41Y41L32S)61M61M	19	62.6	4205	12.72	1438.151733	1438.151733	2	1438.141335	7.230442645	207	212	2874.27666	C108H195N16O64Ct8Nf2	QNTSQK	Q1TMTN2GlcNAcK6TMT	7	13.97878755	14.42722763	14.47261074	14.30574993	14.05243585	15.27835665	15.19277355	14.9577884	15.30899881	14.77957676
TRIP13_N39_N11H7F0S2	39	N11H7F0S2	TRIP13	Q15645	01Y41Y41M(31M(21Y41L31Y41V)41Y41L31Y41V)(41Y)61M(21Y41L32S)61Y41L32S	18	34	5020	14.36	1282.786011	1282.524658	4	1282.531006	-4.949429562	36	43	5125.09716	C199H336N26O123Ct4Nf1	EDINLSVR	E1TMTN4GlcNAc	6	15.36046722	15.03395217	15.30774592	15.07502238	14.75951151	14.05190697	14.28789432	14.22589583	14.81515216	13.62533573
ADGRG7_N195_N11H7F0S2	195	N11H7F0S2	ADGRG7	Q96K78	01Y41Y41M(31M(21Y41L31Y41V)41Y41L31Y41V)(41Y)61M(21Y41L32S)61Y41L32S	17	28.29	5020	14.36	1282.786011	1282.524658	4	1282.535537	-8.482257654	195	201	5125.11745	C197H337N24O122Ct8Nf2	NASPEAK	N1GlcNAc@TMTK7TMT	5	15.36046722	15.03395217	15.30774592	15.07502238	14.75951151	14.05190697	14.28789432	14.22589583	14.81515216	13.62533573
CDCP1_N270_N5H6F1S3	270	N5H6F1S3	CDCP1	Q9H5V8	01Y41Y41M(31M(21Y(31F)41L32S)41Y41L32S)61M61Y41L32S	1	45.58	48805	108.22	1666.369751	1666.032471	3	1666.02259	5.930713776	262	276	4994.04899	C198H323N31O110S1Ct4Nf1	ASVSFLNFNLSNCER	A1TMTN9GlcNAcC13Cam	8	12.92633671	13.02790634	13.40027185	12.94453119	13.21031352	13.56710618	13.07682316	13.48023482	12.84828975	13.62014878
CDCP1_N339_N4H5F1S2	339	N4H5F1S2	CDCP1	Q9H5V8	01Y41Y41M(31M)61M(21Y(31F)41L32S)61Y41L32S	2	84.73	35819	78.53	1574.075928	1574.075928	3	1574.05537	13.06036291	328	343	4718.1494	C190H320N33O95Ct8Nf2	LQFQVLVQHPQNESNK	L1TMTN12GlcNAcK16TMT	14	14.66404642	14.96733285	14.94972976	14.77108813	14.56225907	14.58087314	14.65059077	15.08096981	14.70068151	14.47754284
ITGA3_N935_N2H9F0S0	935	N2H9F0S0	ITGA3	P26006	01Y41Y41M(31M21M21M31G31G)61M(31M)61M	0	51.4	35151	76.83	1353.584961	1353.580444	3	1353.571548	6.57249035	933	947	4056.6957	C167H260N26O85Ct4Nf1	VWNSTFIEDYRDFDR	V1TMTN3GlcNAc	8	14.43794677	14.92054734	14.94106009	14.99356543	14.74730276	14.72762149	14.66799093	14.82012165	14.7154442	14.4520482
DSG2_N112_N2H7F0S0	112	N2H7F0S0	DSG2	Q14126	01Y41Y41M(31M21M)61M(31M21M)61M	2	24.87	33677	73.6	1068.487671	1068.487671	3	1068.478602	8.487674363	107	119	3202.4198	C125H218N20O71Ct4Nf1	DTGELNVTSILDR	D1TMTN6GlcNAc	7	14.77120514	14.94398601	14.95375265	14.69479717	14.74797054	14.63404039	14.9438826	14.81292496	14.51579432	14.44262364
ADGRL1_N827_N2H8F0S0	827	N2H8F0S0	ADGRL1	O94910	01Y41Y41M(31M21M)61M(31M21M)61M21M	1	49.15	12212	29.26	1426.156982	1426.156982	2	1426.148331	6.066284752	823	828	2850.29058	C109H199N12O65Ct8Nf2	LVESNK	L1TMTN5GlcNAcK6TMT	5	14.88708816	14.8939952	14.86859215	14.8875695	14.42371634	14.89016776	14.40894439	14.77453246	14.69853736	14.7316332
ADGRL2_N813_N2H8F0S0	813	N2H8F0S0	ADGRL2	O95490	01Y41Y41M(31M21M)61M(31M21M)61M21M	1	62.5	12212	29.26	1426.156982	1426.156982	2	1426.148331	6.066284752	809	814	2850.29058	C109H199N12O65Ct8Nf2	LVDTNK	L1TMTN5GlcNAcK6TMT	8	14.88708816	14.8939952	14.86859215	14.8875695	14.42371634	14.89016776	14.40894439	14.77453246	14.69853736	14.7316332
ASAH1_N259_N2H9F0S0	259	N2H9F0S0	ASAH1	Q13510	01Y41Y41M(31M21M21M31G)61M(31M21M)61M	0	34.98	16350	37.75	1265.903809	1265.570435	3	1265.55676	10.80518136	255	267	3793.65641	C148H256N19O85Ct8Nf2	TVLENSTSYEEAK	T1TMTN5GlcNAcK13TMT	8	14.69224634	14.75363406	14.79561949	14.34173119	14.30917138	15.0618203	14.77938644	14.68533171	15.16951238	14.76171391
LRP1_N1767_N2H6F0S0	1767	N2H6F0S0	LRP1	Q07954	01Y41Y41M(31M21M)61M(31M)61M	0	26.65	18503	42.23	1585.223511	1585.223511	2	1585.219523	2.515577262	1756	1768	3168.43092	C130H212N24O62Ct4Nf1	LYWISSGNHTINR	L1TMTN12GlcNAc	5	15.18311198	14.70655637	15.26474864	14.69494877	14.81930288	14.29689847	14.63903001	14.44544725	14.64677322	14.61809238
LRP1_N1763_N2H6F0S0	1763	N2H6F0S0	LRP1	Q07954	01Y41Y41M(31M)61M(31M21M)61M	1	26.71	18503	42.23	1585.223511	1585.223511	2	1585.219523	2.515577262	1756	1768	3168.43092	C130H212N24O62Ct4Nf1	LYWISSGNHTINR	L1TMTN8GlcNAc	5	15.18311198	14.70655637	15.26474864	14.69494877	14.81930288	14.29689847	14.63903001	14.44544725	14.64677322	14.61809238
ITGA6_N323_N2H7F0S0	323	N2H7F0S0	ITGA6	P23229	01Y41Y41M(31M21M21M)61M(31M)61M	4	29.36	15148	35.25	1036.75415	1036.848022	3	1036.838686	9.004738214	322	332	3107.50224	C123H222N19O63Ct8Nf2	ANHSGAVVLLK	A1TMTN2GlcNAcK11TMT	5	14.43774917	14.25477016	14.48188472	14.42667518	13.91500976	15.10437206	14.84547656	15.44710532	14.93503654	15.09227826
ADGRG6_N324_N2H8F0S0	324	N2H8F0S0	ADGRG6	Q86SQ4	01Y41Y41M(31M21M)61M(31M21M)61M21M	1	18.94	24931	55.48	1655.267334	1655.267334	2	1655.263861	2.098145472	321	330	3308.52172	C128H233N18O70S1Ct8Nf2	ILSNLSCNVK	I1TMTN4GlcNAcC7CamK10TMT	8	14.7100044	14.8132303	14.88806031	14.87707252	14.88217051	14.59940846	14.60388997	14.50295825	14.95891231	14.70691545
PSAP_N215_N2H7F0S0	215	N2H7F0S0	PSAP	P07602	01Y41Y41M(31M)61M(31M21M)61M21M	2	46.84	34246	74.8	1191.58667	1191.58667	3	1191.56892	14.8962612	214	227	3571.69295	C144H250N23O71Ct8Nf2	TNSTFVQALVEHVK	T1TMTN2GlcNAcK14TMT	8	14.34099121	14.33107045	14.61376115	14.62387434	14.75267043	15.23667613	14.8408587	14.94961971	15.0054103	14.68264952
NCSTN_N45_N2H7F0S0	45	N2H7F0S0	NCSTN	Q92542	01Y41Y41M(31M21M)61M(31M21M)61M	1	19.53	31709	69.51	954.479187	954.139893	3	954.130945	9.377725533	40	46	2859.37894	C116H206N13O59Ct8Nf2	IYIPLNK	I1TMTN6GlcNAcK7TMT	6	14.98098915	14.87642773	14.85926833	14.640976	14.788044	14.76817174	14.48037675	14.82777466	14.62831957	14.7203464
SLC3A2_N365_N4H5F0S2	365	N4H5F0S2	SLC3A2	P08195	01Y41Y41M(31M)61M(21Y41L32S)61Y41L32S	2	42.33	48700	107.95	1425.6427	1425.6427	3	1425.633762	6.269629375	355	368	4272.88452	C172H285N26O89Ct8Nf2	DASSFLAEWQNITK	D1TMTN11GlcNAcK14TMT	8	13.1287187	NA	12.92714719	13.23254125	13.10630584	13.32074639	13.32007856	13.59187001	13.96681828	13.60710864
LAMC2_N342_N2H6F0S0	342	N2H6F0S0	LAMC2	Q13753	01Y41Y41M(31M)61M(31M21M)61M	1	36.55	11235	27.27	1148.540161	1148.540161	2	1148.531088	7.899771201	342	347	2295.05397	C89H161N13O51Ct4Nf1	NLTALR	N1GlcNAc@TMT	7	14.42569623	14.18104781	14.66571708	14.69977817	14.70493655	14.71105986	15.18916112	15.26953316	15.07256114	14.30643531
ING2_N45_N2H6F0S0	45	N2H6F0S0	ING2	Q9H160	01Y41Y41M(31M21M)61M(31M)61M	0	24.76	11235	27.27	1148.540161	1148.540161	2	1148.531088	7.899771201	45	50	2295.05397	C89H161N13O51Ct4Nf1	NVSVLR	N1GlcNAc@TMT	5	14.42569623	14.18104781	14.66571708	14.69977817	14.70493655	14.71105986	15.18916112	15.26953316	15.07256114	14.30643531
HYOU1_N515_N2H8F0S0	515	N2H8F0S0	HYOU1	Q9Y4L1	01Y41Y41M(31M21M21M31G)61M(31M)61M	0	48.01	20285	45.87	1119.202393	1119.202393	3	1119.191354	9.862994461	510	520	3354.56021	C133H235N18O71Ct8Nf2	VFGSQNLTTVK	V1TMTN6GlcNAcK11TMT	5	14.51102428	14.24526655	14.66487276	14.72355277	14.87382601	14.83577345	14.99363481	14.82634509	14.88448981	14.94324743
NPTN_N229_N4H5F0S0	229	N4H5F0S0	NPTN	Q9Y639	01Y41Y41M(31M41Y41L)61M61Y41L	0	75.69	13511	31.9	976.4735718	976.473572	3	976.464858	8.92380025	228	235	2926.38073	C114H207N16O62Ct8Nf2	ANATIEVK	A1TMTN2GlcNAcK8TMT	5	14.9559098	14.9969167	14.85180433	14.89385537	15.04283222	14.5542775	14.24356935	14.74688907	14.52379107	14.66256891
ANO6_N493_N2H8F0S0	493	N2H8F0S0	ANO6	Q4KMQ2	01Y41Y41M(31M21M)61M(31M21M)61M21M	2	40.03	15703	36.4	1087.848755	1087.848755	3	1087.831933	15.46367808	491	500	3260.48196	C126H225N18O71Ct8Nf2	NINGTDPIQK	N1TMTN3GlcNAcK10TMT	7	14.844731	14.77218828	14.6837422	14.75220339	14.76002641	14.77799438	14.7071973	14.85304373	14.58145244	14.91028351
LAMP1_N84_N3H4F1S1	84	N3H4F1S1	LAMP1	P11279	01Y41Y41M(31M)61M21Y(31F)41L32S	4	32.22	29905	65.75	1393.981689	1393.981689	3	1393.972046	6.917967367	78	96	4177.89973	C165H284N31O82S1Ct8Nf2	SSCGKENTSDPSLVIAFGR	S1TMTC3CamK5TMTN7GlcNAc	5	14.3154946	14.77109178	14.82875547	14.88683408	15.00911484	14.50933452	14.49497239	14.92540391	14.97504992	14.80111476
NCSTN_N417_N2H3F1S0	417	N2H3F1S0	NCSTN	Q92542	01Y(61F)41Y41M(31M)61M	4	16.32	8579	21.82	991.8311157	991.831116	3	991.822819	8.365125804	415	429	2972.4526	C120H208N28O54Ct4Nf1	RPNQSQPLPPSSLQR	R1TMTN3GlcNAc	5	14.77349415	15.02755805	14.89014106	14.75802095	14.99262398	14.75803393	14.66487709	14.73599746	14.46983763	14.52939842
SIRPA_N270_N2H7F0S0	270	N2H7F0S0	SIRPA	P78324	01Y41Y41M(31M21M)61M(31M21M)61M	2	37.04	8588	21.84	1063.476318	1063.476318	3	1063.464385	11.22121205	265	276	3187.37723	C122H213N23O68S1Ct4Nf1	AENQVNVTCQVR	A1TMTN6GlcNAcC9Cam	10	14.86354591	14.67003092	15.13461023	14.72097506	15.01740548	14.17492842	14.9071207	14.6823449	14.58377611	14.74676004
ERLIN1_N108_N2H8F0S0	108	N2H8F0S0	ERLIN1	O75477	01Y41Y41M(31M21M21M31G)61M(31M)61M	0	80.42	7912	20.41	1051.124146	1051.124146	3	1051.114236	9.427622111	108	115	3150.32881	C123H207N14O71Ct8Nf2	NYTADYDK	N1GlcNAc@TMTK8TMT	6	14.81097852	15.10791489	14.95453597	14.63716867	14.83813826	14.50557825	14.78710617	14.56431023	14.67747881	14.75708106
FKBP10_N70_N2H8F0S0	70	N2H8F0S0	FKBP10	Q96AY3	01Y41Y41M(31M21M)61M(31M21M)61M21M	1	53.49	12030	28.88	1165.171631	1164.840698	3	1164.830483	8.769724296	67	77	3491.4776	C140H226N19O74Ct8Nf2	YHYNGTFEDGK	Y1TMTN4GlcNAcK11TMT	7	15.0813639	15.02062563	14.73566168	14.98178397	14.42270328	14.68431538	14.51234464	14.85139961	14.76774328	14.58479519
GNS_N362_N2H6F0S0	362	N2H6F0S0	GNS	P15586	01Y41Y41M(31M)61M(31M21M)61M	3	62.17	8495	21.65	1065.210815	1065.210815	3	1065.19938	10.73548286	356	366	3192.58653	C124H230N20O62Ct12Nf3	GPGIKPNQTSK	G1TMTK5TMTN7GlcNAcK11TMT	9	15.32228415	14.54263698	14.95800953	14.54707821	14.64207448	14.83913986	14.58414746	14.72887468	15.03911026	14.34673929
F3_N156_N5H6F1S1	156	N5H6F1S1	F3	P13726	01Y41Y41M(31M41Y41L)61M(21Y41L32S)61Y(31F)41L	0	37.73	15018	34.98	1858.290771	1858.303955	2	1858.28288	11.34115713	155	163	3714.55754	C144H246N20O87Ct4Nf1	VNVTVEDER	V1TMTN2GlcNAc	7	13.17637127	12.79752526	13.43210931	13.76398049	12.97465686	13.14016966	13.09464258	13.24999755	12.95322052	13.71532011
CTSD_N263_N2H6F0S0	263	N2H6F0S0	CTSD	P07339	01Y41Y41M(31M)61M(31M21M)61M	1	13.41	20380	46.06	906.4232178	906.754822	3	906.75004	5.273534197	257	266	2717.23412	C108H187N17O58Ct4Nf1	GSLSYLNVTR	G1TMTN7GlcNAc	8	14.74662393	14.77609944	14.93538997	14.69194898	14.78596871	14.49266654	14.8677773	14.93614747	14.85081461	14.68765873
LAMC1_N1241_N2H8F0S0	1241	N2H8F0S0	LAMC1	P11047	01Y41Y41M(31M21M)61M(31M21M)61M21M	1	8.44	15888	36.79	1036.47644	1036.818726	3	1036.801874	16.25342928	1241	1248	3107.39175	C119H214N15O70Ct8Nf2	NISQDLEK	N1GlcNAc@TMTK8TMT	5	14.87348105	14.8215771	14.43953513	14.62334259	15.01667926	14.7394995	14.84280984	14.77171111	14.72941916	14.89254933
ITGA2_N112_N2H10F0S0	112	N2H10F0S0	ITGA2	P17301	01Y41Y41M(31M21M21M31G)61M(31M21M)61M21M	0	17.43	33493	73.2	1738.29541	1738.29541	2	1738.273073	12.85019977	111	121	3474.53793	C136H242N18O78S1Ct4Nf1	TNMSLGLILTR	T1TMTN2GlcNAc	5	14.90511982	14.72308058	14.93284436	14.56199345	14.88734651	14.96605409	14.91477607	14.47892204	14.66304931	14.74454398
TACSTD2_N208_N4H5F1S1	208	N4H5F1S1	TACSTD2	P09758	01Y41Y41M(31M41Y41L)61M21Y(31F)41L32S	0	70.4	4202	12.72	1612.721069	1612.721069	2	1612.709984	6.873731822	207	212	3223.41394	C122H218N17O73Ct8Nf2	QNTSQK	Q1TMTN2GlcNAcK6TMT	9	14.29168442	14.43925036	14.84923229	14.74234591	14.86725842	14.85475797	15.13083234	15.06461734	14.9520363	14.48804479
XKR4_N218_N4H5F1S1	218	N4H5F1S1	XKR4	Q5GH76	01Y41Y41M(31M41Y41L)61M21Y(31F)41L32S	0	57.58	4202	12.72	1612.721069	1612.721069	2	1612.709984	6.873731822	215	221	3223.41394	C122H218N17O73Ct8Nf2	QASNASK	Q1TMTN4GlcNAcK7TMT	5	14.29168442	14.43925036	14.84923229	14.74234591	14.86725842	14.85475797	15.13083234	15.06461734	14.9520363	14.48804479
TACSTD2_N208_N3H5F0S0	208	N3H5F0S0	TACSTD2	P09758	01Y41Y41M(31M41Y)61M(31M)61M	3	63.4	3595	11.51	1292.603027	1292.603027	2	1292.593621	7.277108286	207	212	2583.18124	C97H178N15O56Ct8Nf2	QNTSQK	Q1TMTN2GlcNAcK6TMT	9	14.40709056	14.81697814	14.53591738	14.62464231	14.40603416	15.00050753	15.06404573	15.0573687	15.05157212	14.76217285
ATP6AP1_N273_N2H8F0S0	273	N2H8F0S0	ATP6AP1	Q15904	01Y41Y41M(31M21M21M)61M(31M21M)61M	0	69.82	47188	104.61	1250.593994	1250.591431	3	1250.587053	3.500487273	267	279	3747.74432	C159H258N21O72Ct8Nf2	ILFWAQNFSVAYK	I1TMTN7GlcNAcK13TMT	14	14.8988984	15.0388506	14.87842618	14.67580692	15.07857504	14.63573843	14.6976733	14.50044499	14.42457009	14.96208351
CRELD2_N190_N2H7F0S0	190	N2H7F0S0	CRELD2	Q6UXH1	01Y41Y41M(31M21M21M)61M(31M)61M	2	69.42	6739	17.94	1271.202881	1271.539917	3	1271.523333	13.04261727	190	204	3810.55423	C142H247N26O79S3Ct8Nf2	NETHSICTACDESCK	N1GlcNAc@TMTC7CamC10CamC14CamK15TMT	14	15.29677474	15.31442485	14.83647282	14.93905773	14.97429038	14.66264292	13.69694139	14.49177753	14.67882456	14.4344605
HGSNAT_N162_N2H7F0S0	162	N2H7F0S0	HGSNAT	Q68CP4	01Y41Y41M(31M)61M(31M21M)61M21M	2	54.88	41815	91.93	1125.207642	1125.207642	3	1125.192921	13.08273567	157	168	3372.5649	C140H233N18O67Ct8Nf2	FGEFGNYSLLVK	F1TMTN6GlcNAcK12TMT	11	15.06050271	15.00653005	15.07297179	14.90634888	14.88870952	14.57259458	14.82350008	14.40756677	14.57647166	14.4891407
PLBD2_N88_N2H6F0S0	88	N2H6F0S0	PLBD2	Q8NHP8	01Y41Y41M(31M21M)61M(31M)61M	1	22.05	29270	64.45	1086.511597	1086.511597	3	1086.503503	7.449290007	80	94	3256.49458	C133H220N26O63Ct4Nf1	HPDAVAWANLTNAIR	H1TMTN9GlcNAc	9	14.79279628	14.54777961	14.68482268	14.84770864	14.71032677	15.02176926	14.52286879	15.00505805	14.87246038	14.8960703
LAMP1_N103_N2H7F0S0	103	N2H7F0S0	LAMP1	P11279	01Y41Y41M(31M)61M(31M21M)61M21M	2	122.78	11953	28.73	733.3394775	733.339966	4	733.334409	7.577471129	97	106	2929.31382	C117H199N19O62Ct4Nf1	GHTLTLNFTR	G1TMTN7GlcNAc	7	14.70587403	14.81051757	15.09243659	14.99596076	14.84464666	14.59842166	14.98285313	14.86509421	14.35228338	14.59715291
F3_N156_N4H7F1S0	156	N4H7F1S0	F3	P13726	01Y41Y41M(31M(21Y(31F)41L)41Y41L)61M(31M)61M	0	17.3	10780	26.35	1692.234863	1692.234863	2	1692.221899	7.661100035	155	163	3382.43557	C131H226N18O79Ct4Nf1	VNVTVEDER	V1TMTN2GlcNAc	5	12.85216554	13.40386055	13.18000479	13.5656475	12.96982475	12.85222022	13.12055262	13.49333013	13.12400139	13.7694121
COL5A2_N1400_N2H6F0S0	1400	N2H6F0S0	COL5A2	P05997	01Y41Y41M(31M)61M(31M21M)61M	1	37.78	17473	40.11	1055.501343	1055.496704	3	1055.483908	12.12344543	1396	1406	3163.43793	C124H218N19O64S1Ct8Nf2	EASQNITYICK	E1TMTN5GlcNAcC10CamK11TMT	11	14.61268397	14.89463116	14.3917744	14.53527507	14.60276894	15.00725471	14.73227698	14.92048093	15.27795482	14.81143667
PON2_N254_N2H7F0S0	254	N2H7F0S0	PON2	Q15165	01Y41Y41M(31M21M)61M(31M21M)61M	3	59.27	15399	35.76	1067.16394	1067.16394	3	1067.162941	0.936529605	250	259	3198.47504	C124H223N20O65S1Ct8Nf2	HTNMNLTQLK	H1TMTN5GlcNAcK10TMT	8	14.90284515	14.61719382	15.12754414	15.07842601	15.0842823	14.60214404	14.78561169	14.58333048	14.71810374	14.29688147
LAMP1_N261_N4H5F1S1	261	N4H5F1S1	LAMP1	P11279	01Y(61F)41Y41M(31M41Y41L)61M61Y41L32S	0	40.02	30215	66.39	1148.886475	1148.886475	3	1148.873911	10.93558593	255	262	3443.60789	C136H242N19O73Ct8Nf2	LLNINPNK	L1TMTN7GlcNAcK8TMT	8	14.58586005	14.65412784	14.67117023	15.1089545	15.2004395	14.8363346	14.65277782	14.66422479	14.84172377	14.66986216
LAMA5_N95_N2H8F0S0	95	N2H8F0S0	LAMA5	O15230	01Y41Y41M(31M21M)61M(31M21M)61M21M	2	51.64	19208	43.67	1161.874878	1161.874878	3	1161.863106	10.13194207	84	99	3482.57334	C138H238N24O74Ct4Nf1	LVGGPVAGGDPNQTIR	L1TMTN12GlcNAc	11	14.61585689	14.76239528	14.53551831	15.05277324	14.95796208	14.88570933	14.81562526	14.80632619	14.88160263	14.65785415
DSC2_N34_N2H8F0S0	34	N2H8F0S0	DSC2	Q02487	01Y41Y41M(31M21M)61M(31M21M)61M21M	2	53.48	16910	38.91	1052.847046	1052.841309	3	1052.829868	10.86651709	34	42	3155.47575	C124H222N17O67Ct8Nf2	NVTLHVPSK	N1GlcNAc@TMTK9TMT	6	14.74338682	14.87721551	14.93119287	14.91073154	14.91016418	14.7004154	14.65511997	14.83942828	14.75343433	14.7187513
ITGA3_N265_N2H5F0S0	265	N2H5F0S0	ITGA3	P26006	01Y41Y41M(31M)61M(31M)61M	7	31.4	18798	42.83	829.7424927	830.077942	3	830.069147	10.59537577	265	274	2487.19146	C99H177N17O51Ct4Nf1	NITIVTGAPR	N1GlcNAc@TMT	7	14.70524705	14.56519985	14.81313563	14.76748813	14.85868289	14.58480047	14.65866976	15.21903374	15.11454628	14.71403788
NPC1_N185_N2H7F0S0	185	N2H7F0S0	NPC1	O15118	01Y41Y41M(31M)61M(31M21M)61M21M	1	66.75	47452	105.15	1355.259521	1355.259521	3	1355.24483	10.84046517	180	196	4061.71826	C163H264N27O79S2Ct8Nf2	DADACNATNWIEYMFNK	D1TMTC5CamN6GlcNAcK17TMT	17	14.58927333	14.29148645	14.37058903	14.79650336	14.35986099	15.39622273	14.89857444	14.80932792	15.23699481	14.96181597
HSP90B1_N62_N2H8F0S0	62	N2H8F0S0	HSP90B1	P14625	01Y41Y41M(31M21M21M)61M(31M21M)61M	0	78.49	33129	72.43	1166.289673	1166.289673	4	1166.277462	10.46993701	44	67	4660.08322	C184H313N37O97Ct4Nf1	TDDEVVQREEEAIQLDGLNASQIR	T1TMTN19GlcNAc	11	15.2073217	14.8670148	15.12844796	14.86730119	14.7716856	14.4873216	14.77955578	14.86316955	14.38035759	14.60694397
POMT1_N471_N2H7F0S0	471	N2H7F0S0	POMT1	Q9Y6A1	01Y41Y41M(31M)61M(31M21M)61M21M	1	26.71	24496	54.59	1072.533936	1072.199463	3	1072.185979	12.57607438	467	477	3213.54411	C130H228N19O64Ct8Nf2	FVHVNTSAVLK	F1TMTN5GlcNAcK11TMT	9	14.7033546	14.63402314	14.81134958	14.92823241	14.90586915	14.96785414	15.16624104	14.94859918	14.60769958	14.3364704
TM9SF3_N174_N4H5F3S0	174	N4H5F3S0	TM9SF3	Q9HD45	01Y(61F)41Y41M(31M41Y41L)61M21Y(31F)41L21F	1	16.38	27573	60.96	1847.877319	1847.877319	2	1847.859593	9.592901974	170	180	3693.71314	C146H260N19O80Ct8Nf2	IVDVNLTSEGK	I1TMTN5GlcNAcK11TMT	8	15.15511419	15.34981751	15.10207995	15.05707893	14.90859075	14.28396712	14.50488816	14.66011533	14.24532368	14.44411155
LNPEP_N682_N4H5F1S2	682	N4H5F1S2	LNPEP	Q9UIQ6	01Y41Y41M(31M)61M(21Y(31F)41L32S)61Y41L32S	1	45.53	49723	110.49	1466.703003	1466.703003	3	1466.68414	12.8609352	678	691	4396.0356	C179H306N25O91Ct8Nf2	SGVINLTEEVLWVK	S1TMTN5GlcNAcK14TMT	9	12.92841542	13.73601566	13.67323184	13.38004211	13.05364238	13.4787636	13.02547518	12.88613967	12.97734822	13.30001636
ZNF124_N67_N2H8F0S0	67	N2H8F0S0	ZNF124	Q15973	01Y41Y41M(31M21M)61M(31M21M)61M21M	1	56.2	4198	12.71	1390.103271	1390.103271	2	1390.103506	-0.168703714	67	73	2778.19885	C104H186N18O64Ct4Nf1	NSSRNLR	N1GlcNAc@TMT	5	14.81022992	14.57493422	14.50304739	14.66592397	15.13051208	14.90832072	14.6717045	14.95077224	15.03457389	14.82567893
ZNF469_N2540_N2H8F0S0	2540	N2H8F0S0	ZNF469	Q96JG9	01Y41Y41M(31M21M)61M(31M21M)61M21M	1	25.56	7124	18.73	1414.613647	1414.613647	2	1414.601125	8.852291092	2537	2543	2827.1941	C107H185N19O64Ct4Nf1	ERPNHSR	E1TMTN4GlcNAc	5	15.78441089	15.36697276	15.24128378	15.12378311	14.71893828	14.71674679	14.49463217	NA	NA	15.28706232
CDCP1_N270_N5H7F2S2	270	N5H7F2S2	CDCP1	Q9H5V8	01Y(61F)41Y41M(31M(21Y(31F)41L32S)41Y41L32S)(41Y)61M(31M)61M	5	26.94	48830	108.28	1671.713135	1671.713135	3	1671.694369	11.225596	262	276	5011.0643	C199H326N30O111S1Ct4Nf1	ASVSFLNFNLSNCER	A1TMTN9GlcNAcC13Cam	7	14.63728828	14.78781852	15.04476295	14.84454676	15.14447389	14.45395068	14.33514315	14.84466567	15.00752575	14.93924931
CLPTM1L_N229_N2H8F0S0	229	N2H8F0S0	CLPTM1L	Q96KA5	01Y41Y41M(31M21M)61M(31M21M)61M21M	4	53.9	22760	50.96	1083.861206	1083.861206	3	1083.850265	10.09461827	222	230	3248.53697	C127H233N18O67S1Ct8Nf2	VKDLMVINR	V1TMTK2TMTN8GlcNAc	5	14.55858474	14.98262269	14.77796142	14.88197869	14.98421476	14.67433701	14.97963862	14.8262635	14.82278135	14.69268409
NOMO3_N369_N2H6F0S0	369	N2H6F0S0	NOMO3	P69849	01Y41Y41M(31M21M)61M(31M)61M	1	78.56	23773	53.11	1176.910645	1176.582397	3	1176.565504	14.35828339	367	381	3526.68272	C142H247N24O69Ct8Nf2	LENITTGTYTIHAQK	L1TMTN3GlcNAcK15TMT	12	15.00689674	15.1638358	14.89430588	15.07659171	14.60108607	14.72034582	14.31036937	14.9238917	14.64318534	14.72821747
TOR1A_N158_N2H9F0S0	158	N2H9F0S0	TOR1A	O14656	01Y41Y41M(31M21M21M31G)61M(31M21M)61M	0	56.59	3897	12.11	1465.107178	1465.107178	2	1465.097242	6.781621103	157	164	2928.1863	C109H192N16O69S1Ct4Nf1	GNVSACAR	G1TMTN2GlcNAcC6Cam	10	14.90468785	14.87657111	14.77821287	15.00678382	14.73839685	14.87623239	14.53399105	15.00288204	14.67123594	14.82202585
COL28A1_N1095_N2H9F0S0	1095	N2H9F0S0	COL28A1	Q2UY09	01Y41Y41M(31M21M21M31G)61M(31M21M)61M	0	42.16	3897	12.11	1465.107178	1465.107178	2	1465.097242	6.781621103	1093	1099	2928.1863	C109H192N16O69S1Ct4Nf1	QVNSCAR	Q1TMTN3GlcNAcC5Cam	5	14.90468785	14.87657111	14.77821287	15.00678382	14.73839685	14.87623239	14.53399105	15.00288204	14.67123594	14.82202585
PSAP_N215_N2H9F0S0	215	N2H9F0S0	PSAP	P07602	01Y41Y41M(31M21M21M)61M(31M21M)61M21M	1	51.18	34068	74.4	1299.617676	1299.949097	3	1299.938458	8.18398719	214	227	3895.7986	C156H270N23O81Ct8Nf2	TNSTFVQALVEHVK	T1TMTN2GlcNAcK14TMT	10	14.84251985	14.84452826	14.64033462	14.36667204	14.39415492	14.8205466	14.69823678	15.28035899	15.06644869	15.09116462
LAMP1_N84_N3H3F1S0	84	N3H3F1S0	LAMP1	P11279	01Y(61F)41Y41M(31M)61M61Y	4	45.16	25635	56.93	1242.935425	1242.600464	3	1242.588399	9.709463888	78	96	3724.75149	C148H257N30O69S1Ct8Nf2	SSCGKENTSDPSLVIAFGR	S1TMTC3CamK5TMTN7GlcNAc	5	15.01062571	14.95497428	14.99339993	14.76862234	14.66243268	14.73917456	14.58641096	14.87570883	14.76863879	14.89941676
SPPL2A_N155_N2H7F0S0	155	N2H7F0S0	SPPL2A	Q8TCT8	01Y41Y41M(31M)61M(31M21M)61M21M	1	11.42	23972	53.51	1724.79126	1724.79126	2	1724.782932	4.828297794	147	159	3447.55989	C133H238N21O72S1Ct8Nf2	DMNQTLGDNITVK	D1TMTN9GlcNAcK13TMT	7	14.8875873	14.47374076	14.91171378	14.87022569	14.96101049	14.72016767	14.91755315	14.72162716	15.00740129	14.77967323
LILRA5_N43_N2H6F0S0	43	N2H6F0S0	LILRA5	A6NI73	01Y41Y41M(31M21M)61M(31M)61M	1	22.81	18463	42.15	964.8052979	964.805298	3	964.79329	12.44603553	37	46	2891.36608	C112H202N19O59Ct8Nf2	THVQAGNLSK	T1TMTN7GlcNAcK10TMT	5	15.33260429	14.6777124	15.02286442	14.65813041	14.68208522	15.00950205	14.28383205	14.66250228	14.88985021	14.87075742
LAMA3_N2162_N2H9F0S0	2162	N2H9F0S0	LAMA3	Q16787	01Y41Y41M(31M21M21M)61M(31M21M)61M21M	1	25.79	6614	17.69	1528.157959	1528.157959	2	1528.140181	11.63373923	2162	2170	3054.27214	C116H202N16O73Ct4Nf1	NASGDELVR	N1GlcNAc@TMT	6	12.63157989	13.18060881	13.41351403	12.74045652	13.00633604	12.91514634	14.15742428	13.37878256	13.33897249	13.37448604
DSC2_N34_N2H9F0S0	34	N2H9F0S0	DSC2	Q02487	01Y41Y41M(31M21M21M31G31G)61M(31M)61M	0	43.82	16839	38.76	1106.860229	1106.860229	3	1106.84748	11.51874347	34	42	3317.52857	C130H232N17O72Ct8Nf2	NVTLHVPSK	N1GlcNAc@TMTK9TMT	6	15.01908032	14.72221088	14.61901933	14.59220653	14.95546033	15.01288471	15.04666213	14.88536932	14.65781422	14.73181601
ADAM10_N439_N2H9F0S0	439	N2H9F0S0	ADAM10	O14672	01Y41Y41M(31M21M21M31G)61M(31M21M)61M	0	46.26	23940	53.45	1627.762085	1627.762085	2	1627.746055	9.847949493	439	446	3253.48604	C126H228N15O73Ct8Nf2	NISQVLEK	N1GlcNAc@TMTK8TMT	9	14.94657181	14.94338586	14.72006194	14.77205069	14.87295045	14.7359186	14.73124219	14.74779257	15.07280267	14.76748496
PDIA3_N90_N3H3F1S0	90	N3H3F1S0	PDIA3	P30101	01Y(61F)41Y41M(31M)61M61Y	4	45.38	7241	18.97	1033.464478	1033.464478	3	1033.457664	6.592954216	83	94	3097.3593	C116H208N23O61S2Ct8Nf2	VDCTANTNTCNK	V1TMTC3CamN8GlcNAcC10CamK12TMT	9	15.23075673	15.13026153	15.05441707	15.02329445	14.61862825	14.48334687	14.85850927	14.4101905	14.84480785	14.44081756
ITGA2_N112_N2H8F0S0	112	N2H8F0S0	ITGA2	P17301	01Y41Y41M(31M21M)61M(31M21M)61M21M	2	33.93	33755	73.75	1051.16394	1051.16394	3	1051.149431	13.80339394	111	121	3150.43228	C124H222N18O68S1Ct4Nf1	TNMSLGLILTR	T1TMTN2GlcNAc	6	14.48339558	14.8551239	14.65750293	14.74892746	14.76447139	14.82547468	15.01171784	14.89210856	15.15274229	14.88977766
DSC2_N34_N2H7F0S0	34	N2H7F0S0	DSC2	Q02487	01Y41Y41M(31M21M)61M(31M21M)61M	2	46.97	17071	39.27	998.821228	998.821228	3	998.812255	8.983697686	34	42	2993.42293	C118H212N17O62Ct8Nf2	NVTLHVPSK	N1GlcNAc@TMTK9TMT	5	14.90776757	15.04607642	14.83250661	14.49971339	14.25374802	15.19091664	14.76990372	15.07090464	14.65311873	14.93863081
ADAM10_N278_N2H8F0S0	278	N2H8F0S0	ADAM10	O14672	01Y41Y41M(31M21M)61M(31M21M)61M21M	3	67.91	20863	47.06	1294.593872	1294.267212	3	1294.251983	11.7665758	277	291	3879.74215	C153H262N25O81Ct8Nf2	INTTADEKDPTNPFR	I1TMTN2GlcNAcK8TMT	7	15.10861016	14.88565746	14.70587522	14.9350896	14.8371009	14.64107417	14.53536344	14.95338604	15.08248765	14.61902944
DSG2_N182_N4H5F1S1	182	N4H5F1S1	DSG2	Q14126	01Y41Y41M(31M41Y41L)61M21Y(31F)41L32S	0	87.61	21020	47.38	1374.961914	1374.953003	3	1374.946211	4.939778468	181	195	4120.82192	C160H277N26O89Ct8Nf2	INATDADEPNTLNSK	I1TMTN2GlcNAcK15TMT	12	14.0655192	15.04327534	14.67821902	14.54723626	14.5141996	15.13386973	15.01589414	15.08891688	15.03844867	14.96895017
SCN3A_N1134_N4H5F1S1	1134	N4H5F1S1	SCN3A	Q9NY46	01Y41Y41M(31M41Y(31F)41L)61M61Y41L32S	0	71.07	21020	47.38	1374.961914	1374.953003	3	1374.952299	0.511966625	1133	1150	4120.83801	C163H280N28O89Ct4Nf1	LNATSSSEGSTVDVVLPR	L1TMTN2GlcNAc	5	14.0655192	15.04327534	14.67821902	14.54723626	14.5141996	15.13386973	15.01589414	15.08891688	15.03844867	14.96895017
HSP90B1_N62_N4H3F1S0	62	N4H3F1S0	HSP90B1	P14625	01Y(61F)41Y41M(31M41Y)61M61Y	0	96.51	33384	72.98	1101.780884	1101.784668	4	1101.765579	17.3257988	44	67	4402.03576	C176H299N39O86Ct4Nf1	TDDEVVQREEEAIQLDGLNASQIR	T1TMTN19GlcNAc	7	15.07735545	14.99679916	15.32821947	14.77766351	14.88169467	14.74785232	14.23880612	14.76773421	14.72311386	14.68635619
CTSC_N53_N2H3F1S0	53	N2H3F1S0	CTSC	P53634	01Y(61F)41Y41M(31M)61M	4	26.12	15311	35.58	954.4448853	954.444885	3	954.437773	7.451773293	51	62	2860.2996	C110H197N20O54S2Ct8Nf2	DVNCSVMGPQEK	D1TMTN3GlcNAcC4CamK12TMT	9	14.98026596	14.93584995	15.2256846	15.02964859	15.14949048	14.78512639	14.73982417	14.24395953	14.7422945	14.38611724
TMEM30B_N145_N2H8F0S0	145	N2H8F0S0	TMEM30B	Q3MIR4	01Y41Y41M(31M21M)61M(31M21M)61M21M	2	90.48	4665	13.64	1101.807495	1101.807495	3	1101.795923	10.5029588	142	152	3302.37181	C130H214N22O70S1Ct4Nf1	HPVNECAPYQR	H1TMTN4GlcNAcC6Cam	13	15.09573351	14.44883583	14.93019354	14.50503781	14.88733177	14.94187521	14.62716858	14.41949092	14.96952378	15.38594404
CERS2_N19_N5H3F1S0	19	N5H3F1S0	CERS2	Q96G23	01Y41Y41M(31M41Y)61M(21Y31F)61Y	0	35.73	48955	108.55	1240.593506	1240.591064	3	1240.584944	4.933522009	14	28	3717.73593	C158H255N27O70Ct4Nf1	LWLPVNLTWADLEDR	L1TMTN6GlcNAc	9	13.60985312	13.40907384	13.451388	12.98461611	13.33284316	13.25617115	12.35869136	13.31743805	13.58961367	13.14405995
NCLN_N428_N4H3F0S0	428	N4H3F0S0	NCLN	Q969V3	01Y41Y41M(31M41Y)61M61Y	0	63.88	25632	56.92	913.1326904	913.13269	3	913.120694	13.13783574	425	432	2736.34825	C111H197N16O53Ct8Nf2	VIYNLTEK	V1TMTN4GlcNAcK8TMT	8	14.89198502	14.71711353	14.8920238	14.94899585	15.0039842	15.00158539	14.7161788	14.91957165	14.80120418	14.57333709
ITGA3_N265_N2H7F0S0	265	N2H7F0S0	ITGA3	P26006	01Y41Y41M(31M)61M(31M21M)61M21M	1	22.06	18221	41.66	1406.6698	1406.6698	2	1406.652652	12.19050393	265	274	2811.29711	C111H197N17O61Ct4Nf1	NITIVTGAPR	N1GlcNAc@TMT	8	14.7029557	14.83195399	14.64508517	14.73806882	15.09564601	15.15064876	14.80124886	14.87947544	15.14654146	14.42101918
HYOU1_N862_N2H8F0S0	862	N2H8F0S0	HYOU1	Q9Y4L1	01Y41Y41M(31M21M)61M(31M21M)61M21M	2	39.89	32843	71.84	1103.514893	1103.514893	3	1103.505278	8.71276134	860	868	3307.50197	C135H226N17O68Ct8Nf2	VINETWAWK	V1TMTN3GlcNAcK9TMT	7	15.11394895	14.32582034	15.02172774	14.67397465	15.078583	14.48042505	14.78815736	15.03058681	15.12091407	14.72756327
ITGA3_N107_N2H10F0S0	107	N2H10F0S0	ITGA3	P26006	01Y41Y41M(31M21M21M31G31G)61M(31M21M)61M	0	32.95	18484	42.19	1596.227417	1596.227417	2	1596.207927	12.21018381	106	111	3190.40976	C122H223N12O73S1Ct8Nf2	MNITVK	M1TMTN2GlcNAcK6TMT	8	15.14252284	14.79209785	15.06653804	14.54168676	14.80827706	14.95012131	14.57252096	15.01538245	14.80574743	14.78534413
HYOU1_N515_N2H9F0S0	515	N2H9F0S0	HYOU1	Q9Y4L1	01Y41Y41M(31M21M21M)61M(31M21M)61M21M	1	55.36	24786	55.18	1173.221436	1173.216797	3	1173.208966	6.674748682	510	520	3516.61303	C139H245N18O76Ct8Nf2	VFGSQNLTTVK	V1TMTN6GlcNAcK11TMT	11	14.96056827	14.82703382	14.80363101	14.378412	14.67991786	15.13490505	15.14600783	15.03303739	14.94182878	14.55941711
PTTG1IP_N54_N2H9F0S0	54	N2H9F0S0	PTTG1IP	P53801	01Y41Y41M(31M21M21M)61M(31M21M)61M21M	1	101.18	22874	51.19	1240.542603	1240.542603	3	1240.529577	10.49998267	54	64	3718.57495	C143H247N22O78S2Ct8Nf2	NVSCLWCNTNK	N1GlcNAc@TMTC4CamC7CamK11TMT	13	14.82005293	15.11751312	14.80874492	15.04047748	15.25004233	14.65735149	14.68933616	14.96606645	14.65221662	14.48517963
PLOD2_N63_N2H9F0S0	63	N2H9F0S0	PLOD2	O00469	01Y41Y41M(31M21M21M31G)61M(31M21M)61M	0	30.9	22899	51.24	1629.731445	1629.731445	2	1629.716783	8.996846969	61	67	3257.42746	C132H220N13O71Ct8Nf2	YFNYTVK	Y1TMTN3GlcNAcK7TMT	9	14.75262874	14.80118418	14.86076193	15.09065775	15.28916612	15.03100891	14.67231812	14.58923596	14.74543128	14.68765565
KCTD8_N424_N2H9F0S0	424	N2H9F0S0	KCTD8	Q6ZWB6	01Y41Y41M(31M21M21M)61M(31M21M)61M21M	1	18.43	22899	51.24	1629.731445	1629.731445	2	1629.730918	0.323558015	420	427	3257.4558	C123H224N17O74Ct8Nf2	SRETNLSK	S1TMTN5GlcNAcK8TMT	5	14.75262874	14.80118418	14.86076193	15.09065775	15.28916612	15.03100891	14.67231812	14.58923596	14.74543128	14.68765565
COL12A1_N2679_N2H8F0S0	2679	N2H8F0S0	COL12A1	Q99715	01Y41Y41M(31M21M)61M(31M21M)61M21M	1	43.12	30677	67.33	1248.583008	1248.242065	3	1248.233943	6.50713733	2676	2690	3741.68799	C148H256N21O80Ct8Nf2	EAGNITTDGYEILGK	E1TMTN4GlcNAcK15TMT	10	14.97603139	14.34409573	14.65676258	15.00151352	14.89858318	14.88022303	14.73895128	14.96797359	15.259442	14.78011242
PSAP_N332_N2H7F0S0	332	N2H7F0S0	PSAP	P07602	01Y41Y41M(31M21M)61M(31M21M)61M	1	35.08	12298	29.43	1358.638794	1358.638794	2	1358.627355	8.41948697	328	333	2715.24865	C104H190N13O60Ct8Nf2	LIDNNK	L1TMTN5GlcNAcK6TMT	6	14.73981541	15.07276103	14.81810087	14.50931241	14.68079669	14.65776302	15.14491233	15.31541587	14.81800307	14.74215213
ERAP2_N219_N2H8F0S0	219	N2H8F0S0	ERAP2	Q6P179	01Y41Y41M(31M21M)61M(31M21M)61M21M	1	40.57	18045	41.3	1421.161011	1421.161011	2	1421.145592	10.84951625	218	223	2840.2851	C111H197N12O63Ct8Nf2	ANFSIK	A1TMTN2GlcNAcK6TMT	6	14.65569128	14.69889691	14.60160075	14.78790865	14.47315947	15.128367	14.76960114	15.09062706	15.21034158	15.08270056
TPX2_N183_N2H7F0S0	183	N2H7F0S0	TPX2	Q9ULW0	01Y41Y41M(31M21M)61M(31M21M)61M	1	16.68	6422	17.28	1366.612915	1366.612915	2	1366.606618	4.607792015	183	189	2731.20718	C103H186N13O62Ct8Nf2	NASSPEK	N1GlcNAc@TMTK7TMT	5	13.34094227	12.78906491	12.52440572	13.66393842	13.01479093	13.76418025	13.11721019	13.278871	13.52459987	13.42790917
MIA3_N246_N2H6F0S0	246	N2H6F0S0	MIA3	Q5JRA6	01Y41Y41M(31M)61M(31M21M)61M	1	38.81	6878	18.23	918.7603149	918.760315	3	918.750997	10.14196604	240	247	2753.23915	C105H188N15O60Ct8Nf2	VPESENNK	V1TMTN7GlcNAcK8TMT	7	14.98949141	14.81438574	14.87524638	14.60895657	14.87567605	14.38327522	15.00864462	15.04033381	14.87785994	15.09901036
LGALS3BP_N551_N2H9F0S0	551	N2H9F0S0	LGALS3BP	Q08380	01Y41Y41M(31M21M21M)61M(31M21M)61M21M	1	74.46	19787	44.85	1200.222778	1200.222778	3	1200.211031	9.787712335	542	554	3597.61924	C139H248N19O80Ct8Nf2	AAIPSALDTNSSK	A1TMTN10GlcNAcK13TMT	11	14.29174866	14.02125944	14.46695681	14.14915736	14.59068942	15.47333107	15.12494928	15.10027074	15.25852295	15.36336348
ADGRL2_N731_N2H7F0S0	731	N2H7F0S0	ADGRL2	O95490	01Y41Y41M(31M21M)61M(31M21M)61M	1	36.96	33531	73.28	1170.234985	1170.234985	3	1170.221415	11.59639654	722	735	3507.65042	C140H246N21O72Ct8Nf2	SLGQFLSTENATIK	S1TMTN10GlcNAcK14TMT	10	15.12671406	14.98762865	15.04142342	14.98109929	14.96093735	15.00321952	14.73934213	14.86449657	14.66527164	14.18114648
PTTG1IP_N54_N2H8F0S0	54	N2H8F0S0	PTTG1IP	P53801	01Y41Y41M(31M21M)61M(31M21M)61M21M	1	63.87	22900	51.24	1186.522217	1186.522217	3	1186.511965	8.640281074	54	64	3556.52213	C137H237N22O73S2Ct8Nf2	NVSCLWCNTNK	N1GlcNAc@TMTC4CamC7CamK11TMT	8	14.7996374	14.9503979	15.09541951	14.684142	14.84278493	14.79978046	14.79886776	15.22844061	14.95532168	14.47564043
ERLIN1_N108_N2H6F0S0	108	N2H6F0S0	ERLIN1	O75477	01Y41Y41M(31M21M)61M(31M)61M	1	47.45	10645	26.07	943.0914917	943.091492	3	943.079012	13.23293071	108	115	2826.22317	C111H187N14O61Ct8Nf2	NYTADYDK	N1GlcNAc@TMTK8TMT	8	14.87181554	15.15232297	15.24398408	14.93261554	14.68921341	14.69103918	14.49572477	15.0384562	14.98668591	14.45716917
EDEM3_N195_N2H6F0S0	195	N2H6F0S0	EDEM3	Q9BZQ6	01Y41Y41M(31M)61M(31M21M)61M	1	17.44	41151	90.37	1628.282593	1628.282593	2	1628.268704	8.529779761	190	204	3254.52923	C137H226N22O63Ct4Nf1	LLPAFNTTSGLPYPR	L1TMTN6GlcNAc	8	14.74350656	14.95463594	15.20090363	14.59237602	15.18696978	14.64296136	14.81768546	14.84187384	15.10186078	14.50913938
TACSTD2_N208_N5H6F0S0	208	N5H6F0S0	TACSTD2	P09758	01Y41Y41M(31M41Y41L31Y41L)61M61Y41L	0	155.33	3594	11.51	1051.477539	1051.477539	3	1051.468884	8.231401454	207	212	3151.39281	C119H214N17O71Ct8Nf2	QNTSQK	Q1TMTN2GlcNAcK6TMT	9	14.2914124	14.30635849	14.96731683	14.68538511	14.67421678	14.80682443	15.15984466	15.27465762	15.20078379	15.06645818
XKR4_N218_N5H6F0S0	218	N5H6F0S0	XKR4	Q5GH76	01Y41Y41M(31M41Y41L31Y41L)61M61Y41L	0	144.97	3594	11.51	1051.477539	1051.477539	3	1051.468884	8.231401454	215	221	3151.39281	C119H214N17O71Ct8Nf2	QASNASK	Q1TMTN4GlcNAcK7TMT	5	14.2914124	14.30635849	14.96731683	14.68538511	14.67421678	14.80682443	15.15984466	15.27465762	15.20078379	15.06645818
TNFRSF10D_N182_N2H8F0S0	182	N2H8F0S0	TNFRSF10D	Q9UBN6	01Y41Y41M(31M21M)61M(31M21M)61M21M	1	63.29	4605	13.52	1210.893066	1210.893066	3	1210.881891	9.229146404	180	191	3629.63407	C135H249N21O77S1Ct12Nf3	CKNESAASSTGK	C1TMT@CamK2TMTN3GlcNAcK12TMT	8	13.98967733	13.76106399	14.11709644	13.90468075	14.07932555	15.21902003	15.67618243	15.64041556	15.35769319	15.20472488
ITGA3_N969_N2H9F0S0	969	N2H9F0S0	ITGA3	P26006	01Y41Y41M(31M21M21M31G)61M(31M21M)61M	0	44.43	24339	54.26	1191.214478	1191.214478	3	1191.201476	10.91464318	960	970	3570.59058	C138H247N18O78S1Ct8Nf2	TSIPTINMENK	T1TMTN10GlcNAcK11TMT	9	14.682481	14.80924098	14.7496352	14.46301757	14.76707576	15.15228243	14.90307442	15.34507989	14.85142109	14.91215461
LAMC1_N650_N2H9F0S0	650	N2H9F0S0	LAMC1	P11047	01Y41Y41M(31M21M21M31G)61M(31M21M)61M	0	48.51	31095	68.21	1670.302856	1670.302856	2	1670.290626	7.322345658	647	655	3338.57519	C131H239N16O73Ct8Nf2	LLNNLTSIK	L1TMTN4GlcNAcK9TMT	12	15.12030406	14.52514656	14.83103628	14.99491883	14.67308467	15.11403817	15.08548174	14.68004796	14.8598746	14.82436933
ZGRF1_N1776_N2H9F0S0	1776	N2H9F0S0	ZGRF1	Q86YA3	01Y41Y41M(31M21M21M)61M(31M21M)61M21M	1	28.27	31095	68.21	1670.302856	1670.302856	2	1670.296228	3.968425002	1773	1781	3338.58642	C130H239N18O72Ct8Nf2	LGTNRTLLK	L1TMTN4GlcNAcK9TMT	5	15.12030406	14.52514656	14.83103628	14.99491883	14.67308467	15.11403817	15.08548174	14.68004796	14.8598746	14.82436933
PPIC_N190_N2H5F0S0	190	N2H5F0S0	PPIC	P45877	01Y41Y41M(31M)61M(31M)61M	5	18.25	41025	90.07	1051.925171	1051.723511	5	1051.710981	11.9136744	166	198	5252.52302	C212H366N49O91S2Ct8Nf2	VIDGMTVVHSIELQATDGHDRPLTNCSIINSGK	V1TMTN25GlcNAcC26CamK33TMT	7	13.68530177	13.03720194	13.22844987	13.54330487	13.14356407	13.57141398	12.8187745	13.34263454	13.56937454	12.97859228
RAG1_N268_N2H9F0S0	268	N2H9F0S0	RAG1	P15918	01Y41Y41M(31M21M21M31G)61M(31M21M)61M	0	69.26	7035	18.55	1508.663696	1508.663696	2	1508.653105	7.020360762	266	271	3015.30015	C113H206N13O69S1Ct8Nf2	IANCSK	I1TMTN3GlcNAcC4CamK6TMT	6	14.89898544	15.15976898	15.03853687	14.56142935	14.75571586	14.77619503	14.90958938	14.88811685	14.90458095	14.87858333
CNNM4_N55_N2H9F0S0	55	N2H9F0S0	CNNM4	Q6P4Q7	01Y41Y41M(31M21M21M31G)61M(31M21M)61M	0	72.23	7035	18.55	1508.663696	1508.663696	2	1508.653105	7.020360762	51	56	3015.30015	C113H206N13O69S1Ct8Nf2	LASCNK	L1TMTC4CamN5GlcNAcK6TMT	7	14.89898544	15.15976898	15.03853687	14.56142935	14.75571586	14.77619503	14.90958938	14.88811685	14.90458095	14.87858333
HYOU1_N596_N2H6F0S0	596	N2H6F0S0	HYOU1	Q9Y4L1	01Y41Y41M(31M)61M(31M21M)61M	1	13.99	20435	46.17	1743.809692	1743.470093	3	1743.457303	7.335868458	595	623	5226.35744	C204H349N39O105Ct12Nf3	ENGTDTVQEEEESPAEGSKDEPGEQVELK	E1TMTN2GlcNAcK19TMTK29TMT	9	15.1969044	14.70742295	14.97373341	14.66863703	15.07296404	14.8252625	14.80006119	14.85997186	14.90075653	14.76763074
NPTN_N229_N2H8F0S0	229	N2H8F0S0	NPTN	Q9Y639	01Y41Y41M(31M21M)61M(31M21M)61M21M	1	57.19	13132	31.13	1003.143677	1003.143677	3	1003.131446	12.19257741	228	235	3006.38045	C116H211N14O67Ct8Nf2	ANATIEVK	A1TMTN2GlcNAcK8TMT	7	15.16766541	14.6926057	14.8577859	14.91053457	14.4129343	14.86494966	15.10641741	14.70319428	15.16223093	14.81741353
LGALS3BP_N398_N4H3F1S0	398	N4H3F1S0	LGALS3BP	Q08380	01Y(61F)41Y41M(31M)61M(21Y)61Y	2	39.07	20164	45.62	1104.213501	1104.213501	3	1104.200494	11.77954242	396	407	3309.5877	C133H232N23O64Ct8Nf2	GLNLTEDTYKPR	G1TMTN3GlcNAcK10TMT	7	14.66112141	14.65684842	14.82712719	14.87407507	14.82907467	14.9002631	14.88599459	14.88487466	15.14117949	15.12705814
DEUP1_N309_N2H9F0S0	309	N2H9F0S0	DEUP1	Q05D60	01Y41Y41M(31M21M21M31G)61M(31M21M)61M	0	9.27	13558	32	1181.502808	1181.502808	3	1181.509174	-5.388348184	300	310	3541.51373	C133H236N21O78S1Ct8Nf2	IGECQNAQGNK	I1TMTC4CamN10GlcNAcK11TMT	5	14.48988039	15.08895364	14.67121342	15.06527231	14.82623117	15.01569669	14.82058778	14.87645309	14.75449104	15.15888288
PPIB_N148_N2H8F0S0	148	N2H8F0S0	PPIB	P23284	01Y41Y41M(31M21M)61M(31M21M)61M21M	1	10.95	30488	66.94	1810.338501	1810.338501	2	1810.320429	9.982750166	146	158	3618.63483	C145H247N20O76Ct8Nf2	DTNGSQFFITTVK	D1TMTN3GlcNAcK13TMT	6	14.75526447	15.12344686	15.07079368	15.01633806	14.9498976	14.74770981	14.80127309	14.88490528	15.05779821	14.4348855
ITGA2_N1074_N2H6F0S0	1074	N2H6F0S0	ITGA2	P17301	01Y41Y41M(31M21M)61M(31M)61M	2	40.63	19351	43.96	932.0863037	932.086304	3	932.081682	4.958482745	1069	1078	2793.22903	C113H187N17O59Ct4Nf1	GEYFVNVTTR	G1TMTN6GlcNAc	6	14.95034865	14.66841404	14.70809583	14.92281465	14.8537688	15.04148985	15.15660248	15.05203136	14.59801263	14.92548123
LGALS3BP_N398_N4H5F0S0	398	N4H5F0S0	LGALS3BP	Q08380	01Y41Y41M(31M(21Y41L)41Y)61M61M	5	65.83	20121	45.53	1163.560303	1163.560303	3	1163.549745	9.073728408	396	407	3487.63544	C139H242N23O70Ct8Nf2	GLNLTEDTYKPR	G1TMTN3GlcNAcK10TMT	6	14.70708921	14.65193135	14.82766688	14.79962771	14.78768247	14.980792	15.07114112	15.1235707	14.82509265	15.17622825
ERAP2_N119_N2H6F0S0	119	N2H6F0S0	ERAP2	Q6P179	01Y41Y41M(31M21M)61M(31M)61M	1	62.3	22884	51.21	1143.844849	1143.844849	3	1143.835323	8.327800883	114	129	3428.49001	C133H228N24O75Ct4Nf1	DLEITNATLQSEEDSR	D1TMTN6GlcNAc	16	15.23455018	NA	NA	15.25588363	15.36347286	15.03888272	15.09065069	15.37797385	15.16220996	15.33076082
TM9SF3_N174_N4H4F0S0	174	N4H4F0S0	TM9SF3	Q9HD45	01Y41Y41M(31M41Y41L)61M61Y	0	66.69	28726	63.33	1032.178711	1032.178711	3	1032.166802	11.53780327	170	180	3093.48659	C122H220N19O63Ct8Nf2	IVDVNLTSEGK	I1TMTN5GlcNAcK11TMT	9	14.82031281	14.99756992	14.38146131	14.5768845	14.97360363	15.01316366	15.24742501	15.10492825	14.89533354	14.97737671
F3_N156_N6H7F0S0	156	N6H7F0S0	F3	P13726	01Y41Y41M(31M41Y41L31Y41L)61M61Y41L31Y41L	0	50.82	10597	25.97	1822.2854	1822.289429	2	1822.272313	9.392510008	155	163	3642.53641	C141H242N20O85Ct4Nf1	VNVTVEDER	V1TMTN2GlcNAc	8	12.50076719	13.98313799	13.43697458	12.9284746	13.55397393	13.34825118	13.08938784	13.86916283	12.8292234	12.95406879
LGALS3BP_N398_N5H3F1S0	398	N5H3F1S0	LGALS3BP	Q08380	01Y41Y41M(31M)(41Y)61M(21Y31F)61Y	0	48.26	19995	45.27	1171.903076	1171.901245	3	1171.89362	6.506663282	396	407	3512.66707	C141H245N24O69Ct8Nf2	GLNLTEDTYKPR	G1TMTN3GlcNAcK10TMT	5	14.35484489	14.91666359	14.92284096	15.12547048	14.5840559	15.1800908	14.91895018	14.82448241	14.85021608	15.28843957
SLC2A1_N45_N2H8F0S0	45	N2H8F0S0	SLC2A1	P11166	01Y41Y41M(31M21M)61M(31M21M)61M21M	1	59.72	32151	70.43	1218.88562	1218.552002	3	1218.534997	13.95524393	39	51	3652.58899	C152H240N24O74Ct4Nf1	VIEEFYNQTWVHR	V1TMTN7GlcNAc	11	15.02539657	15.2237103	14.97989136	14.58566015	14.74096112	14.90219884	14.8950549	14.91103154	14.98314914	14.86808901
ALCAM_N91_N4H5F1S2	91	N4H5F1S2	ALCAM	Q13740	01Y41Y41M(31M)61M(21Y(31F)41L32S)61Y41L32S	1	36.15	40495	88.88	1426.311401	1426.311401	3	1426.294511	11.84213152	90	104	4274.86462	C170H286N28O93Ct4Nf1	LNLSENYTLSISNAR	L1TMTN2GlcNAc	8	14.88581705	15.16707606	15.21761966	15.19627106	15.01035624	14.87196226	14.61263677	14.69102271	14.73514735	14.64930397
ALCAM_N95_N4H5F1S2	95	N4H5F1S2	ALCAM	Q13740	01Y41Y41M(31M)61M(21Y(31F)41L32S)61Y41L32S	1	36.28	40495	88.88	1426.311401	1426.311401	3	1426.294511	11.84213152	90	104	4274.86462	C170H286N28O93Ct4Nf1	LNLSENYTLSISNAR	L1TMTN6GlcNAc	8	14.88581705	15.16707606	15.21761966	15.19627106	15.01035624	14.87196226	14.61263677	14.69102271	14.73514735	14.64930397
APMAP_N196_N2H6F0S0	196	N2H6F0S0	APMAP	Q9HDC9	01Y41Y41M(31M)61M(31M21M)61M	1	107.92	30498	66.96	1102.492554	1102.492554	3	1102.48367	8.05790705	196	210	3304.43508	C130H220N24O68S1Ct4Nf1	NMSFVNDLTVTQDGR	N1GlcNAc@TMT	18	14.85827524	14.79286722	15.03550241	14.82973037	15.20779901	15.08026815	15.30967815	14.86611821	14.90526925	13.97900026
MET_N785_N2H6F0S0	785	N2H6F0S0	MET	P08581	01Y41Y41M(31M21M)61M(31M)61M	1	21.74	7010	18.5	914.4025269	914.402527	3	914.395576	7.601584753	785	793	2740.1708	C107H180N20O56S1Ct4Nf1	NFTVACQHR	N1GlcNAc@TMTC6Cam	5	14.68144613	14.55169816	15.05664106	14.39864717	14.82184833	15.09302271	15.04567731	15.1756729	15.17075342	15.01467296
GNS_N362_N2H9F0S0	362	N2H9F0S0	GNS	P15586	01Y41Y41M(31M21M21M)61M(31M21M)61M21M	1	48.69	8254	21.12	1227.264648	1227.264648	3	1227.252217	10.12948873	356	366	3678.745	C142H260N20O77Ct12Nf3	GPGIKPNQTSK	G1TMTK5TMTN7GlcNAcK11TMT	6	14.33456921	14.34104808	14.32184912	14.04727703	14.44766197	15.26027481	15.295082	15.31090571	15.58743591	15.30688743
PTTG1IP_N54_N2H6F0S0	54	N2H6F0S0	PTTG1IP	P53801	01Y41Y41M(31M)61M(31M21M)61M	1	22.48	23092	51.7	1078.483276	1078.488037	3	1078.476738	10.47691524	54	64	3232.41648	C125H217N22O63S2Ct8Nf2	NVSCLWCNTNK	N1GlcNAc@TMTC4CamC7CamK11TMT	7	14.47888385	14.94746571	15.01512395	15.14420357	14.90663744	14.75976395	14.99787594	15.02706874	14.90918733	14.96824559
CDCP1_N39_N2H6F0S0	39	N2H6F0S0	CDCP1	Q9H5V8	01Y41Y41M(31M21M)61M(31M)61M	1	59.77	27000	59.77	952.1433716	952.143433	3	952.138199	5.496699106	37	45	2853.40074	C113H208N15O59Ct8Nf2	ESNITVLIK	E1TMTN3GlcNAcK9TMT	12	14.51552158	14.829961	14.63273832	14.64415358	14.51391683	14.96192644	15.36079825	15.22803797	15.17105514	15.09720702
LAMC1_N1205_N2H8F0S0	1205	N2H8F0S0	LAMC1	P11047	01Y41Y41M(31M21M)61M(31M21M)61M21M	1	44.37	29434	64.78	1205.540161	1205.540161	3	1205.533322	5.67311802	1203	1217	3613.58397	C143H243N23O79Ct4Nf1	TANDTSTEAYNLLLR	T1TMTN3GlcNAc	12	14.71698619	14.67450035	14.81350464	15.0870431	14.64886336	15.21618282	15.20827481	15.21869697	14.89051268	14.58244446
DNAAF3_N313_N2H8F0S0	313	N2H8F0S0	DNAAF3	Q8N9W5	01Y41Y41M(31M21M21M)61M(31M21M)61M	0	11	29434	64.78	1205.540161	1205.540161	3	1205.549186	-7.486104501	305	319	3613.63159	C143H247N25O77Ct4Nf1	TAGEITQHNVTELLR	T1TMTN9GlcNAc	8	14.71698619	14.67450035	14.81350464	15.0870431	14.64886336	15.21618282	15.20827481	15.21869697	14.89051268	14.58244446
CCNC_N181_N2H8F0S0	181	N2H8F0S0	CCNC	P24863	01Y41Y41M(31M21M21M)61M(31M21M)61M	1	19.19	30257	66.47	1407.106689	1407.106689	2	1407.102683	2.847306862	179	185	2812.19712	C110H188N14O65Ct4Nf1	IVNDTYR	I1TMTN3GlcNAc	6	15.20393099	15.08825644	15.07298187	14.85414577	14.85021518	15.01347845	14.68751866	14.84104524	14.90397182	14.64800602
SRSF2_N20_N2H8F0S0	20	N2H8F0S0	SRSF2	Q01130	01Y41Y41M(31M21M21M)61M(31M21M)61M	1	18.12	30257	66.47	1407.106689	1407.106689	2	1407.102683	2.847306862	18	24	2812.19712	C110H188N14O65Ct4Nf1	VDNLTYR	V1TMTN3GlcNAc	5	15.20393099	15.08825644	15.07298187	14.85414577	14.85021518	15.01347845	14.68751866	14.84104524	14.90397182	14.64800602
PTH1R_N176_N2H8F0S0	176	N2H8F0S0	PTH1R	Q03431	01Y41Y41M(31M21M21M)61M(31M21M)61M	1	18.06	30257	66.47	1407.106689	1407.106689	2	1407.102683	2.847306862	173	179	2812.19712	C110H188N14O65Ct4Nf1	FLTNETR	F1TMTN4GlcNAc	5	15.20393099	15.08825644	15.07298187	14.85414577	14.85021518	15.01347845	14.68751866	14.84104524	14.90397182	14.64800602
KLB_N702_N2H8F0S0	702	N2H8F0S0	KLB	Q86Z14	01Y41Y41M(31M21M21M)61M(31M21M)61M	1	18.05	30257	66.47	1407.106689	1407.106689	2	1407.102683	2.847306862	697	703	2812.19712	C110H188N14O65Ct4Nf1	LSDIYNR	L1TMTN6GlcNAc	5	15.20393099	15.08825644	15.07298187	14.85414577	14.85021518	15.01347845	14.68751866	14.84104524	14.90397182	14.64800602
F3_N156_N5H6F1S0	156	N5H6F1S0	F3	P13726	01Y41Y41M(31M(21Y41L31Y41L)41Y31F)61M61M	0	59.87	11171	27.14	1712.751343	1712.748779	2	1712.735168	7.947111223	155	163	3423.46212	C133H229N19O79Ct4Nf1	VNVTVEDER	V1TMTN2GlcNAc	10	12.97263597	12.54245909	13.3837759	13.44905618	13.56188891	12.89203394	13.33650969	13.25283321	14.17712099	13.16115924
ECE1_N210_N2H6F0S0	210	N2H6F0S0	ECE1	P42892	01Y41Y41M(31M21M)61M(31M)61M	0	25.12	41088	90.23	1569.263428	1569.263428	2	1569.246262	10.93884038	206	217	3136.48653	C130H217N20O59Ct8Nf2	LGGWNITGPWAK	L1TMTN5GlcNAcK12TMT	8	14.97794861	14.88801718	14.76279127	14.64569687	14.81424851	14.92849753	15.04323239	15.12564449	15.17250246	14.84640872
HYOU1_N869_N2H9F0S0	869	N2H9F0S0	HYOU1	Q9Y4L1	01Y41Y41M(31M21M21M31G)61M(31M21M)61M	0	49.16	8994	22.69	1090.162476	1090.511475	3	1090.491475	18.33999608	869	877	3268.46055	C125H225N16O74Ct8Nf2	NATLAEQAK	N1GlcNAc@TMTK9TMT	8	14.38250225	14.84418719	15.09420106	15.10073881	14.90120632	14.8688961	14.51623166	15.1853548	15.26081538	14.90959953
LAMC1_N1107_N2H6F0S0	1107	N2H6F0S0	LAMC1	P11047	01Y41Y41M(31M)61M(31M21M)61M	2	30.36	11739	28.29	943.1060791	943.10614	3	943.099605	6.929423662	1106	1116	2826.28286	C109H194N20O61Ct4Nf1	VNNTLSSQISR	V1TMTN2GlcNAc	6	14.760606	15.15909747	14.71255169	15.09076489	15.1134449	14.87432144	14.72080709	14.98501211	15.23876141	14.47281941
ASPH_N452_N2H9F0S0	452	N2H9F0S0	ASPH	Q12797	01Y41Y41M(31M21M21M31G)61M(31M21M)61M	0	60.24	38690	84.92	1233.587524	1233.587524	3	1233.57906	6.861671324	446	457	3697.72331	C149H260N19O78Ct8Nf2	LVQLFPNDTSLK	L1TMTN7GlcNAcK12TMT	12	14.42693952	14.67353748	14.23975905	14.95530149	14.32172615	15.21621066	15.19409439	15.36458163	15.24671851	15.14873136
MDGA2_N237_N2H9F0S0	237	N2H9F0S0	MDGA2	Q7Z553	01Y41Y41M(31M21M21M)61M(31M21M)61M21M	1	10.35	38690	84.92	1233.587524	1233.587524	3	1233.595877	-6.770925627	235	245	3697.77596	C143H265N19O78Ct12Nf3	LSNKTASPSIK	L1TMTN3GlcNAcK4TMTK11TMT	5	14.42693952	14.67353748	14.23975905	14.95530149	14.32172615	15.21621066	15.19409439	15.36458163	15.24671851	15.14873136
BCAM_N439_N2H8F0S0	439	N2H8F0S0	BCAM	P50895	01Y41Y41M(31M21M21M)61M(31M21M)61M	0	122.62	35361	77.26	1279.832886	1279.629028	3	1279.609228	15.47372423	437	451	3835.81386	C155H270N23O78Ct8Nf2	TQNFTLLVQGSPELK	T1TMTN3GlcNAcK15TMT	16	14.87516195	15.28108767	14.98717025	14.96189093	15.31891499	14.93739261	14.93678562	14.39499073	14.78694932	14.64914363
ATP6V1C2_N331_N2H8F0S0	331	N2H8F0S0	ATP6V1C2	Q8NEY4	01Y41Y41M(31M21M21M)61M(31M21M)61M	0	65.78	35361	77.26	1279.832886	1279.956787	3	1279.941598	11.86703315	330	343	3835.80798	C162H266N23O73Ct8Nf2	VNFSEAFIAWIHIK	V1TMTN2GlcNAcK14TMT	6	14.87516195	15.28108767	14.98717025	14.96189093	15.31891499	14.93739261	14.93678562	14.39499073	14.78694932	14.64914363
ECE1_N270_N2H8F0S0	270	N2H8F0S0	ECE1	P42892	01Y41Y41M(31M21M)61M(31M21M)61M21M	1	24.47	16085	37.21	1489.168457	1489.168457	2	1489.153619	9.964070235	266	271	2976.30114	C118H201N12O66Ct8Nf2	DYYLNK	D1TMTN5GlcNAcK6TMT	5	14.96334576	15.07958839	14.88728367	15.28983169	15.0137308	15.06270594	14.42311269	14.92314108	14.67470238	14.8805064
LGALS3BP_N69_N2H8F0S0	69	N2H8F0S0	LGALS3BP	Q08380	01Y41Y41M(31M21M)61M(31M21M)61M21M	2	51.92	26500	58.71	1094.16687	1094.167725	3	1094.154116	12.43756174	64	76	3279.44635	C130H221N21O71Ct4Nf1	ALGFENATQALGR	A1TMTN6GlcNAc	11	14.83892461	14.73685495	14.81681307	14.61486312	15.00020221	15.28909201	15.25947116	14.80086789	15.10404079	14.74317925
NCSTN_N45_N2H9F0S0	45	N2H9F0S0	NCSTN	Q92542	01Y41Y41M(31M21M21M31G31G)61M(31M)61M	0	44.4	31244	68.53	1592.76123	1592.76123	2	1592.745342	9.975523601	40	46	3183.48458	C128H226N13O69Ct8Nf2	IYIPLNK	I1TMTN6GlcNAcK7TMT	8	14.90550286	14.88173002	14.85572276	14.79581517	14.74434521	14.9286761	15.01425801	14.7404765	15.19689911	15.22193043
F3_N156_N4H5F1S0	156	N4H5F1S0	F3	P13726	01Y41Y41M(31M41Y41L)61M61Y41L21F	0	61.23	10946	26.69	1020.121582	1020.458435	3	1020.448648	9.590936901	155	163	3058.32993	C119H206N18O69Ct4Nf1	VNVTVEDER	V1TMTN2GlcNAc	7	14.86634442	14.94107723	14.9521448	14.67994397	14.92766622	14.90902627	14.81348038	15.17288813	15.05581589	15.05962605
ITGA6_N323_N2H8F0S0	323	N2H8F0S0	ITGA6	P23229	01Y41Y41M(31M21M)61M(31M21M)61M21M	1	78.33	14630	34.19	1635.798096	1635.798096	2	1635.780538	10.73353223	322	332	3269.55506	C129H232N19O68Ct8Nf2	ANHSGAVVLLK	A1TMTN2GlcNAcK11TMT	17	15.00170501	14.58777468	15.01487221	14.69097086	14.51600738	15.1878123	15.11973296	14.94203756	14.83268662	15.32903361
F3_N156_N4H8F0S0	156	N4H8F0S0	F3	P13726	01Y41Y41M(31M41Y41L31Y41L31L)61M(31M)61M	11	21.74	10768	26.33	1700.233765	1700.233765	2	1700.219357	8.473993887	155	163	3398.43049	C131H226N18O80Ct4Nf1	VNVTVEDER	V1TMTN2GlcNAc	6	13.51256364	13.46997189	13.08390585	13.35664961	13.1439557	13.1803709	13.57271709	12.76132675	14.02946591	12.78075931
ITGA2_N343_N3H5F0S1	343	N3H5F0S1	ITGA2	P17301	01Y41Y41M(31M41Y41L32S)61M61M	14	52.5	47700	105.66	1272.929199	1272.929199	3	1272.917228	9.404553954	340	353	3814.73488	C158H259N22O76Ct8Nf2	YFFNVSDEAALLEK	Y1TMTN4GlcNAcK14TMT	11	14.52103432	13.35206793	14.76653454	14.76097099	14.5252058	15.37691511	14.9131388	15.09681432	15.6056131	15.4196918
UGT1A9_N344_N5H4F1S1	344	N5H4F1S1	UGT1A9	O60656	01Y41Y41M(31M41Y)61M(21Y(31F)41L32S)61Y	0	29.49	21651	48.68	885.4440918	885.444092	5	885.426652	19.69648964	334	350	4421.10093	C178H309N32O87Ct8Nf2	YTGTRPSNLANNTILVK	Y1TMTN11GlcNAcK17TMT	5	15.19634059	14.90227391	15.05556832	15.11434611	15.04518293	14.88256534	14.90986651	14.02875289	14.75208457	15.26055487
ITGA6_N770_N4H5F0S1	770	N4H5F0S1	ITGA6	P23229	01Y41Y41M(31M41Y41L)61M61Y41L32S	0	39.54	32347	70.82	1604.718384	1604.36853	3	1604.368922	-0.244162398	762	783	4809.09052	C188H317N38O94S2Ct8Nf2	QLSCVANQNGSQADCELGNPFK	Q1TMTC4CamN9GlcNAcC15CamK22TMT	12	15.03838416	14.66840614	14.4629749	15.2289716	14.94455933	14.90359125	15.11602125	14.98899924	15.05218299	14.93900581
ITGA6_N770_N4H5F2S0	770	N4H5F2S0	ITGA6	P23229	01Y(61F)41Y41M(31M41Y(31F)41L)61M61Y41L	0	21.77	32347	70.82	1604.718384	1604.718384	3	1604.709064	5.807774924	762	783	4810.11092	C189H320N37O94S2Ct8Nf2	QLSCVANQNGSQADCELGNPFK	Q1TMTC4CamN9GlcNAcC15CamK22TMT	12	15.03838416	14.66840614	14.4629749	15.2289716	14.94455933	14.90359125	15.11602125	14.98899924	15.05218299	14.93900581
CEACAM5_N650_N2H7F0S0	650	N2H7F0S0	CEACAM5	P06731	01Y41Y41M(31M)61M(31M21M)61M21M	1	22.28	33577	73.39	1314.59314	1314.59314	3	1314.581705	8.698317034	645	664	3939.72657	C158H261N31O78S1Ct4Nf1	ITPNNNGTYACFVSNLATGR	I1TMTN6GlcNAcC11Cam	12	15.2261587	14.94740397	15.31885658	15.03803714	14.53629584	15.1929742	14.38476949	14.69719493	14.82509923	15.07736756
FADS3_N396_N2H5F1S0	396	N2H5F1S0	FADS3	Q9Y5Q0	01Y(61F)41Y41M(31M)61M31M21M	3	15.51	26150	57.99	1035.861572	1035.861572	3	1035.847614	13.47521145	395	405	3104.52906	C126H221N22O58Ct8Nf2	HNYSRVAPLVK	H1TMTN2GlcNAcK11TMT	5	15.14905284	15.30856159	15.08657375	15.05049981	15.22678121	14.8205561	14.78080388	14.69573999	14.36051128	14.83493206
ALCAM_N480_N2H6F0S0	480	N2H6F0S0	ALCAM	Q13740	01Y41Y41M(31M21M)61M(31M)61M	2	140.75	35811	78.51	1347.306152	1347.306519	3	1347.291943	10.81840856	473	493	4037.85725	C162H279N31O80S1Ct4Nf1	IIISPEENVTLTCTAENQLER	I1TMTN8GlcNAcC13Cam	24	14.95420719	15.32907527	14.7410948	14.50046551	14.95663259	15.20830661	14.98350872	14.65110931	14.94179318	15.11345443
ALCAM_N480_N2H7F0S0	480	N2H7F0S0	ALCAM	Q13740	01Y41Y41M(31M21M21M)61M(31M)61M	2	111.22	35643	78.01	1400.990601	1401.326294	3	1401.309564	11.93879336	473	493	4199.91007	C168H289N31O85S1Ct4Nf1	IIISPEENVTLTCTAENQLER	I1TMTN8GlcNAcC13Cam	22	14.31416061	14.89366129	14.96228962	14.6646364	14.86962267	14.95169418	15.11572985	15.12144622	15.35712153	15.09062372
ILK_N179_N2H8F0S0	179	N2H8F0S0	ILK	Q13418	01Y41Y41M(31M21M)61M(31M21M)61M21M	1	54.12	5105	14.53	1404.644897	1404.644897	2	1404.632837	8.58620176	179	184	2807.25961	C106H194N13O64Ct8Nf2	NGTLNK	N1GlcNAc@TMTK6TMT	5	15.00813624	14.99027989	14.85606539	14.83768696	14.3357507	14.9001484	15.41471552	15.47196549	14.92157687	14.46217668
MEIOB_N435_N2H8F0S0	435	N2H8F0S0	MEIOB	Q8N635	01Y41Y41M(31M21M)61M(31M21M)61M21M	1	57.53	5105	14.53	1404.644897	1404.644897	2	1404.632837	8.58620176	435	440	2807.25961	C106H194N13O64Ct8Nf2	NLSGQK	N1GlcNAc@TMTK6TMT	6	15.00813624	14.99027989	14.85606539	14.83768696	14.3357507	14.9001484	15.41471552	15.47196549	14.92157687	14.46217668
SON_N2359_N2H7F0S0	2359	N2H7F0S0	SON	P18583	01Y41Y41M(31M21M)61M(31M21M)61M	1	36.52	30373	66.71	1456.656616	1456.656616	2	1456.642657	9.583140292	2357	2365	2911.2793	C112H198N15O62S1Ct8Nf2	SGNFSAAMK	S1TMTN3GlcNAcK9TMT	6	14.95503896	14.93054257	14.80042778	14.75372496	15.04544243	15.00691698	15.03552855	14.88917744	15.11198423	15.03366502
INTS13_N545_N2H7F0S0	545	N2H7F0S0	INTS13	Q9NVM9	01Y41Y41M(31M21M)61M(31M21M)61M	1	27.23	30373	66.71	1456.656616	1456.656616	2	1456.657147	-0.364388465	542	549	2911.30829	C111H198N17O63Ct8Nf2	AHINNSEK	A1TMTN4GlcNAcK8TMT	5	14.95503896	14.93054257	14.80042778	14.75372496	15.04544243	15.00691698	15.03552855	14.88917744	15.11198423	15.03366502
SSR2_N88_N2H8F0S0	88	N2H8F0S0	SSR2	P43308	01Y41Y41M(31M21M)61M(31M21M)61M21M	2	132.79	23260	52.06	1322.343262	1322.343262	3	1322.329708	10.24987843	83	99	3962.97242	C161H287N28O76Ct8Nf2	IAPASNVSHTVVLRPLK	I1TMTN6GlcNAcK17TMT	7	15.3132694	14.94921827	14.80190549	15.24464363	14.39006575	14.94272015	14.38407728	14.61362067	15.10574359	15.44399906
F3_N156_N4H5F2S0	156	N4H5F2S0	F3	P13726	01Y41Y41M(31M)61M(21Y(31F)41L)61Y(31F)41L	0	78.77	11234	27.27	1603.204346	1603.198364	2	1603.198023	0.212860675	155	163	3204.38783	C125H216N18O73Ct4Nf1	VNVTVEDER	V1TMTN2GlcNAc	9	13.81458463	12.91792195	13.7456675	13.77828404	13.30350304	13.1609496	13.07961505	13.42747462	13.09082494	12.96407058
ADAM15_N237_N2H7F0S0	237	N2H7F0S0	ADAM15	Q13444	01Y41Y41M(31M21M)61M(31M21M)61M	2	48.77	19331	43.92	938.4273071	938.427307	3	938.416947	11.04000619	231	238	2812.23484	C112H188N18O60Ct4Nf1	DFQHLLNR	D1TMTN7GlcNAc	6	14.95221279	15.05252447	14.918448	14.87601662	14.71998994	15.03666636	14.96478841	15.07330015	15.14086827	14.83735266
CPD_N1070_N2H6F0S0	1070	N2H6F0S0	CPD	O75976	01Y41Y41M(31M21M)61M(31M)61M	1	27.13	18112	41.43	1349.980103	1350.314087	3	1350.298006	11.9091593	1060	1077	4046.87954	C158H276N28O80Ct12Nf3	GKDLDTDFTNNASQPETK	G1TMTK2TMTN11GlcNAcK18TMT	8	14.74844989	15.10047149	15.08559957	15.14645073	14.89029195	14.90649718	15.01235355	15.00992099	15.07517033	14.57480803
SEL1L_N431_N2H6F0S0	431	N2H6F0S0	SEL1L	Q9UBV2	01Y41Y41M(31M21M)61M(31M)61M	1	43.53	32515	71.17	1418.993408	1418.984619	3	1418.977048	5.335632902	419	439	4252.91465	C175H285N30O80S1Ct8Nf2	MYSEGSDIVPQSNETALHYFK	M1TMTN13GlcNAcK21TMT	14	15.20890951	15.14960778	15.37908146	15.0058718	15.00418072	14.80129752	14.65988952	14.67671893	14.84764036	14.75372061
ITGA2_N1057_N4H5F1S1	1057	N4H5F1S1	ITGA2	P17301	01Y41Y41M(31M41Y41L)61M21Y(31F)41L32S	0	74.27	29528	64.97	1316.248169	1316.248169	3	1316.240966	5.472360684	1052	1063	3944.70669	C154H265N24O81S2Ct8Nf2	TASCSNVTCWLK	T1TMTC4CamN6GlcNAcC9CamK12TMT	10	14.63343933	15.09342727	14.69829597	14.80617339	14.93594061	15.18316151	15.02502007	15.13944248	15.09471936	14.96852834
PTTG1IP_N54_N2H7F0S0	54	N2H7F0S0	PTTG1IP	P53801	01Y41Y41M(31M)61M(31M21M)61M21M	1	83.19	22973	51.41	1132.50708	1132.505859	3	1132.494352	10.1610882	54	64	3394.4693	C131H227N22O68S2Ct8Nf2	NVSCLWCNTNK	N1GlcNAc@TMTC4CamC7CamK11TMT	13	14.73474994	14.95105683	14.93757961	14.82866005	15.10209921	14.93061268	14.82979274	15.16092461	15.26310002	14.86365703
ADAM10_N439_N2H10F0S0	439	N2H10F0S0	ADAM10	O14672	01Y41Y41M(31M21M21M31G31G)61M(31M21M)61M	0	16.37	23893	53.35	1708.789795	1708.789795	2	1708.772472	10.137641	439	446	3415.53886	C132H238N15O78Ct8Nf2	NISQVLEK	N1GlcNAc@TMTK8TMT	5	14.87192837	14.85032555	15.09906204	14.91131014	14.88590036	14.75803153	14.90932268	15.20112532	15.18806027	14.952177
LAMP2_N275_N4H5F0S0	275	N4H5F0S0	LAMP2	P13473	01Y41Y41M(31M)61M(21Y41L)61Y41L	1	19.3	13075	31.02	948.4580078	948.794556	3	948.785823	9.204041471	274	280	2843.34362	C110H202N15O61Ct8Nf2	LNSSTIK	L1TMTN2GlcNAcK7TMT	5	15.54886042	14.90278377	14.94872989	14.97599677	14.93172607	14.87037659	14.99121791	14.81664545	15.00383898	14.51798406
SLC44A1_N135_N2H7F0S0	135	N2H7F0S0	SLC44A1	Q8WWI5	01Y41Y41M(31M)61M(31M21M)61M21M	1	33.31	35458	77.52	1636.44812	1636.44812	3	1636.437878	6.258787654	131	154	4905.29926	C200H338N34O91S1Ct12Nf3	FAEINGSALCSYNLKPSEYTTSPK	F1TMTN5GlcNAcC10CamK15TMTK24TMT	10	15.10103529	15.1246171	15.08692641	15.58480953	15.13854192	14.49783584	14.66987966	14.52095707	14.82610005	14.81346739
ITGA3_N935_N2H8F0S0	935	N2H8F0S0	ITGA3	P26006	01Y41Y41M(31M21M21M31G)61M(31M)61M	0	22.85	31594	69.24	1121.823853	1121.487671	3	1121.478502	8.175723762	933	943	3361.41947	C138H219N19O72Ct4Nf1	VWNSTFIEDYR	V1TMTN3GlcNAc	8	14.99889163	14.85881591	15.03113668	14.79893141	14.9270283	14.90285658	14.98353273	15.02075133	15.23625198	14.95513485
PCYOX1_N196_N2H8F0S0	196	N2H8F0S0	PCYOX1	Q9UHG3	01Y41Y41M(31M21M)61M(31M21M)61M21M	0	75.93	45107	99.94	1225.564087	1225.564087	3	1225.555393	7.093856477	182	197	3673.65021	C149H251N25O74S1Ct4Nf1	LLHALGGDDFLGMLNR	L1TMTN15GlcNAc	15	15.60879312	15.28608817	14.85885894	15.45151034	15.16062482	14.64978188	14.87092539	14.76751843	14.15908408	14.32775602
UGGT1_N269_N5H3F1S0	269	N5H3F1S0	UGGT1	Q9NYU2	01Y41Y41M(31M41Y)61M(21Y31F)61Y	0	17.9	48794	108.19	1596.439331	1596.439331	3	1596.423723	9.776887215	265	289	4785.25447	C198H329N36O90Ct8Nf2	GTEVNTTVIGENDPIDEVQGFLFGK	G1TMTN5GlcNAcK25TMT	8	13.2731529	12.59347961	13.33253446	13.47207148	13.19561666	13.65937816	13.94828716	13.2470981	13.16856906	13.56864385
ADGRG6_N750_N2H8F0S0	750	N2H8F0S0	ADGRG6	Q86SQ4	01Y41Y41M(31M21M)61M(31M21M)61M21M	2	45.21	30724	67.42	1055.480957	1055.485352	3	1055.475325	9.499570726	744	751	3163.41209	C129H214N15O66Ct8Nf2	AQFTFFNK	A1TMTN7GlcNAcK8TMT	8	14.73335643	14.85780803	15.06543019	15.1125171	15.19225124	14.69095378	15.19487318	14.8246781	15.10847908	14.95872488
MIA3_N246_N2H5F0S0	246	N2H5F0S0	MIA3	Q5JRA6	01Y41Y41M(31M)61M(31M)61M	9	49.9	12806	30.47	1021.523682	1021.523743	3	1021.5133	10.22275068	238	247	3061.52829	C119H221N19O59Ct12Nf3	LKVPESENNK	L1TMTK2TMTN9GlcNAcK10TMT	6	14.78106224	14.54096352	14.89683598	14.98203198	15.19804689	15.38201529	15.22061379	14.80319256	14.89494273	14.98777832
HYOU1_N931_N3H3F1S0	931	N3H3F1S0	HYOU1	Q9Y4L1	01Y(61F)41Y41M(31M)61M61Y	4	66.99	13754	32.4	1072.179932	1072.179932	3	1072.169188	10.02047134	926	940	3213.4938	C126H220N23O64Ct8Nf2	AEPPLNASASDQGEK	A1TMTN6GlcNAcK15TMT	13	14.96514875	15.35772711	15.1425737	15.14937733	15.08654902	14.57868928	14.73586271	15.0245357	14.78827629	14.89237126
TSPAN1_N154_N2H9F0S0	154	N2H9F0S0	TSPAN1	O60635	01Y41Y41M(31M21M21M31G)61M(31M21M)61M	0	88.12	35948	78.85	1492.619019	1492.619019	3	1492.608	7.382082025	149	165	4473.80759	C182H284N25O91S2Ct8Nf2	CCGFTNYTDFEDSPYFK	C1TMT@CamC2CamN6GlcNAcK17TMT	17	14.82672711	14.52921441	14.31652214	14.69372679	14.5945194	15.29587175	15.15447578	15.29047072	15.34330649	15.37918987
NCSTN_N45_N2H10F0S0	45	N2H10F0S0	NCSTN	Q92542	01Y41Y41M(31M21M21M31G31G)61M(31M21M)61M	0	43.32	31211	68.46	1116.527588	1116.197021	3	1116.183779	11.86407169	40	46	3345.53741	C134H236N13O74Ct8Nf2	IYIPLNK	I1TMTN6GlcNAcK7TMT	7	14.7345878	14.94577983	15.07209921	14.69747178	14.98427487	15.15344852	15.13881361	15.17146368	14.92732475	14.99315063
ZNF75D_N29_N2H8F0S0	29	N2H8F0S0	ZNF75D	P51815	01Y41Y41M(31M21M21M)61M(31M21M)61M	0	51.07	23641	52.84	1100.182495	1100.182495	3	1100.176762	5.211087332	28	35	3297.51863	C123H229N17O72Ct12Nf3	ENSSQSKK	E1TMTN2GlcNAcK7TMTK8TMT	5	15.23218508	14.8345416	15.2254876	14.81297704	15.17696344	15.00735396	14.82072902	15.1159702	14.85695993	14.6965794
NOMO3_N618_N2H8F0S0	618	N2H8F0S0	NOMO3	P69849	01Y41Y41M(31M21M21M31G)61M(31M)61M	0	54.86	23641	52.84	1100.182495	1100.182495	3	1100.172074	9.472261143	612	621	3297.50236	C130H228N17O71Ct8Nf2	ENVGIYNLSK	E1TMTN7GlcNAcK10TMT	9	15.23218508	14.8345416	15.2254876	14.81297704	15.17696344	15.00735396	14.82072902	15.1159702	14.85695993	14.6965794
STT3B_N627_N2H9F0S0	627	N2H9F0S0	STT3B	Q8TCJ2	01Y41Y41M(31M21M21M)61M(31M21M)61M21M	1	71.93	30920	67.84	1474.698608	1474.698608	3	1474.683204	10.4459035	618	636	4420.03291	C177H302N31O89Ct8Nf2	TTLVDNNTWNNSHIALVGK	T1TMTN10GlcNAcK19TMT	12	15.37072937	15.01432803	14.90761824	15.46760811	14.95360061	15.00631412	14.57452048	14.66346951	14.68827292	14.99322078
STT3B_N623_N2H9F0S0	623	N2H9F0S0	STT3B	Q8TCJ2	01Y41Y41M(31M21M21M)61M(31M21M)61M21M	1	71.48	30920	67.84	1474.698608	1474.698608	3	1474.683204	10.4459035	618	636	4420.03291	C177H302N31O89Ct8Nf2	TTLVDNNTWNNSHIALVGK	T1TMTN6GlcNAcK19TMT	12	15.37072937	15.01432803	14.90761824	15.46760811	14.95360061	15.00631412	14.57452048	14.66346951	14.68827292	14.99322078
PLOD3_N548_N2H6F0S0	548	N2H6F0S0	PLOD3	O60568	01Y41Y41M(31M)61M(31M21M)61M	1	56.81	7052	18.58	983.0963745	983.096375	3	983.087483	9.044476583	542	551	2946.24647	C118H190N20O62Ct4Nf1	EQYIHENYSR	E1TMTN7GlcNAc	10	15.30633068	14.7321427	15.21186288	15.01724349	14.81032044	14.81427361	14.89839368	14.67312176	14.99166596	15.32527299
ITGA3_N935_N2H9F0S0	935	N2H9F0S0	ITGA3	P26006	01Y41Y41M(31M21M21M31G)61M(31M21M)61M	0	70.1	31431	68.91	1175.506104	1175.506104	3	1175.496114	8.498127306	933	943	3523.47229	C144H229N19O77Ct4Nf1	VWNSTFIEDYR	V1TMTN3GlcNAc	13	15.16369896	14.96431316	14.99315735	15.02594342	15.14132201	15.06589686	14.7722865	15.14053278	15.04587662	14.57131125
TMEM245_N551_N2H8F0S0	551	N2H8F0S0	TMEM245	Q9H330	01Y41Y41M(31M21M21M31G)61M(31M)61M	0	51.45	26882	59.53	1302.662842	1302.32666	3	1302.313582	10.04224822	545	558	3903.92911	C154H283N23O78Ct12Nf3	ILGDKVNNTAVIEK	I1TMTK5TMTN7GlcNAcK14TMT	8	14.84434259	14.88876801	15.31934183	15.23972087	15.3476598	14.8633677	14.82215881	14.86907271	15.01099177	14.6229448
TFRC_N251_N5H6F1S2	251	N5H6F1S2	TFRC	P02786	01Y41Y41M(31M41Y41L21F)61M(21Y41L32S)61Y41L32S	0	20.81	47852	105.97	1628.724854	1628.724854	3	1628.7155	5.742878744	242	258	4882.1275	C200H327N29O105Ct4Nf1	DFEDLYTPVNGSIVIVR	D1TMTN10GlcNAc	6	13.46206604	13.28957112	13.7783837	13.31304376	13.78011092	13.19648194	12.89405354	13.3285863	13.30504987	13.46524053
SUN1_N705_N2H8F0S0	705	N2H8F0S0	SUN1	O94901	01Y41Y41M(31M21M21M)61M(31M21M)61M	0	39.58	16546	38.14	1145.873291	1145.547729	3	1145.533665	12.27767687	699	711	3433.58715	C134H240N19O74Ct8Nf2	TLSPTGNISSAPK	T1TMTN7GlcNAcK13TMT	9	14.47819228	14.93017929	14.56763476	15.24912784	14.65185908	15.2210725	15.21744729	15.17184643	15.31690892	14.91811257
SUN2_N636_N2H8F0S0	636	N2H8F0S0	SUN2	Q9UH99	01Y41Y41M(31M21M21M31G)61M(31M)61M	0	62.59	16546	38.14	1145.873291	1145.547729	3	1145.533665	12.27767687	632	644	3433.58715	C134H240N19O74Ct8Nf2	ALSPNSTISSAPK	A1TMTN5GlcNAcK13TMT	13	14.47819228	14.93017929	14.56763476	15.24912784	14.65185908	15.2210725	15.21744729	15.17184643	15.31690892	14.91811257
PTPRJ_N937_N2H6F0S0	937	N2H6F0S0	PTPRJ	Q12913	01Y41Y41M(31M21M)61M(31M)61M	1	37.76	27874	61.58	1214.903809	1214.903809	3	1214.898585	4.299613	930	945	3641.68201	C148H248N27O67S1Ct8Nf2	ACVAGFTNITFHPQNK	A1TMTC2CamN8GlcNAcK16TMT	10	15.0972763	15.20749036	14.92667328	15.19280754	15.16907428	15.0940254	14.75358807	14.85819961	14.69311219	14.91960494
LAMC1_N1223_N2H6F0S0	1223	N2H6F0S0	LAMC1	P11047	01Y41Y41M(31M)61M(31M21M)61M	1	63.98	29176	64.26	1182.213623	1181.885986	3	1181.866844	16.19668766	1218	1234	3542.58458	C142H238N26O73Ct4Nf1	TLAGENQTAFEIEELNR	T1TMTN6GlcNAc	16	14.63451283	15.30281252	15.19294127	14.96944007	15.29853196	14.68342876	15.06899026	15.06609347	14.77990892	14.8519805
GRN_N530_N2H3F1S0	530	N2H3F1S0	GRN	P28799	01Y(61F)41Y41M(31M)61M	12	234.81	5196	14.71	888.3552246	888.355164	4	888.347811	8.276684118	518	535	3548.36598	C135H216N34O65S4Ct4Nf1	DVECGEGHFCHDNQTCCR	D1TMTC4CamC10CamN13GlcNAcC16CamC17Cam	22	15.1054237	15.17744818	15.5201715	15.14854174	15.10034539	14.43741908	14.792243	14.70062407	14.89100256	14.87793889
SLC3A2_N365_N5H6F1S0	365	N5H6F1S0	SLC3A2	P08195	01Y41Y41M(31M)61M(21Y41L31Y41L)61Y(31F)41L	0	158.12	43110	94.99	1401.979126	1401.97937	3	1401.966858	8.924688281	355	368	4201.88379	C170H284N25O87Ct8Nf2	DASSFLAEWQNITK	D1TMTN11GlcNAcK14TMT	16	15.20030962	15.51441559	15.17702993	15.46540761	15.692105	14.74250822	14.43970468	14.3369906	14.29932629	14.15927494
BLTP1_N2753_N5H6F1S0	2753	N5H6F1S0	BLTP1	Q2LD37	01Y41Y41M(31M41Y(31F)41L31Y41L)61M61Y41L	0	75.92	43110	94.99	1401.979126	1401.97937	3	1401.961766	12.5567741	2745	2758	4201.86853	C166H284N25O90Ct8Nf2	VVFENEQDNSSLTK	V1TMTN9GlcNAcK14TMT	5	15.20030962	15.51441559	15.17702993	15.46540761	15.692105	14.74250822	14.43970468	14.3369906	14.29932629	14.15927494
AREG_N113_N4H3F1S0	113	N4H3F1S0	AREG	P15514	01Y41Y41M(31M41Y31F)61M61Y	0	28.33	15588	36.14	1133.93103	1133.599976	3	1133.58534	12.91088145	104	114	3397.74443	C136H249N23O62Ct12Nf3	VEQVVKPPQNK	V1TMTK6TMTN10GlcNAcK11TMT	8	14.89447266	14.43127157	15.30800643	14.94768881	14.99486552	15.12092263	15.11581546	15.09453675	15.06059725	14.93778889
TOR1AIP2_N286_N2H6F0S0	286	N2H6F0S0	TOR1AIP2	Q8NFQ8	01Y41Y41M(31M)61M(31M21M)61M	2	64.45	29349	64.61	1211.910034	1211.587524	3	1211.570354	14.17203219	284	302	3631.69513	C149H249N29O70Ct4Nf1	HLNASNPTEPATIIFTAAR	H1TMTN3GlcNAc	12	14.8741017	15.28860201	14.93898656	15.18987934	14.9557028	15.00095543	14.88585905	15.05587865	14.96039874	14.85093877
ITGB1_N669_N4H5F1S1	669	N4H5F1S1	ITGB1	P05556	01Y41Y41M(31M41Y41L)61M21Y(31F)41L32S	0	73.2	28910	63.7	1429.612305	1429.612305	3	1429.60455	5.424358435	659	672	4284.79736	C168H281N26O89S2Ct8Nf2	DTCTQECSYFNITK	D1TMTC3CamC7CamN11GlcNAcK14TMT	10	14.99734905	15.31164449	15.23617964	14.8301871	15.12405553	14.96602236	14.57973029	15.04039614	14.88309249	14.99594943
NCEH1_N287_N2H5F0S0	287	N2H5F0S0	NCEH1	Q6PIU2	01Y41Y41M(31M)61M(31M)61M	6	86.16	47790	105.85	1051.859131	1051.859131	3	1051.856011	2.966051762	286	298	3152.55422	C132H225N20O58Ct8Nf2	LNWTSLLPASFTK	L1TMTN2GlcNAcK13TMT	15	15.27335659	15.29055367	15.01737819	15.13145913	15.19560572	14.87004583	14.93399165	14.35946777	14.83925482	14.98931022
NRP1_N150_N2H7F0S0	150	N2H7F0S0	NRP1	O14786	01Y41Y41M(31M)61M(31M21M)61M21M	2	76.95	12955	30.77	1298.947388	1298.947388	3	1298.927879	15.01907506	143	159	3892.76726	C153H265N28O77S1Ct8Nf2	RGPECSQNYTTPSGVIK	R1TMTC5CamN8GlcNAcK17TMT	9	14.68497495	14.91428206	14.66247914	14.95843632	15.05440368	15.24906883	15.2567286	15.35602691	14.84921471	15.01483263
BSG_N268_N2H8F0S0	268	N2H8F0S0	BSG	P35613	01Y41Y41M(31M21M)61M(31M21M)61M21M	1	35.76	6548	17.55	1449.123047	1449.123047	2	1449.102327	14.2984209	265	273	2896.19647	C109H192N16O67S1Ct4Nf1	ALMNGSESR	A1TMTN4GlcNAc	7	13.83785742	13.39505065	13.22502134	13.70782034	13.06595319	13.59831024	12.9884674	13.58451716	13.46824245	13.30107181
ITGAV_N74_N2H6F0S0	74	N2H6F0S0	ITGAV	P06756	01Y41Y41M(31M)61M(31M21M)61M	1	78.81	21397	48.16	1150.908813	1150.574951	3	1150.561979	11.27463979	73	88	3448.67216	C137H245N24O68Ct8Nf2	ANTTQPGIVEGGQVLK	A1TMTN2GlcNAcK16TMT	18	15.10733361	14.83431168	14.82262667	14.83332827	14.85885503	14.83890933	15.27225429	15.20788846	15.14733561	15.16787024
PRDM14_N289_N5H6F0S0	289	N5H6F0S0	PRDM14	Q9GZV8	01Y41Y41M(31M41Y41L31Y41L)61M61Y41L	0	63.53	13175	31.22	1098.186401	1098.186401	3	1098.175595	9.840290785	287	294	3291.51292	C128H230N17O72Ct8Nf2	VVNASEVK	V1TMTN3GlcNAcK8TMT	5	15.0310451	15.23563601	14.91993538	15.20257132	14.88265618	14.78977514	15.16838821	14.98494423	15.26769899	14.70905461
NPTN_N229_N5H6F0S0	229	N5H6F0S0	NPTN	Q9Y639	01Y41Y41M(31M41Y41L31Y41L)61M61Y41L	0	65.2	13175	31.22	1098.186401	1098.186401	3	1098.175595	9.840290785	228	235	3291.51292	C128H230N17O72Ct8Nf2	ANATIEVK	A1TMTN2GlcNAcK8TMT	6	15.0310451	15.23563601	14.91993538	15.20257132	14.88265618	14.78977514	15.16838821	14.98494423	15.26769899	14.70905461
CD109_N247_N2H7F0S0	247	N2H7F0S0	CD109	Q6YHK3	01Y41Y41M(31M)61M(31M21M)61M21M	2	127.07	9281	23.27	985.4797974	985.479797	3	985.468486	11.4781583	245	253	2953.39163	C115H208N17O62Ct8Nf2	HLNGTITAK	H1TMTN3GlcNAcK9TMT	11	14.72484769	14.62304202	15.12717001	NA	NA	15.54306348	15.25120501	15.43158527	15.75408304	15.90710636
STT3B_N627_N2H8F0S0	627	N2H8F0S0	STT3B	Q8TCJ2	01Y41Y41M(31M21M21M)61M(31M21M)61M	0	68.78	30995	68	1420.674194	1420.674194	3	1420.665588	6.057960445	618	636	4257.98009	C171H292N31O84Ct8Nf2	TTLVDNNTWNNSHIALVGK	T1TMTN10GlcNAcK19TMT	14	15.22758896	15.44703669	15.30021355	15.3760147	14.86921123	14.78016964	15.03237619	14.82584897	14.11914181	14.94327686
STT3B_N623_N2H8F0S0	623	N2H8F0S0	STT3B	Q8TCJ2	01Y41Y41M(31M21M21M31G)61M(31M)61M	0	68.19	30995	68	1420.674194	1420.674194	3	1420.665588	6.057960445	618	636	4257.98009	C171H292N31O84Ct8Nf2	TTLVDNNTWNNSHIALVGK	T1TMTN6GlcNAcK19TMT	14	15.22758896	15.44703669	15.30021355	15.3760147	14.86921123	14.78016964	15.03237619	14.82584897	14.11914181	14.94327686
ADGRL2_N731_N2H8F0S0	731	N2H8F0S0	ADGRL2	O95490	01Y41Y41M(31M21M)61M(31M21M)61M21M	0	49.19	33293	72.79	1224.590332	1224.25061	3	1224.239027	9.461674809	722	735	3669.70324	C146H256N21O77Ct8Nf2	SLGQFLSTENATIK	S1TMTN10GlcNAcK14TMT	10	15.19209428	15.32679657	15.33327598	15.27064212	15.11816534	14.94325523	14.92595288	14.77880579	14.36941356	14.85261923
ADAM17_N539_N2H8F0S0	539	N2H8F0S0	ADAM17	P78536	01Y41Y41M(31M21M21M31G)61M(31M)61M	0	55.37	8906	22.51	1119.490234	1119.490234	3	1119.4819	7.444850158	534	543	3355.43191	C126H226N19O72S2Ct8Nf2	CQEAINATCK	C1TMT@CamN6GlcNAcC9CamK10TMT	11	15.18984902	14.79987843	14.83306021	14.61156192	14.78429121	15.29099437	15.14053926	15.18010922	15.41013478	14.93318974
LAMP2_N275_N2H7F0S0	275	N2H7F0S0	LAMP2	P13473	01Y41Y41M(31M)61M(31M21M)61M21M	0	28	12942	30.75	921.4456177	921.445557	3	921.4348	11.67379464	274	280	2761.29052	C106H196N13O61Ct8Nf2	LNSSTIK	L1TMTN2GlcNAcK7TMT	5	14.77744481	14.82239868	15.12202157	14.95937567	15.04457847	15.11402612	15.03409046	15.22609563	15.23608645	14.99013819
APMAP_N160_N5H4F4S0	160	N5H4F4S0	APMAP	Q9HDC9	01Y41Y41M(31M41Y31F)61M(21Y(31F)41L21F)61Y31F	0	23.31	28979	63.85	1033.815796	1033.730103	4	1033.728114	1.923657716	157	170	4129.88781	C169H284N23O85Ct8Nf2	AGPNGTLFVADAYK	A1TMTN4GlcNAcK14TMT	10	15.15976761	14.96098326	14.75035392	15.36058994	14.8662778	15.16907148	14.89253024	15.17626668	15.17099835	14.77033814
PSAP_N215_N2H8F0S0	215	N2H8F0S0	PSAP	P07602	01Y41Y41M(31M21M21M31G)61M(31M)61M	1	85.61	34119	74.5	1245.930176	1245.598633	3	1245.586532	9.714951301	214	227	3733.74578	C150H260N23O76Ct8Nf2	TNSTFVQALVEHVK	T1TMTN2GlcNAcK14TMT	10	14.80059201	15.03942555	14.8408689	14.78478938	14.87963374	15.13114798	15.35853581	15.08745633	15.26306367	15.10440045
PON2_N254_N2H6F0S0	254	N2H6F0S0	PON2	Q15165	01Y41Y41M(31M21M)61M(31M)61M	2	51.25	15637	36.26	1013.162781	1013.162842	3	1013.145328	17.28655938	250	259	3036.42222	C118H213N20O60S1Ct8Nf2	HTNMNLTQLK	H1TMTN5GlcNAcK10TMT	9	15.32377702	15.32757106	15.04858579	15.15226677	15.24952564	15.04003905	14.81475907	14.89519894	14.88521468	14.49520878
GRN_N530_N2H8F0S0	530	N2H8F0S0	GRN	P28799	01Y41Y41M(31M21M21M)61M(31M21M)61M	0	181.22	4905	14.13	1054.407715	1054.407715	4	1054.39946	7.828952938	518	535	4212.57219	C159H256N34O86S4Ct4Nf1	DVECGEGHFCHDNQTCCR	D1TMTC4CamC10CamN13GlcNAcC16CamC17Cam	14	NA	13.24280256	NA	13.27454477	13.03290996	13.42682316	13.81547957	13.77820497	14.31242869	14.57462964
ATP6V0E1_N70_N2H8F0S0	70	N2H8F0S0	ATP6V0E1	O15342	01Y41Y41M(31M21M)61M(31M21M)61M21M	2	42.27	30039	66.03	1076.841309	1076.841309	3	1076.826136	14.0901054	70	77	3227.46452	C131H222N15O68Ct8Nf2	NETIWYLK	N1GlcNAc@TMTK8TMT	7	15.1272733	15.07006787	15.33216369	15.20986638	14.98559435	14.87804269	15.14347306	14.94996814	14.78253968	14.87464577
SEMA3C_N585_N2H8F0S0	585	N2H8F0S0	SEMA3C	Q99985	01Y41Y41M(31M21M)61M(31M21M)61M21M	1	24.84	18682	42.59	1728.770874	1728.770874	2	1728.761681	5.317692738	585	595	3455.51736	C135H234N19O73S1Ct8Nf2	NNTTFLECAPK	N1GlcNAc@TMTC8CamK11TMT	7	14.91262974	14.81937791	14.84581067	14.61124288	14.81922228	15.16360442	15.17631278	15.51983868	15.47592427	14.84214129
SEMA3C_N586_N2H8F0S0	586	N2H8F0S0	SEMA3C	Q99985	01Y41Y41M(31M21M)61M(31M21M)61M21M	1	21.23	18682	42.59	1728.770874	1728.770874	2	1728.761681	5.317692738	585	595	3455.51736	C135H234N19O73S1Ct8Nf2	NNTTFLECAPK	N1TMTN2GlcNAcC8CamK11TMT	8	14.91262974	14.81937791	14.84581067	14.61124288	14.81922228	15.16360442	15.17631278	15.51983868	15.47592427	14.84214129
SLC3A2_N365_N4H5F0S1	365	N4H5F0S1	SLC3A2	P08195	01Y41Y41M(31M41Y41L)61M61Y41L32S	1	90.49	47054	104.33	1328.617065	1328.617065	3	1328.60195	11.37694378	355	368	3981.7891	C161H268N25O81Ct8Nf2	DASSFLAEWQNITK	D1TMTN11GlcNAcK14TMT	12	14.8818073	14.90621572	15.10250124	14.99387856	14.73740836	15.24120913	14.92909265	15.33197317	15.11943904	15.14818251
BLTP1_N2753_N4H5F2S0	2753	N4H5F2S0	BLTP1	Q2LD37	01Y41Y41M(31M41Y41L)61M21Y(31F)41L21F	0	43.22	47054	104.33	1328.617065	1328.952393	3	1328.937	11.5826244	2745	2758	3982.79424	C158H271N24O84Ct8Nf2	VVFENEQDNSSLTK	V1TMTN9GlcNAcK14TMT	5	14.8818073	14.90621572	15.10250124	14.99387856	14.73740836	15.24120913	14.92909265	15.33197317	15.11943904	15.14818251
PDIA3_N90_N2H6F0S0	90	N2H6F0S0	PDIA3	P30101	01Y41Y41M(31M21M)61M(31M)61M	3	77.59	6992	18.46	1079.144653	1079.144653	3	1079.131404	12.27776364	83	94	3234.38049	C120H215N22O67S2Ct8Nf2	VDCTANTNTCNK	V1TMTC3CamN8GlcNAcC10CamK12TMT	10	15.06098933	15.03797395	15.36225595	15.21467823	15.00994786	14.79349537	14.78847894	15.02404032	15.16078864	14.94463341
SSR2_N88_N2H6F0S0	88	N2H6F0S0	SSR2	P43308	01Y41Y41M(31M)61M(31M21M)61M	2	79.86	23431	52.41	910.7310791	910.73114	4	910.722087	9.94061399	83	99	3638.86678	C149H267N28O66Ct8Nf2	IAPASNVSHTVVLRPLK	I1TMTN6GlcNAcK17TMT	5	15.41912272	15.00258857	14.91164286	15.02953428	14.58017404	14.82480535	15.04349273	14.71446641	15.49210367	15.21329729
CEMIP2_N980_N2H5F0S0	980	N2H5F0S0	CEMIP2	Q9UHN6	01Y41Y41M(31M)61M(31M)61M	10	82.21	6730	17.92	901.7617188	901.761719	3	901.753991	8.569687606	975	983	2702.24822	C104H187N18O53S1Ct8Nf2	HPSCVNVSK	H1TMTC4CamN6GlcNAcK9TMT	10	15.29280205	15.27079372	15.12503504	15.06718211	14.97122625	15.02602412	14.554437	14.74921898	14.67978633	15.49752381
HYOU1_N862_N2H9F0S0	862	N2H9F0S0	HYOU1	Q9Y4L1	01Y41Y41M(31M21M21M31G)61M(31M21M)61M	0	21.73	32783	71.72	1157.86792	1157.529419	3	1157.522889	5.641309882	860	868	3469.55479	C141H236N17O73Ct8Nf2	VINETWAWK	V1TMTN3GlcNAcK9TMT	7	14.92621145	15.06170401	14.9177115	14.94009589	15.17424957	14.91343599	15.23314957	15.42702304	14.93761296	14.96489112
LGALS3BP_N69_N2H7F0S0	69	N2H7F0S0	LGALS3BP	Q08380	01Y41Y41M(31M21M)61M(31M21M)61M	2	21.35	26703	59.12	1040.150146	1040.150146	3	1040.136503	13.11701333	64	76	3117.39353	C124H211N21O66Ct4Nf1	ALGFENATQALGR	A1TMTN6GlcNAc	5	15.04006097	14.64751361	15.10244984	15.02209895	14.75909245	15.1962898	15.28267637	15.2214505	15.27843135	14.94039914
FADS3_N396_N2H7F0S0	396	N2H7F0S0	FADS3	Q9Y5Q0	01Y41Y41M(31M)61M(31M21M)61M21M	2	31.94	25758	57.18	1095.212646	1095.212646	3	1095.196865	14.40972384	395	405	3282.5768	C132H231N22O64Ct8Nf2	HNYSRVAPLVK	H1TMTN2GlcNAcK11TMT	5	14.87059934	15.13527145	15.39687593	14.91202038	15.23294092	15.3057415	15.06779034	15.16360323	14.71543059	14.64161662
NOMO3_N369_N4H3F1S0	369	N4H3F1S0	NOMO3	P69849	01Y(61F)41Y41M(31M)(41Y)61M61Y	0	15.91	23945	53.46	1198.595337	1198.595337	3	1198.584892	8.714371533	367	381	3592.74091	C146H253N26O68Ct8Nf2	LENITTGTYTIHAQK	L1TMTN3GlcNAcK15TMT	5	15.20234257	15.18702697	15.1283003	15.11432518	14.89073906	14.75673561	14.91223336	15.22161024	15.09015315	15.06257097
TACSTD2_N208_N2H8F0S0	208	N2H8F0S0	TACSTD2	P09758	01Y41Y41M(31M21M)61M(31M21M)61M21M	0	43.3	3458	11.23	1434.144287	1434.143799	2	1434.133193	7.395288092	207	212	2866.26034	C107H195N14O66Ct8Nf2	QNTSQK	Q1TMTN2GlcNAcK6TMT	5	NA	12.42418951	NA	12.40002284	12.18097176	14.00236541	14.50322385	14.45945887	14.4000808	13.68171102
KALRN_N1605_N2H5F0S0	1605	N2H5F0S0	KALRN	O60229	01Y41Y41M(31M)61M(31M)61M	16	176.19	3909	12.14	808.0115967	808.060303	3	808.051136	11.34425034	1603	1608	2421.13965	C90H168N17O50Ct8Nf2	QRNNSK	Q1TMTN3GlcNAcK6TMT	5	14.40051649	14.50681419	14.79999697	14.94728615	14.36495069	15.27069968	15.36272312	15.59321165	15.45303476	15.33159827
TBC1D4_N785_N2H5F0S0	785	N2H5F0S0	TBC1D4	O60343	01Y41Y41M(31M)61M(31M)61M	14	146.18	3909	12.14	808.0115967	808.060303	3	808.049877	12.90234015	780	786	2421.13581	C93H172N13O49S1Ct8Nf2	VASPMNK	V1TMTN6GlcNAcK7TMT	5	14.40051649	14.50681419	14.79999697	14.94728615	14.36495069	15.27069968	15.36272312	15.59321165	15.45303476	15.33159827
WDR47_N336_N2H5F0S0	336	N2H5F0S0	WDR47	O94967	01Y41Y41M(31M)61M(31M)61M	16	181.47	3909	12.14	808.0115967	808.060303	3	808.055806	5.564880967	331	337	2421.15357	C93H172N13O51Ct8Nf2	ISDLGNK	I1TMTN6GlcNAcK7TMT	5	14.40051649	14.50681419	14.79999697	14.94728615	14.36495069	15.27069968	15.36272312	15.59321165	15.45303476	15.33159827
KIF14_N627_N2H5F0S0	627	N2H5F0S0	KIF14	Q15058	01Y41Y41M(31M)61M(31M)61M	16	181.47	3909	12.14	808.0115967	808.060303	3	808.055806	5.564880967	622	628	2421.15357	C93H172N13O51Ct8Nf2	EGVSINK	E1TMTN6GlcNAcK7TMT	5	14.40051649	14.50681419	14.79999697	14.94728615	14.36495069	15.27069968	15.36272312	15.59321165	15.45303476	15.33159827
CD47_N73_N2H8F0S0	73	N2H8F0S0	CD47	Q08722	01Y41Y41M(31M21M)61M(31M21M)61M21M	1	31.83	31596	69.24	1709.77356	1709.77356	2	1709.764771	5.140221896	64	74	3417.52349	C137H232N17O73Ct8Nf2	DIYTFDGALNK	D1TMTN10GlcNAcK11TMT	11	15.36257461	14.95617893	14.98358342	15.1225959	14.9396437	14.99093808	15.10770353	15.15596007	15.08479017	14.9242769
ITGA2_N105_N4H5F3S0	105	N4H5F3S0	ITGA2	P17301	01Y41Y41M(31M)61M(21Y(31F)41L21F)61Y(31F)41L	0	47.95	39100	85.89	1432.675049	1433.017822	3	1433.006355	8.002243385	95	110	4295.00252	C171H303N26O88S1Ct8Nf2	LNLQTSTSIPNVTEMK	L1TMTN11GlcNAcK16TMT	15	15.09765457	15.23983282	15.37221762	15.32824756	15.20598856	14.97044043	14.80089662	14.94759093	14.73032273	14.85053411
MIA3_N246_N2H7F0S0	246	N2H7F0S0	MIA3	Q5JRA6	01Y41Y41M(31M21M)61M(31M21M)61M	3	85.98	12483	29.81	1129.559204	1129.559204	3	1129.548525	9.454309688	238	247	3385.63393	C131H241N19O69Ct12Nf3	LKVPESENNK	L1TMTK2TMTN9GlcNAcK10TMT	6	14.89236822	14.77611978	15.13788585	15.31140825	15.21773408	14.60032544	15.21821475	15.28241433	15.16096353	14.94339232
HYOU1_N869_N2H5F0S0	869	N2H5F0S0	HYOU1	Q9Y4L1	01Y41Y41M(31M)61M(31M)61M	7	35.59	9305	23.32	874.0883179	874.432007	3	874.421024	12.56012337	869	877	2620.24926	C101H185N16O54Ct8Nf2	NATLAEQAK	N1GlcNAc@TMTK9TMT	10	14.86801985	15.24047984	15.24851876	15.19081778	15.37400878	14.87865737	15.28679611	14.80288835	14.87964527	14.77697906
HSP90B1_N62_N2H8F0S0	62	N2H8F0S0	HSP90B1	P14625	01Y41Y41M(31M21M21M)61M(31M21M)61M	0	173.52	28306	62.47	1240.230225	1240.230225	3	1240.219508	8.640897281	52	67	3717.64255	C146H251N25O81Ct4Nf1	EEEAIQLDGLNASQIR	E1TMTN11GlcNAc	23	15.41928364	15.55323854	15.37611145	15.17640521	15.32298969	14.79932344	14.4306882	14.93100957	14.75378574	14.47514241
F3_N156_N2H8F0S0	156	N2H8F0S0	F3	P13726	01Y41Y41M(31M21M)61M(31M21M)61M21M	2	117.62	10944	26.68	998.4348145	998.434753	3	998.429262	5.500057117	155	163	2992.27174	C115H200N16O70Ct4Nf1	VNVTVEDER	V1TMTN2GlcNAc	12	14.9025015	14.86360149	14.97279816	14.72986115	15.26805321	15.15419537	15.08088551	15.08284144	15.44444284	15.11465751
AREG_N113_N2H6F0S0	113	N2H6F0S0	AREG	P15514	01Y41Y41M(31M21M)61M(31M)61M	3	67.76	15220	35.39	1111.573853	1111.573853	3	1111.565952	7.107575622	104	114	3331.68624	C132H243N21O63Ct12Nf3	VEQVVKPPQNK	V1TMTK6TMTN10GlcNAcK11TMT	9	15.09146556	15.00360259	15.21559268	14.6321529	15.16833194	14.90070957	15.06713602	15.15859557	15.00889601	15.38496653
APLP2_N541_N2H5F0S0	541	N2H5F0S0	APLP2	Q06481	01Y41Y41M(31M)61M(31M)61M	8	31.42	18215	41.64	966.4989014	966.498901	3	966.486018	13.33011233	540	549	2896.44427	C116H209N20O55Ct8Nf2	RNQSLSLLYK	R1TMTN2GlcNAcK10TMT	5	15.01419529	15.2251142	15.11245339	15.14051041	14.77576542	15.2167749	15.23177594	14.98276799	15.02152587	14.97624674
TPBG_N124_N2H8F0S0	124	N2H8F0S0	TPBG	Q13641	01Y41Y41M(31M21M)61M(31M21M)61M21M	1	80.96	32458	71.05	1199.91394	1199.913574	3	1199.901668	9.922662054	114	129	3596.68904	C144H252N26O74Ct4Nf1	RPPLAELAALNLSGSR	R1TMTN11GlcNAc	7	14.91597489	14.84093439	14.96068122	14.90144992	14.85141416	15.31992172	15.31622754	15.02273229	15.46906816	15.00494419
CD44_N57_N6H7F2S3	57	N6H7F2S3	CD44	P16070	01Y41Y41M(31M21Y(31F)41L31Y(31F)41L32S)61M(21Y41L32S)61Y41L32S	0	15.58	48555	107.56	1849.780762	1850.12854	3	1850.112768	8.524906879	55	68	5545.31921	C218H369N28O123S2Ct8Nf2	AFNSTLPTMAQMEK	A1TMTN3GlcNAcK14TMT	5	13.01477994	12.93972443	12.91174654	13.25632084	13.38866031	13.80088297	13.74778057	13.62044362	13.61634722	13.86928065
LAMC1_N650_N2H8F0S0	650	N2H8F0S0	LAMC1	P11047	01Y41Y41M(31M21M21M31G)61M(31M)61M	0	69.22	31214	68.46	1059.858765	1059.858765	3	1059.845412	12.59867551	647	655	3176.52237	C125H229N16O68Ct8Nf2	LLNNLTSIK	L1TMTN4GlcNAcK9TMT	9	15.03386095	14.98887663	15.37473829	14.89019055	15.12323566	15.1251175	15.03041066	15.17601575	14.89110689	15.07898114
ITGA3_N969_N4H5F1S0	969	N4H5F1S0	ITGA3	P26006	01Y41Y41M(31M)61M(21Y(31F)41L)61Y41L	0	73.8	24484	54.56	1159.214111	1159.214844	3	1159.203252	9.999756281	960	970	3474.59594	C136H243N20O72S1Ct8Nf2	TSIPTINMENK	T1TMTN10GlcNAcK11TMT	11	15.2480992	14.57019926	15.1838271	15.14881704	15.26683219	15.19551075	15.15187465	15.4480756	14.29282946	14.92379149
HCAR3_N336_N4H5F1S0	336	N4H5F1S0	HCAR3	P49019	01Y41Y41M(31M41Y(31F)41L)61M61Y41L	0	22.43	24484	54.56	1159.214111	1159.214844	3	1159.197049	15.35092762	326	337	3474.57732	C135H239N20O75Ct8Nf2	STSVELTGDPNK	S1TMTN11GlcNAcK12TMT	5	15.2480992	14.57019926	15.1838271	15.14881704	15.26683219	15.19551075	15.15187465	15.4480756	14.29282946	14.92379149
ARHGDIB_N174_N4H5F1S0	174	N4H5F1S0	ARHGDIB	P52566	01Y41Y41M(31M)61M(21Y(31F)41L)61Y41L	0	56.96	24484	54.56	1159.214111	1159.214844	3	1159.203679	9.631396279	165	175	3474.59728	C137H239N24O68S1Ct8Nf2	GMLARGTYHNK	G1TMTN10GlcNAcK11TMT	5	15.2480992	14.57019926	15.1838271	15.14881704	15.26683219	15.19551075	15.15187465	15.4480756	14.29282946	14.92379149
PSAP_N332_N5H3F1S0	332	N5H3F1S0	PSAP	P07602	01Y41Y41M(31M)(41Y)61M(21Y31F)61Y	0	47.73	13418	31.71	1137.918091	1137.585938	3	1137.56439	18.94178491	328	336	3409.68155	C133H245N21O67Ct12Nf3	LIDNNKTEK	L1TMTN5GlcNAcK6TMTK9TMT	6	14.58394287	14.66070158	14.93478076	14.68826851	14.62290436	15.50987008	15.41370084	15.45019481	15.27646859	15.21604691
SLC3A2_N365_N4H6F2S0	365	N4H6F2S0	SLC3A2	P08195	01Y41Y41M(31M(21Y(31F)41L)41Y(31F)41L)61M61M	0	24.7	47052	104.33	1382.634644	1382.973633	3	1382.959707	10.06957211	355	368	4144.86232	C168H281N24O86Ct8Nf2	DASSFLAEWQNITK	D1TMTN11GlcNAcK14TMT	9	14.86642356	15.08056751	15.05223136	15.06987198	15.21859873	14.95071525	15.06980565	14.90312102	15.32035041	15.21708788
PLOD2_N63_N2H9F0S0	63	N2H9F0S0	PLOD2	O00469	01Y41Y41M(31M21M21M31G31G)61M(31M)61M	0	18.57	22925	51.3	1086.819092	1086.819092	3	1086.813795	4.873693083	61	67	3257.42746	C132H220N13O71Ct8Nf2	YFNYTVK	Y1TMTN3GlcNAcK7TMT	5	15.22420233	14.94001681	14.90931351	15.04899503	15.01053946	15.15369	15.05793611	14.99362617	15.28176146	15.1857596
APMAP_N196_N2H8F0S0	196	N2H8F0S0	APMAP	Q9HDC9	01Y41Y41M(31M21M21M31G)61M(31M)61M	0	50.11	30056	66.06	1210.526367	1210.526367	3	1210.518896	6.171888373	196	210	3628.54072	C142H240N24O78S1Ct4Nf1	NMSFVNDLTVTQDGR	N1GlcNAc@TMT	12	14.97248673	15.07385215	15.34689704	15.03050715	15.23726665	15.19445144	14.82099342	15.19024077	14.93923367	14.97800764
ADAM10_N278_N2H5F0S0	278	N2H5F0S0	ADAM10	O14672	01Y41Y41M(31M)61M(31M)61M	8	51.57	21499	48.37	1132.207764	1132.207764	3	1132.199145	7.612328549	277	291	3393.58368	C135H232N25O66Ct8Nf2	INTTADEKDPTNPFR	I1TMTN2GlcNAcK8TMT	7	14.66002978	14.28933829	14.95464901	14.78330967	14.7453003	15.35668907	15.39625622	15.47717512	15.23407665	15.48802026
FKBP10_N70_N2H6F0S0	70	N2H6F0S0	FKBP10	Q96AY3	01Y41Y41M(31M21M)61M(31M)61M	3	51.68	12288	29.41	1056.808105	1056.80603	3	1056.795259	10.19239379	67	77	3167.37196	C128H206N19O64Ct8Nf2	YHYNGTFEDGK	Y1TMTN4GlcNAcK11TMT	8	15.49601059	15.07121618	14.9290063	15.15315541	15.15591272	14.83987978	14.83940203	14.94804558	15.11722221	15.21609619
PSAP_N332_N2H8F0S0	332	N2H8F0S0	PSAP	P07602	01Y41Y41M(31M21M21M)61M(31M21M)61M	0	63.61	12899	30.66	1155.897949	1155.897949	3	1155.887102	9.384323721	328	336	3464.64964	C133H246N18O73Ct12Nf3	LIDNNKTEK	L1TMTN5GlcNAcK6TMTK9TMT	7	14.81086568	14.4075801	14.88090031	14.70955306	14.77576348	15.42896634	15.03673873	15.45375124	15.34149179	15.59989764
MDM4_N209_N2H8F0S0	209	N2H8F0S0	MDM4	O15151	01Y41Y41M(31M21M)61M(31M21M)61M21M	1	17.16	34047	74.36	1335.562012	1335.562012	2	1335.555369	4.973750175	208	213	2669.10249	C103H175N13O63Ct4Nf1	SNYTPR	S1TMTN2GlcNAc	5	14.85165882	15.133196	15.29506163	14.99539225	14.98930888	14.96134858	15.18759544	15.1201256	15.37337133	14.94805464
PCYOX1_N196_N2H7F0S0	196	N2H7F0S0	PCYOX1	Q9UHG3	01Y41Y41M(31M)61M(31M21M)61M21M	0	41.79	45325	100.44	1171.548096	1171.54541	3	1171.537781	6.512087253	182	197	3511.59739	C143H241N25O69S1Ct4Nf1	LLHALGGDDFLGMLNR	L1TMTN15GlcNAc	6	13.96549853	13.75690153	13.60966082	13.4986984	13.61129396	14.06078962	13.89833763	NA	NA	13.78853593
F3_N156_N4H5F1S0	156	N4H5F1S0	F3	P13726	01Y41Y41M(31M)61M(21Y(31F)41L)61Y41L	0	119.24	11360	27.53	1530.176514	1530.177734	2	1530.169062	5.667592696	155	163	3058.32993	C119H206N18O69Ct4Nf1	VNVTVEDER	V1TMTN2GlcNAc	12	15.15582109	15.10542897	14.97092906	15.28702747	14.79710483	15.28343093	15.26623572	15.05041135	15.19667967	14.79784555
PLOD1_N197_N2H8F0S0	197	N2H8F0S0	PLOD1	Q02809	01Y41Y41M(31M21M)61M(31M21M)61M21M	2	27.56	15484	35.93	1057.892578	1057.815308	3	1057.803196	11.44978313	194	203	3170.39359	C124H214N20O70Ct4Nf1	EQINITLDHR	E1TMTN4GlcNAc	7	14.82564277	14.73272481	15.33582879	14.78895177	14.65541612	15.02431605	15.33737167	15.27574821	15.41232645	15.36046082
TMEM87A_N62_N2H7F0S0	62	N2H7F0S0	TMEM87A	Q8NBN3	01Y41Y41M(31M21M)61M(31M21M)61M	1	41.45	23969	53.51	946.1295166	946.127441	3	946.118815	9.117677519	62	68	2835.34255	C113H202N13O60Ct8Nf2	NTTIFLK	N1GlcNAc@TMTK7TMT	6	15.12805804	15.12129373	15.19943995	14.80233381	15.55476982	14.96189957	15.2137833	15.06477013	15.05109818	14.77016198
ERAP2_N714_N2H8F0S0	714	N2H8F0S0	ERAP2	Q6P179	01Y41Y41M(31M21M21M31G)61M(31M)61M	0	36.29	16998	39.11	1150.880005	1150.880005	3	1150.869038	9.529218747	713	723	3449.5933	C133H240N21O74Ct8Nf2	RNISDISENLK	R1TMTN2GlcNAcK11TMT	6	15.18314013	15.12838507	15.25009809	14.88218735	15.14905988	14.71617032	15.0067015	15.12203179	15.51260382	14.94801039
TMEM106B_N183_N2H8F0S0	183	N2H8F0S0	TMEM106B	Q9NUM4	01Y41Y41M(31M21M21M)61M(31M21M)61M	0	128.96	43203	95.21	1201.900879	1201.900879	3	1201.909962	-7.557216461	181	193	3602.71606	C144H259N20O73S1Ct8Nf2	LNNITIIGPLDMK	L1TMTN3GlcNAcK13TMT	21	15.37353334	15.02959032	15.32392729	15.02322471	15.44487591	14.65816939	14.94083708	14.58458843	15.28192563	15.13663802
HSPG2_N89_N2H8F0S0	89	N2H8F0S0	HSPG2	P98160	01Y41Y41M(31M21M)61M(31M21M)61M21M	1	51.17	18234	41.68	1377.122437	1377.121826	2	1377.110309	8.363289273	86	92	2752.21238	C109H188N14O62Ct4Nf1	ALVNFTR	A1TMTN4GlcNAc	7	15.13028327	15.02114118	15.17962412	14.80733509	15.21741965	15.44442821	15.03009961	14.85715165	15.21935098	15.04490253
CD47_N111_N2H7F0S0	111	N2H7F0S0	CD47	Q08722	01Y41Y41M(31M)61M(31M21M)61M21M	1	46.32	19076	43.4	1304.230835	1304.563477	3	1304.557224	4.792861812	103	121	3909.65313	C153H255N29O82S1Ct4Nf1	SDAVSHTGNYTCEVTELTR	S1TMTN9GlcNAcC12Cam	12	14.9591292	14.97544431	15.17033592	14.51624584	15.27850347	15.12717936	15.05956952	15.07279673	15.2721975	15.45237398
ITGB1_N481_N2H9F0S0	481	N2H9F0S0	ITGB1	P05556	01Y41Y41M(31M21M21M31G)61M(31M21M)61M	0	115.32	4333	12.98	1250.484131	1250.818604	3	1250.810366	6.58574301	477	490	3748.41316	C141H232N26O81S3Ct4Nf1	CHEGNGTFECGACR	C1TMT@CamN5GlcNAcC10CamC13Cam	15	15.15256596	14.43914708	14.40553427	14.32526918	14.67243094	15.77995661	15.25392735	15.62194175	15.37847151	15.20359579
ITPRIP_N27_N2H8F0S0	27	N2H8F0S0	ITPRIP	Q8IWB1	01Y41Y41M(31M21M)61M(31M21M)61M21M	2	63.66	16662	38.38	1192.523804	1192.531982	3	1192.517563	12.0915803	26	39	3574.53668	C140H238N22O80Ct4Nf1	ENATVPENEEEIIR	E1TMTN2GlcNAc	11	15.18427994	15.32598717	15.09933695	15.11424812	14.83821683	14.92840401	14.95204749	15.24851305	15.19495648	15.15631628
NCSTN_N45_N2H9F0S0	45	N2H9F0S0	NCSTN	Q92542	01Y41Y41M(31M21M21M)61M(31M21M)61M21M	1	73.92	31270	68.58	1062.178589	1062.178589	3	1062.166168	11.6939021	40	46	3183.48458	C128H226N13O69Ct8Nf2	IYIPLNK	I1TMTN6GlcNAcK7TMT	11	15.25083691	15.28336367	15.14700993	14.98965527	14.86475116	15.18407888	15.01960709	14.92157388	15.44333139	14.91363497
TM2D3_N169_N2H7F0S0	169	N2H7F0S0	TM2D3	Q9BRN9	01Y41Y41M(31M)61M(31M21M)61M21M	3	136.69	3582	11.48	720.3081055	720.308105	4	720.306741	1.894288464	162	170	2877.20323	C110H187N21O61S1Ct4Nf1	DHVHCLGNR	D1TMTC5CamN8GlcNAc	9	13.50995764	13.86446344	13.94465085	13.75451972	13.4375592	13.42428067	12.95987918	13.33359982	12.80450257	13.22944152
CDCP1_N386_N2H5F0S0	386	N2H5F0S0	CDCP1	Q9H5V8	01Y41Y41M(31M)61M(31M)61M	6	31.14	13874	32.65	1011.148193	1011.148193	3	1011.136719	11.34798011	382	394	3030.3964	C115H211N20O62S1Ct8Nf2	TCSSNLTLTSGSK	T1TMTC2CamN5GlcNAcK13TMT	8	14.77296174	15.02971458	14.97792493	14.35696397	15.08810715	15.07062764	15.10596508	15.6080102	15.44837719	15.31075464
CEMIP2_N248_N2H10F0S0	248	N2H10F0S0	CEMIP2	Q9UHN6	01Y41Y41M(31M21M21M31G)61M(31M21M)61M21M	0	60.01	37969	83.38	1412.310913	1412.310913	3	1412.294661	11.50757444	246	261	4232.86713	C172H285N22O90Ct8Nf2	TLNSSGLPFGSYTFEK	T1TMTN3GlcNAcK16TMT	13	15.20959959	15.09458739	14.98509835	15.45563998	15.53505591	15.02672603	15.12378927	14.91157696	14.7854482	14.82634798
ITGAV_N874_N2H8F0S0	874	N2H8F0S0	ITGAV	P06756	01Y41Y41M(31M21M)61M(31M21M)61M21M	1	50.65	14543	34.01	1399.319214	1399.656006	3	1399.644732	8.054800706	865	883	4194.91755	C162H287N30O88Ct8Nf2	ISSLQTTEKNDTVAGQGER	I1TMTK9TMTN10GlcNAc	13	14.72532388	13.99732996	14.54895506	14.42243384	14.44908858	15.70819791	15.30060031	15.7148335	15.81880905	15.21084136
ZNF75D_N29_N2H9F0S0	29	N2H9F0S0	ZNF75D	P51815	01Y41Y41M(31M21M21M31G)61M(31M21M)61M	0	45.14	23527	52.61	1730.786499	1730.786499	2	1730.787651	-0.665579375	28	35	3459.57145	C129H239N17O77Ct12Nf3	ENSSQSKK	E1TMTN2GlcNAcK7TMTK8TMT	5	15.05482453	14.9159061	15.04323126	14.91450525	15.15082306	15.03457623	14.96861513	15.35739533	15.49436093	15.15051157
NOMO3_N618_N2H9F0S0	618	N2H9F0S0	NOMO3	P69849	01Y41Y41M(31M21M21M)61M(31M21M)61M21M	1	48.23	23527	52.61	1730.786499	1730.786499	2	1730.780619	3.397324521	612	621	3459.55518	C136H238N17O76Ct8Nf2	ENVGIYNLSK	E1TMTN7GlcNAcK10TMT	11	15.05482453	14.9159061	15.04323126	14.91450525	15.15082306	15.03457623	14.96861513	15.35739533	15.49436093	15.15051157
PON2_N254_N2H5F0S0	254	N2H5F0S0	PON2	Q15165	01Y41Y41M(31M)61M(31M)61M	7	52.08	15826	36.67	959.1386719	959.138733	3	959.127714	11.4884702	250	259	2874.36939	C112H203N20O55S1Ct8Nf2	HTNMNLTQLK	H1TMTN5GlcNAcK10TMT	8	15.56003978	15.29149654	15.05889519	15.15543024	15.01833815	14.96539037	14.8647813	14.73895195	15.36223279	15.02866494
STT3B_N641_N2H9F0S0	641	N2H9F0S0	STT3B	Q8TCJ2	01Y41Y41M(31M21M21M31G31G)61M(31M)61M	0	76.91	9899	24.54	1166.50769	1166.178101	3	1166.166545	9.909035709	637	647	3495.48578	C134H234N17O78S1Ct8Nf2	AMSSNETAAYK	A1TMTN5GlcNAcK11TMT	14	15.30128205	15.42174259	15.50115617	15.28048297	15.3047725	14.74018687	15.04429059	15.15758061	14.65713339	14.46122137
PON2_N254_N2H8F0S0	254	N2H8F0S0	PON2	Q15165	01Y41Y41M(31M21M)61M(31M21M)61M21M	1	48.71	15330	35.62	1681.281616	1681.281616	2	1681.266921	8.740557941	250	259	3360.52786	C130H233N20O70S1Ct8Nf2	HTNMNLTQLK	H1TMTN5GlcNAcK10TMT	13	15.30829821	15.54439285	15.16476781	15.63661751	15.14522158	14.70797471	14.59990166	14.70638261	15.06094691	14.99585967
WDR44_N48_N2H8F0S0	48	N2H8F0S0	WDR44	Q5JSH3	01Y41Y41M(31M21M)61M(31M21M)61M21M	1	29.89	15330	35.62	1681.281616	1681.281616	2	1681.27021	6.78428183	46	56	3360.53439	C131H233N18O73Ct8Nf2	VGNESPVQELK	V1TMTN3GlcNAcK11TMT	5	15.30829821	15.54439285	15.16476781	15.63661751	15.14522158	14.70797471	14.59990166	14.70638261	15.06094691	14.99585967
TUSC1_N104_N2H6F0S0	104	N2H6F0S0	TUSC1	Q2TAM9	01Y41Y41M(31M)61M(31M21M)61M	1	15.19	29291	64.49	1265.57373	1265.57373	2	1265.568707	3.969337044	103	109	2529.12926	C99H171N17O54Ct4Nf1	ENRSLFR	E1TMTN2GlcNAc	6	15.18978891	15.31259644	15.13600785	15.12074008	14.93898575	15.28040638	14.85616253	15.10881727	15.32672299	14.9007067
HSP90B1_N502_N2H6F0S0	502	N2H6F0S0	HSP90B1	P14625	01Y41Y41M(31M)61M(31M21M)61M	1	65.86	11109	27.02	916.7539063	916.753906	3	916.745165	9.535092558	494	503	2747.21953	C107H185N19O59Ct4Nf1	LGVIEDHSNR	L1TMTN9GlcNAc	11	15.03074604	15.40134839	15.20279714	14.9857921	15.02248775	15.09719236	15.26988847	14.95738885	15.08519473	15.23478902
SPPL2A_N149_N2H8F0S0	149	N2H8F0S0	SPPL2A	Q8TCT8	01Y41Y41M(31M21M)61M(31M21M)61M21M	1	80.91	23733	53.03	1204.2229	1204.2229	3	1204.208841	11.6752096	147	159	3609.61272	C139H248N21O77S1Ct8Nf2	DMNQTLGDNITVK	D1TMTN3GlcNAcK13TMT	15	15.18305278	15.21160904	15.35814014	15.02094047	15.07837669	15.15053235	14.96017506	15.19047719	15.23796276	14.96207314
SPPL2A_N155_N2H8F0S0	155	N2H8F0S0	SPPL2A	Q8TCT8	01Y41Y41M(31M21M)61M(31M21M)61M21M	1	69.3	23733	53.03	1204.2229	1204.2229	3	1204.208841	11.6752096	147	159	3609.61272	C139H248N21O77S1Ct8Nf2	DMNQTLGDNITVK	D1TMTN9GlcNAcK13TMT	13	15.18305278	15.21160904	15.35814014	15.02094047	15.07837669	15.15053235	14.96017506	15.19047719	15.23796276	14.96207314
MFGE8_N238_N2H9F0S0	238	N2H9F0S0	MFGE8	Q08431	01Y41Y41M(31M21M21M31G)61M(31M21M)61M	0	26.74	7998	20.59	1556.19104	1556.187378	2	1556.180548	4.388905706	238	244	3110.35503	C118H211N14O72Ct8Nf2	NNSIPDK	N1GlcNAc@TMTK7TMT	6	13.30479863	13.07167594	12.87600714	13.81112449	13.52074222	14.03324705	13.34078207	13.36605889	13.78711597	13.32342761
ITGA6_N323_N2H6F0S0	323	N2H6F0S0	ITGA6	P23229	01Y41Y41M(31M)61M(31M21M)61M	3	78.04	14978	34.9	982.8331909	982.833191	3	982.821073	12.32972949	322	332	2945.44942	C117H212N19O58Ct8Nf2	ANHSGAVVLLK	A1TMTN2GlcNAcK11TMT	8	15.17398499	15.12859162	14.92548524	14.99731594	15.17327328	15.10069357	15.15864082	15.00924063	15.34572516	15.36599036
SUMO1_N74_N2H8F0S0	74	N2H8F0S0	SUMO1	P63165	01Y41Y41M(31M21M)61M(31M21M)61M21M	2	100.04	8000	20.6	1019.804077	1019.804138	3	1019.794936	9.023562747	71	78	3056.37095	C118H209N16O67Ct8Nf2	IADNHTPK	I1TMTN4GlcNAcK8TMT	6	15.22357644	15.22143738	15.57242604	15.31658064	15.1719717	15.05680556	14.36768923	14.87948805	15.04996927	15.28826196
ITGB1_N212_N2H5F0S0	212	N2H5F0S0	ITGB1	P05556	01Y41Y41M(31M)61M(31M)61M	5	57.01	18504	42.23	1199.530762	1199.196899	3	1199.184278	10.52499961	205	220	3594.53911	C141H235N26O69S2Ct8Nf2	NPCTSEQNCTSPFSYK	N1TMTC3CamN8GlcNAcC9CamK16TMT	14	14.81120007	14.88964426	15.01065884	14.88513059	14.85034366	15.51380975	14.94837127	15.45750278	15.35278259	15.51948666
HYOU1_N862_N2H6F0S0	862	N2H6F0S0	HYOU1	Q9Y4L1	01Y41Y41M(31M)61M(31M21M)61M	2	68.45	33285	72.77	995.4833984	995.483398	3	995.470054	13.40516216	860	868	2983.39632	C123H206N17O58Ct8Nf2	VINETWAWK	V1TMTN3GlcNAcK9TMT	12	15.40570767	15.33003232	15.2855993	15.2687021	15.55804712	14.79941686	15.11805786	14.86350239	14.87570806	14.80376067
LAMP1_N261_N2H8F0S0	261	N2H8F0S0	LAMP1	P11279	01Y41Y41M(31M21M)61M(31M21M)61M21M	2	58.34	24643	54.89	1029.826172	1029.826172	3	1029.822716	3.355796048	255	262	3086.45429	C121H219N16O66Ct8Nf2	LLNINPNK	L1TMTN7GlcNAcK8TMT	10	15.05145138	14.99942499	15.46593603	15.13386112	14.82911242	15.09907804	15.39277545	15.16498413	15.1292401	15.18329316
LGALS3BP_N398_N2H6F0S0	398	N2H6F0S0	LGALS3BP	Q08380	01Y41Y41M(31M21M)61M(31M)61M	2	75.04	20178	45.65	1082.192139	1082.192139	3	1082.181106	10.19484799	396	407	3243.52952	C129H226N21O65Ct8Nf2	GLNLTEDTYKPR	G1TMTN3GlcNAcK10TMT	8	15.36332507	15.06142694	14.93522654	14.76509798	14.95843489	15.19436796	15.33509207	15.16152387	15.48070817	15.17272776
EGFR_N352_N2H8F0S0	352	N2H8F0S0	EGFR	P00533	01Y41Y41M(31M21M)61M(31M21M)61M21M	2	91.25	23499	52.55	1113.194336	1113.194336	3	1113.182745	10.41243008	347	357	3336.53439	C129H233N18O73Ct8Nf2	DSLSINATNIK	D1TMTN6GlcNAcK11TMT	14	14.98984284	15.23014953	15.32851881	15.29522515	15.20934406	15.17182147	15.28580932	15.06257794	14.91724431	15.05618493
CERS6_N18_N2H8F0S0	18	N2H8F0S0	CERS6	Q6ZMG9	01Y41Y41M(31M21M)61M(31M21M)61M21M	1	56.7	41983	92.31	1263.603271	1263.932373	3	1263.922423	7.872355687	13	25	3787.75047	C160H258N23O72Ct8Nf2	FWLPHNVTWADLK	F1TMTN6GlcNAcK13TMT	11	15.15033629	14.97377063	15.43371252	15.16580185	15.48286856	15.22029466	14.64337217	15.09229249	15.24545869	15.04557546
ANAPC1_N1106_N2H6F0S0	1106	N2H6F0S0	ANAPC1	Q9H1A4	01Y41Y41M(31M)61M(31M21M)61M	2	54.36	18393	42	901.7703857	901.770386	3	901.766006	4.856849957	1105	1114	2702.28207	C107H190N20O55Ct4Nf1	LNLTGRAPPR	L1TMTN2GlcNAc	5	15.27048825	15.22268403	15.29625093	15.27806638	15.50533277	15.142666	15.12791662	14.86358776	14.87768022	14.90651505
LGALS3BP_N398_N3H4F0S0	398	N3H4F0S0	LGALS3BP	Q08380	01Y41Y41M(31M)61M61Y41L	2	112.82	20403	46.11	1041.849731	1041.849731	3	1041.839006	10.29472428	396	407	3122.50324	C125H219N22O60Ct8Nf2	GLNLTEDTYKPR	G1TMTN3GlcNAcK10TMT	9	14.93080308	14.79396685	15.01837579	15.06831172	14.9308749	15.48233823	15.14745331	15.3869782	15.23114078	15.48081411
THBS1_N1067_N2H9F0S0	1067	N2H9F0S0	THBS1	P07996	01Y41Y41M(31M21M21M31G)61M(31M21M)61M	0	27.24	7454	19.4	1154.853027	1154.519287	3	1154.506995	10.64706358	1065	1077	3460.50499	C135H232N22O77Ct4Nf1	VVNSTTGPGEHLR	V1TMTN3GlcNAc	5	13.4610546	13.49194514	12.97123999	13.92404667	13.12132575	13.55382555	13.11014414	13.4273604	13.84127391	13.67065863
ADAM9_N381_N2H7F0S0	381	N2H7F0S0	ADAM9	Q13443	01Y41Y41M(31M)61M(31M21M)61M21M	2	109.46	19254	43.76	1140.822266	1140.822266	3	1140.812425	8.625979858	381	392	3419.42346	C133H222N19O73S1Ct8Nf2	NFSSCSAEDFEK	N1GlcNAc@TMTC5CamK12TMT	14	15.44130608	15.50416042	15.0667026	15.01365562	15.32313379	15.14769314	15.21148038	15.02272518	15.18276471	14.5270897
CLDND1_N72_N2H8F0S0	72	N2H8F0S0	CLDND1	Q9NY35	01Y41Y41M(31M21M)61M(31M21M)61M21M	1	44.92	21856	49.1	1499.662598	1499.660278	2	1499.650317	6.642428705	71	79	2997.29242	C121H199N17O65Ct4Nf1	YNGTVGLWR	Y1TMTN2GlcNAc	9	15.44391594	14.70746537	14.89469063	15.17874636	14.87542406	15.43034581	15.17405669	15.2176636	15.20569776	15.38431528
F3_N156_N3H6F0S1	156	N3H6F0S1	F3	P13726	01Y41Y41M(31M41Y41L32S)61M(31M)61M	8	55.35	15532	36.03	1055.129883	1055.131592	3	1055.11897	11.96243953	155	163	3162.34088	C122H210N18O73Ct4Nf1	VNVTVEDER	V1TMTN2GlcNAc	9	15.47913176	15.15490611	15.40393311	14.80919315	15.45861533	14.86997818	15.06393865	15.14356234	15.32777837	14.81789553
EGFR_N603_N4H5F1S0	603	N4H5F1S0	EGFR	P00533	01Y(61F)41Y41M(31M41Y41L)(41Y)61M61M	0	30	30214	66.38	1335.619385	1335.954468	3	1335.940964	10.10806151	594	609	4003.80668	C160H274N27O77S2Ct8Nf2	TCPAGVMGENNTLVWK	T1TMTC2CamN10GlcNAcK16TMT	12	15.56869441	15.44071927	15.39579701	15.34986845	15.5330935	14.67245018	15.06696313	14.89290049	14.63448125	14.81997295
CEMIP2_N1234_N2H9F0S0	1234	N2H9F0S0	CEMIP2	Q9UHN6	01Y41Y41M(31M21M21M)61M(31M21M)61M21M	1	82.62	33521	73.26	1269.557861	1269.557861	3	1269.547414	8.229175224	1226	1241	3805.62623	C153H251N23O83Ct4Nf1	GDPSVISVNGTDFTFR	G1TMTN9GlcNAc	18	15.47748939	15.38252517	15.12947954	15.45774157	15.31386597	15.13337372	14.79085342	15.14687781	14.93707467	14.85659253
PRODH_N568_N2H8F0S0	568	N2H8F0S0	PRODH	O43272	01Y41Y41M(31M21M)61M(31M21M)61M21M	2	88.57	15067	35.08	1202.894897	1202.560059	3	1202.552928	5.929546703	565	577	3604.64502	C139H249N24O74S1Ct8Nf2	ALENSSLMKGTHR	A1TMTN4GlcNAcK9TMT	6	15.16070929	15.08927942	15.33791775	15.13467978	14.83467879	14.96389932	15.27681559	15.25406736	15.15821706	15.52179086
KAT6B_N122_N2H8F0S0	122	N2H8F0S0	KAT6B	Q8WYB5	01Y41Y41M(31M21M)61M(31M21M)61M21M	2	86.47	15067	35.08	1202.894897	1202.560059	3	1202.551384	7.213491137	114	127	3604.64031	C141H249N20O78Ct8Nf2	AIEGLEEPNGSSLK	A1TMTN9GlcNAcK14TMT	5	15.16070929	15.08927942	15.33791775	15.13467978	14.83467879	14.96389932	15.27681559	15.25406736	15.15821706	15.52179086
ASPH_N452_N2H8F0S0	452	N2H8F0S0	ASPH	Q12797	01Y41Y41M(31M21M)61M(31M21M)61M21M	1	72.76	38729	85.03	1179.906982	1179.56897	3	1179.561448	6.376714478	446	457	3535.67049	C143H250N19O73Ct8Nf2	LVQLFPNDTSLK	L1TMTN7GlcNAcK12TMT	13	14.93797804	15.19500755	15.14525856	15.03289004	14.95385714	15.47210871	15.46402938	15.21792836	15.34879397	14.95902805
SLC3A2_N365_N4H5F1S1	365	N4H5F1S1	SLC3A2	P08195	01Y41Y41M(31M41Y41L)61M21Y(31F)41L32S	0	64.05	46942	104.1	1377.30249	1377.30249	3	1377.287927	10.57384886	355	368	4127.84701	C167H278N25O85Ct8Nf2	DASSFLAEWQNITK	D1TMTN11GlcNAcK14TMT	11	15.38948377	15.33153888	15.08708025	15.08288583	15.3723494	15.23965008	14.70895451	15.2386482	15.22794031	15.06204095
EOGT_N354_N2H6F0S0	354	N2H6F0S0	EOGT	Q5NDL2	01Y41Y41M(31M)61M(31M21M)61M	1	32.41	18646	42.52	946.4716797	946.47168	3	946.454291	18.37245355	353	361	2836.34903	C111H201N16O59Ct8Nf2	LNITQEGPK	L1TMTN2GlcNAcK9TMT	9	15.26801668	15.09252962	14.8926998	15.22599024	15.44506925	15.13597585	14.89018452	15.26217555	15.41804057	15.14096952
HYOU1_N931_N2H3F1S0	931	N2H3F1S0	HYOU1	Q9Y4L1	01Y(61F)41Y41M(31M)61M	4	49.73	13952	32.81	1004.487122	1004.485229	3	1004.476061	9.127636331	926	940	3010.41443	C118H207N22O59Ct8Nf2	AEPPLNASASDQGEK	A1TMTN6GlcNAcK15TMT	14	15.51441027	15.287431	15.53783278	15.0875249	15.15579844	15.10515041	14.94506034	15.10623634	15.0559942	15.00273609
LAMP1_N249_N2H8F0S0	249	N2H8F0S0	LAMP1	P11279	01Y41Y41M(31M21M)61M(31M21M)61M21M	1	32.43	3666	11.65	1370.084839	1370.084839	2	1370.076658	5.971101792	248	254	2738.14509	C103H182N14O66Ct4Nf1	DNTTVTR	D1TMTN2GlcNAc	6	13.37890472	12.76017666	13.41794153	13.29004752	13.15981582	13.33006448	13.4231944	14.14958106	13.18302324	14.19262972
HSP90B1_N62_N3H3F1S0	62	N3H3F1S0	HSP90B1	P14625	01Y(61F)41Y41M(31M)61M61Y	4	99.16	28579	63.03	1086.520386	1086.520386	3	1086.510544	9.058119355	52	67	3256.51571	C130H224N26O65Ct4Nf1	EEEAIQLDGLNASQIR	E1TMTN11GlcNAc	16	15.34388969	15.17469914	15.46640411	15.41455034	15.50526073	14.81263015	14.93441411	15.21667547	15.15269657	14.72478092
LRPAP1_N268_N2H6F0S0	268	N2H6F0S0	LRPAP1	P30533	01Y41Y41M(31M21M)61M(31M)61M	2	216.7	48268	106.87	1213.929199	1213.929443	3	1213.916318	10.81240871	257	272	3638.73515	C148H255N24O71Ct8Nf2	VIDLWDLAQSANLTDK	V1TMTN12GlcNAcK16TMT	27	15.50861415	15.63693622	15.48986117	15.38885021	14.99515729	15.08244129	14.8697401	15.16341162	14.60378933	14.8940161
TNS2_N177_N3H6F0S0	177	N3H6F0S0	TNS2	Q63HR2	01Y41Y41M(31M41Y41L)61M(31M)61M	12	52.07	48268	106.87	1213.929199	1213.929443	3	1213.930751	-1.077195403	171	181	3638.7806	C148H260N20O70Ct12Nf3	DKYLLFNLSEK	D1TMTK2TMTN7GlcNAcK11TMT	5	15.50861415	15.63693622	15.48986117	15.38885021	14.99515729	15.08244129	14.8697401	15.16341162	14.60378933	14.8940161
CLPTM1L_N91_N3H3F1S0	91	N3H3F1S0	CLPTM1L	Q96KA5	01Y41Y41M(31M)61M61Y31F	4	39.58	18837	42.91	848.7683716	848.768433	3	848.762728	6.721097663	89	96	2543.27435	C101H186N15O50Ct8Nf2	TVNVSVPK	T1TMTN3GlcNAcK8TMT	11	15.27713396	15.51335489	15.40633025	15.41766517	15.08542186	15.10286221	14.77183108	15.18644585	15.20755894	14.84105114
ADAM15_N237_N2H8F0S0	237	N2H8F0S0	ADAM15	Q13444	01Y41Y41M(31M21M21M31G)61M(31M)61M	0	94.83	19136	43.52	992.4420776	992.442078	3	992.43456	7.574944507	231	238	2974.28767	C118H198N18O65Ct4Nf1	DFQHLLNR	D1TMTN7GlcNAc	5	15.12199996	14.8782416	15.16604717	15.0102929	15.12383875	15.36166369	15.50406151	15.33462741	15.31055682	15.14336417
ADAM9_N381_N2H8F0S0	381	N2H8F0S0	ADAM9	Q13443	01Y41Y41M(31M21M)61M(31M21M)61M21M	0	162.08	19176	43.6	1194.838867	1194.838867	3	1194.830037	7.390329358	381	392	3581.47628	C139H232N19O78S1Ct8Nf2	NFSSCSAEDFEK	N1GlcNAc@TMTC5CamK12TMT	18	15.42260557	15.53644629	NA	15.48559696	15.59540594	15.08211527	15.40155386	15.29269605	15.38773823	14.90488149
ANO6_N493_N2H6F0S0	493	N2H6F0S0	ANO6	Q4KMQ2	01Y41Y41M(31M21M)61M(31M)61M	1	22.9	16006	37.04	979.8093872	979.809448	3	979.796708	13.00294447	491	500	2936.37631	C114H205N18O61Ct8Nf2	NINGTDPIQK	N1TMTN3GlcNAcK10TMT	7	14.8087361	15.11726547	14.91039635	15.33397022	15.14639066	15.4877003	15.25612849	15.44257605	15.14630587	15.31616059
ITGA3_N107_N2H7F0S0	107	N2H7F0S0	ITGA3	P26006	01Y41Y41M(31M)61M(31M21M)61M21M	1	17.93	18946	43.13	1353.140747	1353.140747	2	1353.128673	8.923076241	106	111	2704.25129	C104H193N12O58S1Ct8Nf2	MNITVK	M1TMTN2GlcNAcK6TMT	7	15.07255389	14.96274504	15.10952994	15.22547584	15.04904958	15.29658674	15.35028035	15.52818777	15.28927548	15.14230039
NEMP1_N88_N2H8F0S0	88	N2H8F0S0	NEMP1	O14524	01Y41Y41M(31M21M21M)61M(31M21M)61M	0	25.2	15706	36.41	1432.150269	1432.150513	2	1432.150465	0.033303283	87	94	2862.29275	C110H198N18O64Ct4Nf1	VNSSRLVR	V1TMTN2GlcNAc	5	15.5588689	15.51455385	15.26980291	15.20452152	14.70521158	15.11334195	14.76598272	14.96805397	15.27227462	15.47405725
NOMO3_N369_N2H7F0S0	369	N2H7F0S0	NOMO3	P69849	01Y41Y41M(31M21M)61M(31M21M)61M	1	103.04	23694	52.95	1230.594849	1230.594849	3	1230.583116	9.534205906	367	381	3688.73555	C148H257N24O74Ct8Nf2	LENITTGTYTIHAQK	L1TMTN3GlcNAcK15TMT	16	15.41239746	15.30533136	14.99917543	15.75162098	14.70287028	14.84101003	14.81926879	15.19298641	15.3291315	15.44601881
GAA_N470_N2H6F0S0	470	N2H6F0S0	GAA	P10253	01Y41Y41M(31M)61M(31M21M)61M	2	65.88	33232	72.65	1137.904175	1137.904175	3	1137.891447	11.18542961	465	479	3410.66053	C139H243N22O66Ct8Nf2	GVFITNETGQPLIGK	G1TMTN6GlcNAcK15TMT	12	15.4007998	15.15233611	15.27447185	15.14987135	15.16333242	15.3454315	15.07843919	15.34877821	15.18542004	15.00422678
IGF2R_N2085_N2H8F0S0	2085	N2H8F0S0	IGF2R	P11717	01Y41Y41M(31M21M)61M(31M21M)61M21M	1	23.97	6369	17.17	1507.646118	1507.646118	2	1507.640315	3.849170127	2079	2086	3013.27461	C115H200N15O66S1Ct8Nf2	GYPCGGNK	G1TMTC4CamN7GlcNAcK8TMT	5	13.63589804	12.78462072	13.24369257	13.13132605	12.9128814	14.02133396	13.54617718	13.89905218	13.22300507	13.98148496
TAF1A_N345_N2H9F0S0	345	N2H9F0S0	TAF1A	Q15573	01Y41Y41M(31M21M21M)61M(31M21M)61M21M	1	48.63	12690	30.23	1528.69043	1528.69043	2	1528.685278	3.370011849	345	350	3055.36447	C120H210N13O68Ct8Nf2	NITAWK	N1GlcNAc@TMTK6TMT	5	14.86259596	15.44867809	15.30780054	15.50400049	15.53915137	15.21552559	15.01899397	14.96620814	15.20161742	14.9473952
TSN_N188_N2H9F0S0	188	N2H9F0S0	TSN	Q15631	01Y41Y41M(31M21M21M31G)61M(31M21M)61M	0	49.63	12690	30.23	1528.69043	1528.69043	2	1528.683247	4.698610725	188	193	3055.36045	C115H210N15O70Ct8Nf2	NDSLRK	N1GlcNAc@TMTK6TMT	5	14.86259596	15.44867809	15.30780054	15.50400049	15.53915137	15.21552559	15.01899397	14.96620814	15.20161742	14.9473952
PSD3_N1029_N2H9F0S0	1029	N2H9F0S0	PSD3	Q9NYI0	01Y41Y41M(31M21M21M)61M(31M21M)61M21M	1	49.63	12690	30.23	1528.69043	1528.69043	2	1528.683247	4.698610725	1029	1034	3055.36045	C115H210N15O70Ct8Nf2	NVSERK	N1GlcNAc@TMTK6TMT	5	14.86259596	15.44867809	15.30780054	15.50400049	15.53915137	15.21552559	15.01899397	14.96620814	15.20161742	14.9473952
CELSR1_N1623_N2H9F0S0	1623	N2H9F0S0	CELSR1	Q9NYQ6	01Y41Y41M(31M21M21M31G)61M(31M21M)61M	0	90.82	12690	30.23	1528.69043	1528.69043	2	1528.677648	8.361270616	1623	1629	3055.34921	C116H210N13O71Ct8Nf2	NLSVDGK	N1GlcNAc@TMTK7TMT	11	14.86259596	15.44867809	15.30780054	15.50400049	15.53915137	15.21552559	15.01899397	14.96620814	15.20161742	14.9473952
LGALS3BP_N398_N2H3F1S0	398	N2H3F1S0	LGALS3BP	Q08380	01Y(61F)41Y41M(31M)61M	3	8.31	20491	46.29	969.159729	968.827881	3	968.814241	14.07892122	396	407	2903.42896	C117H206N21O54Ct8Nf2	GLNLTEDTYKPR	G1TMTN3GlcNAcK10TMT	5	15.36274693	15.12071315	15.37049905	15.04214116	15.0265109	15.49485143	15.10002414	15.24742743	15.32074168	15.0640502
APMAP_N160_N2H3F1S0	160	N2H3F1S0	APMAP	Q9HDC9	01Y(61F)41Y41M(31M)61M	4	52.09	29603	65.13	974.4860229	974.486023	3	974.478978	7.229452228	157	170	2920.42314	C121H205N20O53Ct8Nf2	AGPNGTLFVADAYK	A1TMTN4GlcNAcK14TMT	13	15.45779009	15.21854525	15.21218192	15.2687856	15.46572767	14.9710201	15.12242753	15.12676478	15.22194098	15.11583347
UGT1A9_N344_N3H3F1S0	344	N3H3F1S0	UGT1A9	O60656	01Y(61F)41Y41M(31M)61M61Y	2	24.8	21652	48.68	1188.280273	1188.280273	3	1188.269225	9.297924467	334	350	3561.79395	C145H256N29O64Ct8Nf2	YTGTRPSNLANNTILVK	Y1TMTN11GlcNAcK17TMT	6	15.66221074	15.17485736	15.77054424	15.11264419	15.40061243	14.9530414	14.77616667	15.00693515	15.16624405	14.90956977
MPDZ_N1413_N2H9F0S0	1413	N2H9F0S0	MPDZ	O75970	01Y41Y41M(31M21M21M31G)61M(31M21M)61M	0	37.59	38825	85.24	1136.864502	1136.864502	3	1136.849651	13.06325169	1410	1419	3407.53512	C131H234N19O75Ct8Nf2	SHQNASSIIK	S1TMTN4GlcNAcK10TMT	5	15.16975088	15.20182072	15.17801256	15.35488464	15.48453233	15.17695196	14.91935214	15.31358458	15.46889833	14.92146347
B3GNT2_N219_N2H9F0S0	219	N2H9F0S0	B3GNT2	Q9NY97	01Y41Y41M(31M21M21M31G)61M(31M21M)61M	0	41.81	38825	85.24	1136.864502	1136.864502	3	1136.847269	15.15854732	215	223	3407.52791	C137H234N15O74Ct8Nf2	DTFFNLSLK	D1TMTN5GlcNAcK9TMT	8	15.16975088	15.20182072	15.17801256	15.35488464	15.48453233	15.17695196	14.91935214	15.31358458	15.46889833	14.92146347
KAT7_N595_N4H5F1S1	595	N4H5F1S1	KAT7	O95251	01Y41Y41M(31M)61M(21Y41L32S)61Y(31F)41L	0	164.52	4203	12.72	1075.484497	1075.484497	3	1075.479663	4.49480402	591	596	3223.42517	C121H218N19O72Ct8Nf2	RSNSNK	R1TMTN5GlcNAcK6TMT	5	15.42264718	15.21160952	15.10301884	14.96414632	15.09318802	15.18233415	15.30393848	15.37924382	15.3534176	15.23152236
TACSTD2_N208_N4H5F1S1	208	N4H5F1S1	TACSTD2	P09758	01Y41Y41M(31M)61M(21Y41L32S)61Y(31F)41L	0	161.75	4203	12.72	1075.484497	1075.484497	3	1075.475929	7.966770879	207	212	3223.41394	C122H218N17O73Ct8Nf2	QNTSQK	Q1TMTN2GlcNAcK6TMT	8	15.42264718	15.21160952	15.10301884	14.96414632	15.09318802	15.18233415	15.30393848	15.37924382	15.3534176	15.23152236
XKR4_N218_N4H5F1S1	218	N4H5F1S1	XKR4	Q5GH76	01Y41Y41M(31M)61M(21Y41L32S)61Y(31F)41L	0	152.73	4203	12.72	1075.484497	1075.484497	3	1075.475929	7.966770879	215	221	3223.41394	C122H218N17O73Ct8Nf2	QASNASK	Q1TMTN4GlcNAcK7TMT	5	15.42264718	15.21160952	15.10301884	14.96414632	15.09318802	15.18233415	15.30393848	15.37924382	15.3534176	15.23152236
THOC2_N971_N4H5F1S1	971	N4H5F1S1	THOC2	Q8NI27	01Y(61F)41Y41M(31M)61M(21Y41L32S)61Y41L	0	124.79	4203	12.72	1075.484497	1075.484497	3	1075.484325	0.159993324	971	976	3223.43909	C124H222N15O73Ct8Nf2	NETITK	N1GlcNAc@TMTK6TMT	5	15.42264718	15.21160952	15.10301884	14.96414632	15.09318802	15.18233415	15.30393848	15.37924382	15.3534176	15.23152236
CNDP1_N402_N4H5F1S1	402	N4H5F1S1	CNDP1	Q96KN2	01Y41Y41M(31M)61M(21Y41L32S)61Y(31F)41L	0	164.52	4203	12.72	1075.484497	1075.484497	3	1075.479663	4.49480402	401	406	3223.42517	C121H218N19O72Ct8Nf2	RNSSNK	R1TMTN2GlcNAcK6TMT	5	15.42264718	15.21160952	15.10301884	14.96414632	15.09318802	15.18233415	15.30393848	15.37924382	15.3534176	15.23152236
YTHDC2_N1196_N4H5F1S1	1196	N4H5F1S1	YTHDC2	Q9H6S0	01Y41Y41M(31M)61M(21Y41L32S)61Y(31F)41L	0	164.52	4203	12.72	1075.484497	1075.484497	3	1075.479663	4.49480402	1195	1200	3223.42517	C121H218N19O72Ct8Nf2	SNNSRK	S1TMTN2GlcNAcK6TMT	5	15.42264718	15.21160952	15.10301884	14.96414632	15.09318802	15.18233415	15.30393848	15.37924382	15.3534176	15.23152236
HYOU1_N931_N2H4F0S0	931	N2H4F0S0	HYOU1	Q9Y4L1	01Y41Y41M(31M21M)61M	8	103.06	13765	32.42	1009.820801	1009.826721	3	1009.8077	18.83644916	926	940	3026.40934	C118H207N22O60Ct8Nf2	AEPPLNASASDQGEK	A1TMTN6GlcNAcK15TMT	20	15.2910007	14.77203404	15.01192278	15.0093946	14.80470303	15.46471629	15.26201166	15.68243965	15.39563884	15.39052693
LGALS3BP_N398_N3H4F1S0	398	N3H4F1S0	LGALS3BP	Q08380	01Y41Y41M(31M)61M61Y(31F)41L	0	58.33	20009	45.3	1090.532593	1090.532593	3	1090.524981	6.979916618	396	407	3268.56115	C131H229N22O64Ct8Nf2	GLNLTEDTYKPR	G1TMTN3GlcNAcK10TMT	6	15.16240286	15.32495195	15.10765678	15.36548162	15.18775047	15.40973997	15.36743054	15.19744257	14.89676185	15.30404835
CDCP1_N386_N2H7F0S0	386	N2H7F0S0	CDCP1	Q9H5V8	01Y41Y41M(31M21M21M)61M(31M)61M	2	66.6	13487	31.85	1119.18103	1119.18103	3	1119.171946	8.11695957	382	394	3354.50204	C127H231N20O72S1Ct8Nf2	TCSSNLTLTSGSK	T1TMTC2CamN5GlcNAcK13TMT	14	14.84636266	15.12815623	14.84871772	15.02997114	14.97811957	15.62478508	15.36717115	15.58712963	15.53560675	15.18637882
TMEM245_N551_N2H9F0S0	551	N2H9F0S0	TMEM245	Q9H330	01Y41Y41M(31M21M21M)61M(31M21M)61M21M	1	56.78	14526	33.98	1104.519287	1104.519287	3	1104.507127	11.00953455	550	558	3310.50751	C128H231N16O74Ct8Nf2	VNNTAVIEK	V1TMTN2GlcNAcK9TMT	9	15.19926997	15.05161734	15.45020974	15.08607235	15.14851745	15.3936605	15.31974204	15.24946198	15.29519081	15.19671242
SLC3A2_N365_N5H7F2S1	365	N5H7F2S1	SLC3A2	P08195	01Y41Y41M(31M(21Y(31F)41L32S)41Y(31F)41L)(41Y)61M(31M)61M	0	49.72	48503	107.45	1601.712158	1601.712158	3	1601.702259	6.180426524	355	368	4801.08994	C193H321N26O104Ct8Nf2	DASSFLAEWQNITK	D1TMTN11GlcNAcK14TMT	7	13.23694839	12.94228262	13.63003216	13.70963718	13.76451097	13.3997027	13.65100836	13.58512204	13.54929809	13.36990548
ITGB1_N669_N2H7F0S0	669	N2H7F0S0	ITGB1	P05556	01Y41Y41M(31M21M21M)61M(31M)61M	2	24.08	25033	55.69	1256.221069	1256.549683	3	1256.535694	11.13268589	659	672	3765.59093	C147H248N23O77S2Ct8Nf2	DTCTQECSYFNITK	D1TMTC3CamC7CamN11GlcNAcK14TMT	8	15.66992109	15.38952841	15.49856554	15.28366038	15.2144523	14.98365809	15.36453781	15.01378388	14.8852449	14.97402086
STIM1_N171_N2H6F0S0	171	N2H6F0S0	STIM1	Q13586	01Y41Y41M(31M)61M(31M21M)61M	2	28.58	30337	66.63	1096.4729	1096.553345	3	1096.538013	13.98193805	167	180	3286.60024	C130H239N20O65S1Ct8Nf2	LAVTNTTMTGTVLK	L1TMTN5GlcNAcK14TMT	10	15.49640593	15.10203811	15.37043252	15.27857734	15.6152792	15.10015	15.33128191	15.18571349	15.04107434	14.8691985
GNS_N362_N2H5F0S0	362	N2H5F0S0	GNS	P15586	01Y41Y41M(31M)61M(31M)61M	7	22.49	8649	21.98	1011.190308	1011.190186	3	1011.181767	8.325453593	356	366	3030.53371	C118H220N20O57Ct12Nf3	GPGIKPNQTSK	G1TMTK5TMTN7GlcNAcK11TMT	5	15.1901784	15.47727671	15.12233432	15.27003878	15.13188835	15.210502	15.34437172	15.40828112	15.43174538	14.87355699
F3_N156_N3H6F1S0	156	N3H6F1S0	F3	P13726	01Y41Y41M(31M41Y41L21F)61M(31M)61M	2	111.91	11318	27.44	1006.781189	1006.78241	3	1006.773136	9.211278725	155	163	3017.30338	C117H203N17O69Ct4Nf1	VNVTVEDER	V1TMTN2GlcNAc	12	15.45331415	15.10596268	15.4989358	15.18996641	15.14675174	15.28228652	15.1248583	15.3339378	15.28310359	15.08399651
KAT7_N595_N4H5F0S0	595	N4H5F0S0	KAT7	O95251	01Y41Y41M(31M41Y41L)61M61Y41L	0	86.5	3593	11.5	1394.142456	1394.142456	2	1394.138906	2.546413899	591	596	2786.27185	C104H191N18O60Ct8Nf2	RSNSNK	R1TMTN5GlcNAcK6TMT	5	15.13291635	14.83217021	14.91929384	15.11196492	14.88104934	15.31688347	15.64345577	15.45091791	15.50798524	15.5535294
TACSTD2_N208_N4H5F0S0	208	N4H5F0S0	TACSTD2	P09758	01Y41Y41M(31M41Y41L)61M61Y41L	0	124.7	3593	11.5	1394.142456	1394.142456	2	1394.133309	6.561104758	207	212	2786.26061	C105H191N16O61Ct8Nf2	QNTSQK	Q1TMTN2GlcNAcK6TMT	13	15.13291635	14.83217021	14.91929384	15.11196492	14.88104934	15.31688347	15.64345577	15.45091791	15.50798524	15.5535294
XKR4_N218_N4H5F0S0	218	N4H5F0S0	XKR4	Q5GH76	01Y41Y41M(31M41Y41L)61M61Y41L	0	89.57	3593	11.5	1394.142456	1394.142456	2	1394.133309	6.561104758	215	221	2786.26061	C105H191N16O61Ct8Nf2	QASNASK	Q1TMTN4GlcNAcK7TMT	7	15.13291635	14.83217021	14.91929384	15.11196492	14.88104934	15.31688347	15.64345577	15.45091791	15.50798524	15.5535294
CNDP1_N402_N4H5F0S0	402	N4H5F0S0	CNDP1	Q96KN2	01Y41Y41M(31M41Y41L)61M61Y41L	0	86.5	3593	11.5	1394.142456	1394.142456	2	1394.138906	2.546413899	401	406	2786.27185	C104H191N18O60Ct8Nf2	RNSSNK	R1TMTN2GlcNAcK6TMT	5	15.13291635	14.83217021	14.91929384	15.11196492	14.88104934	15.31688347	15.64345577	15.45091791	15.50798524	15.5535294
YTHDC2_N1196_N4H5F0S0	1196	N4H5F0S0	YTHDC2	Q9H6S0	01Y41Y41M(31M41Y41L)61M61Y41L	0	86.5	3593	11.5	1394.142456	1394.142456	2	1394.138906	2.546413899	1195	1200	2786.27185	C104H191N18O60Ct8Nf2	SNNSRK	S1TMTN2GlcNAcK6TMT	5	15.13291635	14.83217021	14.91929384	15.11196492	14.88104934	15.31688347	15.64345577	15.45091791	15.50798524	15.5535294
IL6ST_N157_N2H6F0S0	157	N2H6F0S0	IL6ST	P40189	01Y41Y41M(31M21M)61M(31M)61M	3	58.05	22297	50.01	1057.512817	1057.512817	3	1057.498443	13.592817	151	161	3169.48151	C127H220N19O64Ct8Nf2	ETHLETNFTLK	E1TMTN7GlcNAcK11TMT	9	15.36554871	14.90984839	15.35325983	15.1475091	14.93774956	15.03223251	15.32511719	15.50337602	15.59902211	15.38710195
HMMR_N133_N2H7F0S0	133	N2H7F0S0	HMMR	O75330	01Y41Y41M(31M21M)61M(31M21M)61M	2	30.9	24486	54.57	1083.51062	1083.51062	3	1083.503922	6.181903961	127	138	3247.49794	C125H226N19O70Ct8Nf2	TSLSANNATLEK	T1TMTN7GlcNAcK12TMT	6	15.16380806	14.90615528	15.07972106	14.87690066	15.37712615	15.43536745	15.47417768	15.47959861	15.38635233	15.43752618
SRSF3_N22_N2H7F0S0	22	N2H7F0S0	SRSF3	P84103	01Y41Y41M(31M21M)61M(31M21M)61M	2	26.25	24486	54.57	1083.51062	1083.51062	3	1083.500614	9.234989864	12	23	3247.48805	C127H222N21O67Ct8Nf2	VYVGNLGNNGNK	V1TMTN11GlcNAcK12TMT	5	15.16380806	14.90615528	15.07972106	14.87690066	15.37712615	15.43536745	15.47417768	15.47959861	15.38635233	15.43752618
HEXA_N157_N2H8F0S0	157	N2H8F0S0	HEXA	P06865	01Y41Y41M(31M21M)61M(31M21M)61M21M	2	48.79	25122	55.87	1092.506958	1092.493164	3	1092.493041	0.112643738	149	158	3274.46525	C131H223N16O70Ct8Nf2	SAEGTFFINK	S1TMTN9GlcNAcK10TMT	10	15.1570539	15.11226049	15.13096325	15.43115774	15.28718596	15.38484991	15.23474429	15.51586065	15.27201386	15.20899656
NAA40_N114_N2H8F0S0	114	N2H8F0S0	NAA40	Q86UY6	01Y41Y41M(31M21M)61M(31M21M)61M21M	0	15.52	46230	102.63	1438.994019	1438.656128	3	1438.650354	4.013435003	106	125	4311.93213	C187H285N31O80Ct4Nf1	AWYLIAWENSSVPVAFSHFR	A1TMTN9GlcNAc	5	15.23519964	15.2956922	15.31011585	15.59398642	15.640196	15.15740561	15.0827819	15.18645868	15.12546296	15.13861777
HYOU1_N515_N2H8F0S0	515	N2H8F0S0	HYOU1	Q9Y4L1	01Y41Y41M(31M21M)61M(31M21M)61M21M	1	35.67	25102	55.83	1678.294189	1678.296631	2	1678.283121	8.049809479	510	520	3354.56021	C133H235N18O71Ct8Nf2	VFGSQNLTTVK	V1TMTN6GlcNAcK11TMT	11	15.308039	15.39849869	15.48256768	15.41638353	15.1368907	15.18345369	15.36998894	15.14779579	15.4519395	14.95408706
ALCAM_N306_N2H9F0S0	306	N2H9F0S0	ALCAM	Q13740	01Y41Y41M(31M21M21M31G)61M(31M21M)61M	0	30.84	5848	16.08	1546.668823	1546.666748	2	1546.659456	4.71470746	306	312	3091.31283	C118H206N13O72Ct8Nf2	NATGDYK	N1GlcNAc@TMTK7TMT	6	13.27482954	13.30613517	13.07805699	12.45979628	13.25196666	13.86039458	13.92929116	14.04100602	13.4613561	13.77208971
IGF2R_N581_N2H7F0S0	581	N2H7F0S0	IGF2R	P11717	01Y41Y41M(31M21M)61M(31M21M)61M	1	50.06	32493	71.12	1362.011108	1362.012085	3	1361.997657	10.59323477	580	598	4081.97652	C164H292N29O78S1Ct8Nf2	TNITLVCKPGDLESAPVLR	T1TMTN2GlcNAcC7CamK8TMT	11	15.6128447	15.0912689	14.88933503	15.1373672	15.1300881	15.16569357	15.62479563	15.49669559	15.49791199	15.21003733
APMAP_N160_N4H3F1S0	160	N4H3F1S0	APMAP	Q9HDC9	01Y41Y41M(31M)61M(21Y31F)61Y	2	42.46	29044	63.98	1109.875977	1109.875977	3	1109.86523	9.682763465	157	170	3326.58189	C137H231N22O63Ct8Nf2	AGPNGTLFVADAYK	A1TMTN4GlcNAcK14TMT	10	15.66651836	15.48280193	15.46542146	15.2161684	15.12336229	15.44989384	15.1429041	15.19745905	15.0481809	15.12982153
PSAP_N80_N2H7F0S0	80	N2H7F0S0	PSAP	P07602	01Y41Y41M(31M)61M(31M21M)61M21M	1	24.91	41769	91.83	1222.908081	1222.571899	3	1222.563515	6.8580601	79	92	3664.6767	C147H253N20O77Ct8Nf2	DNATEEEILVYLEK	D1TMTN2GlcNAcK14TMT	7	15.3919276	15.20732206	15.41432203	15.28128059	15.45461311	15.12309841	15.34889871	15.28355356	15.21898123	15.35754173
LGALS3BP_N398_N2H5F0S0	398	N2H5F0S0	LGALS3BP	Q08380	01Y41Y41M(31M)61M(31M)61M	4	8.19	20390	46.08	1028.508423	1028.174561	3	1028.163493	10.76438422	396	407	3081.47669	C123H216N21O60Ct8Nf2	GLNLTEDTYKPR	G1TMTN3GlcNAcK10TMT	6	15.146602	15.15226115	15.48561875	15.03248911	15.04761143	15.55117876	15.40407225	15.44865372	15.37038415	15.41435785
HEXA_N157_N2H9F0S0	157	N2H9F0S0	HEXA	P06865	01Y41Y41M(31M21M21M31G)61M(31M21M)61M	0	46.58	24852	55.32	1719.276489	1719.276489	2	1719.262069	8.387469294	149	158	3436.51807	C137H233N16O75Ct8Nf2	SAEGTFFINK	S1TMTN9GlcNAcK10TMT	13	15.11048994	15.01617317	15.19426354	15.30957056	14.99725179	15.42491637	15.51398149	15.28951239	15.71645341	15.44879982
P4HA1_N113_N2H7F0S0	113	N2H7F0S0	P4HA1	P13674	01Y41Y41M(31M21M21M)61M(31M)61M	2	51.42	33648	73.54	1123.168945	1123.168945	3	1123.158864	8.975856242	105	118	3366.46062	C133H226N22O71S1Ct4Nf1	DMSDGFISNLTIQR	D1TMTN9GlcNAc	12	15.47011149	15.17375988	15.49625436	15.27075282	15.61486493	15.13103787	15.01200764	15.20140584	15.40517956	15.3243284
OSMR_N84_N2H7F0S0	84	N2H7F0S0	OSMR	Q99650	01Y41Y41M(31M21M21M)61M(31M)61M	2	62.6	36129	79.27	1304.632813	1304.632813	3	1304.619165	10.46090719	74	90	3909.84074	C160H272N25O77Ct8Nf2	IETSNVIWVGNYSTTVK	I1TMTN11GlcNAcK17TMT	15	15.26170828	15.27218124	14.91834551	15.45470126	15.29721132	15.49130433	15.25404098	15.39711559	15.41692934	15.38233567
ITGA6_N323_N2H9F0S0	323	N2H9F0S0	ITGA6	P23229	01Y41Y41M(31M21M21M)61M(31M21M)61M21M	1	96.96	14568	34.06	1145.216797	1144.886353	3	1144.873911	10.86716969	322	332	3431.60789	C135H242N19O73Ct8Nf2	ANHSGAVVLLK	A1TMTN2GlcNAcK11TMT	14	15.26956369	14.93276416	14.83290308	15.16264168	15.02231464	15.4160657	15.67516151	15.41280018	15.84733091	15.3471532
SIL1_N193_N2H6F0S0	193	N2H6F0S0	SIL1	Q9H173	01Y41Y41M(31M21M)61M(31M)61M	2	38.86	14904	34.75	1018.140076	1018.140137	3	1018.123158	16.67648812	192	202	3051.35564	C118H206N17O66Ct8Nf2	FNSSSSSLEEK	F1TMTN2GlcNAcK11TMT	7	15.44797347	14.92483135	15.15589715	14.80274162	15.12542604	15.28365522	14.74500363	15.07383392	15.25952367	16.5114771
ATP1B3_N124_N2H7F0S0	124	N2H7F0S0	ATP1B3	P54709	01Y41Y41M(31M21M21M)61M(31M)61M	2	54.53	32471	71.08	1197.896973	1197.896973	3	1197.882396	12.16868726	124	137	3590.63339	C143H247N22O72S1Ct8Nf2	NLTVCPDGALFEQK	N1GlcNAc@TMTC5CamK14TMT	11	15.08774194	15.39281172	15.43563501	15.18100179	15.61763022	15.25559076	15.25084361	15.463643	15.46578108	15.02150761
ADGRF4_N169_N2H7F0S0	169	N2H7F0S0	ADGRF4	Q8IZF3	01Y41Y41M(31M21M21M)61M(31M)61M	2	26.73	32471	71.08	1197.896973	1197.896973	3	1197.886969	8.351085294	169	182	3590.64713	C138H247N24O76Ct8Nf2	NISTDLSDNVTREK	N1GlcNAc@TMTK14TMT	5	15.08774194	15.39281172	15.43563501	15.18100179	15.61763022	15.25559076	15.25084361	15.463643	15.46578108	15.02150761
ACP2_N167_N2H9F0S0	167	N2H9F0S0	ACP2	P11117	01Y41Y41M(31M21M21M)61M(31M21M)61M21M	1	24.91	7481	19.45	1638.195557	1638.195557	2	1638.182572	7.926247567	162	170	3274.35693	C127H214N18O76Ct4Nf1	YEQLQNETR	Y1TMTN6GlcNAc	8	14.07034843	13.57713169	13.78583605	14.0555875	13.19182642	13.44460978	12.79694409	13.37910087	13.77928916	12.45083259
CD53_N129_N2H9F0S0	129	N2H9F0S0	CD53	P19397	01Y41Y41M(31M21M21M31G)61M(31M21M)61M	0	17.46	7481	19.45	1638.195557	1638.195557	2	1638.191634	2.394494358	125	132	3274.37722	C125H215N16O75Ct8Nf2	YHSDNSTK	Y1TMTN5GlcNAcK8TMT	5	14.07034843	13.57713169	13.78583605	14.0555875	13.19182642	13.44460978	12.79694409	13.37910087	13.77928916	12.45083259
PLOD2_N209_N7H4F1S0	209	N7H4F1S0	PLOD2	O00469	01Y41Y41M(31M41Y)(41Y)61M61Y(31F)41L31Y41V	0	35.43	22113	49.63	1276.593262	1276.933472	3	1276.928736	3.708648379	206	215	3827.77239	C152H266N23O80Ct8Nf2	EAINITLDHK	E1TMTN4GlcNAcK10TMT	10	15.40109435	15.30958417	15.52935385	15.32137832	15.50926063	15.32638895	15.32580971	15.43528325	15.15414366	14.87551723
ZNF75D_N29_N2H7F0S0	29	N2H7F0S0	ZNF75D	P51815	01Y41Y41M(31M21M)61M(31M21M)61M	2	53.01	23826	53.22	1046.167969	1046.167969	3	1046.15915	8.429644763	28	35	3135.4658	C117H219N17O67Ct12Nf3	ENSSQSKK	E1TMTN2GlcNAcK7TMTK8TMT	5	15.45975574	15.30010592	15.19450946	15.54384479	15.31564721	15.01279155	15.55669994	15.07372225	15.57174471	15.17193128
NOMO3_N618_N2H7F0S0	618	N2H7F0S0	NOMO3	P69849	01Y41Y41M(31M21M)61M(31M21M)61M	2	62.15	23826	53.22	1046.167969	1046.167969	3	1046.154462	12.91085637	612	621	3135.44954	C124H218N17O66Ct8Nf2	ENVGIYNLSK	E1TMTN7GlcNAcK10TMT	10	15.45975574	15.30010592	15.19450946	15.54384479	15.31564721	15.01279155	15.55669994	15.07372225	15.57174471	15.17193128
LGALS3BP_N398_N2H7F0S0	398	N2H7F0S0	LGALS3BP	Q08380	01Y41Y41M(31M)61M(31M21M)61M21M	3	97.39	20043	45.37	1136.210815	1136.210815	3	1136.198719	10.64640321	396	407	3405.58234	C135H236N21O70Ct8Nf2	GLNLTEDTYKPR	G1TMTN3GlcNAcK10TMT	10	14.9033601	15.12847927	15.0583561	15.10393763	15.17009315	15.46950079	15.51393481	15.48771537	15.84088489	15.41626292
BCAM_N439_N2H7F0S0	439	N2H7F0S0	BCAM	P50895	01Y41Y41M(31M)61M(31M21M)61M21M	1	43.88	35356	77.25	1837.894653	1837.894653	2	1837.883514	6.060950124	437	451	3673.76103	C149H260N23O73Ct8Nf2	TQNFTLLVQGSPELK	T1TMTN3GlcNAcK15TMT	14	15.53751971	15.67850839	15.3835155	15.55494727	15.38438608	15.43702432	14.99115972	15.06894472	15.14848183	15.02716731
LMBRD1_N78_N2H7F0S0	78	N2H7F0S0	LMBRD1	Q9NUN5	01Y41Y41M(31M)61M(31M21M)61M21M	2	73.21	6872	18.21	936.7650146	936.765198	3	936.754521	11.39760062	76	82	2807.24971	C108H190N15O61Ct8Nf2	NQNGTFK	N1TMTN3GlcNAcK7TMT	7	15.39735958	15.1758617	15.14348527	15.3024985	15.41068225	15.50950644	15.2685256	15.38033988	15.66009304	15.09535511
LAMP1_N261_N2H5F0S0	261	N2H5F0S0	LAMP1	P11279	01Y41Y41M(31M)61M(31M)61M	6	45.11	25173	55.97	867.7816772	867.781677	3	867.769878	13.59720635	255	262	2600.29582	C103H189N16O51Ct8Nf2	LLNINPNK	L1TMTN7GlcNAcK8TMT	10	15.39965152	15.62649646	15.31778829	15.13960388	15.39505765	15.26105528	15.26954706	15.32995529	15.20343267	15.43780139
HNRNPC_N164_N2H8F0S0	164	N2H8F0S0	HNRNPC	P07910	01Y41Y41M(31M21M)61M(31M21M)61M21M	0	41.3	13254	31.38	1405.116333	1405.116089	2	1405.10879	5.19452105	161	168	2808.20942	C105H188N18O65Ct4Nf1	VSGNTSRR	V1TMTN4GlcNAc	5	15.79053604	15.3914118	15.9251903	15.62515535	15.48040476	14.96865243	15.06568164	15.16955467	14.63587769	14.84285809
GRN_N265_N6H3F0S0	265	N6H3F0S0	GRN	P28799	01Y41Y41M(31M41Y)(41Y)61M(21Y)61Y	1	47.35	19983	45.25	1090.187866	1090.528198	3	1090.516159	11.03994846	264	273	3268.53466	C128H229N20O68Ct8Nf2	ENATTDLLTK	E1TMTN2GlcNAcK10TMT	9	15.2147307	15.27282694	15.17555604	15.29022154	14.92894672	15.30417785	15.59476353	15.36905638	15.70661179	15.4447597
CD47_N73_N2H7F0S0	73	N2H7F0S0	CD47	Q08722	01Y41Y41M(31M)61M(31M21M)61M21M	1	78.05	31720	69.54	1086.176636	1086.176636	3	1086.161509	13.92678903	64	74	3255.47067	C131H222N17O68Ct8Nf2	DIYTFDGALNK	D1TMTN10GlcNAcK11TMT	14	15.45198749	15.20707086	15.42451431	15.36967608	15.40083148	15.30649584	15.2158542	15.50017252	15.25255338	15.32587514
NCSTN_N45_N2H8F0S0	45	N2H8F0S0	NCSTN	Q92542	01Y41Y41M(31M21M)61M(31M21M)61M21M	1	44.28	31394	68.83	1008.490295	1008.154602	3	1008.148557	5.996190481	40	46	3021.43176	C122H216N13O64Ct8Nf2	IYIPLNK	I1TMTN6GlcNAcK7TMT	7	15.23368911	15.27748282	15.36063788	15.26084098	15.45269043	15.42182751	15.30922737	15.38933083	15.39445496	15.42787178
CLCN1_N889_N2H8F0S0	889	N2H8F0S0	CLCN1	P35523	01Y41Y41M(31M21M21M)61M(31M21M)61M	0	26.47	4360	13.03	1306.549316	1306.549316	2	1306.544996	3.306741263	889	894	2611.08176	C97H173N13O64Ct4Nf1	NTTSTR	N1GlcNAc@TMT	5	12.74876921	13.77170006	13.58904882	13.46395859	13.48231631	13.60944213	12.73062513	14.2143286	13.46405414	13.88832882
ERO1A_N280_N2H4F0S0	280	N2H4F0S0	ERO1A	Q96HE7	01Y41Y41M(31M21M)61M	7	27.28	15695	36.39	900.7526855	900.752686	3	900.743632	10.05119165	277	287	2699.21499	C111H177N23O50Ct4Nf1	WGHNITEFQQR	W1TMTN4GlcNAc	8	15.21199278	15.3750015	15.01244089	15.01853965	15.46953652	15.51649763	15.5085463	15.53539818	15.40006652	15.41544381
FADS3_N396_N2H5F0S0	396	N2H5F0S0	FADS3	Q9Y5Q0	01Y41Y41M(31M)61M(31M)61M	7	24.82	25973	57.63	987.1751709	987.175232	3	987.161638	13.77072717	395	405	2958.47116	C120H211N22O54Ct8Nf2	HNYSRVAPLVK	H1TMTN2GlcNAcK11TMT	5	15.42158067	15.62327856	15.56740318	15.04516345	15.48854913	15.31939005	14.99599274	15.4599655	15.303021	15.23599329
CLPTM1L_N91_N4H3F1S0	91	N4H3F1S0	CLPTM1L	Q96KA5	01Y41Y41M(31M41Y31F)61M61Y	0	111.33	18643	42.51	916.4699707	916.470032	3	916.455853	15.47127255	89	96	2746.35373	C109H199N16O55Ct8Nf2	TVNVSVPK	T1TMTN3GlcNAcK8TMT	13	15.41906535	15.34993194	15.74264481	15.35562611	15.36481157	15.32550412	15.31824948	15.41400298	15.15697993	15.05825351
ITGAV_N945_N2H7F0S0	945	N2H7F0S0	ITGAV	P06756	01Y41Y41M(31M21M21M)61M(31M)61M	3	142.04	7051	18.58	1073.822266	1073.822266	3	1073.812973	8.653858012	942	951	3218.42511	C125H215N20O68Ct8Nf2	ENQNHSYSLK	E1TMTN4GlcNAcK10TMT	12	15.46443709	15.21100005	15.28985925	15.60270268	15.08884676	15.29175037	14.98657991	15.12277415	15.32079169	15.96179932
CCDC125_N389_N2H7F0S0	389	N2H7F0S0	CCDC125	Q86Z20	01Y41Y41M(31M21M21M)61M(31M)61M	2	39.41	20091	45.47	1092.519165	1092.519165	3	1092.51002	8.370668365	381	392	3274.51624	C128H231N18O68S1Ct8Nf2	LLGMLPSENSSK	L1TMTN9GlcNAcK12TMT	5	14.980997	14.94033372	14.89415243	14.730459	14.95741041	15.75544023	15.38126229	15.70946103	15.84170129	15.8730019
MPHOSPH10_N154_N2H8F0S0	154	N2H8F0S0	MPHOSPH10	O00566	01Y41Y41M(31M21M21M31G)61M(31M)61M	0	52.47	34337	75.03	1090.15918	1090.15918	3	1090.155069	3.770736492	152	161	3267.45139	C123H222N19O73Ct8Nf2	AENSSKSDLR	A1TMTN3GlcNAcK6TMT	5	15.45608031	15.450703	15.49865269	15.46068861	15.66435147	15.19815268	15.20503003	15.15713104	15.12650175	15.39188229
NCSTN_N530_N2H8F0S0	530	N2H8F0S0	NCSTN	Q92542	01Y41Y41M(31M21M)61M(31M21M)61M21M	2	55.89	34337	75.03	1090.15918	1090.15918	3	1090.147074	11.10463697	529	539	3267.42522	C132H217N21O69Ct4Nf1	ANNSWFQSILR	A1TMTN2GlcNAc	9	15.45608031	15.450703	15.49865269	15.46068861	15.66435147	15.19815268	15.20503003	15.15713104	15.12650175	15.39188229
ITGA6_N323_N2H4F0S0	323	N2H4F0S0	ITGA6	P23229	01Y41Y41M(31M21M)61M	12	86.66	15608	36.19	874.7927856	874.792847	3	874.785846	8.002735435	322	332	2621.34377	C105H192N19O48Ct8Nf2	ANHSGAVVLLK	A1TMTN2GlcNAcK11TMT	6	14.85666609	14.98901718	14.90243516	15.06479316	15.06969712	15.49689801	15.58792578	15.93417015	15.72475481	15.61972581
ERVV-1_N312_N2H7F0S0	312	N2H7F0S0	ERVV-1	B6SEH8	01Y41Y41M(31M21M21M)61M(31M)61M	2	22.07	35340	77.22	1225.941895	1225.941895	3	1225.927097	12.07048224	305	319	3674.76752	C147H259N26O72Ct8Nf2	GIGVTIYNTTQPRQK	G1TMTN8GlcNAcK15TMT	5	15.56348121	15.46460196	15.56129233	15.69346844	15.64228395	15.17233375	14.98845064	15.31607299	14.96255339	15.13070567
CRELD2_N190_N2H5F0S0	190	N2H5F0S0	CRELD2	Q6UXH1	01Y41Y41M(31M)61M(31M)61M	5	64.8	6889	18.25	1163.16272	1163.16272	3	1163.154086	7.422685151	190	204	3486.44858	C130H227N26O69S3Ct8Nf2	NETHSICTACDESCK	N1GlcNAc@TMTC7CamC10CamC14CamK15TMT	13	15.93040485	15.53287454	15.57010651	15.81599612	15.38308779	15.15704613	14.67287648	15.19380192	14.9930143	15.02894015
CEMIP2_N1234_N2H8F0S0	1234	N2H8F0S0	CEMIP2	Q9UHN6	01Y41Y41M(31M21M21M)61M(31M21M)61M	0	51.99	33638	73.52	1215.880127	1215.539551	3	1215.529802	8.020191059	1226	1241	3643.5734	C147H241N23O78Ct4Nf1	GDPSVISVNGTDFTFR	G1TMTN9GlcNAc	14	15.64717258	15.24892182	15.2054715	15.54251309	15.38078424	15.4754085	15.19833124	14.98953821	15.40152592	15.56555962
F3_N156_N5H6F0S0	156	N5H6F0S0	F3	P13726	01Y41Y41M(31M(21Y41L31Y41L)41Y)61M61M	0	75.88	11086	26.97	1639.713379	1639.71936	2	1639.706207	8.021773356	155	163	3277.40421	C127H219N19O75Ct4Nf1	VNVTVEDER	V1TMTN2GlcNAc	9	13.31614239	13.88125576	12.70778153	13.40891001	13.99328755	14.01655869	12.48196623	13.61661331	13.96778049	13.43952707
TSPAN1_N141_N2H7F0S0	141	N2H7F0S0	TSPAN1	O60635	01Y41Y41M(31M21M21M)61M(31M)61M	2	99	35689	78.13	1350.925049	1350.920776	3	1350.919085	1.252012209	129	145	4048.74077	C163H265N26O81S1Ct8Nf2	DYGSQEDFTQVWNTTMK	D1TMTN13GlcNAcK17TMT	19	15.23207213	15.00990998	15.45969995	15.0741664	15.20170891	15.60095892	15.39126636	15.53930835	15.48686329	15.64212207
MPZL2_N39_N2H7F0S0	39	N2H7F0S0	MPZL2	O60487	01Y41Y41M(31M21M)61M(31M21M)61M	2	52.09	14504	33.93	972.4445801	972.444641	3	972.434557	10.36996599	34	44	2914.28767	C113H198N18O65Ct4Nf1	VLEAVNGTDAR	V1TMTN6GlcNAc	8	15.76545735	14.81938131	15.18955421	15.08079767	14.37504486	15.37229687	15.02231111	14.95578243	15.5455681	16.50962684
CDCP1_N39_N2H8F0S0	39	N2H8F0S0	CDCP1	Q9H5V8	01Y41Y41M(31M21M)61M(31M21M)61M21M	2	70.9	26541	58.79	1060.184937	1060.184937	3	1060.173423	10.86003779	37	45	3177.50638	C125H228N15O69Ct8Nf2	ESNITVLIK	E1TMTN3GlcNAcK9TMT	12	15.48582729	15.45539057	15.14759021	15.48009372	15.53374089	15.61960062	15.54753687	15.4460789	14.72066497	15.20067865
APMAP_N160_N2H6F0S0	160	N2H6F0S0	APMAP	Q9HDC9	01Y41Y41M(31M)61M(31M21M)61M	2	71.57	28998	63.89	1087.859009	1087.851563	3	1087.845842	5.258557582	157	170	3260.5237	C133H225N20O64Ct8Nf2	AGPNGTLFVADAYK	A1TMTN4GlcNAcK14TMT	14	15.48604635	15.27492863	15.44626848	15.45925155	15.26959731	15.37980923	15.26292581	15.23661175	15.48927635	15.5113514
CD109_N337_N2H9F0S0	337	N2H9F0S0	CD109	Q6YHK3	01Y41Y41M(31M21M21M)61M(31M21M)61M21M	1	29.87	27577	60.97	1127.187012	1127.187012	3	1127.175492	10.21998689	337	345	3378.51259	C135H231N16O73Ct8Nf2	NVSTNVFFK	N1GlcNAc@TMTK9TMT	5	15.20530281	15.15020123	15.33221832	15.32938838	15.33744052	15.65129976	15.34459918	15.58141923	15.58362099	15.27759251
CACNA2D1_N324_N2H6F0S0	324	N2H6F0S0	CACNA2D1	P54289	01Y41Y41M(31M)61M(31M21M)61M	1	46.65	9006	22.71	928.4503784	928.450439	3	928.438638	12.71107496	320	328	2782.30208	C107H195N16O59Ct8Nf2	DAVNNITAK	D1TMTN5GlcNAcK9TMT	5	15.46446334	15.55351116	15.51347112	15.1950289	15.70338165	15.15548461	15.32088349	15.50781957	15.42852255	14.9988463
HYOU1_N869_N2H6F0S0	869	N2H6F0S0	HYOU1	Q9Y4L1	01Y41Y41M(31M)61M(31M21M)61M	1	126.78	9006	22.71	928.4503784	928.450439	3	928.438638	12.71107496	869	877	2782.30208	C107H195N16O59Ct8Nf2	NATLAEQAK	N1GlcNAc@TMTK9TMT	14	15.46446334	15.55351116	15.51347112	15.1950289	15.70338165	15.15548461	15.32088349	15.50781957	15.42852255	14.9988463
TACSTD2_N208_N4H5F0S0	208	N4H5F0S0	TACSTD2	P09758	01Y41Y41M(31M)61M(21Y41L)61Y41L	3	134.95	3597	11.51	929.7653198	929.765259	3	929.758146	7.650149765	207	212	2786.26061	C105H191N16O61Ct8Nf2	QNTSQK	Q1TMTN2GlcNAcK6TMT	9	14.8859029	14.90876736	15.47443953	15.09385051	15.21630376	15.67618185	15.62779112	15.58613008	15.83691139	15.42258051
XKR4_N218_N4H5F0S0	218	N4H5F0S0	XKR4	Q5GH76	01Y41Y41M(31M)61M(21Y41L)61Y41L	3	121.38	3597	11.51	929.7653198	929.765259	3	929.758146	7.650149765	215	221	2786.26061	C105H191N16O61Ct8Nf2	QASNASK	Q1TMTN4GlcNAcK7TMT	5	14.8859029	14.90876736	15.47443953	15.09385051	15.21630376	15.67618185	15.62779112	15.58613008	15.83691139	15.42258051
NOMO3_N369_N2H5F0S0	369	N2H5F0S0	NOMO3	P69849	01Y41Y41M(31M)61M(31M)61M	10	80.93	23926	53.42	1122.567993	1122.567993	3	1122.547891	17.90762267	367	381	3364.6299	C136H237N24O64Ct8Nf2	LENITTGTYTIHAQK	L1TMTN3GlcNAcK15TMT	13	15.89244084	15.32646009	15.34699998	15.59329537	15.26089545	15.37737764	15.11289539	15.26732988	15.32866819	15.69521357
LAMC1_N650_N2H9F0S0	650	N2H9F0S0	LAMC1	P11047	01Y41Y41M(31M21M21M)61M(31M21M)61M21M	1	50.17	31117	68.25	1113.873047	1113.873047	3	1113.863024	8.998301213	647	655	3338.57519	C131H239N16O73Ct8Nf2	LLNNLTSIK	L1TMTN4GlcNAcK9TMT	9	15.34894769	15.54061335	15.49672939	15.35000513	15.8043245	15.44325173	15.46488936	15.54589141	15.21137882	15.07329662
APMAP_N160_N2H8F0S0	160	N2H8F0S0	APMAP	Q9HDC9	01Y41Y41M(31M21M21M31G)61M(31M)61M	0	56.52	28477	62.82	1196.227661	1195.887207	3	1195.881066	5.135152169	157	170	3584.62935	C145H245N20O74Ct8Nf2	AGPNGTLFVADAYK	A1TMTN4GlcNAcK14TMT	14	15.21588402	15.36060797	15.39290833	15.35089617	15.26648229	15.52234715	15.44325554	15.60642552	15.56755772	15.62485429
F3_N156_N4H7F0S0	156	N4H7F0S0	F3	P13726	01Y41Y41M(31M41Y41L31Y41L)61M(31M)61M	3	56.75	10882	26.56	1619.209351	1619.209351	2	1619.192938	10.13627564	155	163	3236.37766	C125H216N18O75Ct4Nf1	VNVTVEDER	V1TMTN2GlcNAc	10	13.44600663	13.66468408	13.9927392	13.24690528	13.79004718	13.66329743	13.07143344	13.74230833	13.39010773	13.40312993
APMAP_N160_N3H3F1S0	160	N3H3F1S0	APMAP	Q9HDC9	01Y(61F)41Y41M(31M)61M61Y	4	52.48	29402	64.72	1042.182983	1042.182983	3	1042.172104	10.43915721	157	170	3123.50252	C129H218N21O58Ct8Nf2	AGPNGTLFVADAYK	A1TMTN4GlcNAcK14TMT	8	15.55641839	15.19086296	15.49398925	15.40851245	15.70151147	15.50455483	15.3353542	15.30437983	15.54692285	15.30114714
SUN1_N705_N2H6F0S0	705	N2H6F0S0	SUN1	O94901	01Y41Y41M(31M21M)61M(31M)61M	3	128.5	17166	39.48	1037.513794	1037.511841	3	1037.49844	12.91647273	699	711	3109.48151	C122H220N19O64Ct8Nf2	TLSPTGNISSAPK	T1TMTN7GlcNAcK13TMT	16	15.48625266	15.59583672	15.70396018	15.37447338	15.42773082	15.14256336	15.61230655	15.29312845	15.3977989	15.32202409
SUN2_N636_N2H6F0S0	636	N2H6F0S0	SUN2	Q9UH99	01Y41Y41M(31M21M)61M(31M)61M	3	91.18	17166	39.48	1037.513794	1037.511841	3	1037.49844	12.91647273	632	644	3109.48151	C122H220N19O64Ct8Nf2	ALSPNSTISSAPK	A1TMTN5GlcNAcK13TMT	10	15.48625266	15.59583672	15.70396018	15.37447338	15.42773082	15.14256336	15.61230655	15.29312845	15.3977989	15.32202409
TSPAN1_N141_N2H9F0S0	141	N2H9F0S0	TSPAN1	O60635	01Y41Y41M(31M21M21M31G)61M(31M21M)61M	0	109.56	35552	77.8	1458.969238	1458.969238	3	1458.954325	10.22189728	129	145	4372.84642	C175H285N26O91S1Ct8Nf2	DYGSQEDFTQVWNTTMK	D1TMTN13GlcNAcK17TMT	21	15.02836733	15.07550861	14.92728384	14.92216433	15.10661451	15.76263042	15.67119616	15.83565159	15.65303646	15.94117665
UGT1A9_N344_N2H3F1S0	344	N2H3F1S0	UGT1A9	O60656	01Y(61F)41Y41M(31M)61M	6	14.11	21832	49.05	1120.593506	1120.593506	3	1120.576098	15.53474093	334	350	3358.71457	C137H243N28O59Ct8Nf2	YTGTRPSNLANNTILVK	Y1TMTN11GlcNAcK17TMT	5	15.41721881	15.28471903	15.35980893	15.56611694	15.48637108	15.526561	15.33904866	15.28701093	15.6327636	15.56588824
ARMC3_N86_N4H5F1S1	86	N4H5F1S1	ARMC3	Q5W041	01Y41Y41M(31M41Y41L)61M21Y(31F)41L32S	0	46.09	45928	101.98	1409.983765	1409.983765	3	1409.983763	0.001169118	86	101	4225.93478	C169H292N27O85S1Ct8Nf2	NATMIFGILASNNDVK	N1GlcNAc@TMTK16TMT	5	15.68274528	15.6164728	15.68216701	15.68040753	15.65819083	15.29804306	14.94562142	14.96702785	15.52902797	15.21420605
IL6ST_N157_N2H7F0S0	157	N2H7F0S0	IL6ST	P40189	01Y41Y41M(31M)61M(31M21M)61M21M	2	65.21	22185	49.78	1111.528442	1111.528442	3	1111.516055	11.14458289	151	161	3331.53433	C133H230N19O69Ct8Nf2	ETHLETNFTLK	E1TMTN7GlcNAcK11TMT	9	15.48716038	15.28697949	15.0759573	15.16467869	15.46164443	15.55756143	15.46832626	15.65130482	15.7049402	15.60067051
LAMP1_N103_N2H4F0S0	103	N2H4F0S0	LAMP1	P11279	01Y41Y41M(31M21M)61M	7	26.5	16936	38.97	815.0635986	815.39856	3	815.39043	9.970156643	97	106	2443.15535	C99H169N19O47Ct4Nf1	GHTLTLNFTR	G1TMTN7GlcNAc	7	15.53982558	15.18783979	15.23507366	15.09041037	15.56578519	15.74696799	15.13576875	15.68413875	15.56141192	15.76572983
CEACAM5_N665_N2H7F0S0	665	N2H7F0S0	CEACAM5	P06731	01Y41Y41M(31M21M)61M(31M21M)61M	1	68.45	7908	20.4	1337.630493	1337.630493	2	1337.62207	6.297118036	665	670	2673.23809	C102H188N13O59Ct8Nf2	NNSIVK	N1GlcNAc@TMTK6TMT	9	14.63621149	14.34279401	14.39443377	14.60938979	14.78679382	16.0004327	15.95663242	16.40976477	15.95799715	15.75161183
MYH3_N1022_N2H7F0S0	1022	N2H7F0S0	MYH3	P11055	01Y41Y41M(31M21M)61M(31M21M)61M	1	40.08	7908	20.4	1337.630493	1337.630493	2	1337.62207	6.297118036	1018	1023	2673.23809	C102H188N13O59Ct8Nf2	VNSLNK	V1TMTN5GlcNAcK6TMT	5	14.63621149	14.34279401	14.39443377	14.60938979	14.78679382	16.0004327	15.95663242	16.40976477	15.95799715	15.75161183
BRD8_N1156_N2H7F0S0	1156	N2H7F0S0	BRD8	Q9H0E9	01Y41Y41M(31M)61M(31M21M)61M21M	1	40.68	7908	20.4	1337.630493	1337.630493	2	1337.627666	2.113565781	1156	1161	2673.24932	C101H188N15O58Ct8Nf2	NLSKGR	N1GlcNAc@TMTK4TMT	5	14.63621149	14.34279401	14.39443377	14.60938979	14.78679382	16.0004327	15.95663242	16.40976477	15.95799715	15.75161183
FAM124B_N407_N2H7F0S0	407	N2H7F0S0	FAM124B	Q9H5Z6	01Y41Y41M(31M)61M(31M21M)61M21M	1	52.79	7908	20.4	1337.630493	1337.630493	2	1337.62207	6.297118036	407	412	2673.23809	C102H188N13O59Ct8Nf2	NNSVLK	N1GlcNAc@TMTK6TMT	7	14.63621149	14.34279401	14.39443377	14.60938979	14.78679382	16.0004327	15.95663242	16.40976477	15.95799715	15.75161183
CNTLN_N971_N2H7F0S0	971	N2H7F0S0	CNTLN	Q9NXG0	01Y41Y41M(31M21M)61M(31M21M)61M	1	43.61	7908	20.4	1337.630493	1337.630493	2	1337.62207	6.297118036	971	976	2673.23809	C102H188N13O59Ct8Nf2	NITAQK	N1GlcNAc@TMTK6TMT	5	14.63621149	14.34279401	14.39443377	14.60938979	14.78679382	16.0004327	15.95663242	16.40976477	15.95799715	15.75161183
CEACAM5_N508_N2H8F0S0	508	N2H8F0S0	CEACAM5	P06731	01Y41Y41M(31M21M21M)61M(31M21M)61M	0	65.73	27950	61.73	1291.418579	1291.418579	4	1291.398606	15.4662561	493	516	5160.57425	C205H372N35O98Ct16Nf4	TITVSAELPKPSISSNNSKPVEDK	T1TMTK10TMTN16GlcNAcK19TMTK24TMT	11	15.28859451	15.08116235	15.26442349	14.95207478	15.01783995	15.94270826	15.79484553	15.82669768	15.78196318	15.39716943
ERLIN1_N108_N2H8F0S0	108	N2H8F0S0	ERLIN1	O75477	01Y41Y41M(31M21M)61M(31M21M)61M21M	2	117.43	10310	25.38	1051.124268	1051.124268	3	1051.114236	9.543756313	108	115	3150.32881	C123H207N14O71Ct8Nf2	NYTADYDK	N1GlcNAc@TMTK8TMT	12	15.70651261	15.40038503	15.61910393	15.74775057	15.60525267	15.35257359	15.09197512	15.53192333	15.48913996	15.18460086
RGS22_N1256_N2H8F0S0	1256	N2H8F0S0	RGS22	Q8NE09	01Y41Y41M(31M21M)61M(31M21M)61M21M	2	44.79	10310	25.38	1051.124268	1051.124268	3	1051.122817	1.380027245	1256	1264	3150.35465	C118H211N18O69S1Ct8Nf2	NMSAHSSQK	N1GlcNAc@TMTK9TMT	5	15.70651261	15.40038503	15.61910393	15.74775057	15.60525267	15.35257359	15.09197512	15.53192333	15.48913996	15.18460086
GDA_N260_N2H8F0S0	260	N2H8F0S0	GDA	Q9Y2T3	01Y41Y41M(31M21M21M31G)61M(31M)61M	0	24.26	10310	25.38	1051.124268	1051.124268	3	1051.126365	-1.995404116	260	267	3150.3652	C124H211N14O70Ct8Nf2	NYTSVYDK	N1GlcNAc@TMTK8TMT	5	15.70651261	15.40038503	15.61910393	15.74775057	15.60525267	15.35257359	15.09197512	15.53192333	15.48913996	15.18460086
UBN2_N1118_N2H8F0S0	1118	N2H8F0S0	UBN2	Q6ZU65	01Y41Y41M(31M21M)61M(31M21M)61M21M	1	30.67	5398	15.12	1461.625	1461.625	2	1461.618138	4.694796692	1113	1121	2921.2281	C111H195N17O66S1Ct4Nf1	QPSGMNISR	Q1TMTN6GlcNAc	6	13.815043	13.3970976	13.68496967	13.79985647	13.60338435	13.8734202	13.48494632	13.86908325	13.12388777	12.83036972
M6PR_N57_N2H9F0S0	57	N2H9F0S0	M6PR	P20645	01Y41Y41M(31M21M21M31G31G)61M(31M)61M	0	65.6	24584	54.77	1138.236938	1138.236938	3	1138.22507	10.42717901	52	58	3411.6635	C136H247N15O70Ct12Nf3	LKPLFNK	L1TMTK2TMTN6GlcNAcK7TMT	5	15.37427126	15.20710005	15.70409924	15.22142956	15.23779111	15.60528218	15.80224331	15.42245749	15.48892006	15.69862587
COL7A1_N786_N2H6F0S0	786	N2H6F0S0	COL7A1	Q02388	01Y41Y41M(31M)61M(31M21M)61M	2	57.92	34501	75.4	979.8115234	979.811523	3	979.802796	8.907340881	782	793	2936.39241	C117H208N20O61Ct4Nf1	LQILNASSDVLR	L1TMTN5GlcNAc	9	15.19217922	15.62627052	15.36685644	15.51447885	15.62798366	15.44618808	15.60995224	15.62744424	15.58204636	15.31922223
CERS2_N19_N2H6F0S0	19	N2H6F0S0	CERS2	Q96G23	01Y41Y41M(31M21M)61M(31M)61M	1	32.04	48044	106.37	1259.932007	1260.266846	3	1260.255576	8.942394971	14	31	3776.74789	C158H256N30O71Ct4Nf1	LWLPVNLTWADLEDRDGR	L1TMTN6GlcNAc	9	15.47509485	15.07774823	15.34829487	16.18176197	15.73791163	15.43834662	15.47849342	15.22329445	15.3363999	15.47128779
LAMP1_N261_N3H6F0S0	261	N3H6F0S0	LAMP1	P11279	01Y41Y41M(31M41Y41L)61M(31M)61M	10	53.92	25043	55.71	989.4937744	989.493774	3	989.480616	13.29830403	255	262	2965.42801	C117H212N17O61Ct8Nf2	LLNINPNK	L1TMTN7GlcNAcK8TMT	9	15.51118995	15.68226769	15.76678185	15.15298689	15.58063517	15.34224511	15.71361416	15.62028289	15.35886438	15.21367912
ITGB8_N456_N2H8F0S0	456	N2H8F0S0	ITGB8	P26012	01Y41Y41M(31M21M)61M(31M21M)61M21M	1	59.51	30713	67.4	1357.347168	1357.685913	3	1357.66719	13.79063004	446	460	4068.98696	C166H290N24O78Ct12Nf3	NYAIIKPIGFNETAK	N1TMTK6TMTN11GlcNAcK15TMT	13	14.92791636	15.17735365	15.50832296	15.38618951	15.17019799	15.65004632	15.61366621	15.67244034	16.02218735	15.65212706
XIRP2_N2994_N2H7F0S0	2994	N2H7F0S0	XIRP2	A4UGR9	01Y41Y41M(31M)61M(31M21M)61M21M	3	95.94	9004	22.71	980.7684937	980.768494	3	980.770034	-1.570549265	2993	3003	2939.29415	C113H197N21O64Ct4Nf1	ANTSPSPPRSR	A1TMTN2GlcNAc	5	15.37772502	15.40032162	15.74997579	15.41554795	15.30017334	15.57212475	15.4753459	15.72239093	15.62314999	15.44637472
IGSF3_N700_N2H7F0S0	700	N2H7F0S0	IGSF3	O75054	01Y41Y41M(31M21M21M)61M(31M)61M	2	107.54	32421	70.98	1396.386353	1396.386353	3	1396.370275	11.51380787	688	704	4185.09653	C167H306N28O78S1Ct12Nf3	TLTLVENKPIQLNCSVK	T1TMTK8TMTN13GlcNAcC14CamK17TMT	14	15.45783127	15.5277401	15.39076876	15.58631484	15.4331699	15.64471447	15.40686014	15.4229096	15.66194609	15.60620782
FYB1_N218_N2H8F0S0	218	N2H8F0S0	FYB1	O15117	01Y41Y41M(31M21M)61M(31M21M)61M21M	1	80.02	5418	15.16	1392.115601	1392.115601	2	1392.117027	-1.024636604	218	223	2782.22798	C104H191N12O65Ct8Nf2	NVSSSK	N1GlcNAc@TMTK6TMT	6	15.23675116	15.44221259	15.40194229	15.41844998	15.24941641	15.52543307	15.67546226	15.88696034	15.70476402	15.58903322
LAMC1_N1439_N2H8F0S0	1439	N2H8F0S0	LAMC1	P11047	01Y41Y41M(31M21M)61M(31M21M)61M21M	1	77.08	5418	15.16	1392.115601	1392.115601	2	1392.117027	-1.024636604	1439	1444	2782.22798	C104H191N12O65Ct8Nf2	NATSTK	N1GlcNAc@TMTK6TMT	5	15.23675116	15.44221259	15.40194229	15.41844998	15.24941641	15.52543307	15.67546226	15.88696034	15.70476402	15.58903322
PTPRB_N544_N2H8F0S0	544	N2H8F0S0	PTPRB	P23467	01Y41Y41M(31M21M)61M(31M21M)61M21M	1	77.08	5418	15.16	1392.115601	1392.115601	2	1392.117027	-1.024636604	544	549	2782.22798	C104H191N12O65Ct8Nf2	NSSSVK	N1GlcNAc@TMTK6TMT	5	15.23675116	15.44221259	15.40194229	15.41844998	15.24941641	15.52543307	15.67546226	15.88696034	15.70476402	15.58903322
IGSF10_N2147_N2H8F0S0	2147	N2H8F0S0	IGSF10	Q6WRI0	01Y41Y41M(31M21M)61M(31M21M)61M21M	1	41.95	11258	27.32	1454.183228	1454.183228	2	1454.172638	7.28217461	2143	2148	2906.33926	C110H203N16O64Ct8Nf2	IRQSNK	I1TMTN5GlcNAcK6TMT	5	15.77375156	15.48542799	15.63775623	15.65578915	15.51443869	15.35938758	15.58202044	15.3313126	15.51489302	15.47430665
SEL1L_N195_N2H8F0S0	195	N2H8F0S0	SEL1L	Q9UBV2	01Y41Y41M(31M21M)61M(31M21M)61M21M	1	53.94	11258	27.32	1454.183228	1454.183228	2	1454.16704	11.13182916	193	199	2906.32802	C111H203N14O65Ct8Nf2	ILNGSNK	I1TMTN3GlcNAcK7TMT	9	15.77375156	15.48542799	15.63775623	15.65578915	15.51443869	15.35938758	15.58202044	15.3313126	15.51489302	15.47430665
ANO6_N361_N2H7F0S0	361	N2H7F0S0	ANO6	Q4KMQ2	01Y41Y41M(31M21M)61M(31M21M)61M	2	43.87	16728	38.51	1017.805115	1017.807922	3	1017.792529	15.12426437	360	368	3050.36376	C116H211N16O66S1Ct8Nf2	LNITCESSK	L1TMTN2GlcNAcC5CamK9TMT	9	15.79433338	15.79191394	15.58166903	15.40012746	15.86407617	15.65071994	15.14053619	15.32963074	15.59164319	15.05032215
SLC3A2_N365_N5H6F0S0	365	N5H6F0S0	SLC3A2	P08195	01Y41Y41M(31M41Y41L31Y41L)61M61Y41L	0	18.51	43211	95.23	1353.619019	1353.288086	3	1353.280881	5.324051792	355	368	4055.82588	C164H274N25O83Ct8Nf2	DASSFLAEWQNITK	D1TMTN11GlcNAcK14TMT	5	13.89603251	12.99051999	13.338208	13.27682759	13.60928464	13.47392979	13.72347772	13.29246289	13.97553025	13.9755898
SYPL1_N71_N2H7F0S0	71	N2H7F0S0	SYPL1	Q16563	01Y41Y41M(31M21M21M)61M(31M)61M	2	216.88	19135	43.52	1295.935669	1295.935669	3	1295.927772	6.093661609	56	72	3883.76692	C152H266N27O78S1Ct8Nf2	GQTEIQVNCPPAVTENK	G1TMTC9CamN16GlcNAcK17TMT	28	15.46378925	15.52099844	15.24653421	15.40535982	15.41704345	15.6636398	15.71479125	15.75338683	15.6348825	15.55874302
LAMP1_N103_N2H5F0S0	103	N2H5F0S0	LAMP1	P11279	01Y41Y41M(31M)61M(31M)61M	12	116.35	16148	37.33	869.4104004	869.4104	3	869.408044	2.710339111	97	106	2605.20818	C105H179N19O52Ct4Nf1	GHTLTLNFTR	G1TMTN7GlcNAc	10	15.68902676	15.51222844	15.36321196	15.43681996	15.5788421	15.52847964	15.33632608	15.63581736	15.62878097	15.74498433
ERO1A_N280_N2H8F0S0	280	N2H8F0S0	ERO1A	Q96HE7	01Y41Y41M(31M21M)61M(31M21M)61M21M	4	188.6	14803	34.54	1116.822266	1116.822266	3	1116.814087	7.323174999	277	287	3347.42629	C135H217N23O70Ct4Nf1	WGHNITEFQQR	W1TMTN4GlcNAc	15	15.23502916	15.50705884	15.36471544	15.45481336	15.48981984	15.67176271	15.47934021	15.58184634	15.54657533	16.04705251
RCN1_N53_N2H5F0S0	53	N2H5F0S0	RCN1	Q15293	01Y41Y41M(31M)61M(31M)61M	13	171.64	28074	61.99	1008.083618	1008.084167	5	1008.074845	9.24780587	38	66	5034.342	C209H336N45O89Ct8Nf2	VVRPDSELGERPPEDNQSFQYDHEAFLGK	V1TMTN16GlcNAcK29TMT	10	14.89797613	15.5281056	15.73849026	15.80869414	15.79811709	15.42662421	15.43315151	15.56849705	15.41292454	15.83780677
UGT1A9_N344_N2H5F0S0	344	N2H5F0S0	UGT1A9	O60656	01Y41Y41M(31M)61M(31M)61M	12	82.16	21720	48.82	1179.937744	1179.938599	3	1179.92535	11.22836526	334	350	3536.76231	C143H253N28O65Ct8Nf2	YTGTRPSNLANNTILVK	Y1TMTN11GlcNAcK17TMT	7	15.80022468	15.78443161	15.67401478	15.80489595	15.69768299	15.65115849	15.47386524	15.66171927	15.99419682	NA
PLOD2_N209_N2H6F0S0	209	N2H6F0S0	PLOD2	O00469	01Y41Y41M(31M21M)61M(31M)61M	3	152.71	21395	48.16	997.8240967	997.816162	3	997.812361	3.809443061	206	215	2990.42326	C118H211N18O61Ct8Nf2	EAINITLDHK	E1TMTN4GlcNAcK10TMT	12	15.02994418	15.33498282	15.12814246	15.01338544	15.16686843	15.96702483	16.02326328	15.97629488	15.84555941	15.77261296
CLPTM1L_N91_N2H5F0S0	91	N2H5F0S0	CLPTM1L	Q96KA5	01Y41Y41M(31M)61M(31M)61M	8	62.05	18443	42.1	840.0886841	840.425842	3	840.418854	8.315240815	89	96	2518.24272	C99H183N14O51Ct8Nf2	TVNVSVPK	T1TMTN3GlcNAcK8TMT	13	15.80497354	15.50969297	15.78369178	15.85701807	15.76622392	15.56446202	15.34340778	15.39239443	15.07230823	15.56583582
CLPTM1L_N91_N2H7F0S0	91	N2H7F0S0	CLPTM1L	Q96KA5	01Y41Y41M(31M21M)61M(31M21M)61M	1	44.7	18336	41.89	948.1292725	948.460815	3	948.45408	7.101482117	89	96	2842.34837	C111H203N14O61Ct8Nf2	TVNVSVPK	T1TMTN3GlcNAcK8TMT	12	15.60562829	15.67766769	15.99882751	15.71800269	15.84910488	15.47968438	15.73896561	15.26972914	15.30720538	14.99871217
LNPEP_N682_N2H6F0S0	682	N2H6F0S0	LNPEP	Q9UIQ6	01Y41Y41M(31M21M)61M(31M)61M	1	89.27	46705	103.6	1142.245728	1142.245728	3	1142.231586	12.38062337	678	691	3423.68093	C141H246N21O66Ct8Nf2	SGVINLTEEVLWVK	S1TMTN5GlcNAcK14TMT	16	15.79199837	15.76098953	15.43565756	15.42763207	15.73179811	15.79662087	15.56385102	15.39349913	15.49015209	15.51739342
MFGE8_N238_N2H8F0S0	238	N2H8F0S0	MFGE8	Q08431	01Y41Y41M(31M21M)61M(31M21M)61M21M	2	34.57	8081	20.76	983.7844849	983.784546	3	983.772027	12.72540598	238	244	2948.3022	C112H201N14O67Ct8Nf2	NNSIPDK	N1GlcNAc@TMTK7TMT	5	16.06082222	15.43643381	15.91826413	15.73946695	15.90640536	15.23829295	15.43773279	15.76288617	15.15911056	15.04461607
ALCAM_N167_N4H5F1S2	167	N4H5F1S2	ALCAM	Q13740	01Y(61F)41Y41M(31M41Y41L32S)61M61Y41L32S	0	22.78	41578	91.42	1615.009521	1615.009521	3	1614.998042	7.108048478	154	172	4840.97537	C196H308N32O102S1Ct4Nf1	LGDCISEDSYPDGNITWYR	L1TMTC4CamN14GlcNAc	9	13.22289932	13.75400232	13.68844102	13.64954305	13.39384978	13.65652239	13.80267154	14.04693037	13.26546022	13.30012897
ITGA3_N265_N2H6F0S0	265	N2H6F0S0	ITGA3	P26006	01Y41Y41M(31M21M)61M(31M)61M	2	66.05	18585	42.39	884.0933228	884.093933	3	884.086761	8.112445277	265	274	2649.24429	C105H187N17O56Ct4Nf1	NITIVTGAPR	N1GlcNAc@TMT	11	15.58311902	15.60962227	15.43905629	15.51438761	15.81148898	15.57247306	15.85394455	15.73382712	15.75267949	15.08710632
ORC1_N848_N2H6F0S0	848	N2H6F0S0	ORC1	Q13415	01Y41Y41M(31M)61M(31M21M)61M	2	41.21	47721	105.7	1105.882202	1105.882202	3	1105.868536	12.35784182	847	859	3314.59178	C134H235N20O66Ct8Nf2	LNVSQDDVLYALK	L1TMTN2GlcNAcK13TMT	5	15.5819785	15.77879566	15.38005618	15.69550935	15.65509539	15.62468195	15.72936598	15.42514132	15.85393548	15.30949266
NCEH1_N287_N2H6F0S0	287	N2H6F0S0	NCEH1	Q6PIU2	01Y41Y41M(31M)61M(31M21M)61M	2	188.11	47721	105.7	1105.882202	1105.882202	3	1105.873624	7.75689758	286	298	3314.60704	C138H235N20O63Ct8Nf2	LNWTSLLPASFTK	L1TMTN2GlcNAcK13TMT	23	15.5819785	15.77879566	15.38005618	15.69550935	15.65509539	15.62468195	15.72936598	15.42514132	15.85393548	15.30949266
UGT1A9_N344_N2H6F0S0	344	N2H6F0S0	UGT1A9	O60656	01Y41Y41M(31M)61M(31M21M)61M	3	77.91	21295	47.95	925.9677734	925.717163	4	925.709177	8.626992295	334	350	3698.81514	C149H263N28O70Ct8Nf2	YTGTRPSNLANNTILVK	Y1TMTN11GlcNAcK17TMT	6	15.54915153	15.74742591	15.4058644	15.98289349	15.52593349	15.37480951	15.35212948	15.77555011	15.52942507	15.76233984
MDGA2_N237_N2H5F0S0	237	N2H5F0S0	MDGA2	Q7Z553	01Y41Y41M(31M)61M(31M)61M	2	6.38	39169	86.04	1017.185486	1017.516235	3	1017.525429	-9.035300913	235	245	3049.56467	C119H225N19O58Ct12Nf3	LSNKTASPSIK	L1TMTN3GlcNAcK4TMTK11TMT	5	15.59482222	15.74600973	15.81400044	15.72068712	15.70090133	15.57492866	15.50188591	15.44472229	15.81376969	15.48284138
NPTN_N229_N2H7F0S0	229	N2H7F0S0	NPTN	Q9Y639	01Y41Y41M(31M21M)61M(31M21M)61M	2	56.55	13507	31.89	949.1254883	949.121277	3	949.113834	7.841899677	228	235	2844.32763	C110H201N14O62Ct8Nf2	ANATIEVK	A1TMTN2GlcNAcK8TMT	8	15.65027334	15.77755805	15.62192444	15.87216128	15.54809706	15.66616331	15.74738735	15.43086108	15.57475981	15.58196286
ERLIN1_N108_N2H9F0S0	108	N2H9F0S0	ERLIN1	O75477	01Y41Y41M(31M21M21M31G)61M(31M21M)61M	0	118.57	10331	25.42	1105.475952	1105.143555	3	1105.131847	10.59392826	108	115	3312.38164	C129H217N14O76Ct8Nf2	NYTADYDK	N1GlcNAc@TMTK8TMT	12	15.48168149	15.70611268	15.69772412	15.21872481	15.64169843	15.96536287	15.64502294	15.66433235	15.72601094	15.68314317
GDA_N260_N2H9F0S0	260	N2H9F0S0	GDA	Q9Y2T3	01Y41Y41M(31M21M21M31G)61M(31M21M)61M	0	38.41	10331	25.42	1105.475952	1105.143555	3	1105.143976	-0.381228608	260	267	3312.41802	C130H221N14O75Ct8Nf2	NYTSVYDK	N1GlcNAc@TMTK8TMT	6	15.48168149	15.70611268	15.69772412	15.21872481	15.64169843	15.96536287	15.64502294	15.66433235	15.72601094	15.68314317
KIF15_N517_N2H6F0S0	517	N2H6F0S0	KIF15	Q9NS87	01Y41Y41M(31M21M)61M(31M)61M	3	228.26	4238	12.79	910.3972168	910.397217	3	910.391843	5.902729595	513	521	2728.15957	C107H180N18O57S1Ct4Nf1	YAMENHSLR	Y1TMTN5GlcNAc	5	15.57551039	15.75661512	15.48083645	15.39139465	15.50215223	15.65547939	15.74940211	15.89909641	15.64458508	15.86589833
F3_N156_N3H5F1S0	156	N3H5F1S0	F3	P13726	01Y(61F)41Y41M(31M41Y41L)61M61M	1	38.06	11277	27.36	952.4298096	952.762085	3	952.755523	6.887350195	155	163	2855.25055	C111H193N17O64Ct4Nf1	VNVTVEDER	V1TMTN2GlcNAc	13	15.78433082	15.91185898	16.14915734	NA	NA	16.22388445	15.92661664	16.10071563	15.97051842	15.79020644
PIGS_N370_N2H6F0S0	370	N2H6F0S0	PIGS	Q96S52	01Y41Y41M(31M)61M(31M21M)61M	1	38.42	13577	32.04	910.0994263	910.099426	3	910.090287	10.04215698	368	377	2727.25485	C110H189N17O57Ct4Nf1	TYNASVLPVR	T1TMTN3GlcNAc	6	15.65660853	15.87612146	15.90625631	15.80395994	15.54993415	15.62619902	15.71724869	15.50824487	15.50397814	15.46577025
F3_N156_N3H5F1S0	156	N3H5F1S0	F3	P13726	01Y41Y41M(31M41Y(31F)41L)61M61M	0	130.03	11214	27.23	1428.640015	1428.640015	2	1428.629374	7.448151796	155	163	2855.25055	C111H193N17O64Ct4Nf1	VNVTVEDER	V1TMTN2GlcNAc	16	15.67003175	15.56235554	15.69072608	15.7133185	15.80392979	15.87667317	15.72321805	15.70038881	15.72181296	15.13888601
CPD_N172_N4H5F0S2	172	N4H5F0S2	CPD	O75976	01Y41Y41M(31M)61M(21Y41L32S)61Y41L32S	1	21.87	50107	111.61	1571.719971	1571.719971	3	1571.710334	6.131348071	170	189	4711.11206	C195H318N32O96Ct4Nf1	LLNTTDVYLLPSLNPDGFER	L1TMTN3GlcNAc	8	12.94284844	NA	NA	12.79434572	12.16226569	12.67497499	12.35685473	NA	12.29010729	NA
PPIC_N190_N3H3F1S0	190	N3H3F1S0	PPIC	P45877	01Y(61F)41Y41M(31M)61M61Y	2	30	40998	89.99	1056.724609	1056.730469	5	1056.717307	12.45531791	166	198	5277.55465	C214H369N50O90S2Ct8Nf2	VIDGMTVVHSIELQATDGHDRPLTNCSIINSGK	V1TMTN25GlcNAcC26CamK33TMT	9	13.59295621	13.79968453	13.97404187	13.49826067	13.29991025	13.59611119	13.59130751	13.61502942	13.64703381	13.42439266
LAMP1_N322_N2H9F0S0	322	N2H9F0S0	LAMP1	P11279	01Y41Y41M(31M21M21M31G31G)61M(31M)61M	0	43.44	4180	12.68	1392.097534	1392.096802	2	1392.089768	5.052661096	320	326	2782.1713	C105H186N14O67Ct4Nf1	AANGSLR	A1TMTN3GlcNAc	7	15.58228034	15.30045834	15.28906605	15.40057518	15.52571864	15.93170114	15.8136285	15.83706976	15.6964256	16.15064407
DMD_N2899_N2H9F0S0	2899	N2H9F0S0	DMD	P11532	01Y41Y41M(31M21M21M31G31G)61M(31M)61M	0	42.08	4180	12.68	1392.097534	1392.096802	2	1392.089768	5.052661096	2897	2902	2782.1713	C105H186N14O67Ct4Nf1	AQNVTR	A1TMTN3GlcNAc	6	15.58228034	15.30045834	15.28906605	15.40057518	15.52571864	15.93170114	15.8136285	15.83706976	15.6964256	16.15064407
ABCA2_N628_N2H6F0S0	628	N2H6F0S0	ABCA2	Q9BZC7	01Y41Y41M(31M)61M(31M21M)61M	1	38.03	9194	23.09	926.7531128	926.753052	3	926.750998	2.216083734	627	634	2777.23915	C107H188N15O60Ct8Nf2	QNSSFTEK	Q1TMTN2GlcNAcK8TMT	5	15.98336207	15.54571612	15.90292225	15.8384368	15.47291114	15.39242252	15.21453181	15.38930997	15.82555551	15.98677185
PLOD2_N209_N7H4F1S0	209	N7H4F1S0	PLOD2	O00469	01Y41Y41M(31M41Y)(41Y)61M(21Y(31F)41L31Y)61Y	0	91.41	22131	49.67	957.9498901	957.949646	4	957.948507	1.188995113	206	215	3827.77239	C152H266N23O80Ct8Nf2	EAINITLDHK	E1TMTN4GlcNAcK10TMT	11	15.79298655	15.84835456	15.69078973	15.73420966	15.89733366	15.72435347	15.5371822	15.93069024	15.43299598	15.07690993
CD44_N57_N2H8F0S0	57	N2H8F0S0	CD44	P16070	01Y41Y41M(31M21M21M31G)61M(31M)61M	0	57.76	31838	69.79	1244.562256	1244.562256	3	1244.556221	4.849005029	55	68	3729.65247	C147H256N21O76S2Ct8Nf2	AFNSTLPTMAQMEK	A1TMTN3GlcNAcK14TMT	12	15.78141093	15.4555828	15.53992984	15.58041037	15.70415659	15.88811267	15.88568265	15.83100657	15.49547769	15.67349827
STARD13_N559_N2H8F0S0	559	N2H8F0S0	STARD13	Q9Y3M8	01Y41Y41M(31M21M21M31G)61M(31M)61M	0	20.23	42444	93.39	1235.21521	1235.21521	3	1235.207485	6.253978406	554	569	3702.60649	C144H246N26O81Ct4Nf1	DVTSLNESEPPGVRDR	D1TMTN6GlcNAc	5	15.83773963	15.75546924	15.70411735	15.49669964	15.60085579	15.92145401	15.5414697	15.68617185	15.79136218	15.51663233
SLC12A7_N312_N2H8F0S0	312	N2H8F0S0	SLC12A7	Q9Y666	01Y41Y41M(31M21M21M31G)61M(31M)61M	0	61.82	42444	93.39	1235.21521	1235.21521	3	1235.215041	0.136786658	298	313	3702.62914	C150H250N24O76S1Ct4Nf1	SAFDPPDIPVCLLGNR	S1TMTC11CamN15GlcNAc	14	15.83773963	15.75546924	15.70411735	15.49669964	15.60085579	15.92145401	15.5414697	15.68617185	15.79136218	15.51663233
ADAM17_N103_N2H7F0S0	103	N2H7F0S0	ADAM17	P78536	01Y41Y41M(31M)61M(31M21M)61M21M	2	65.42	22402	50.22	1299.319336	1298.979126	3	1298.966293	9.87937611	96	110	3893.88725	C155H277N23O77Ct12Nf3	VVVVDGKNESEYTVK	V1TMTK7TMTN8GlcNAcK15TMT	11	15.3808042	15.57781695	15.45949364	15.55146228	15.64411467	16.03191846	15.7340027	15.88151167	15.94627891	15.77216673
ITGB1_N481_N2H7F0S0	481	N2H7F0S0	ITGB1	P05556	01Y41Y41M(31M21M21M)61M(31M)61M	2	140.47	4372	13.05	1142.449707	1142.449707	3	1142.441125	7.512011833	477	490	3424.30751	C129H212N26O71S3Ct4Nf1	CHEGNGTFECGACR	C1TMT@CamN5GlcNAcC10CamC13Cam	18	16.16946881	15.35753615	16.01257298	15.71245981	15.89832972	15.57672924	15.46443934	15.92491148	15.58556795	15.11033368
MIA3_N246_N2H6F0S0	246	N2H6F0S0	MIA3	Q5JRA6	01Y41Y41M(31M21M)61M(31M)61M	3	134.17	12605	30.06	1075.543945	1075.543945	3	1075.530913	12.11709709	238	247	3223.58111	C125H231N19O64Ct12Nf3	LKVPESENNK	L1TMTK2TMTN9GlcNAcK10TMT	8	15.81220619	16.18753323	15.61117894	15.56771895	15.74530995	15.63462575	15.70575263	15.41217341	15.66668552	15.65962335
RSPH10B2_N416_N2H9F0S0	416	N2H9F0S0	RSPH10B2	B2RC85	01Y41Y41M(31M21M21M31G)61M(31M21M)61M	0	97.52	10483	25.74	1420.623901	1420.623901	2	1420.613089	7.611056995	416	421	2839.21792	C109H193N13O68Ct4Nf1	NITELR	N1GlcNAc@TMT	7	15.52891347	15.70756201	15.62849206	15.41363817	15.7845669	15.77729347	15.82139069	16.23442565	15.61487117	15.45084954
TRIM46_N150_N2H9F0S0	150	N2H9F0S0	TRIM46	Q7Z4K8	01Y41Y41M(31M21M21M31G)61M(31M21M)61M	0	105.44	10483	25.74	1420.623901	1420.623901	2	1420.613089	7.611056995	150	155	2839.21792	C109H193N13O68Ct4Nf1	NLTLER	N1GlcNAc@TMT	8	15.52891347	15.70756201	15.62849206	15.41363817	15.7845669	15.77729347	15.82139069	16.23442565	15.61487117	15.45084954
PIGT_N327_N2H5F0S0	327	N2H5F0S0	PIGT	Q969N2	01Y41Y41M(31M)61M(31M)61M	7	91.32	46906	104.02	1140.865845	1140.865845	3	1140.85533	9.216529288	314	330	3419.55005	C140H233N25O66S1Ct4Nf1	TYAIYDLLDTAMINNSR	T1TMTN14GlcNAc	21	15.58771012	15.64522957	15.45039458	15.42893551	15.55621388	15.87864309	15.65533502	15.79122382	16.05452153	16.03902598
LAMP2_N257_N5H6F1S0	257	N5H6F1S0	LAMP2	P13473	01Y(61F)41Y41M(31M)61M(21Y41L31Y41L)61Y41L	0	8.32	17664	40.5	1464.654541	1464.987061	3	1464.982165	3.341710904	248	266	4390.92791	C172H294N34O91S1Ct4Nf1	VASVININPNTTHSTGSCR	V1TMTN10GlcNAcC18Cam	6	13.51999802	13.39313593	13.9488633	13.81881714	13.59719554	13.08787533	13.34298841	14.10131128	13.57868322	13.50938569
ADAM10_N439_N2H8F0S0	439	N2H8F0S0	ADAM10	O14672	01Y41Y41M(31M21M21M)61M(31M21M)61M	0	74.65	24166	53.91	1031.827759	1031.493164	3	1031.482365	10.46945917	439	446	3091.43322	C120H218N15O68Ct8Nf2	NISQVLEK	N1GlcNAc@TMTK8TMT	10	15.46330832	15.65197221	15.96251907	15.66610689	15.90599556	15.75716434	16.02794586	15.82803252	15.6488324	15.23652337
HYOU1_N515_N2H6F0S0	515	N2H6F0S0	HYOU1	Q9Y4L1	01Y41Y41M(31M21M)61M(31M)61M	2	96.7	25508	56.66	1011.166626	1011.167297	3	1011.15613	11.04415327	510	520	3030.45456	C121H215N18O61Ct8Nf2	VFGSQNLTTVK	V1TMTN6GlcNAcK11TMT	16	15.8604753	15.95149882	15.73359386	15.78801596	15.9433388	15.51963613	15.64703543	15.88737403	15.67767731	15.37825105
ZNF75D_N29_N2H6F0S0	29	N2H6F0S0	ZNF75D	P51815	01Y41Y41M(31M21M)61M(31M)61M	2	62.09	24020	53.61	992.1466064	992.146606	3	992.141537	5.109598906	28	35	2973.41298	C111H209N17O62Ct12Nf3	ENSSQSKK	E1TMTN2GlcNAcK7TMTK8TMT	6	15.97375101	15.80017724	15.80004284	16.06985008	15.87510556	15.6636831	15.67669549	15.65689142	15.5734933	15.46085491
NOMO3_N618_N2H6F0S0	618	N2H6F0S0	NOMO3	P69849	01Y41Y41M(31M21M)61M(31M)61M	2	137.84	24020	53.61	992.1466064	992.146606	3	992.13685	9.833769719	612	621	2973.39671	C118H208N17O61Ct8Nf2	ENVGIYNLSK	E1TMTN7GlcNAcK10TMT	18	15.97375101	15.80017724	15.80004284	16.06985008	15.87510556	15.6636831	15.67669549	15.65689142	15.5734933	15.46085491
ENPP4_N276_N2H6F0S0	276	N2H6F0S0	ENPP4	Q9Y6X5	01Y41Y41M(31M21M)61M(31M)61M	2	59.09	24020	53.61	992.1466064	992.146606	3	992.140583	6.071161099	275	283	2973.40795	C117H208N19O60Ct8Nf2	INRTEVYNK	I1TMTN2GlcNAcK9TMT	5	15.97375101	15.80017724	15.80004284	16.06985008	15.87510556	15.6636831	15.67669549	15.65689142	15.5734933	15.46085491
EGFR_N352_N2H5F0S0	352	N2H5F0S0	EGFR	P00533	01Y41Y41M(31M)61M(31M)61M	6	33.93	24231	54.04	951.1383057	951.138306	3	951.129907	8.830196591	347	357	2850.37592	C111H203N18O58Ct8Nf2	DSLSINATNIK	D1TMTN6GlcNAcK11TMT	10	15.81889319	15.72491288	15.92303561	15.64588493	15.7404666	15.89339726	15.63937225	15.82545381	15.84301688	15.62568854
LAMP1_N103_N2H7F0S0	103	N2H7F0S0	LAMP1	P11279	01Y41Y41M(31M21M21M)61M(31M)61M	4	125.65	16480	38.01	977.4470825	977.451904	3	977.443272	8.831506771	97	106	2929.31382	C117H199N19O62Ct4Nf1	GHTLTLNFTR	G1TMTN7GlcNAc	9	15.78609286	15.69648469	15.9452949	15.28875399	15.58418799	15.63236417	16.04948804	16.07091168	16.01662509	15.75380362
SLC40A1_N174_N2H7F0S0	174	N2H7F0S0	SLC40A1	Q9NP59	01Y41Y41M(31M21M21M)61M(31M)61M	4	100.07	16480	38.01	977.4470825	977.451904	3	977.448119	3.872632011	170	179	2929.32843	C113H203N21O61S1Ct4Nf1	LANMNATIRR	L1TMTN5GlcNAc	5	15.78609286	15.69648469	15.9452949	15.28875399	15.58418799	15.63236417	16.04948804	16.07091168	16.01662509	15.75380362
FRMD4A_N487_N2H7F0S0	487	N2H7F0S0	FRMD4A	Q9P2Q2	01Y41Y41M(31M21M21M)61M(31M)61M	3	80.67	16480	38.01	977.4470825	977.451904	3	977.452623	-0.735281801	482	490	2929.34401	C113H204N15O64Ct8Nf2	LASDPNVSK	L1TMTN6GlcNAcK9TMT	6	15.78609286	15.69648469	15.9452949	15.28875399	15.58418799	15.63236417	16.04948804	16.07091168	16.01662509	15.75380362
HYOU1_N515_N2H7F0S0	515	N2H7F0S0	HYOU1	Q9Y4L1	01Y41Y41M(31M)61M(31M21M)61M21M	2	61	24998	55.62	1597.266724	1597.266724	2	1597.256704	6.273025987	510	520	3192.50739	C127H225N18O66Ct8Nf2	VFGSQNLTTVK	V1TMTN6GlcNAcK11TMT	13	15.9645884	15.83273057	16.27611828	15.9674563	15.64580284	15.65217088	15.78458228	15.83693394	15.29604435	15.67059554
HYOU1_N515_N2H5F0S0	515	N2H5F0S0	HYOU1	Q9Y4L1	01Y41Y41M(31M)61M(31M)61M	8	100.65	25346	56.33	957.1500854	957.150146	3	957.138517	12.15026265	510	520	2868.40174	C115H205N18O56Ct8Nf2	VFGSQNLTTVK	V1TMTN6GlcNAcK11TMT	15	15.97253786	16.04103537	16.04235369	15.97452196	15.81184938	15.71420109	15.6761542	15.78835875	15.57562213	15.4137534
ITGB1_N669_N2H8F0S0	669	N2H8F0S0	ITGB1	P05556	01Y41Y41M(31M21M21M)61M(31M21M)61M	0	75.33	24862	55.34	1310.566772	1310.566772	3	1310.553323	10.26242939	659	672	3927.64376	C153H258N23O82S2Ct8Nf2	DTCTQECSYFNITK	D1TMTC3CamC7CamN11GlcNAcK14TMT	13	15.83515885	15.78330294	15.71446628	15.61846153	15.94938668	15.69734059	15.39672647	15.85704494	16.16082038	16.00397668
CCSER2_N370_N2H7F0S0	370	N2H7F0S0	CCSER2	Q9H7U1	01Y41Y41M(31M21M21M)61M(31M)61M	1	57.56	15907	36.83	1583.666992	1583.667847	2	1583.669423	-0.995359442	364	374	3165.33065	C124H207N19O71Ct4Nf1	DQELIENESYR	D1TMTN7GlcNAc	5	16.19131657	16.05890843	15.74218321	15.99055608	15.34181675	15.67707092	15.22328489	15.17669741	15.98850339	16.29367415
TRIP13_N39_N2H6F0S0	39	N2H6F0S0	TRIP13	Q15645	01Y41Y41M(31M21M)61M(31M)61M	1	42.68	5147	14.62	1277.586548	1277.586548	2	1277.573675	10.07601504	36	43	2553.13915	C99H175N15O57Ct4Nf1	EDINLSVR	E1TMTN4GlcNAc	5	16.53447111	16.00675265	16.12946787	15.9099608	15.95413393	15.59457502	15.22594903	14.68382539	15.51113669	16.04217454
IMPG2_N956_N2H6F0S0	956	N2H6F0S0	IMPG2	Q9BZV3	01Y41Y41M(31M21M)61M(31M)61M	1	48.91	5147	14.62	1277.586548	1277.586548	2	1277.579272	5.695029437	956	964	2553.15039	C98H175N17O56Ct4Nf1	NGSIVVNSR	N1GlcNAc@TMT	6	16.53447111	16.00675265	16.12946787	15.9099608	15.95413393	15.59457502	15.22594903	14.68382539	15.51113669	16.04217454
ITGA3_N86_N2H10F0S0	86	N2H10F0S0	ITGA3	P26006	01Y41Y41M(31M21M21M31G31G)61M(31M21M)61M	0	21.82	16758	38.57	1746.239624	1746.239624	2	1746.232468	4.097978688	77	87	3490.4567	C137H230N18O81Ct4Nf1	ELAVPDGYTNR	E1TMTN10GlcNAc	8	13.97762338	12.90863123	13.86224077	13.74486283	13.65491798	13.68191149	13.77862633	13.55575128	13.67762635	13.35622867
LGALS3BP_N398_N3H4F0S1	398	N3H4F0S1	LGALS3BP	Q08380	01Y41Y41M(31M)61M61Y41L32S	7	53.53	24893	55.4	1139.214111	1138.873169	3	1138.870816	2.066033548	396	407	3413.59866	C136H236N23O68Ct8Nf2	GLNLTEDTYKPR	G1TMTN3GlcNAcK10TMT	8	15.47866911	15.69104872	15.862754	15.45206928	15.70797048	16.05269503	15.8858384	16.21820313	16.11458656	15.89747248
LGALS3BP_N398_N3H4F2S0	398	N3H4F2S0	LGALS3BP	Q08380	01Y41Y41M(31M)61M21Y(31F)41L21F	1	32.85	24893	55.4	1139.214111	1139.214111	3	1139.210955	2.770626556	396	407	3414.61906	C137H239N22O68Ct8Nf2	GLNLTEDTYKPR	G1TMTN3GlcNAcK10TMT	8	15.47866911	15.69104872	15.862754	15.45206928	15.70797048	16.05269503	15.8858384	16.21820313	16.11458656	15.89747248
SCMH1_N132_N3H4F0S1	132	N3H4F0S1	SCMH1	Q96GD3	01Y41Y41M(31M)61M61Y41L32S	8	91.07	24893	55.4	1139.214111	1138.873169	3	1138.878372	-4.568578011	131	142	3413.62131	C142H240N21O63S1Ct8Nf2	LNASSWPMFLLK	L1TMTN2GlcNAcK12TMT	5	15.47866911	15.69104872	15.862754	15.45206928	15.70797048	16.05269503	15.8858384	16.21820313	16.11458656	15.89747248
SCMH1_N132_N3H4F2S0	132	N3H4F2S0	SCMH1	Q96GD3	01Y41Y41M(31M)61M21Y(31F)41L21F	1	45.69	24893	55.4	1139.214111	1139.214111	3	1139.218511	-3.862008765	131	142	3414.64171	C143H243N20O63S1Ct8Nf2	LNASSWPMFLLK	L1TMTN2GlcNAcK12TMT	5	15.47866911	15.69104872	15.862754	15.45206928	15.70797048	16.05269503	15.8858384	16.21820313	16.11458656	15.89747248
LAMP1_N261_N2H7F0S0	261	N2H7F0S0	LAMP1	P11279	01Y41Y41M(31M)61M(31M21M)61M21M	0	93.49	24830	55.27	975.8098755	975.809937	3	975.805104	4.952344907	255	262	2924.40146	C115H209N16O61Ct8Nf2	LLNINPNK	L1TMTN7GlcNAcK8TMT	11	15.95906484	15.72845571	15.64694965	15.86551899	15.78108784	15.90781639	16.01562793	16.03799285	15.84048595	15.76084315
ERO1A_N280_N2H9F0S0	280	N2H9F0S0	ERO1A	Q96HE7	01Y41Y41M(31M21M21M)61M(31M21M)61M21M	1	174.96	14769	34.47	1170.841309	1170.841309	3	1170.8317	8.206639562	277	287	3509.47911	C141H227N23O75Ct4Nf1	WGHNITEFQQR	W1TMTN4GlcNAc	15	15.50425391	15.36211543	15.41823621	15.40849029	15.55701824	16.08852214	15.93187993	16.27276869	16.04434449	16.5935833
CEACAM5_N375_N2H8F0S0	375	N2H8F0S0	CEACAM5	P06731	01Y41Y41M(31M21M21M31G)61M(31M)61M	2	60.07	9497	23.71	1446.636475	1446.634766	2	1446.621745	9.000711516	369	376	2891.2353	C110H193N17O67Ct4Nf1	LQLSNDNR	L1TMTN7GlcNAc	8	15.52394574	14.48276375	14.78040726	13.68897974	14.38271428	15.74536722	15.73222451	15.7391494	15.92383447	17.90219646
CENPF_N674_N2H8F0S0	674	N2H8F0S0	CENPF	P49454	01Y41Y41M(31M21M21M)61M(31M21M)61M	1	49.06	9497	23.71	1446.636475	1446.634766	2	1446.634341	0.293526144	673	680	2891.26045	C112H197N15O67Ct4Nf1	ENLSVEIR	E1TMTN2GlcNAc	5	15.52394574	14.48276375	14.78040726	13.68897974	14.38271428	15.74536722	15.73222451	15.7391494	15.92383447	17.90219646
ASNSD1_N33_N2H8F0S0	33	N2H8F0S0	ASNSD1	Q9NWL6	01Y41Y41M(31M21M)61M(31M21M)61M21M	1	67.35	4727	13.77	1376.114624	1376.114624	2	1376.103918	7.779952733	31	36	2750.20176	C103H187N12O64Ct8Nf2	GPNSSK	G1TMTN3GlcNAcK6TMT	5	15.72460743	15.67993359	15.60081585	15.59412908	15.5098167	15.94304374	16.08075916	16.24958599	16.22583522	16.3505001
F3_N156_N2H5F0S0	156	N2H5F0S0	F3	P13726	01Y41Y41M(31M)61M(31M)61M	8	50.68	11050	26.9	836.3765259	836.376465	3	836.376421	0.052421074	155	163	2506.11327	C97H170N16O55Ct4Nf1	VNVTVEDER	V1TMTN2GlcNAc	8	15.82115288	15.70210832	15.73631727	15.87003657	15.55681164	16.17460794	15.74846705	16.16254497	16.40635146	16.16252573
M6PR_N57_N2H8F0S0	57	N2H8F0S0	M6PR	P20645	01Y41Y41M(31M21M)61M(31M21M)61M21M	1	41.24	24662	54.93	1625.809692	1625.809692	2	1625.807279	1.484421213	52	58	3249.61068	C130H237N15O65Ct12Nf3	LKPLFNK	L1TMTK2TMTN6GlcNAcK7TMT	7	15.45245877	15.54976074	15.59136561	15.91196879	15.60079275	16.23312238	16.04866501	16.47262959	16.32796036	16.03580809
APLP2_N541_N2H8F0S0	541	N2H8F0S0	APLP2	Q06481	01Y41Y41M(31M21M)61M(31M21M)61M21M	2	16.89	17591	40.35	1128.883667	1128.548584	3	1128.538857	8.619095669	540	549	3382.60274	C134H239N20O70Ct8Nf2	RNQSLSLLYK	R1TMTN2GlcNAcK10TMT	5	15.77665769	15.66647147	15.97601664	15.94335833	16.23872405	15.89321289	15.80945046	16.2181631	16.15904817	15.87136528
ADAM10_N278_N2H9F0S0	278	N2H9F0S0	ADAM10	O14672	01Y41Y41M(31M21M21M)61M(31M21M)61M21M	1	131.68	20734	46.79	1348.281006	1348.615601	3	1348.603903	8.673848497	277	291	4041.79497	C159H272N25O86Ct8Nf2	INTTADEKDPTNPFR	I1TMTN2GlcNAcK8TMT	16	16.40749583	16.1590698	16.32720393	16.00242413	16.12603578	15.84407919	15.58174772	15.86961457	15.8189751	15.53058776
SUMF1_N141_N2H6F0S0	141	N2H6F0S0	SUMF1	Q8NBK3	01Y41Y41M(31M)61M(31M21M)61M	1	37.52	27173	60.13	1099.844971	1099.514648	3	1099.509012	5.126322239	139	151	3295.5132	C133H226N19O67Ct8Nf2	FVNSTGYLTEAEK	F1TMTN3GlcNAcK13TMT	11	16.12927512	15.9518288	16.11452715	16.0249929	15.85903527	16.10340114	15.69761621	16.12030503	16.04899552	15.82596865
SLC39A10_N339_N4H5F2S0	339	N4H5F2S0	SLC39A10	Q9ULF5	01Y41Y41M(31M)61M(21Y(31F)41L)61Y(31F)41L	0	80.32	25742	57.15	941.8369141	941.836914	5	941.827784	9.693982971	327	345	4703.10682	C187H315N36O92S1Ct8Nf2	DLNEDDHHHECLNVTQLLK	D1TMTC11CamN13GlcNAcK19TMT	10	13.63394392	13.42859365	13.94128458	13.44251315	13.60263937	13.5322697	12.81571072	13.98567909	13.90523975	13.88789964
ITGB1_N481_N2H6F0S0	481	N2H6F0S0	ITGB1	P05556	01Y41Y41M(31M21M)61M(31M)61M	2	149.12	4391	13.09	1088.43042	1088.43042	3	1088.42351	6.348559923	477	490	3262.25469	C123H202N26O66S3Ct4Nf1	CHEGNGTFECGACR	C1TMT@CamN5GlcNAcC10CamC13Cam	18	16.58270511	15.88875507	15.97445637	16.18576985	16.19718615	15.77966493	15.74735745	16.11878242	15.57370428	15.67759585
SSR2_N88_N2H7F0S0	88	N2H7F0S0	SSR2	P43308	01Y41Y41M(31M21M21M)61M(31M)61M	3	360.06	23334	52.21	951.4946289	951.244446	4	951.235297	9.617810451	83	99	3800.9196	C155H277N28O71Ct8Nf2	IAPASNVSHTVVLRPLK	I1TMTN6GlcNAcK17TMT	12	16.75402789	15.89636999	15.70109615	16.5019975	14.89189741	15.71648822	14.87443077	15.2453345	15.8782543	16.95746518
TOR1B_N64_N2H9F0S0	64	N2H9F0S0	TOR1B	O14657	01Y41Y41M(31M21M21M)61M(31M21M)61M21M	1	55.25	13010	30.88	1184.55957	1184.55957	3	1184.547861	9.88504803	59	69	3550.62975	C138H247N20O77Ct8Nf2	EERPLNASALK	E1TMTN6GlcNAcK11TMT	9	15.83915458	15.94422597	16.08701535	16.0275984	15.83909813	16.09161744	16.26531069	16.23108852	16.12876708	16.07820764
SRGAP3_N505_N2H6F0S0	505	N2H6F0S0	SRGAP3	O43295	01Y41Y41M(31M21M)61M(31M)61M	1	46.43	32223	70.57	1032.154907	1032.154785	3	1032.1501	4.539219877	503	513	3093.43647	C126H216N17O60S1Ct8Nf2	LFNGSMEAFIK	L1TMTN3GlcNAcK11TMT	5	16.34660218	16.11014262	16.05204995	16.00142282	15.8875558	15.98539715	15.93324185	16.0423046	16.06978576	16.13718661
CD47_N73_N2H6F0S0	73	N2H6F0S0	CD47	Q08722	01Y41Y41M(31M21M)61M(31M)61M	2	175.23	32223	70.57	1032.154907	1032.154785	3	1032.143897	10.54906809	64	74	3093.41784	C125H212N17O63Ct8Nf2	DIYTFDGALNK	D1TMTN10GlcNAcK11TMT	20	16.34660218	16.11014262	16.05204995	16.00142282	15.8875558	15.98539715	15.93324185	16.0423046	16.06978576	16.13718661
NAA40_N114_N2H6F0S0	114	N2H6F0S0	NAA40	Q86UY6	01Y41Y41M(31M21M)61M(31M)61M	2	67.08	46785	103.76	1330.618286	1330.622559	3	1330.615124	5.587335974	106	125	3987.82648	C175H265N31O70Ct4Nf1	AWYLIAWENSSVPVAFSHFR	A1TMTN9GlcNAc	5	16.24016884	16.40232741	16.32131048	16.42473064	16.46539161	15.51786986	15.75050954	15.46486493	15.8344118	15.73246451
ERVV-1_N312_N2H6F0S0	312	N2H6F0S0	ERVV-1	B6SEH8	01Y41Y41M(31M21M)61M(31M)61M	3	88.05	35574	77.85	1171.924072	1171.924072	3	1171.909484	12.44828703	305	319	3512.71469	C141H249N26O67Ct8Nf2	GIGVTIYNTTQPRQK	G1TMTN8GlcNAcK15TMT	5	16.26874498	16.59534845	16.31702546	16.43788345	16.10876601	15.81998829	15.78987404	16.23117752	15.91975548	15.71356388
BCAM_N439_N2H6F0S0	439	N2H6F0S0	BCAM	P50895	01Y41Y41M(31M21M)61M(31M)61M	3	215.79	35574	77.85	1171.924072	1171.589355	3	1171.574004	13.10328558	437	451	3511.70821	C143H250N23O68Ct8Nf2	TQNFTLLVQGSPELK	T1TMTN3GlcNAcK15TMT	25	16.26874498	16.59534845	16.31702546	16.43788345	16.10876601	15.81998829	15.78987404	16.23117752	15.91975548	15.71356388
STIM1_N171_N2H8F0S0	171	N2H8F0S0	STIM1	Q13586	01Y41Y41M(31M21M21M31G)61M(31M)61M	0	174	29869	65.68	1204.920898	1204.585083	3	1204.573238	9.83336458	167	180	3610.70589	C142H259N20O75S1Ct8Nf2	LAVTNTTMTGTVLK	L1TMTN5GlcNAcK14TMT	22	15.96465579	16.22394227	16.27300719	16.23341599	16.09476068	16.08339397	16.19307146	16.19944105	16.05374333	16.13960167
TDP1_N516_N2H8F0S0	516	N2H8F0S0	TDP1	Q9NUW8	01Y41Y41M(31M21M21M31G)61M(31M)61M	0	74.44	29869	65.68	1204.920898	1204.585083	3	1204.577208	6.537569996	507	519	3610.71777	C149H255N20O72Ct8Nf2	IAWFLVTSANLSK	I1TMTN10GlcNAcK13TMT	6	15.96465579	16.22394227	16.27300719	16.23341599	16.09476068	16.08339397	16.19307146	16.19944105	16.05374333	16.13960167
ASPH_N452_N2H6F0S0	452	N2H6F0S0	ASPH	Q12797	01Y41Y41M(31M21M)61M(31M)61M	4	196.43	39439	86.6	1071.536133	1071.538452	3	1071.526225	11.41096517	446	457	3211.56484	C131H230N19O63Ct8Nf2	LVQLFPNDTSLK	L1TMTN7GlcNAcK12TMT	19	16.25012801	16.39812894	16.15216347	16.18555282	16.26908652	16.11941847	15.90723148	16.1711205	16.08864701	16.08081459
ATP10B_N148_N2H7F0S0	148	N2H7F0S0	ATP10B	O94823	01Y41Y41M(31M21M)61M(31M21M)61M	1	57.61	28850	63.58	1359.602051	1359.603882	2	1359.586432	12.83466466	146	153	2717.16472	C103H183N17O60S1Ct4Nf1	AINCSNIR	A1TMTN3GlcNAcC4Cam	5	16.35151712	16.28837944	16.47904523	16.35951136	16.41330757	15.92157686	16.3953413	16.11235064	15.79666924	15.31267437
TOR1AIP1_N399_N2H7F0S0	399	N2H7F0S0	TOR1AIP1	Q5JTV8	01Y41Y41M(31M21M)61M(31M21M)61M	1	59.41	28850	63.58	1359.602051	1359.603882	2	1359.590359	9.946257597	397	404	2717.17258	C105H179N19O59Ct4Nf1	HLNSSHPR	H1TMTN3GlcNAc	5	16.35151712	16.28837944	16.47904523	16.35951136	16.41330757	15.92157686	16.3953413	16.11235064	15.79666924	15.31267437
RBM43_N200_N2H7F0S0	200	N2H7F0S0	RBM43	Q6ZSC3	01Y41Y41M(31M)61M(31M21M)61M21M	0	57.05	28850	63.58	1359.602051	1359.603882	2	1359.595324	6.29439936	199	207	2717.18247	C103H183N17O62Ct4Nf1	SNNSLASVR	S1TMTN2GlcNAc	5	16.35151712	16.28837944	16.47904523	16.35951136	16.41330757	15.92157686	16.3953413	16.11235064	15.79666924	15.31267437
SLFN12_N41_N2H7F0S0	41	N2H7F0S0	SLFN12	Q8IYM2	01Y41Y41M(31M)61M(31M21M)61M21M	0	57.2	28850	63.58	1359.602051	1359.603882	2	1359.595324	6.29439936	39	46	2717.18247	C103H183N17O62Ct4Nf1	KQNESVSR	K1TMTN3GlcNAc	5	16.35151712	16.28837944	16.47904523	16.35951136	16.41330757	15.92157686	16.3953413	16.11235064	15.79666924	15.31267437
MAEL_N385_N2H7F0S0	385	N2H7F0S0	MAEL	Q96JY0	01Y41Y41M(31M)61M(31M21M)61M21M	0	57.05	28850	63.58	1359.602051	1359.603882	2	1359.595324	6.29439936	381	389	2717.18247	C103H183N17O62Ct4Nf1	ISGQNSSVR	I1TMTN5GlcNAc	5	16.35151712	16.28837944	16.47904523	16.35951136	16.41330757	15.92157686	16.3953413	16.11235064	15.79666924	15.31267437
LAMP1_N261_N4H5F1S0	261	N4H5F1S0	LAMP1	P11279	01Y41Y41M(31M41Y(31F)41L)61M61Y41L	0	142.17	24809	55.23	1051.853027	1051.853027	3	1051.842103	10.38591602	255	262	3152.51247	C125H225N18O65Ct8Nf2	LLNINPNK	L1TMTN7GlcNAcK8TMT	12	15.88742115	16.28270344	16.44461439	16.37589953	16.5058132	16.01521179	16.11162755	16.1571822	16.12673721	15.71828316
F3_N156_N4H6F1S0	156	N4H6F1S0	F3	P13726	01Y41Y41M(31M(21Y41L)41Y31F)61M(31M)61M	0	73.5	11374	27.55	1611.200073	1611.200073	2	1611.195481	2.850207962	155	163	3220.38275	C125H216N18O74Ct4Nf1	VNVTVEDER	V1TMTN2GlcNAc	10	14.00307239	13.64515403	13.58013571	13.62348843	13.63980237	13.96148148	13.2573008	13.92711083	13.35540979	13.34975469
CEMIP2_N248_N4H4F4S0	248	N4H4F4S0	CEMIP2	Q9UHN6	01Y(61F)41Y41M(31M)61M(21Y(31F)41L21F)61Y31F	1	36.95	37952	83.34	1417.988403	1418.324097	3	1418.319135	3.498281568	246	261	4250.94057	C176H291N24O86Ct8Nf2	TLNSSGLPFGSYTFEK	T1TMTN3GlcNAcK16TMT	13	16.0680763	16.16974844	16.38508288	16.11914306	15.99976225	16.42983182	16.02846556	16.39107297	16.49542276	15.93722618
APMAP_N160_N2H5F0S0	160	N2H5F0S0	APMAP	Q9HDC9	01Y41Y41M(31M)61M(31M)61M	7	123.89	28858	63.6	1033.837769	1033.837769	3	1033.828229	9.227407823	157	170	3098.47088	C127H215N20O59Ct8Nf2	AGPNGTLFVADAYK	A1TMTN4GlcNAcK14TMT	19	16.37362573	16.38720202	16.31959029	16.36383122	16.34700143	16.3348068	15.91582896	16.51174533	16.08504691	15.89029125
GNS_N362_N2H7F0S0	362	N2H7F0S0	GNS	P15586	01Y41Y41M(31M21M)61M(31M21M)61M	3	144.31	8391	21.41	1119.228516	1119.228516	3	1119.216993	10.29525559	356	366	3354.63935	C130H240N20O67Ct12Nf3	GPGIKPNQTSK	G1TMTK5TMTN7GlcNAcK11TMT	10	15.77500463	15.80498741	16.09730381	16.02049041	16.05378749	16.54837366	16.41009554	16.65412485	16.50090137	16.49389274
OR10A2_N252_N2H6F0S0	252	N2H6F0S0	OR10A2	Q9H208	01Y41Y41M(31M)61M(31M21M)61M	2	51.71	11028	26.85	890.7332764	890.733276	3	890.731821	1.633900522	251	258	2669.18164	C100H180N15O59Ct8Nf2	SNNSPEGK	S1TMTN2GlcNAcK8TMT	5	16.13971519	16.19558082	16.1638696	16.13453573	16.15895098	16.45051748	16.29770411	16.47285704	16.3939725	16.50405724
SLC25A17_N241_N2H8F0S0	241	N2H8F0S0	SLC25A17	O43808	01Y41Y41M(31M21M)61M(31M21M)61M21M	4	214.34	5628	15.6	826.3834229	826.382935	4	826.38081	2.570933747	237	248	3301.49945	C129H227N23O71Ct4Nf1	LNPENRTLGSLR	L1TMTN5GlcNAc	5	15.60352754	15.32546181	15.56001013	15.45936038	15.24897941	16.92249615	16.95749864	17.17545276	16.83063084	16.27950492
MPZL2_N118_N2H8F0S0	118	N2H8F0S0	MPZL2	O60487	01Y41Y41M(31M21M)61M(31M21M)61M21M	1	67.81	24770	55.15	1284.572754	1284.572754	3	1284.560891	9.234989429	113	126	3849.66621	C152H256N23O80S1Ct8Nf2	LQFDDNGTYTCQVK	L1TMTN6GlcNAcC11CamK14TMT	12	16.52789907	16.24753538	16.33903295	16.39024003	16.39318777	16.33418198	16.28122673	16.27272147	16.3368701	16.08789685
CD109_N247_N2H8F0S0	247	N2H8F0S0	CD109	Q6YHK3	01Y41Y41M(31M21M21M31G)61M(31M)61M	0	302.79	9203	23.11	1039.494873	1039.495483	3	1039.486099	9.027921053	245	253	3115.44445	C121H218N17O67Ct8Nf2	HLNGTITAK	H1TMTN3GlcNAcK9TMT	17	15.93441555	15.81865036	15.44047341	NA	NA	16.85110172	16.12182901	16.68118933	17.4511638	17.71312605
FANCA_N1140_N2H6F0S0	1140	N2H6F0S0	FANCA	O15360	01Y41Y41M(31M)61M(31M21M)61M	2	102.6	16658	38.37	923.4337158	923.433594	3	923.430505	3.344864593	1137	1146	2767.2756	C107H193N21O56S1Ct4Nf1	GLLNACLRSR	G1TMTN4GlcNAcC6Cam	5	15.97384095	16.09023282	16.03507613	15.94276118	15.78581873	16.59047496	16.22542039	16.70223959	16.93375023	16.95615186
LAMP1_N103_N2H6F0S0	103	N2H6F0S0	LAMP1	P11279	01Y41Y41M(31M)61M(31M21M)61M	3	167.75	16658	38.37	923.4337158	923.433594	3	923.425659	8.592732856	97	106	2767.261	C111H189N19O57Ct4Nf1	GHTLTLNFTR	G1TMTN7GlcNAc	14	15.97384095	16.09023282	16.03507613	15.94276118	15.78581873	16.59047496	16.22542039	16.70223959	16.93375023	16.95615186
TMEM126A_N11_N2H6F0S0	11	N2H6F0S0	TMEM126A	Q9H061	01Y41Y41M(31M)61M(31M21M)61M	2	103.26	16658	38.37	923.4337158	923.433594	3	923.428968	5.009318703	10	19	2767.27089	C109H193N17O60Ct4Nf1	ENITIVDISR	E1TMTN2GlcNAc	5	15.97384095	16.09023282	16.03507613	15.94276118	15.78581873	16.59047496	16.22542039	16.70223959	16.93375023	16.95615186
UACA_N1125_N2H7F0S0	1125	N2H7F0S0	UACA	Q9BZF9	01Y41Y41M(31M21M)61M(31M21M)61M	6	304.7	4332	12.97	772.8668213	772.866821	4	772.8678	-1.266336801	1123	1132	3087.44954	C120H218N17O66Ct8Nf2	SLNGTIENLK	S1TMTN3GlcNAcK10TMT	5	16.59645077	16.63176523	16.4749584	16.51965779	16.29422162	16.41546317	16.07624644	16.38545552	16.47151541	16.17853166
SYPL1_N71_N2H7F0S0	71	N2H7F0S0	SYPL1	Q16563	01Y41Y41M(31M)61M(31M21M)61M21M	2	315.93	19193	43.63	1943.4021	1943.4021	2	1943.387748	7.384840925	56	72	3883.76692	C152H266N27O78S1Ct8Nf2	GQTEIQVNCPPAVTENK	G1TMTC9CamN16GlcNAcK17TMT	34	16.21233386	15.9962629	16.23038345	16.35187266	16.37797566	16.6339831	16.59080652	16.69218266	16.48313868	16.52760269
NCSTN_N417_N2H6F0S0	417	N2H6F0S0	NCSTN	Q92542	01Y41Y41M(31M)61M(31M21M)61M	2	22.05	8375	21.37	1105.535156	1105.199463	3	1105.189686	8.846346242	415	429	3312.55316	C132H228N28O65Ct4Nf1	RPNQSQPLPPSSLQR	R1TMTN3GlcNAc	7	14.07602181	13.26945331	14.28926364	14.00872929	14.37244958	13.67105141	14.35927026	NA	NA	13.33229674
ZNF321P_N117_N2H8F0S0	117	N2H8F0S0	ZNF321P	Q8N8H1	01Y41Y41M(31M21M)61M(31M21M)61M21M	1	85.22	28281	62.42	1116.861084	1116.861084	3	1116.860824	0.232781354	114	126	3347.56647	C133H237N21O72Ct4Nf1	SIINASLILTSQR	S1TMTN4GlcNAc	5	15.74818828	15.47258698	15.59188401	15.2152783	15.79315883	16.77369948	17.37939331	17.35277199	16.87249934	16.23721747
CD63_N130_N2H6F0S0	130	N2H6F0S0	CD63	P08962	01Y41Y41M(31M21M)61M(31M)61M	2	161.77	6100	16.62	917.085022	917.083618	3	917.076908	7.316904399	129	138	2748.21478	C106H184N20O59Ct4Nf1	NNHTASILDR	N1TMTN2GlcNAc	14	16.58083306	15.96161767	15.80486215	16.59617165	15.95041522	16.12506564	15.36926952	16.84940538	17.09249218	17.12103401
EGFR_N352_N2H6F0S0	352	N2H6F0S0	EGFR	P00533	01Y41Y41M(31M21M)61M(31M)61M	3	190.53	23938	53.44	1005.157288	1005.157288	3	1005.147521	9.71658135	347	357	3012.42874	C117H213N18O63Ct8Nf2	DSLSINATNIK	D1TMTN6GlcNAcK11TMT	21	16.55789798	16.47808446	16.57859309	16.56128135	16.45124697	16.26717427	16.33807941	16.63591301	16.44011379	16.18076893
RNF169_N415_N3H6F0S0	415	N3H6F0S0	RNF169	Q8NCN4	01Y41Y41M(31M41Y41L)61M(31M)61M	13	77.68	23938	53.44	1005.157288	1005.157288	3	1005.151253	6.003671227	413	420	3012.43998	C116H213N20O62Ct8Nf2	NLNRSLQK	N1TMTN3GlcNAcK8TMT	5	16.55789798	16.47808446	16.57859309	16.56128135	16.45124697	16.26717427	16.33807941	16.63591301	16.44011379	16.18076893
NCOA7_N594_N2H6F0S0	594	N2H6F0S0	NCOA7	Q8NI08	01Y41Y41M(31M21M)61M(31M)61M	3	73.07	23938	53.44	1005.157288	1005.157288	3	1005.147521	9.71658135	593	603	3012.42874	C117H213N18O63Ct8Nf2	LNSSTEANVIK	L1TMTN2GlcNAcK11TMT	5	16.55789798	16.47808446	16.57859309	16.56128135	16.45124697	16.26717427	16.33807941	16.63591301	16.44011379	16.18076893
PNMA3_N290_N3H6F0S0	290	N3H6F0S0	PNMA3	Q9UL41	01Y41Y41M(31M41Y41L)61M(31M)61M	13	76.58	23938	53.44	1005.157288	1005.157288	3	1005.151253	6.003671227	288	295	3012.43998	C116H213N20O62Ct8Nf2	NVNQTRLK	N1TMTN3GlcNAcK8TMT	5	16.55789798	16.47808446	16.57859309	16.56128135	16.45124697	16.26717427	16.33807941	16.63591301	16.44011379	16.18076893
ZNF419_N299_N2H8F0S0	299	N2H8F0S0	ZNF419	Q96HQ0	01Y41Y41M(31M21M21M31G)61M(31M)61M	0	72.14	18417	42.05	1121.519409	1121.518066	3	1121.514917	2.808171521	298	307	3361.53097	C131H228N23O69Ct8Nf2	HNSTLVQHHK	H1TMTN2GlcNAcK10TMT	5	16.58496731	16.45153096	16.61283916	16.62284258	16.79948713	16.23780242	16.11157826	16.55917102	16.34667854	16.18304748
ITGA6_N323_N2H7F0S0	323	N2H7F0S0	ITGA6	P23229	01Y41Y41M(31M)61M(31M21M)61M21M	3	259.23	14748	34.43	1036.848267	1036.848267	3	1036.838686	9.240204568	322	332	3107.50224	C123H222N19O63Ct8Nf2	ANHSGAVVLLK	A1TMTN2GlcNAcK11TMT	22	16.48576353	16.50516221	16.46958514	16.41138636	16.38433178	16.72716271	16.10508615	16.30248208	16.58531683	16.82225249
NOMO3_N369_N2H8F0S0	369	N2H8F0S0	NOMO3	P69849	01Y41Y41M(31M21M)61M(31M21M)61M21M	3	107.43	23564	52.68	1284.939941	1284.603882	3	1284.600728	2.455109879	367	381	3850.78837	C154H267N24O79Ct8Nf2	LENITTGTYTIHAQK	L1TMTN3GlcNAcK15TMT	12	16.4069084	16.34163768	16.45154118	16.55390824	16.38294506	16.51015431	16.5518907	16.63350832	16.63617748	16.55172623
ITGA2_N343_N4H5F0S1	343	N4H5F0S1	ITGA2	P17301	01Y41Y41M(31M41Y41L)61M61Y41L32S	2	186.43	47473	105.2	1340.630493	1340.622192	3	1340.610355	8.829845875	340	353	4017.81425	C166H272N23O81Ct8Nf2	YFFNVSDEAALLEK	Y1TMTN4GlcNAcK14TMT	17	16.06553697	16.17175722	16.35173695	16.48448676	16.88549569	16.50937117	16.76828158	17.00377005	16.74277288	16.33674488
M6PR_N57_N2H7F0S0	57	N2H7F0S0	M6PR	P20645	01Y41Y41M(31M21M21M)61M(31M)61M	4	144.5	25283	56.2	1030.200439	1030.201782	3	1030.189847	11.5854632	52	58	3087.55785	C124H227N15O60Ct12Nf3	LKPLFNK	L1TMTK2TMTN6GlcNAcK7TMT	6	16.23555486	16.21264612	16.06451167	16.16317682	16.33478356	16.74838612	16.83417559	16.75220734	17.06801017	16.83447278
CLPTM1L_N91_N2H6F0S0	91	N2H6F0S0	CLPTM1L	Q96KA5	01Y41Y41M(31M)61M(31M21M)61M	2	143.27	18522	42.27	894.4434814	894.444641	3	894.436467	9.138841698	89	96	2680.29554	C105H193N14O56Ct8Nf2	TVNVSVPK	T1TMTN3GlcNAcK8TMT	15	16.76031891	16.56883088	16.68154193	16.82902629	17.03043359	16.56902911	16.44364214	16.20797786	16.24649124	16.14762896
CERS2_N19_N2H6F0S0	19	N2H6F0S0	CERS2	Q96G23	01Y41Y41M(31M21M)61M(31M)61M	1	203.7	49108	108.9	1725.576172	1725.316406	2	1725.303271	7.613299193	14	28	3448.59838	C146H236N24O66Ct4Nf1	LWLPVNLTWADLEDR	L1TMTN6GlcNAc	22	16.96988849	16.7984658	16.95794367	16.71313432	16.91412107	16.39477042	16.09278812	16.26602416	16.173181	16.24313134
CFAP57_N241_N2H8F0S0	241	N2H8F0S0	CFAP57	Q96MR6	01Y41Y41M(31M21M21M)61M(31M21M)61M	0	30.76	6311	17.05	1447.638794	1447.638794	2	1447.633037	3.976798792	238	244	2893.26	C109H196N13O67Ct8Nf2	EPTNGSK	E1TMTN4GlcNAcK7TMT	6	13.57703611	13.70527758	13.71190494	13.63068328	12.37054893	13.64176545	13.58572771	13.78985158	14.19006809	13.81591682
TPX2_N183_N2H8F0S0	183	N2H8F0S0	TPX2	Q9ULW0	01Y41Y41M(31M21M21M31G)61M(31M)61M	0	31.52	6311	17.05	1447.638794	1447.638794	2	1447.633037	3.976798792	183	189	2893.26	C109H196N13O67Ct8Nf2	NASSPEK	N1GlcNAc@TMTK7TMT	6	13.57703611	13.70527758	13.71190494	13.63068328	12.37054893	13.64176545	13.58572771	13.78985158	14.19006809	13.81591682
ERO1A_N280_N2H7F0S0	280	N2H7F0S0	ERO1A	Q96HE7	01Y41Y41M(31M21M)61M(31M21M)61M	4	268.04	15030	35	1062.807251	1062.806885	3	1062.796474	9.795634329	277	287	3185.37346	C129H207N23O65Ct4Nf1	WGHNITEFQQR	W1TMTN4GlcNAc	19	16.45765414	16.29304585	16.25469655	16.62810197	16.36220742	16.86406143	16.66151647	16.7050557	16.8081802	16.96946296
CLPTM1L_N229_N2H8F0S0	229	N2H8F0S0	CLPTM1L	Q96KA5	01Y41Y41M(31M21M)61M(31M21M)61M21M	1	61.43	18587	42.4	1397.188354	1397.107788	2	1397.10944	-1.182379859	224	230	2792.21066	C108H192N14O63S1Ct4Nf1	DLMVINR	D1TMTN6GlcNAc	9	16.27974713	16.42731617	16.4070623	16.27238435	16.02133064	16.8720412	16.60897919	16.89969333	17.0135668	17.10144463
ANKRD17_N852_N2H8F0S0	852	N2H8F0S0	ANKRD17	O75179	01Y41Y41M(31M21M)61M(31M21M)61M21M	2	123.5	3803	11.93	969.7807007	969.780701	3	969.776901	3.91810074	848	853	2906.31679	C112H203N12O66Ct8Nf2	IEELNK	I1TMTN5GlcNAcK6TMT	5	16.5165263	16.32998347	16.345748	16.23368389	16.17977257	16.76422542	16.9746328	16.91600923	16.88037991	17.35572723
LAMC1_N1380_N2H8F0S0	1380	N2H8F0S0	LAMC1	P11047	01Y41Y41M(31M21M)61M(31M21M)61M21M	1	119.22	3803	11.93	969.7807007	969.780701	3	969.772236	8.728527462	1376	1381	2906.30287	C109H199N16O65Ct8Nf2	RVNDNK	R1TMTN5GlcNAcK6TMT	8	16.5165263	16.32998347	16.345748	16.23368389	16.17977257	16.76422542	16.9746328	16.91600923	16.88037991	17.35572723
SYNE2_N3108_N2H8F0S0	3108	N2H8F0S0	SYNE2	Q8WXH0	01Y41Y41M(31M21M)61M(31M21M)61M21M	2	88.31	3803	11.93	969.7807007	969.780701	3	969.780633	0.069792685	3104	3109	2906.32802	C111H203N14O65Ct8Nf2	KLNENK	K1TMTN5GlcNAcK6TMT	5	16.5165263	16.32998347	16.345748	16.23368389	16.17977257	16.76422542	16.9746328	16.91600923	16.88037991	17.35572723
PEG3_N1031_N2H8F0S0	1031	N2H8F0S0	PEG3	Q9GZU2	01Y41Y41M(31M21M)61M(31M21M)61M21M	1	104.61	3803	11.93	969.7807007	969.780701	3	969.772236	8.728527462	1027	1032	2906.30287	C109H199N16O65Ct8Nf2	EQARNK	E1TMTN5GlcNAcK6TMT	5	16.5165263	16.32998347	16.345748	16.23368389	16.17977257	16.76422542	16.9746328	16.91600923	16.88037991	17.35572723
PLOD2_N209_N2H9F0S0	209	N2H9F0S0	PLOD2	O00469	01Y41Y41M(31M21M21M31G31G)61M(31M)61M	0	284.62	20861	47.05	1159.876099	1159.875488	3	1159.865198	8.871963111	206	215	3476.58173	C136H241N18O76Ct8Nf2	EAINITLDHK	E1TMTN4GlcNAcK10TMT	19	15.87617479	15.62156397	15.78653476	15.81568819	15.90315597	17.16868145	16.95871505	17.26215291	17.34175677	17.52191692
F3_N156_N3H5F0S1	156	N3H5F0S1	F3	P13726	01Y41Y41M(31M41Y41L32S)61M61M	23	196.16	15511	35.98	1500.918335	1501.159302	2	1501.148126	7.444806824	155	163	3000.28806	C116H200N18O68Ct4Nf1	VNVTVEDER	V1TMTN2GlcNAc	19	16.92939634	17.23442613	16.98421183	16.83200316	17.01378482	16.96796618	16.97511495	16.67123247	16.663226	16.77860832
MFAP4_N87_N3H5F0S1	87	N3H5F0S1	MFAP4	P55083	01Y41Y41M(31M41Y41L32S)61M61M	20	80.99	15511	35.98	1500.918335	1501.159302	2	1501.145195	9.397330691	86	94	3000.28219	C123H196N18O63Ct4Nf1	FNGSVSFFR	F1TMTN2GlcNAc	5	16.92939634	17.23442613	16.98421183	16.83200316	17.01378482	16.96796618	16.97511495	16.67123247	16.663226	16.77860832
TRIM67_N527_N3H5F0S1	527	N3H5F0S1	TRIM67	Q6ZTA4	01Y41Y41M(31M41Y41L32S)61M61M	17	63.09	15511	35.98	1500.918335	1501.159302	2	1501.161357	-1.369101448	527	535	3000.31455	C119H200N20O64Ct4Nf1	NNSVTLAWR	N1GlcNAc@TMT	5	16.92939634	17.23442613	16.98421183	16.83200316	17.01378482	16.96796618	16.97511495	16.67123247	16.663226	16.77860832
HMCN2_N3550_N3H5F0S1	3550	N3H5F0S1	HMCN2	Q8NDA2	01Y41Y41M(31M41Y41L32S)61M61M	23	96.24	15511	35.98	1500.918335	1501.159302	2	1501.159324	-0.014816673	3548	3556	3000.31053	C114H200N22O66Ct4Nf1	LENNSRATR	L1TMTN3GlcNAc	5	16.92939634	17.23442613	16.98421183	16.83200316	17.01378482	16.96796618	16.97511495	16.67123247	16.663226	16.77860832
UACA_N1125_N2H8F0S0	1125	N2H8F0S0	UACA	Q9BZF9	01Y41Y41M(31M21M21M)61M(31M21M)61M	0	129.2	4329	12.97	1084.172607	1084.172607	3	1084.172072	0.493853226	1123	1132	3249.50236	C126H228N17O71Ct8Nf2	SLNGTIENLK	S1TMTN3GlcNAcK10TMT	5	17.33714595	17.28367452	17.15660217	17.14914011	16.97033091	16.90149565	16.38006144	16.76754689	16.84396109	16.71149374
ITGA1_N840_N2H8F0S0	840	N2H8F0S0	ITGA1	P56199	01Y41Y41M(31M21M)61M(31M21M)61M21M	2	46.05	25117	55.86	1291.300903	1290.966187	3	1290.954163	9.313671842	834	846	3869.85086	C152H273N23O78Ct12Nf3	SQNDKFNVSLTVK	S1TMTK5TMTN7GlcNAcK13TMT	5	17.09972798	16.949278	17.15914577	17.0958313	17.05950979	17.16374488	16.9161855	17.10448929	17.06102717	16.87651055
HYOU1_N596_N2H6F0S0	596	N2H6F0S0	HYOU1	Q9Y4L1	01Y41Y41M(31M21M)61M(31M)61M	5	512.75	9939	24.62	1292.237549	1291.902832	3	1291.891106	9.07664059	595	613	3872.65954	C148H253N26O84Ct8Nf2	ENGTDTVQEEEESPAEGSK	E1TMTN2GlcNAcK19TMT	39	17.30260962	17.30215689	17.51018957	17.08931878	17.37662898	17.04772247	16.79476488	16.72405447	16.74563927	16.67963543
PLOD2_N209_N2H8F0S0	209	N2H8F0S0	PLOD2	O00469	01Y41Y41M(31M21M21M)61M(31M21M)61M	0	277.21	20890	47.11	1105.857178	1105.857178	3	1105.847586	8.673649512	206	215	3314.52891	C130H231N18O71Ct8Nf2	EAINITLDHK	E1TMTN4GlcNAcK10TMT	18	17.10670229	16.61923052	16.87522515	16.95223443	16.56442123	17.21026077	17.02100519	17.21526905	17.41435547	17.59091792
ASPH_N452_N2H5F0S0	452	N2H5F0S0	ASPH	Q12797	01Y41Y41M(31M)61M(31M)61M	7	105.81	39581	86.89	1017.522583	1017.521057	3	1017.508612	12.2309814	446	457	3049.51202	C125H220N19O58Ct8Nf2	LVQLFPNDTSLK	L1TMTN7GlcNAcK12TMT	15	17.39630775	17.33762691	17.40993777	17.25364869	17.2179586	16.70808471	16.77242223	16.78508819	16.95068026	16.88849014
OS9_N177_N2H8F0S0	177	N2H8F0S0	OS9	Q13438	01Y41Y41M(31M21M)61M(31M21M)61M21M	2	47.45	4108	12.54	851.6251831	851.625244	4	851.620982	5.004738863	170	180	3402.46229	C133H223N20O73Ct8Nf2	YHSQTYGNGSK	Y1TMTN8GlcNAcK11TMT	7	13.02868416	13.17726226	13.54796519	13.83076638	13.82471274	13.80893406	13.65470218	13.33195147	13.78381597	14.24983358
APMAP_N160_N2H8F0S0	160	N2H8F0S0	APMAP	Q9HDC9	01Y41Y41M(31M21M)61M(31M21M)61M21M	1	60.49	28476	62.82	1793.334351	1793.334351	2	1793.317688	9.291485858	157	170	3584.62935	C145H245N20O74Ct8Nf2	AGPNGTLFVADAYK	A1TMTN4GlcNAcK14TMT	15	17.05441957	17.12244216	17.15456722	17.01245385	17.18371002	17.24288185	17.20524996	17.13369669	17.2329858	17.22368765
ZNF345_N132_N2H9F0S0	132	N2H9F0S0	ZNF345	Q14585	01Y41Y41M(31M21M21M31G)61M(31M21M)61M	0	22.68	22506	50.43	1753.756104	1753.756104	2	1753.744154	6.813716583	126	138	3505.48017	C137H227N25O76Ct4Nf1	AFGSGSNLTHHQR	A1TMTN7GlcNAc	6	17.20684988	17.18338323	17.15088234	17.08217706	17.21255523	17.26642104	17.14989627	17.28672122	17.14732209	16.98445714
ITGA10_N839_N2H8F0S0	839	N2H8F0S0	ITGA10	O75578	01Y41Y41M(31M21M21M)61M(31M21M)61M	0	86.16	12962	30.78	1225.887939	1225.887939	3	1225.889328	-1.132685344	834	848	3674.65199	C149H250N24O77Ct4Nf1	KENAYNTSLSLIFSR	K1TMTN6GlcNAc	5	17.16237092	17.4462427	17.36137517	17.18039777	17.2007302	17.16836169	17.13210107	17.0581294	17.15161476	17.16976894
RPS6KA4_N703_N2H8F0S0	703	N2H8F0S0	RPS6KA4	O75676	01Y41Y41M(31M21M21M)61M(31M21M)61M	0	32.93	12962	30.78	1225.887939	1225.887939	3	1225.893177	-4.272433335	700	713	3674.66575	C146H251N24O73S1Ct8Nf2	SGLNATFMAFNRGK	S1TMTN4GlcNAcK14TMT	5	17.16237092	17.4462427	17.36137517	17.18039777	17.2007302	17.16836169	17.13210107	17.0581294	17.15161476	17.16976894
HYOU1_N931_N2H8F0S0	931	N2H8F0S0	HYOU1	Q9Y4L1	01Y41Y41M(31M21M21M31G)61M(31M)61M	1	328.79	12962	30.78	1225.887939	1225.887939	3	1225.878151	7.984849976	926	940	3674.62064	C142H247N22O80Ct8Nf2	AEPPLNASASDQGEK	A1TMTN6GlcNAcK15TMT	28	17.16237092	17.4462427	17.36137517	17.18039777	17.2007302	17.16836169	17.13210107	17.0581294	17.15161476	17.16976894
NAA40_N114_N2H8F0S0	114	N2H8F0S0	NAA40	Q86UY6	01Y41Y41M(31M21M21M)61M(31M21M)61M	0	120.11	46658	103.5	1438.658813	1438.65979	3	1438.650354	6.55895231	106	125	4311.93213	C187H285N31O80Ct4Nf1	AWYLIAWENSSVPVAFSHFR	A1TMTN9GlcNAc	5	17.34375234	17.59796599	17.41145753	17.45433548	17.40058144	17.09144371	16.94372417	17.09155411	16.83336207	16.70399008
CACNA2D1_N324_N2H8F0S0	324	N2H8F0S0	CACNA2D1	P54289	01Y41Y41M(31M21M21M31G)61M(31M)61M	1	170.9	8948	22.59	1036.483765	1036.483765	3	1036.473863	9.553206107	320	328	3106.40773	C119H215N16O69Ct8Nf2	DAVNNITAK	D1TMTN5GlcNAcK9TMT	6	17.36618088	17.78015615	17.67265829	17.52750094	17.6898756	17.10604463	17.16116943	17.38624914	17.03669703	16.59601788
DVL3_N159_N2H8F0S0	159	N2H8F0S0	DVL3	Q92997	01Y41Y41M(31M21M21M31G)61M(31M)61M	1	163.1	8948	22.59	1036.483765	1036.483765	3	1036.477596	5.951550194	158	166	3106.41896	C118H215N18O68Ct8Nf2	LNGTAKGER	L1TMTN2GlcNAcK6TMT	5	17.36618088	17.78015615	17.67265829	17.52750094	17.6898756	17.10604463	17.16116943	17.38624914	17.03669703	16.59601788
HEYL_N60_N2H8F0S0	60	N2H8F0S0	HEYL	Q9NQ87	01Y41Y41M(31M21M21M31G)61M(31M)61M	1	161.58	8948	22.59	1036.483765	1036.483765	3	1036.471555	11.78001304	59	68	3106.39867	C120H214N20O69Ct4Nf1	INSSLSELRR	I1TMTN2GlcNAc	5	17.36618088	17.78015615	17.67265829	17.52750094	17.6898756	17.10604463	17.16116943	17.38624914	17.03669703	16.59601788
HYOU1_N869_N2H8F0S0	869	N2H8F0S0	HYOU1	Q9Y4L1	01Y41Y41M(31M21M21M31G)61M(31M)61M	1	347.47	8948	22.59	1036.483765	1036.483765	3	1036.473863	9.553206107	869	877	3106.40773	C119H215N16O69Ct8Nf2	NATLAEQAK	N1GlcNAc@TMTK9TMT	18	17.36618088	17.78015615	17.67265829	17.52750094	17.6898756	17.10604463	17.16116943	17.38624914	17.03669703	16.59601788
HLCS_N156_N2H9F0S0	156	N2H9F0S0	HLCS	P50747	01Y41Y41M(31M21M21M)61M(31M21M)61M21M	1	72.26	15947	36.92	1556.227173	1556.227173	2	1556.222535	2.980198177	154	160	3110.43903	C119H219N16O69Ct8Nf2	RVNLTGK	R1TMTN3GlcNAcK7TMT	5	17.24450263	17.51917153	17.54072965	17.37015523	17.64912483	17.20313582	17.42504479	17.29446003	17.41437849	16.97940226
ITGA8_N122_N2H9F0S0	122	N2H9F0S0	ITGA8	P53708	01Y41Y41M(31M21M21M31G)61M(31M21M)61M	0	72.26	15947	36.92	1556.227173	1556.227173	2	1556.222535	2.980198177	119	125	3110.43903	C119H219N16O69Ct8Nf2	IRVNGTK	I1TMTN4GlcNAcK7TMT	5	17.24450263	17.51917153	17.54072965	17.37015523	17.64912483	17.20313582	17.42504479	17.29446003	17.41437849	16.97940226
TBCEL_N134_N2H9F0S0	134	N2H9F0S0	TBCEL	Q5QJ74	01Y41Y41M(31M21M21M31G)61M(31M21M)61M	0	72.73	15947	36.92	1556.227173	1556.227173	2	1556.216935	6.578678931	131	137	3110.4278	C120H219N14O70Ct8Nf2	LVLNNSK	L1TMTN4GlcNAcK7TMT	5	17.24450263	17.51917153	17.54072965	17.37015523	17.64912483	17.20313582	17.42504479	17.29446003	17.41437849	16.97940226
WDR86_N277_N2H9F0S0	277	N2H9F0S0	WDR86	Q86TI4	01Y41Y41M(31M21M21M)61M(31M21M)61M21M	1	72.26	15947	36.92	1556.227173	1556.227173	2	1556.222535	2.980198177	276	282	3110.43903	C119H219N16O69Ct8Nf2	RNVSALK	R1TMTN2GlcNAcK7TMT	5	17.24450263	17.51917153	17.54072965	17.37015523	17.64912483	17.20313582	17.42504479	17.29446003	17.41437849	16.97940226
WNK1_N1124_N2H9F0S0	1124	N2H9F0S0	WNK1	Q9H4A3	01Y41Y41M(31M21M21M)61M(31M21M)61M21M	1	72.73	15947	36.92	1556.227173	1556.227173	2	1556.216935	6.578678931	1122	1128	3110.4278	C120H219N14O70Ct8Nf2	ILNVSNK	I1TMTN3GlcNAcK7TMT	5	17.24450263	17.51917153	17.54072965	17.37015523	17.64912483	17.20313582	17.42504479	17.29446003	17.41437849	16.97940226
EIF2AK4_N1414_N2H9F0S0	1414	N2H9F0S0	EIF2AK4	Q9P2K8	01Y41Y41M(31M21M21M)61M(31M21M)61M21M	1	72.73	15947	36.92	1556.227173	1556.227173	2	1556.216935	6.578678931	1412	1418	3110.4278	C120H219N14O70Ct8Nf2	AINLTQK	A1TMTN3GlcNAcK7TMT	5	17.24450263	17.51917153	17.54072965	17.37015523	17.64912483	17.20313582	17.42504479	17.29446003	17.41437849	16.97940226
CEMIP2_N914_N2H9F0S0	914	N2H9F0S0	CEMIP2	Q9UHN6	01Y41Y41M(31M21M21M31G)61M(31M21M)61M	0	184.71	15947	36.92	1556.227173	1556.227173	2	1556.216935	6.578678931	913	919	3110.4278	C120H219N14O70Ct8Nf2	NNISLVK	N1TMTN2GlcNAcK7TMT	18	17.24450263	17.51917153	17.54072965	17.37015523	17.64912483	17.20313582	17.42504479	17.29446003	17.41437849	16.97940226
IFT52_N372_N2H9F0S0	372	N2H9F0S0	IFT52	Q9Y366	01Y41Y41M(31M21M21M)61M(31M21M)61M21M	1	72.73	15947	36.92	1556.227173	1556.227173	2	1556.216935	6.578678931	367	373	3110.4278	C120H219N14O70Ct8Nf2	LAQITNK	L1TMTN6GlcNAcK7TMT	5	17.24450263	17.51917153	17.54072965	17.37015523	17.64912483	17.20313582	17.42504479	17.29446003	17.41437849	16.97940226
M6PR_N57_N2H8F0S0	57	N2H8F0S0	M6PR	P20645	01Y41Y41M(31M21M21M31G)61M(31M)61M	0	195.65	24997	55.61	1084.218628	1084.21875	3	1084.207459	10.41405859	52	58	3249.61068	C130H237N15O65Ct12Nf3	LKPLFNK	L1TMTK2TMTN6GlcNAcK7TMT	8	17.13096512	16.85095831	16.89348772	17.1337602	17.15198861	17.83417293	17.71668619	17.29829094	17.90796581	17.59910491
NCSTN_N435_N2H8F0S0	435	N2H8F0S0	NCSTN	Q92542	01Y41Y41M(31M21M21M31G)61M(31M)61M	0	479.44	20358	46.01	982.9669189	982.966919	4	982.957561	9.520192614	435	451	3926.80575	C157H267N28O78Ct8Nf2	NISGVVLADHSGAFHNK	N1GlcNAc@TMTK17TMT	20	17.4786737	17.42751511	17.46334202	17.73825438	17.33822844	17.3687906	17.54890549	17.4129939	17.52946808	17.74065474
BBX_N724_N2H5F0S0	724	N2H5F0S0	BBX	Q8WY36	01Y41Y41M(31M)61M(31M)61M	7	34.59	33385	72.98	941.7952271	941.795471	3	941.786139	9.909034567	721	731	2822.34462	C109H199N18O58Ct8Nf2	KTGNVSSEPTK	K1TMTN4GlcNAcK11TMT	5	17.51031926	17.33231083	17.28656425	17.595202	17.39445987	17.73988785	17.07979526	17.47737915	17.82428109	17.89244318
ZNF23_N264_N2H5F0S0	264	N2H5F0S0	ZNF23	P17027	01Y41Y41M(31M)61M(31M)61M	14	124.16	13528	31.93	1063.835938	1063.836426	3	1063.829324	6.675677282	256	269	3188.47427	C124H221N24O59S2Ct8Nf2	MCGKAFSVNGSLSR	M1TMTC2CamK4TMTN9GlcNAc	5	17.74501825	17.84274121	17.87426827	17.56315264	17.59409724	17.57424907	17.23977114	17.24898607	17.53799724	17.39850991
HYOU1_N931_N2H5F0S0	931	N2H5F0S0	HYOU1	Q9Y4L1	01Y41Y41M(31M)61M(31M)61M	16	492.71	13528	31.93	1063.835938	1063.836426	3	1063.825313	10.44605831	926	940	3188.46217	C124H217N22O65Ct8Nf2	AEPPLNASASDQGEK	A1TMTN6GlcNAcK15TMT	33	17.74501825	17.84274121	17.87426827	17.56315264	17.59409724	17.57424907	17.23977114	17.24898607	17.53799724	17.39850991
CERS2_N19_N2H7F0S0	19	N2H7F0S0	CERS2	Q96G23	01Y41Y41M(31M)61M(31M21M)61M21M	2	67.83	48980	108.61	1204.897217	1204.562134	3	1204.555733	5.313817275	14	28	3610.6512	C152H246N24O71Ct4Nf1	LWLPVNLTWADLEDR	L1TMTN6GlcNAc	14	13.16412858	13.54861015	14.13925968	14.18723372	13.79370036	13.40558125	13.01767667	13.57476053	14.33968035	12.57524894
LTV1_N406_N2H8F0S0	406	N2H8F0S0	LTV1	Q96GA3	01Y41Y41M(31M21M)61M(31M21M)61M21M	3	171.83	9588	23.9	1126.524902	1126.524902	3	1126.520588	3.829795741	402	412	3376.54793	C132H237N18O71S1Ct8Nf2	IQMINGSDLPK	I1TMTN5GlcNAcK11TMT	5	18.2363941	17.88685851	18.13461718	18.26274565	17.90454632	17.23945686	17.1668619	17.2661209	17.38593165	17.30495703
ATP8A1_N279_N2H8F0S0	279	N2H8F0S0	ATP8A1	Q9Y2Q0	01Y41Y41M(31M21M)61M(31M21M)61M21M	3	172.37	9588	23.9	1126.524902	1126.524902	3	1126.520588	3.829795741	276	286	3376.54793	C132H237N18O71S1Ct8Nf2	LMQNSTSPPLK	L1TMTN4GlcNAcK11TMT	5	18.2363941	17.88685851	18.13461718	18.26274565	17.90454632	17.23945686	17.1668619	17.2661209	17.38593165	17.30495703
F3_N156_N3H5F0S0	156	N3H5F0S0	F3	P13726	01Y41Y41M(31M41Y)61M(31M)61M	1	72.83	11653	28.11	1355.611328	1355.612061	2	1355.600411	8.593643658	155	163	2709.19264	C105H183N17O60Ct4Nf1	VNVTVEDER	V1TMTN2GlcNAc	12	18.24667608	18.52869152	18.16701103	17.51200315	18.03483478	17.92493743	17.71619439	17.51705297	NA	17.44873061
TRIM67_N527_N3H5F0S0	527	N3H5F0S0	TRIM67	Q6ZTA4	01Y41Y41M(31M41Y)61M(31M)61M	1	25.79	11653	28.11	1355.611328	1355.612061	2	1355.613641	-1.165858086	527	535	2709.21913	C108H183N19O56Ct4Nf1	NNSVTLAWR	N1GlcNAc@TMT	5	18.24667608	18.52869152	18.16701103	17.51200315	18.03483478	17.92493743	17.71619439	17.51705297	NA	17.44873061
TOR1B_N64_N2H8F0S0	64	N2H8F0S0	TOR1B	O14657	01Y41Y41M(31M21M)61M(31M21M)61M21M	4	173.03	13096	31.06	1130.541016	1130.541016	3	1130.530249	9.523517844	59	69	3388.57692	C132H237N20O72Ct8Nf2	EERPLNASALK	E1TMTN6GlcNAcK11TMT	11	17.92871988	18.00779224	17.93323962	17.75163234	17.85878622	17.68328195	17.7991702	17.87109708	17.58515041	17.64872284
UTP20_N637_N2H7F0S0	637	N2H7F0S0	UTP20	O75691	01Y41Y41M(31M)61M(31M21M)61M21M	2	87.64	21249	47.86	1559.245605	1559.242798	2	1559.241048	1.122245701	634	644	3116.47609	C121H221N18O66Ct8Nf2	LQANISTGVSK	L1TMTN4GlcNAcK11TMT	5	18.00692199	18.06001411	18.03888873	17.9795006	18.06649047	18.37185601	18.23110915	18.20884738	18.20478551	18.41514631
LAMP2_N356_N2H7F0S0	356	N2H7F0S0	LAMP2	P13473	01Y41Y41M(31M)61M(31M21M)61M21M	1	247.74	21249	47.86	1559.245605	1559.242798	2	1559.230485	7.896748865	352	361	3116.45496	C124H217N18O64Ct8Nf2	VQPFNVTQGK	V1TMTN5GlcNAcK10TMT	24	18.00692199	18.06001411	18.03888873	17.9795006	18.06649047	18.37185601	18.23110915	18.20884738	18.20478551	18.41514631
PRKCD_N607_N2H7F0S0	607	N2H7F0S0	PRKCD	Q05655	01Y41Y41M(31M)61M(31M21M)61M21M	2	85.59	21249	47.86	1559.245605	1559.242798	2	1559.243079	-0.180310845	605	613	3116.48011	C126H221N16O64Ct8Nf2	TINWTLLEK	T1TMTN3GlcNAcK9TMT	5	18.00692199	18.06001411	18.03888873	17.9795006	18.06649047	18.37185601	18.23110915	18.20884738	18.20478551	18.41514631
NCOA3_N872_N2H7F0S0	872	N2H7F0S0	NCOA3	Q9Y6Q9	01Y41Y41M(31M)61M(31M21M)61M21M	1	56.84	21249	47.86	1559.245605	1559.242798	2	1559.234189	5.521204976	872	881	3116.46235	C126H221N16O62S1Ct8Nf2	NISAFPMLPK	N1GlcNAc@TMTK10TMT	5	18.00692199	18.06001411	18.03888873	17.9795006	18.06649047	18.37185601	18.23110915	18.20884738	18.20478551	18.41514631
[truncated: 20 more rows]
